# Supplementary material for: Analysis of human total antibody repertoires in TIF1γ autoantibody positive dermatomyositis
Source: Commun Biol. 2021 Mar 26;4:419. doi: 10.1038/s42003-021-01932-6 (PMC7997983; doi:10.1038/s42003-021-01932-6)
Supplement: Supplementary file 4 — Supplementary Data 1 [file 42003_2021_1932_MOESM4_ESM.xlsx]

## Sheet: Figure 1
Figure 1 describes the processing of raw sequencing files
Raw sequencing data have been reposited in DRYAD
DRYAD link https://doi.org/10.5061/dryad.gmsbcc2mb
Human proteins and microbial annotations can be found in DRYAD
DRYAD link https://doi.org/10.5061/dryad.gmsbcc2mb

## Sheet: Figure 2
Figure 2a					Figure 2b					Figure 2c					Figure 2d					Figure 2e					Figure 2f
HC P10	DM P10	HC P20	DM P20		HC P10	DM P10	HC P20	DM P20		HC P10	DM P10	HC P20	DM P20		HC P10	DM P10	HC P20	DM P20		HC P10	DM P10	HC P20	DM P20		HC P10	DM P10	HC P20	DM P20
0	0	0	1.47712		6.06959	5.6046	6.21827	6.10194		0	0	0.90309	1.47712		4.3934	4.29296	5.2145	5.57092		0	0	0	0.60206		4.25285	4.29296	4.97527	4.40028
0	0	0	0.60206		6.03075	5.5664	6.2074	6.06606		0.30103	0.30103	0.477121	0.90309		4.43788	4.48149	4.47141	4.53855		0	0.30103	0	0.90309		4.23792	4.48149	4.35129	4.53855
0	0.30103	0.90309	0.90309		6.0069	5.44058	6.15885	6.00436		0	0.30103	0.60206	1		3.95703	4.43586	4.42833	4.61437		0	0	0.30103	0.954243		4.23792	4.07254	4.43218	4.53763
0	0.30103	0.30103	0.90309		5.99271	5.38215	6.1293	5.98616		0.778151	0	0.845098	1.14613		4.69773	4.04423	4.62221	4.75075		0.30103	0	0.30103	0.477121		4.52558	4.07254	4.32106	3.98118
0.30103	0.30103	0.30103	1		5.88221	5.299	6.06764	5.91248		0.845098	0	0.90309	0.954243		4.76456	4.02481	4.67362	4.53763		0	0	0.30103	0.90309		4.1543	4.07254	4.31746	4.34988
0	0	0.30103	1.14613		5.8315	5.23958	5.99547	5.86131		0.845098	0.30103	1.34242	1.5563		4.75344	4.26581	5.08403	5.03981		0	0	0.30103	0.69897		4.11059	4.07254	4.28578	4.13513
0.30103	0	0.477121	0.954243		5.76424	5.237	5.96931	5.85602		0.778151	0	1.14613	1.50515		4.64738	3.89988	4.82018	4.92054		0.477121	0	0	0.778151		4.58492	4.07254	3.93952	4.19962
0	0	0.30103	0.954243		5.74791	5.20581	5.96018	5.8498		0.90309	0.30103	1.17609	1.20412		4.74509	4.19468	4.81967	4.60468		0	0	0.477121	0.477121		4.0951	4.04423	4.41474	3.89768
0.477121	0	0	0.477121		5.7341	5.19479	5.88538	5.82365		0.778151	0.30103	1	1.34242		4.61169	4.15706	4.64052	4.64655		0.477121	0	0.30103	1		4.56933	4.01891	4.23093	4.41241
0	0	0.477121	1.5563		5.73	5.17329	5.85147	5.80092		1.32222	0	1.32222	1.51851		5.11898	3.84652	4.95989	4.79592		0.477121	0	0.30103	0.60206		4.5582	3.88252	4.16209	4.00424
0.477121	0	0.30103	0.90309		5.72732	5.15547	5.83975	5.78853		0.845098	0.477121	1.14613	1.47712		4.61826	4.2194	4.78279	4.70663		0	0.30103	0	0.845098		4.07584	4.15706	3.84819	4.23774
0.477121	0	0.30103	0.69897		5.72173	5.13329	5.82498	5.77939		0.90309	0	1.32222	1.47712		4.67549	3.73304	4.93816	4.68648		0	0	0.30103	0.845098		4.05438	3.84652	4.12788	4.23434
0	0	0	0.778151		5.7074	5.12825	5.82474	5.77431		1	0.778151	1.07918	1.53148		4.74886	4.50683	4.69481	4.73646		0.30103	0	0.30103	0.60206		4.34881	3.77764	4.11919	3.99087
0	0	0.30103	0.477121		5.67589	5.115	5.8071	5.77312		1.6721	0.69897	1.74036	1.79934		5.41484	4.41492	5.35504	4.99077		0.30103	0	0.30103	0.60206		4.3411	3.77764	4.1035	3.98883
0.30103	0.30103	0.60206	1.50515		5.65736	5.11178	5.78182	5.75416		0.60206	0.477121	1.07918	1.61278		4.34416	4.18834	4.68557	4.80393		0.30103	0	0.30103	0.778151		4.32469	3.77764	4.09559	4.1634
0.30103	0	0.30103	1		5.65614	5.11078	5.77617	5.73195		1	1.20412	1.25527	1.53148		4.73479	4.89364	4.85766	4.71727		0.30103	0	0.30103	0.778151		4.32436	3.77764	4.09489	4.1634
0.30103	0.30103	0.30103	0.60206		5.6556	5.1039	5.76249	5.71833		1.11394	0.60206	1.44716	1.54407		4.84446	4.26072	5.04251	4.72867		0.30103	0	0.30103	1.07918		4.30292	3.77764	4.08066	4.45515
0.30103	0	0.30103	1.20412		5.6221	5.10068	5.74728	5.70164		0.778151	0.30103	1.17609	1.94939		4.50865	3.94606	4.73837	5.13387		0	0	0	0.954243		3.98981	3.77764	3.77619	4.31802
0.30103	0.30103	0.30103	0.845098		5.59397	5.0869	5.74548	5.6969		0.954243	0.845098	0.90309	1.53148		4.68474	4.48904	4.46531	4.70747		0.30103	0	0.30103	0.69897		4.28847	3.77764	4.07052	4.06258
0	0.30103	0.30103	0.845098		5.59012	5.08685	5.74489	5.68244		0.845098	0.30103	1.25527	1.63347		4.57117	3.94191	4.81602	4.80679		0.30103	0	0.60206	0.69897		4.27662	3.77764	4.35656	4.0582
0.30103	0	0.845098	0.60206		5.58774	5.03918	5.74413	5.66304		1.23045	0.477121	1.20412	1.50515		4.9546	4.10605	4.74851	4.66121		0.30103	0	0.30103	0.60206		4.27312	3.77743	4.03842	3.95386
0.30103	0	0	0.60206		5.58444	5.03385	5.74136	5.65878		1.25527	0.30103	1.23045	1.6902		4.97766	3.9267	4.77332	4.81312		0	0	0.30103	0.845098		3.97063	3.77743	4.01351	4.16423
0.30103	0	0.90309	0.778151		5.58055	5.01717	5.74023	5.6296		0.778151	0.477121	1.30103	1.53148		4.49802	4.09698	4.83423	4.63377		0	0	0.30103	1.11394		3.96284	3.75289	3.9857	4.42583
0	0	0.30103	0.778151		5.56612	5.01506	5.7277	5.62797		0.845098	0.477121	2	1.63347		4.56251	4.09684	5.53073	4.73535		0	0	0.30103	0.69897		3.95703	3.75289	3.9675	4.00398
0	0	0.60206	1.07918		5.55868	5.00246	5.72108	5.62614		1.27875	0.30103	1.41497	1.92428		4.99017	3.91924	4.94119	5.01577		0.30103	0	0.477121	0.60206		4.25633	3.7432	4.1412	3.88224
0	0	1.34242	0.954243		5.54654	5.00004	5.6994	5.62027		1.14613	1	1.38021	1.77815		4.84553	4.61775	4.90202	4.85893		0.477121	0.30103	0.30103	0.845098		4.42859	4.041	3.96327	4.12267
0	0	0.30103	0.69897		5.53558	4.99322	5.69515	5.61244		0.778151	0.30103	1.14613	1.60206		4.47683	3.91174	4.66764	4.68135		0.30103	0	0.30103	0.845098		4.24756	3.73304	3.96327	4.11474
0.30103	0	0.30103	0.69897		5.52837	4.99233	5.69236	5.59035		0.778151	0.845098	1.34242	2.17898		4.47622	4.45381	4.86107	5.2574		0	0	0.30103	0.845098		3.9434	3.72925	3.96327	4.1117
0.477121	0	0.30103	0.60206		5.52228	4.98351	5.69076	5.58989		0.90309	0	1.20412	1.53148		4.5961	3.6081	4.71513	4.6009		0	0	0.477121	0.69897		3.9434	3.72925	4.12525	3.96454
0.30103	0	1.14613	0.845098		5.51439	4.98213	5.67959	5.58899		1.30103	0	1.25527	1.62325		4.98823	3.6081	4.76114	4.69256		0	0	0.778151	0.778151		3.94062	3.72378	4.41425	4.03362
0	0	0.30103	1.11394		5.51409	4.97579	5.668	5.57092		0.845098	0.477121	1.49136	1.73239		4.53214	4.08091	4.9939	4.79889		0	0	0	0.90309		3.93972	3.70415	3.63367	4.15131
0	0	0.477121	0.69897		5.51389	4.97078	5.66009	5.56402		0.477121	0.69897	1.14613	1.98677		4.16101	4.29999	4.63936	5.05043		0.30103	0	0	0.60206		4.22482	3.69276	3.63367	3.84899
0	0	0.30103	1.34242		5.51266	4.96226	5.65743	5.56051		0.778151	1.07918	1.62325	2.1959		4.45927	4.67059	5.11226	5.25072		0	0	0	1.4624		3.91582	3.69276	3.63114	4.70627
0	0	0.30103	0.60206		5.4977	4.96193	5.65253	5.55366		1	0.60206	1.14613	1.30103		4.68014	4.19326	4.63506	4.35098		0.477121	0	0.477121	0.90309		4.38938	3.69241	4.09587	4.14129
0.30103	0	0.30103	0.845098		5.49722	4.96018	5.6466	5.55246		1.14613	1.04139	1.11394	2.23805		4.82548	4.61759	4.60262	5.28519		0	0	0.845098	0.60206		3.90897	3.6583	4.45431	3.8374
0.778151	0.477121	0.477121	1.51851		5.49521	4.95703	5.64334	5.5459		0.845098	1.30103	1.82607	2.06446		4.5209	4.87189	5.31386	5.10654		0.30103	0	0.477121	0.778151		4.20197	3.60853	4.06759	4.00843
0.845098	0.30103	1.17609	0.845098		5.48047	4.95326	5.64215	5.54391		1.34242	0.477121	1.07918	1.76343		5.01436	4.0461	4.56409	4.80156		0.60206	0	0	0.69897		4.50143	3.5966	3.58138	3.92906
0	0	1	0.845098		5.48036	4.94347	5.64185	5.53644		1.5682	0.30103	1.25527	1.47712		5.2372	3.86882	4.73894	4.51392		0	0	0	0.60206		3.88863	3.58894	3.57461	3.82184
0.477121	0	1.32222	0.69897		5.47352	4.93872	5.64027	5.53138		2.01284	1	1.75587	1.6902		5.67589	4.56564	5.23879	4.71201		0	0	0.30103	0.954243		3.88076	3.58737	3.87157	4.17394
0	0	1.14613	0.778151		5.46658	4.93774	5.6382	5.52895		1.70757	0.477121	1.74036	1.98677		5.36952	4.04052	5.22133	5.00752		0.30103	0	0.30103	0.60206		4.14758	3.58024	3.86404	3.81763
0.845098	0	0.778151	0.90309		5.46591	4.93675	5.63777	5.52865		1.54407	0.477121	1.11394	1.43136		5.19945	4.04036	4.59142	4.44479		0	0	0.477121	0.90309		3.82776	3.58024	4.03555	4.11674
0.30103	0.778151	0	0.60206		5.46458	4.92365	5.63342	5.52019		1.75587	0.477121	1.64345	2.05308		5.41094	4.03165	5.11978	5.06465		0.477121	0	0.30103	0.90309		4.30453	3.58024	3.85733	4.11631
0.60206	0	0	1.4624		5.46075	4.91453	5.63101	5.51932		1.79239	0.845098	1.716	1.50515		5.44184	4.39466	5.18537	4.51468		0.477121	0	0.30103	0.60206		4.3033	3.58024	3.83942	3.81164
0	0.69897	0	0.90309		5.4544	4.90767	5.62956	5.51888		0.845098	0.60206	1.17609	1.73239		4.4939	4.15128	4.64446	4.73811		0.30103	0	0.30103	0.60206		4.12179	3.58024	3.83942	3.81164
0	0.477121	0.477121	0.60206		5.45343	4.90484	5.62613	5.51807		0.778151	0.60206	1.25527	2.86034		4.42511	4.1498	4.72088	5.86131		0.477121	0	0.30103	0.778151		4.29179	3.58024	3.83442	3.98096
0.778151	0	1.32222	0.778151		5.44846	4.90138	5.61214	5.5174		1.5563	1.38021	1.39794	2.41996		5.2018	4.92365	4.86341	5.41999		0	0	0.30103	0.60206		3.81077	3.58024	3.82975	3.80393
0.30103	0	1.07918	0.69897		5.4476	4.8937	5.61011	5.51388		0.845098	0.60206	1.85126	2.22272		4.48914	4.14151	5.31526	5.2215		0.30103	0	0.30103	0.60206		4.10377	3.57194	3.82975	3.80353
0.90309	0	1.74036	1.47712		5.44543	4.89364	5.60585	5.51281		0.90309	0.477121	1.17609	1.75587		4.54559	4.01616	4.64003	4.75413		0.30103	0.30103	0.30103	0.60206		4.08945	3.86882	3.82685	3.80209
0.778151	0	0.845098	0.60206		5.44193	4.89077	5.59497	5.50789		1.85733	0.69897	2.07188	2.25527		5.4977	4.23543	5.53487	5.25282		0.69897	0	0.477121	1		4.48232	3.56431	3.99996	4.1994
0	1.20412	1.07918	0.954243		5.44184	4.88438	5.59351	5.50595		1.39794	0.30103	1.17609	2		5.038	3.83721	4.63836	4.99612		0.477121	0	0.30103	1.07918		4.25604	3.56015	3.8204	4.27639
0.477121	0.60206	1.25527	0.60206		5.43923	4.88392	5.59026	5.4981		1.38021	0.477121	1.49136	1.8451		5.01897	4.01305	4.9536	4.84031		0.30103	0	0.30103	0.60206		4.07225	3.55425	3.81954	3.77988
0.477121	0	1.44716	0.90309		5.43775	4.88175	5.56525	5.49772		1.78533	0.69897	1.89763	2.61909		5.42342	4.22917	5.35954	5.61244		0.477121	0	0.30103	0.60206		4.24736	3.55425	3.81816	3.77612
0.30103	0.30103	0.477121	0.90309		5.43758	4.87849	5.55584	5.49393		1.36173	1.43136	2.28103	1.27875		4.9923	4.96018	5.74023	4.27166		0.477121	0	0.60206	0.90309		4.24694	3.55425	4.10527	4.05469
0.477121	0.845098	0	0.60206		5.43457	4.8767	5.55549	5.49053		1.44716	1.44716	2.50786	1.51851		5.07751	4.97078	5.96018	4.51049		0.477121	0	0.30103	0.90309		4.24618	3.55425	3.80037	4.04914
0	0.30103	0	0.60206		5.43083	4.8762	5.54695	5.47612		0.954243	0.477121	1.83885	2.39445		4.58254	4.00056	5.28479	5.38627		0.477121	0	0.60206	0.954243		4.23312	3.55425	4.09184	4.09795
0.30103	0.477121	0.30103	1.47712		5.42765	4.87189	5.53487	5.47392		1.36173	0.60206	1.36173	1.79239		4.98867	4.12271	4.80386	4.78297		0.30103	0	0	1.04139		4.05542	3.55425	3.4853	4.18452
1.32222	0.30103	0.30103	1.53148		5.42583	4.86629	5.53073	5.47181		0.845098	0.30103	1.30103	1.716		4.47157	3.81849	4.74152	4.70487		0.477121	0	0.30103	1.07918		4.22917	3.55425	3.78183	4.21598
0.30103	0.477121	1.17609	0.778151		5.42463	4.86538	5.52746	5.46581		0.954243	1.47712	1.81954	1.69897		4.5768	4.99322	5.25897	4.68725		0.30103	0	0.954243	1.17609		4.0508	3.54444	4.43061	4.3085
0.69897	0.477121	0.90309	0.60206		5.42408	4.86302	5.52147	5.46304		1.51851	1.20412	1.20412	1.6721		5.1397	4.71938	4.64329	4.6557		0.30103	0	0.477121	0.60206		4.04727	3.54444	3.951	3.73328
0.477121	0.30103	1.25527	0.60206		5.42342	4.86097	5.51806	5.45655		1.66276	1.20412	1.39794	1.94448		5.2824	4.71597	4.83517	4.92664		0	0	0.30103	0.69897		3.74601	3.53933	3.76856	3.81538
0.845098	1	0.477121	0.60206		5.42263	4.86082	5.51797	5.45436		0.69897	1.20412	1.14613	2.41996		4.31815	4.71479	4.58288	5.40135		0.30103	0.477121	0.60206	0.778151		4.04072	4.01305	4.04595	3.88975
0.90309	0.30103	0.30103	1		5.42152	4.85173	5.51092	5.44878		1.27875	0.778151	1.27875	1.88649		4.89737	4.28729	4.71518	4.8672		0	0	0.30103	1.14613		3.73672	3.52917	3.74351	4.25715
0.30103	0.845098	1.20412	1.07918		5.41484	4.85092	5.50597	5.44594		0.845098	0.845098	1.25527	1.49136		4.46327	4.3533	4.69162	4.45829		0.30103	0	0.30103	0.60206		4.03527	3.52917	3.74249	3.7129
0.477121	0	1.23045	1.79934		5.41171	4.84916	5.50441	5.44492		1.44716	0.954243	1.61278	2.33041		5.06439	4.45987	5.04662	5.29663		0.477121	0	0.90309	0.69897		4.20933	3.52853	4.318	3.80502
0.477121	0	0.30103	1.61278		5.41094	4.84039	5.49226	5.4447		1	2.10037	2.45332	1.47712		4.61497	5.6046	5.88538	4.43865		0.30103	0	0.30103	0.69897		4.03113	3.5231	3.71416	3.80502
0.477121	0	0.30103	1.53148		5.41022	4.83925	5.48992	5.44373		1.17609	0.69897	1.50515	2.11059		4.78871	4.20282	4.93491	5.07144		0.60206	0	0.60206	0.69897		4.32803	3.52127	4.00294	3.80502
0.477121	0.477121	0.30103	1.54407		5.40863	4.83775	5.48378	5.44349		1.79934	0.477121	1.32222	1.47712		5.41022	3.98059	4.74887	4.43345		0.30103	0	0.30103	0.69897		4.02653	3.52127	3.6994	3.80502
0.30103	0.69897	1.30103	1.94939		5.40714	4.83083	5.48184	5.43951		2.3962	0.69897	1.83885	1.95424		6.0069	4.1997	5.26469	4.9093		0.477121	0.30103	0.30103	0.69897		4.20227	3.81849	3.69679	3.80462
0.477121	0	2	0.60206		5.40424	4.82532	5.48017	5.43379		0.845098	0.60206	1.36173	1.64345		4.45373	4.10065	4.78737	4.59817		0.477121	0	0.477121	0.69897		4.19904	3.51335	3.86189	3.80366
0.30103	1.07918	0.30103	1.53148		5.40405	4.80558	5.47948	5.43324		1.79934	1.38021	1.94448	1.63347		5.40714	4.8767	5.36863	4.58725		0	0	0.30103	1		3.71634	3.51335	3.68323	4.09328
1	0.60206	0.30103	0.60206		5.40351	4.80436	5.47895	5.41999		1.59106	0.69897	2.79449	2.40824		5.19876	4.19354	6.21827	5.36149		0	0	0.30103	0.845098		3.71634	3.50311	3.67888	3.93531
0.30103	0	1.41497	1.63347		5.36952	4.80424	5.47321	5.41484		2.14301	1.27875	1.59106	2.1038		5.74791	4.77115	5.01298	5.05618		0	0	0.30103	0.60206		3.71634	3.50311	3.66764	3.67943
0	0	0.30103	1.50515		5.3639	4.80099	5.46868	5.4138		1.11394	0.60206	1.5682	1.61278		4.71826	4.09419	4.98943	4.56323		0.477121	0	0.30103	0.954243		4.18913	3.50024	3.66764	4.03092
1.6721	0	0.477121	0.90309		5.35959	4.79773	5.46399	5.41299		1.4624	0.477121	1.25527	1.68124		5.06606	3.96778	4.6758	4.6312		0.30103	0	0.30103	1		4.01191	3.49596	3.66764	4.0762
0.60206	0	1.38021	0.90309		5.35587	4.79395	5.46394	5.41103		1.41497	0.845098	2.1271	1.79239		5.01816	4.33476	5.54695	4.73811		0.30103	0	0.30103	0.60206		4.00251	3.49582	3.66764	3.67523
0.30103	0	1.14613	0.954243		5.35465	4.79234	5.45894	5.40772		1.43136	1.36173	2.74036	2.68485		5.03179	4.85092	6.15885	5.62797		0.477121	0	0.30103	0.60206		4.17563	3.49568	3.66764	3.67459
0	0	0.30103	1.04139		5.35256	4.788	5.45779	5.40757		1.30103	0.30103	2.27416	2.60097		4.90058	3.78845	5.69236	5.54391		0.60206	0.30103	0.30103	0.69897		4.29486	3.79288	3.66764	3.77019
1	0	1.34242	1.07918		5.35046	4.78659	5.45708	5.40323		1.17609	1.30103	1.78533	2.45179		4.77417	4.788	5.20323	5.39379		0	0	0.30103	1		3.68824	3.48799	3.66764	4.06945
0.30103	0	0.30103	1.17609		5.34737	4.78646	5.45572	5.40135		1.17609	0.778151	2.21484	2.59106		4.77391	4.26482	5.63101	5.53138		0.477121	0	0.30103	0.69897		4.16101	3.48799	3.66764	3.76827
0.477121	0	0.30103	0.60206		5.3446	4.77843	5.45185	5.39713		1.72428	0.60206	2.17898	1.47712		5.32131	4.0844	5.59497	4.41654		0.30103	0	0.30103	0.69897		3.97891	3.48044	3.66764	3.7673
1.11394	1.04139	1.20412	1.6902		5.34417	4.77754	5.45144	5.3968		0.778151	0.60206	1.20412	1.5563		4.37475	4.08418	4.61896	4.49502		0.30103	0.477121	0.30103	0.954243		3.97891	3.94876	3.66764	4.01611
0.778151	0	1.25527	0.69897		5.33051	4.77316	5.44968	5.39665		0.778151	1.23045	1.77815	2.84136		4.37466	4.71176	5.19061	5.77939		0.30103	0	0	0.69897		3.97891	3.4707	3.35507	3.75929
0.954243	1.30103	0.60206	0.778151		5.3305	4.77115	5.44844	5.39601		1.85733	0.69897	1.716	1.98677		5.45343	4.17808	5.12451	4.92455		0.30103	0	0.30103	0.778151		3.97704	3.4707	3.65302	3.83245
0.30103	0.477121	1.49136	1.14613		5.32958	4.77001	5.4457	5.39379		1.5563	1.36173	1	2.08991		5.15235	4.84039	4.40725	5.02635		0.30103	0	0.30103	0.69897		3.97211	3.47041	3.65244	3.7522
0.845098	0.30103	0.30103	0.60206		5.32941	4.76544	5.42892	5.38999		0.954243	0.90309	1.5682	2.62014		4.54974	4.38093	4.9712	5.55366		0.30103	0	0.30103	0.954243		3.96656	3.46687	3.6507	4.0035
0.60206	0.30103	1.14613	0.69897		5.32562	4.75676	5.42467	5.38627		0.954243	1.30103	1.75587	2.50106		4.54892	4.77316	5.15706	5.43379		0.30103	0	0	0.69897		3.96619	3.46687	3.34577	3.74044
0.30103	1	0.60206	0.69897		5.32291	4.75462	5.42215	5.3862		2.17026	0.477121	1.23045	1.94939		5.76424	3.94876	4.63001	4.88174		0	0	0.30103	0.90309		3.66219	3.46389	3.63859	3.93334
0.477121	0	1.62325	0.69897		5.32131	4.75096	5.41911	5.38441		1.98677	0.60206	1.07918	2.2833		5.58055	4.0735	4.47795	5.21488		0	0	0.30103	0.778151		3.66143	3.46389	3.63749	3.80591
1.23045	0.477121	1.14613	0.69897		5.30185	4.74892	5.41719	5.38422		2.06446	0.477121	1.91381	1.5682		5.65736	3.94817	5.30983	4.49971		0.477121	0	0.30103	0.477121		4.13545	3.46389	3.63749	3.50352
1.25527	0.477121	1.11394	0.69897		5.29349	4.74852	5.41694	5.38061		1.17609	1.07918	2.36922	1.65321		4.76649	4.54998	5.76249	4.58414		0.30103	0	0.30103	0.90309		3.95415	3.46389	3.63528	3.9286
0.477121	0	1.82607	0.69897		5.28758	4.74723	5.41441	5.37571		0.845098	1.63347	2.26482	1.49136		4.43369	5.1039	5.65743	4.41915		0.30103	0	0	1.23045		3.95177	3.46389	3.32387	4.23877
0.778151	0.477121	0	1.53148		5.28605	4.74564	5.41397	5.37216		1.43136	0.845098	1.50515	1.68124		5.01946	4.31027	4.89763	4.60814		0.30103	0	0	0.69897		3.94581	3.46389	3.32387	3.70148
0.845098	0	1.07918	1.63347		5.28557	4.7395	5.40759	5.36571		2.40483	1.04139	2.24551	1.73239		5.99271	4.50619	5.63777	4.6587		0	0	0	0.845098		3.64345	3.4618	3.32387	3.84522
0	0	1.25527	1		5.2824	4.7388	5.40496	5.36149		1.34242	0.954243	2.3032	2.41497		4.9301	4.41676	5.69515	5.33906		0.30103	0	0	0.778151		3.94255	3.46135	3.32387	3.77305
0	0	1.75587	1.92428		5.28037	4.73857	5.39775	5.35525		2.13988	0.69897	1.25527	1.65321		5.72732	4.16119	4.64673	4.57707		0.30103	0	0	0.845098		3.94121	3.45894	3.32387	3.83935
0	0	1.74036	0.845098		5.27984	4.73697	5.39746	5.3504		1.07918	0.69897	2.60423	2.85065		4.66492	4.15875	5.99547	5.77431		0.30103	0.30103	0.477121	0.778151		3.93616	3.75815	3.799	3.77181
0.477121	0	0.30103	1.77815		5.27849	4.73349	5.3953	5.34847		1.38021	1.57978	2.1271	1.51851		4.96537	5.03918	5.51806	4.44193		0	0.30103	0.60206	0.778151		3.63428	3.75762	3.92163	3.77181
1.27875	0	1.11394	1.60206		5.27187	4.72437	5.39276	5.34217		1.50515	1.38021	2.09342	2.11727		5.08994	4.83925	5.48378	5.03928		0.60206	0	0.30103	0.845098		4.22961	3.45652	3.61532	3.83847
0.30103	0	0.954243	2.17898		5.26978	4.71956	5.38848	5.33906		0.845098	1.77815	1.716	1.76343		4.42974	5.237	5.10592	4.68428		0.30103	0	0.477121	0.778151		3.92283	3.45545	3.78576	3.7676
0.30103	0.845098	1.64345	0.60206		5.26529	4.71938	5.38307	5.33852		1.5682	1.07918	1.14613	1.49136		5.15281	4.5373	4.53543	4.41186		0.30103	0	0.60206	0.90309		3.92179	3.44886	3.8917	3.89187
1.14613	0.60206	0.477121	0.954243		5.26368	4.71597	5.38004	5.33568		0.778151	0.477121	1.98677	2.79865		4.36254	3.9352	5.37565	5.71833		0.30103	0.30103	0.60206	0.60206		3.91698	3.74593	3.88829	3.58659
0.778151	0.60206	1.716	1		5.25131	4.71479	5.37565	5.3315		1.5563	0.30103	1.47712	2.13672		5.14046	3.75899	4.86572	5.05631		0.477121	0	0	0.69897		4.09304	3.44217	3.28262	3.6653
0.477121	0	1.17609	0.60206		5.24616	4.71354	5.37336	5.32914		1.61278	1.50515	1.17609	1.41497		5.19682	4.96193	4.5638	4.33411		0.30103	0.30103	0.477121	0.69897		3.91551	3.74312	3.75838	3.66464
0.778151	0	0.30103	0.60206		5.24574	4.71176	5.36863	5.32752		1.98227	1.54407	0.90309	1.74819		5.56612	5.00004	4.28941	4.66626		0.30103	0	0.30103	0.60206		3.91487	3.43933	3.5807	3.56691
0.90309	1.38021	1.25527	0.69897		5.24512	4.70509	5.36487	5.3204		1.88081	1.04139	1.85126	2.63448		5.46458	4.49681	5.23708	5.55246		0.477121	0	0.477121	1.25527		4.08647	3.43664	3.73878	4.21725
0.60206	0.60206	1.39794	1		5.24196	4.70498	5.36123	5.31772		1.17609	0.954243	1.51851	1.47712		4.75957	4.40963	4.90226	4.39508		0.477121	0	0.477121	0.845098		4.08632	3.43553	3.73878	3.80441
0	0	1.85126	1.53148		5.2372	4.70463	5.35954	5.31752		1.85126	0.477121	1.94939	2.46835		5.43457	3.93207	5.33308	5.3862		0.477121	0	0.30103	0.845098		4.08629	3.42846	3.54974	3.7972
1.30103	0.477121	1.17609	1.62325		5.2369	4.70311	5.35648	5.31376		1.11394	1.27875	1.23045	2.81425		4.69712	4.73349	4.61331	5.73195		0.477121	0	0	0.778151		4.08354	3.42275	3.22376	3.72403
0.845098	0.69897	2.07188	0.69897		5.23444	4.70218	5.35551	5.3045		1.17609	1.74036	1.47712	1.66276		4.75778	5.19479	4.85989	4.57875		0.477121	0	0.30103	1.04139		4.08178	3.42127	3.51322	3.97607
0.477121	0.30103	1.17609	0.69897		5.23113	4.69891	5.3554	5.29663		1.11394	1	1.07918	2.0086		4.69374	4.45287	4.46151	4.92383		0.30103	0.30103	0.60206	0.90309		3.89894	3.71324	3.80509	3.83423
0.477121	0.477121	1.49136	1.73239		5.22613	4.69865	5.35504	5.28889		1.72428	0.845098	2.36361	1.50515		5.30185	4.29734	5.74489	4.42035		0.778151	0	0.60206	0.845098		4.37475	3.41078	3.80509	3.77474
0.778151	0.477121	1.89763	1.98677		5.22091	4.69759	5.35336	5.28781		1.8451	0.477121	2.03743	2.60423		5.42263	3.92932	5.41719	5.51807		0.778151	0	0.477121	0.845098		4.37466	3.41078	3.67733	3.77466
1	0.69897	2.28103	0.954243		5.21691	4.6974	5.35332	5.28547		1.53148	1.49136	2.31175	2.53529		5.10835	4.94347	5.69076	5.44492		0.30103	0	0.477121	0.845098		3.89653	3.4079	3.65552	3.77466
1.14613	0	2.50786	0.69897		5.21207	4.67308	5.35206	5.28519		1.86923	1.07918	2.34242	2.58092		5.44543	4.53079	5.72108	5.49053		0.30103	0	0	0.845098		3.89542	3.40654	3.16554	3.77466
0.30103	0	1.83885	2.1959		5.20976	4.67253	5.3493	5.28181		1.11394	1.39794	1.97772	2.43775		4.69001	4.84916	5.35551	5.34217		0.30103	0	0.30103	0.845098		3.89487	3.40586	3.45606	3.77466
0.30103	1.43136	0.60206	0.778151		5.20805	4.67059	5.33397	5.27804		2.45484	0.845098	2.6902	2.95424		6.03075	4.29352	6.06764	5.85602		0.30103	0	0.477121	0.845098		3.89304	3.40586	3.6289	3.77466
0.30103	0	0.30103	0.69897		5.20616	4.6633	5.33308	5.27416		0.778151	0.477121	2.75358	1.77815		4.35357	3.92531	6.1293	4.67967		0.30103	0	0	0.845098		3.89243	3.40586	3.14208	3.77466
0.30103	1.44716	1.36173	1.30103		5.20566	4.66199	5.32972	5.27324		1.07918	1.66276	1.97772	2.87216		4.65397	5.11078	5.35336	5.77312		0	0	0	0.845098		3.58906	3.40398	3.12123	3.77466
0.845098	0.477121	0.30103	0.954243		5.2018	4.65693	5.31764	5.26746		1.41497	1.70757	2.28556	2.92273		4.98974	5.15547	5.66009	5.82365		0.30103	0	0	0.845098		3.8815	3.40398	3.1176	3.77466
1.34242	0	1.30103	2.23805		5.19945	4.64447	5.31526	5.265		1.93952	1	2.07918	2.65992		5.51409	4.44713	5.45144	5.56051		0.30103	0	0	0.845098		3.87558	3.40398	3.1176	3.77466
0.30103	0	1.81954	2.06446		5.19876	4.64374	5.31386	5.26374		1.5682	1.25527	1.61278	2.51055		5.14148	4.70218	4.98459	5.41103		0.30103	0	0.30103	0.845098		3.87558	3.40312	3.39515	3.77466
1.5682	0	1.20412	0.69897		5.19682	4.63623	5.31	5.2574		1.83251	1.27875	2.32838	2.21748		5.40405	4.72437	5.6994	5.11469		0.477121	0.30103	0	0.845098		4.04864	3.70381	3.09342	3.77466
0.30103	0.60206	1.39794	1.76343		5.19427	4.62818	5.30983	5.25282		1.79239	1.38021	1.93952	2.19312		5.3639	4.82532	5.31	5.09017		0.30103	0	0.477121	0.845098		3.87151	3.40278	3.56996	3.77466
0.30103	0.30103	1.14613	1.47712		5.18992	4.61985	5.30256	5.25072		2.08636	1.99564	1.79239	1.82607		5.6556	5.44058	5.16191	4.72244		0	0	0	0.845098		3.56443	3.40278	3.08743	3.77466
2.01284	0.30103	1.27875	0.90309		5.18772	4.61775	5.29129	5.24773		1.89763	0.477121	1.85126	1.82607		5.46658	3.92189	5.22065	4.72182		0.845098	0	0.60206	0.845098		4.40382	3.40278	3.67943	3.77466
0	1.47712	1.25527	0.778151		5.18542	4.61759	5.28479	5.24276		1.89209	1.14613	2.26951	3.11025		5.46075	4.59041	5.6382	6.00436		0.30103	0	0.60206	0.845098		3.85425	3.40123	3.67943	3.77466
1.70757	1.20412	1.61278	0.477121		5.18233	4.61747	5.27893	5.24221		1.20412	1.34242	0.60206	2.0569		4.77234	4.78659	3.97072	4.95018		0.477121	0	0	0.845098		4.02715	3.39602	3.0461	3.77466
0	0	2.45332	0.90309		5.18063	4.60883	5.27586	5.23717		1.95424	1.64345	1.11394	2.22011		5.52228	5.08685	4.48202	5.11246		0.30103	0	0	0.845098		3.85028	3.39252	3.0461	3.77466
0.477121	0	1.50515	1.6902		5.17969	4.60026	5.26603	5.23197		1.17609	1.04139	2.38021	2.22272		4.744	4.48431	5.74728	5.11265		0.30103	0	0.30103	0.845098		3.84924	3.39235	3.34341	3.77466
1.54407	1.20412	1.32222	1.98677		5.177	4.59544	5.26469	5.22925		1.88081	0.60206	2.22789	1.95424		5.4476	4.04497	5.59351	4.84387		0.30103	0	0.30103	0.60206		3.84825	3.39058	3.31112	3.52686
1.75587	1.20412	1.83885	1.43136		5.17324	4.59041	5.26157	5.22763		1.04139	1.23045	2.0569	2.63144		4.60736	4.67308	5.42215	5.52019		0.30103	0	0	1.14613		3.84794	3.38987	2.99034	4.0707
0.30103	0.778151	1.36173	2.05308		5.17028	4.58856	5.26149	5.2215		1.39794	1.76343	2.48714	1.73239		4.96386	5.20581	5.85147	4.62108		0.30103	0	0.477121	0.60206		3.84067	3.38578	3.46523	3.5266
0.30103	0.845098	1.94448	1.50515		5.16507	4.58804	5.26044	5.2213		1.69897	1.25527	1.14613	2.73799		5.26368	4.6974	4.51029	5.62614		0	0	0.60206	0.60206		3.5382	3.38561	3.58917	3.52492
1.79239	0.954243	2.79449	1.23045		5.1604	4.57659	5.25897	5.22077		2.50515	0.30103	1.87506	2.81425		6.06959	3.74312	5.23789	5.70164		0.477121	0	0.30103	1.14613		4.01477	3.38166	3.24329	4.06141
0.845098	2.10037	1.59106	1.73239		5.15281	4.57623	5.25685	5.21488		2.15836	0.60206	1.716	1.62325		5.72173	4.04383	5.07878	4.5106		0.477121	0	0.30103	1		4.01343	3.38166	3.18837	3.91413
0.778151	0.69897	1.5682	0.69897		5.1528	4.57541	5.24974	5.21348		2.02119	0.477121	2.26951	2.16732		5.58444	3.91861	5.62956	5.05297		0.30103	0	0	0.60206		3.83708	3.38021	2.8657	3.51121
1.5563	0.477121	1.25527	2.86034		5.15235	4.56564	5.23879	5.2092		1.60206	1.17609	2.41664	1.64345		5.16507	4.61747	5.77617	4.52446		0.30103	0	0	0.778151		3.83327	3.37254	2.8657	3.68655
0.30103	0	2.1271	0.845098		5.15062	4.56191	5.23789	5.20502		1.34242	0.477121	1.30103	2.12057		4.90539	3.91798	4.65997	4.99924		0.30103	0	0	0.60206		3.83327	3.37236	2.86332	3.50813
0.845098	0	2.74036	2.41996		5.14488	4.55359	5.23708	5.19903		1.73239	1	2.61066	1.95424		5.29349	4.43949	5.96931	4.83285		0.477121	0	0.477121	0.60206		4.00843	3.37199	3.31471	3.50501
0	0.69897	2.27416	2.22272		5.14319	4.55244	5.23703	5.18235		0.954243	0.477121	1.99123	2.06819		4.51504	3.91519	5.3493	4.94536		0.30103	0	0	0.69897		3.83008	3.37162	2.82802	3.59988
0.90309	0	1.78533	1.75587		5.14148	4.5509	5.2335	5.17109		1.79239	1.66276	1.27875	2.64246		5.35256	5.10068	4.63668	5.51932		0.30103	0	0	0.69897		3.82607	3.3694	2.81358	3.59106
0.30103	0.60206	2.21484	2.25527		5.14046	4.55036	5.22274	5.16778		1.77085	1.11394	1.27875	2.19312		5.3305	4.5509	4.63606	5.06932		0.30103	0	0.30103	0.60206		3.824	3.3694	3.11261	3.47669
1.85733	1.38021	2.17898	2		5.1397	4.54998	5.22133	5.16265		1.95424	1.41497	1.17609	1.88081		5.51389	4.85173	4.53256	4.75664		0.477121	0	0.30103	0.69897		3.99348	3.3694	3.11261	3.57334
0.30103	0	0.90309	1.8451		5.1192	4.54864	5.22065	5.15287		1.14613	0.60206	2.28556	1.51851		4.70574	4.03838	5.64185	4.39426		0.30103	0	0	0.69897		3.81671	3.3694	2.8055	3.57241
1.39794	0	1.20412	0.778151		5.11898	4.54755	5.21696	5.14876		1.41497	1.07918	1.41497	2.4133		4.97428	4.51497	4.77089	5.28889		0.477121	0	0.30103	0.90309		3.99021	3.3694	3.09096	3.7759
1.38021	0	0.30103	0.845098		5.11362	4.5373	5.2145	5.14451		1.04139	1.32222	2.32428	1.54407		4.60068	4.75676	5.67959	4.41825		0.477121	0	0.30103	0.60206		3.98758	3.3694	3.08493	3.471
1.78533	0.69897	1.77815	0.778151		5.10835	4.53079	5.20384	5.1435		0.845098	1.65321	1.39794	2.26951		4.40382	5.0869	4.75316	5.1435		0.30103	0	0	0.90309		3.81023	3.3694	2.7839	3.77093
0.30103	1.27875	1.716	0.778151		5.09871	4.52234	5.20323	5.13571		0.845098	1.74036	1.17609	2.20412		4.40298	5.17329	4.53112	5.07809		0.30103	0	0	1.07918		3.80882	3.36661	2.78247	3.9433
0	0.60206	1	0.845098		5.09083	4.51497	5.19573	5.13387		0.845098	1.39794	1.76343	2.64147		4.40297	4.83083	5.11813	5.51388		0.30103	0	0	0.90309		3.80686	3.36642	2.78247	3.76425
1.36173	0.30103	1.5682	2.61909		5.08994	4.51088	5.19061	5.1314		1.04139	1.94939	1	2.62634		4.59906	5.38215	4.35286	5.4981		0.30103	0	0	0.477121		3.80223	3.35965	2.78247	3.33826
1.44716	0.477121	1.75587	1.27875		5.07751	4.51004	5.18796	5.12827		2.27416	0.60206	1.27875	2.21484		5.8315	4.03471	4.6301	5.08496		0.60206	0	0.30103	0.60206		4.10305	3.35736	3.07809	3.4504
0.954243	0.845098	0.60206	1.51851		5.06606	4.50683	5.18537	5.12666		1.14613	1.50515	1.23045	1.90849		4.70161	4.93774	4.58136	4.77853		0.477121	0	0.477121	0.954243		3.97777	3.35622	3.25382	3.80216
0.60206	1.36173	1.23045	2.39445		5.06519	4.50619	5.18298	5.12574		1.86923	1.60206	1.66276	2.0086		5.42463	5.03385	5.01342	4.87736		0.845098	0	0.30103	1.04139		4.34329	3.35564	3.05385	3.88491
1.36173	0	1.07918	1.79239		5.06439	4.50516	5.17974	5.1213		2.17898	1.07918	1.82607	1.76343		5.7341	4.51088	5.17641	4.63136		0.30103	0	0	0.69897		3.79913	3.35488	2.75128	3.53605
0.845098	0	0.30103	0.778151		5.06197	4.50507	5.17641	5.11469		1.85733	1.50515	1.73239	2.35984		5.41171	4.93675	5.08106	5.22763		0.60206	0	0	0.90309		4.10013	3.34792	2.7356	3.73862
0.954243	0.30103	1.91381	1.716		5.06144	4.50461	5.17559	5.11389		1.88649	1.53148	1.17609	2.72346		5.43923	4.96226	4.52368	5.59035		0	0	0	0.90309		3.49776	3.34459	2.72346	3.73862
0.30103	1.30103	0.30103	0.90309		5.05572	4.50072	5.16868	5.11265		0.845098	1.14613	1.83251	2.58771		4.39751	4.57623	5.17974	5.45436		0.30103	0	0.30103	0.90309		3.79706	3.3442	2.95952	3.73862
1.51851	0.778151	2.36922	1.69897		5.04813	4.49681	5.16565	5.11246		1.5682	1.69897	2.43616	2.11059		5.1192	5.12825	5.78182	4.97681		0	0	0.30103	0.778151		3.4929	3.3442	2.95809	3.61321
0.30103	0.60206	2.26482	0.60206		5.04445	4.49636	5.16191	5.10654		1.20412	1.14613	2.18184	2.83123		4.75497	4.57541	5.52746	5.6969		0.69897	0	0.30103	0.60206		4.18918	3.3442	2.93952	3.43425
1.66276	0.60206	1.50515	1.6721		5.038	4.49571	5.15706	5.10632		1.87506	1.44716	1.77085	2.24055		5.42583	4.8762	5.11638	5.10439		0.30103	0	0	0.90309		3.78944	3.34321	2.5977	3.73119
0.69897	1.23045	2.24551	1.94448		5.03659	4.49152	5.15538	5.10439		1.50515	1.32222	1.97313	2.81954		5.05572	4.75096	5.31764	5.68244		0.477121	0	0	0.778151		3.95918	3.34321	2.54407	3.60455
1.27875	0	2.3032	2.41996		5.03507	4.48904	5.15371	5.09979		1.63347	0.778151	1.44716	3.05077		5.18233	4.20548	4.79126	5.91248		0.30103	0	0	0.69897		3.78219	3.33985	2.52892	3.52414
0.845098	0.69897	1.25527	1.88649		5.03338	4.48835	5.14552	5.09028		1.63347	0.477121	2.26717	1.63347		5.18063	3.90417	5.61011	4.49443		0.30103	0.30103	0.30103	0.778151		3.78161	3.64018	2.82802	3.59006
1.44716	1.36173	2.60423	1.49136		5.03179	4.48431	5.14218	5.09017		1.66276	1.32222	2.40312	2.16732		5.20976	4.74892	5.74548	5.02808		0.30103	0	0	0.69897		3.78161	3.33385	2.52634	3.50772
0.30103	0.90309	2.1271	0.69897		5.02216	4.4821	5.13822	5.08782		1.88081	2.13988	1.88081	2.45788		5.42765	5.5664	5.22274	5.31752		0.30103	0	0.30103	0.90309		3.78053	3.33385	2.81158	3.69417
0.477121	1.30103	2.09342	2.33041		5.02185	4.48149	5.13283	5.08745		1.6902	1.27875	2.1038	1.50515		5.2369	4.70509	5.4457	4.36464		0.60206	0	0	0.90309		4.07943	3.33385	2.49969	3.67633
1	0.477121	1.716	0.69897		5.01946	4.48149	5.1258	5.08603		1.74036	1.07918	1.70757	2.48001		5.28605	4.50516	5.04942	5.33852		0.845098	0	0.30103	0.69897		4.31992	3.32284	2.77452	3.45025
0.30103	0.477121	1.14613	0.60206		5.01897	4.46377	5.12451	5.08574		2.11059	1.07918	2.29885	1.5563		5.65614	4.50461	5.64027	4.41424		0.30103	0	0	0.778151		3.77298	3.32243	2.45788	3.52009
0.30103	0.60206	1.98677	1.25527		5.01886	4.45987	5.12392	5.08496		1.78533	0.477121	2.14922	2.20412		5.32958	3.90249	5.48992	5.06168		0.30103	0	0.30103	1		3.76619	3.32181	2.71096	3.74115
1.17609	0.477121	1.47712	1.47712		5.01816	4.45835	5.11978	5.07809		1.6902	1.32222	2.86688	2.617		5.23444	4.74723	6.2074	5.47392		0.30103	0	0	1		3.76433	3.32181	2.36549	3.74115
1.79934	1.07918	1.17609	2.11059		5.01577	4.45765	5.11891	5.07728		1.39794	0.90309	2.01284	1.47712		4.94195	4.3274	5.35332	4.33238		0.778151	0	0	1		4.24097	3.32181	2.35984	3.74115
2.3962	0	0.90309	0.845098		5.01436	4.45381	5.11813	5.07684		1.43136	1.17609	2.3032	2.43136		4.97433	4.60026	5.64334	5.28547		0.60206	0	0	1		4.06461	3.32181	2.35218	3.74115
0.477121	0	1.85126	1.47712		4.9923	4.45287	5.11638	5.07144		1.66276	1.38021	2.4014	2.8055		5.20566	4.80436	5.74136	5.65878		0.30103	0	0	0.69897		3.75732	3.32181	2.35218	3.43569
0.477121	1.63347	0.477121	1.95424		4.99017	4.44713	5.11399	5.06932		2.04922	1.5682	2.13988	1.65321		5.59012	4.99233	5.47895	4.50627		0.30103	0	0	0.778151		3.75236	3.32077	2.35218	3.51388
0.477121	0	1.51851	1.64345		4.98974	4.44706	5.11226	5.06465		2.05308	1.49136	1.20412	2.27416		5.59397	4.91453	4.54302	5.12666		0.477121	0	0	1.11394		3.92701	3.32035	2.35218	3.83085
0.845098	0	1.94939	1.63347		4.98867	4.43949	5.10743	5.06168		1.6721	0.69897	2.08636	2.27416		5.21207	4.12176	5.42467	5.12574		0	0	0.477121	1.11394		3.43553	3.31513	2.82802	3.82419
1.79934	0	1.23045	2.40824		4.98823	4.43772	5.10592	5.05631		1.81291	0.90309	2.50243	2.10721		5.35046	4.32556	5.83975	4.9578		0	0	0	1		3.43553	3.31069	2.33445	3.69346
1.59106	0.845098	1.47712	2.1038		4.98772	4.43586	5.08846	5.05618		0.845098	1.4624	2.29667	1.65321		4.38211	4.88438	5.63342	4.50271		0.30103	0	0	0.69897		3.73408	3.30643	2.32222	3.38364
0.477121	1.04139	1.07918	0.845098		4.98166	4.43244	5.08403	5.05297		0.778151	0.778151	1.72428	2.35984		4.31406	4.19986	5.06047	5.2092		0.30103	0	0.30103	0.60206		3.73263	3.30643	2.61595	3.26694
2.14301	0	0.30103	1.61278		4.97766	4.41896	5.08106	5.05257		1.14613	1.6902	1.83251	2.6149		4.68095	5.11178	5.16868	5.46304		0.30103	0	0	0.69897		3.73215	3.30514	2.26007	3.34889
0.477121	0	2.36361	1.68124		4.97579	4.41676	5.07878	5.05125		1.57978	1.4624	2.12385	1.50515		5.11362	4.88392	5.45894	4.35236		0.477121	0	0	0.954243		3.9072	3.30514	2.24304	3.59901
1.11394	0	2.03743	0.778151		4.97433	4.41492	5.07285	5.05043		1.82607	0.60206	2.11727	2.3075		5.35959	4.02288	5.45185	5.15287		0.69897	0.30103	0	0.778151		4.12882	3.60325	2.24304	3.40773
1.4624	0	2.31175	1.79239		4.97428	4.41256	5.06981	5.03981		2.02531	1.5563	1.20412	2.2878		5.55868	4.97579	4.5386	5.1314		0.69897	0	0	0.60206		4.12795	3.30168	2.18184	3.21775
1.41497	0	2.34242	2.68485		4.96537	4.41125	5.06589	5.03928		1.66276	1.4624	1.47712	1.51851		5.19427	4.88175	4.80893	4.36143		0.30103	0	0.477121	0.778151		3.72591	3.29535	2.5966	3.39076
1.43136	0	0.30103	2.60097		4.96386	4.40963	5.06501	5.02808		1.96379	1.44716	2.22789	2.27184		5.49521	4.86629	5.55584	5.11389		0.477121	0	0	0.477121		3.89867	3.29469	2.10721	3.08458
1.30103	0.954243	1.97772	2.45179		4.95658	4.40924	5.06047	5.02635		1.98227	1.27875	2.26245	2.47857		5.51266	4.69759	5.59026	5.3204		0	0	0	0.778151		3.42012	3.29469	2.08991	3.36192
1.17609	0.69897	2.6902	2.59106		4.9546	4.4089	5.05419	5.01577		0.778151	1.716	1.96379	1.61278		4.30799	5.13329	5.29129	4.45439		0.60206	0	0.30103	1		4.02156	3.2938	2.37291	3.57646
0.30103	0	2.75358	1.47712		4.94195	4.39466	5.04942	5.01566		1.89209	1.07918	1.80618	2.95999		5.42152	4.49636	5.13283	5.80092		0.477121	0	0.30103	0.30103		3.89625	3.29358	2.36736	2.86806
1.17609	0	1.97772	1.5563		4.9383	4.38093	5.04662	5.00978		1.91908	1.32222	2.34242	2.5563		5.44846	4.7388	5.668	5.39665		1.11394	0	0.30103	0.90309		4.53246	3.29026	2.36736	3.46255
1.72428	0.69897	2.28556	2.84136		4.93731	4.36611	5.04251	5.00752		1.50515	1.49136	1.14613	1.65321		5.03338	4.90767	4.47048	4.49248		0	0	0.30103	0.954243		3.41697	3.28914	2.32428	3.46746
0.778151	1.57978	2.07918	1.98677		4.93697	4.36603	5.03125	4.99924		1.68124	0.60206	2.32838	2.30963		5.20805	4.01833	5.65253	5.14876		0.30103	0	0.30103	0.477121		3.71692	3.28443	2.32428	2.99034
0.778151	1.38021	1.61278	2.08991		4.9344	4.36124	5.03113	4.99885		1.6902	1.4624	2.14922	2.24797		5.21691	4.87849	5.47321	5.08603		0.60206	0	0	0.845098		4.01678	3.28058	1.97313	3.33846
0.778151	0	2.32838	1.04139		4.93389	4.35597	5.02102	4.99612		1.716	1.20412	1.11394	2.13033		5.24196	4.61985	4.43783	4.96651		0.30103	0	0.477121	0.69897		3.715	3.28058	2.42975	3.18837
0.778151	1.77815	1.93952	2.62014		4.9301	4.3533	5.01342	4.99306		1.51851	1.5682	2.50106	1.61278		5.04445	4.98351	5.82474	4.44863		0	0.30103	0	0.778151		3.41296	3.57898	1.94448	3.26245
1.85733	1.07918	1.79239	2.50106		4.91794	4.35249	5.01298	4.99077		0.954243	0.845098	2.18752	2.72835		4.47986	4.2599	5.51092	5.56402		0.30103	0	0	0.69897		3.71383	3.27393	1.92428	3.17289
1.5563	0.477121	1.85126	1.94939		4.90539	4.34384	5.00627	4.98896		1.43136	1.60206	1.07918	1.60206		4.95658	5.01506	4.40009	4.43686		0.30103	0.30103	0.30103	0.69897		3.71299	3.57473	2.21748	3.17056
0.954243	0.30103	2.26951	2.2833		4.90058	4.33638	5.00474	4.98703		0.845098	1.54407	2.48714	1.6902		4.36983	4.95703	5.8071	4.52476		0.30103	0	0.30103	0.954243		3.70961	3.27091	2.21484	3.4239
0.30103	0.30103	0.60206	1.5682		4.89737	4.33588	5.0037	4.97744		1.81954	1	2.07918	1.74819		5.34417	4.41256	5.39746	4.58226		0.30103	0.30103	0.30103	0.845098		3.70876	3.57148	2.19866	3.2887
0.954243	1.50515	1.11394	0.90309		4.88174	4.33476	4.9939	4.97681		1.75587	1.88649	1.30103	2.5563		5.28037	5.299	4.61821	5.38999		0.30103	0	0.30103	0.30103		3.70766	3.26928	2.19866	2.73239
0.30103	0.30103	2.38021	1.65321		4.88088	4.3274	4.99104	4.96651		1.80618	1.07918	1.07918	1.89209		5.33051	4.49152	4.39609	4.72505		0.30103	0	0	0.69897		3.70663	3.26928	1.89763	3.12516
2.17026	0	0.30103	0.845098		4.85729	4.32574	4.98986	4.9578		1.97313	1.38021	2.13354	3.15351		5.49722	4.79234	5.44968	5.98616		0.30103	0	0.477121	0.477121		3.7026	3.26928	2.35218	2.89763
0.30103	1.54407	0.30103	0.845098		4.84553	4.32556	4.98943	4.95018		1.41497	0.954243	2.42813	2.79796		4.9383	4.36603	5.74413	5.6296		0.30103	0	0	0.778151		3.70226	3.26482	1.85733	3.19451
1.98677	0	0.30103	0.845098		4.84446	4.32552	4.98544	4.94812		1.41497	0.778151	2.16732	2.68215		4.93697	4.18817	5.48184	5.51281		0.60206	0	0	0.30103		4.00208	3.26102	1.85733	2.70757
2.06446	1.04139	0.30103	0.845098		4.84148	4.31811	4.98459	4.94536		0.778151	1	1.39794	2.6149		4.29785	4.4089	4.70949	5.44349		0.778151	0	0	0.60206		4.17626	3.26102	1.85733	2.98498
0.30103	0.954243	0.30103	0.845098		4.83984	4.31723	4.98304	4.92992		1.57978	0.90309	1.14613	2.66558		5.09871	4.31146	4.45756	5.49393		0.30103	0	0.477121	0.954243		3.69819	3.2584	2.32634	3.32201
0.30103	0.477121	0.30103	0.845098		4.83625	4.31156	4.97808	4.92783		1.54407	1.36173	2.09691	2.5563		5.06144	4.77001	5.40759	5.38441		0.477121	0	0.477121	0.60206		3.87419	3.2584	2.32634	2.96802
1.17609	1.27875	0.30103	0.845098		4.83403	4.31146	4.97616	4.92664		1.74819	0.477121	1.8451	2.54407		5.26529	3.88513	5.15538	5.37216		0.30103	0	0.477121	1		3.69583	3.25672	2.32634	3.35064
0	1.74036	0.30103	0.845098		4.83317	4.31027	4.97527	4.92455		1.50515	1.39794	1.25527	2.49136		5.02216	4.80558	4.56487	5.31772		0	0	0.30103	0.845098		3.39463	3.2531	2.14613	3.18639
0.845098	1	0.30103	0.845098		4.82972	4.29999	4.9713	4.92383		1.77085	1.43136	1.76343	2.17319		5.28758	4.83775	5.07285	4.99885		0.477121	0	0	0.69897		3.86923	3.25237	1.80618	3.03623
1.43136	0.845098	0.30103	0.845098		4.82548	4.2975	4.9712	4.92358		1.76343	1.23045	1.62325	2.79657		5.27984	4.63623	4.93243	5.62027		0.30103	0	0	0.778151		3.69002	3.25237	1.77815	3.11327
2.40483	0.477121	2.22789	0.845098		4.82131	4.29734	4.96804	4.92257		1.90849	0.69897	2.02119	2.39794		5.42408	4.10415	5.32972	5.22077		0.30103	0	0	0.60206		3.68735	3.24871	1.73239	2.92221
1.34242	1.49136	2.0569	0.845098		4.81918	4.29352	4.96594	4.92054		2.01284	0.60206	1.4624	1.47712		5.52837	4.00685	4.77023	4.2999		0.477121	0.30103	0.30103	1		3.86243	3.54949	2.01703	3.31765
2.13988	1.07918	2.48714	0.845098		4.81439	4.29296	4.96587	4.91712		2	1.61278	2.04922	2.04922		5.51439	5.01717	5.35648	4.86905		0.69897	0	0	0.778151		4.08048	3.24748	1.69897	3.08027
1.07918	1.39794	1.14613	0.845098		4.79665	4.29296	4.9631	4.9093		2.19312	1.30103	1.72428	2.5611		5.7074	4.70498	5.03125	5.38061		0.30103	0	0	0.477121		3.68224	3.24724	1.69897	2.75815
1.38021	0	1.87506	0.845098		4.79405	4.29099	4.95989	4.90098		1.73239	1.30103	2.10721	2.67852		5.24616	4.70463	5.41397	5.49772		0.30103	0	0.30103	0.69897		3.6816	3.2465	1.99564	2.96473
1.50515	0.845098	1.716	0.845098		4.79296	4.28729	4.9536	4.89587		1.92428	1.34242	1.23045	2.42488		5.43775	4.74564	4.53676	5.24221		0.477121	0	0	0.30103		3.85679	3.24502	1.66276	2.5563
0.845098	0.477121	2.26951	0.845098		4.7906	4.28249	4.95007	4.89572		1.4624	1.39794	1.89763	1.73239		4.97579	4.80099	5.20384	4.54929		0.477121	0	0	0.60206		3.84924	3.24477	1.66276	2.85491
1.5682	1.66276	2.41664	0.845098		4.78871	4.27632	4.94411	4.88516		1.92942	1.4624	1.51851	2.31175		5.44193	4.86538	4.82466	5.12827		0.30103	0	0.30103	1.07918		3.67265	3.24477	1.95424	3.28758
0.778151	1.70757	1.30103	0.845098		4.78663	4.27494	4.94119	4.88174		0.954243	1.57978	1.69897	2.73078		4.46673	4.98213	5.00474	5.5459		0.30103	0	0.778151	0.60206		3.67108	3.24477	2.42813	2.80889
1.5563	1	2.61066	1.49136		4.77704	4.27184	4.93816	4.87894		2.03743	1.30103	1.4624	1.5563		5.54654	4.70311	4.76791	4.37042		0.60206	0	0.30103	0.69897		3.97081	3.24477	1.94448	2.89818
1.61278	1.25527	1.99123	1.68124		4.77417	4.27159	4.93491	4.87736		1.5563	1.49136	2.26007	1.87506		5.06519	4.89077	5.56525	4.68902		0.60206	0	0	0.69897		3.96979	3.24477	1.64345	2.88024
1.98227	1.27875	1.27875	1.73239		4.77391	4.26581	4.9326	4.8766		2.07918	0.60206	1.17609	2.27646		5.58774	4.00117	4.48098	5.09028		0.30103	0	0	0.477121		3.66764	3.24105	1.64345	2.64246
1.88081	1.38021	1.27875	0.60206		4.77234	4.26482	4.93243	4.86905		1.92942	1.4624	1.23045	1.83885		5.43758	4.86097	4.53532	4.65113		0.845098	0	0	0.477121		4.20612	3.23955	1.64345	2.64246
1.17609	1.99564	1.17609	1.14613		4.76649	4.26072	4.92963	4.8672		2.11394	1.30103	2.0569	2.05308		5.6221	4.69891	5.36123	4.86528		0.477121	0	0.30103	0.60206		3.83658	3.23955	1.9345	2.74194
1.85126	0.30103	2.28556	0.60206		4.76456	4.2599	4.92831	4.86528		2.37475	1.23045	1.6721	2.50243		5.88221	4.62818	4.97616	5.31376		0	0	0	0.477121		3.35622	3.23955	1.63347	2.60097
1.11394	0.477121	1.41497	2.41497		4.76193	4.25904	4.91408	4.85893		1.72428	1.30103	2.25285	2.39445		5.23113	4.69865	5.55549	5.20502		0.60206	0	0.30103	0.954243		3.95395	3.23955	1.92942	3.041
1.17609	1.14613	2.32428	1.65321		4.76147	4.25467	4.90226	4.85658		1.94939	0.778151	2.52244	2.60531		5.4544	4.17531	5.82498	5.41484		0.30103	0	0	0.60206		3.65167	3.23729	1.62325	2.65706
0.30103	1.34242	1.39794	2.85065		4.75957	4.24187	4.90202	4.85019		0.845098	1.50515	2.34439	3.2927		4.34854	4.90138	5.6466	6.10194		0.69897	0	0	0		4.04856	3.23452	1.59106	1.99123
1.11394	1.64345	0	1.51851		4.75778	4.24002	4.89763	4.84399		1.74819	1.34242	2.11727	2.43933		5.25131	4.73857	5.41694	5.24773		0.477121	0	0.30103	0.778151		3.82595	3.23452	1.88649	2.76118
1.72428	1.04139	1.17609	0.60206		4.75631	4.23935	4.88634	4.84387		0.954243	1.39794	2.15836	1.68124		4.45634	4.79395	5.45779	4.48872		0.60206	0	0.30103	0.60206		3.94993	3.23452	1.88649	2.58206
1.8451	0.60206	1.76343	2.11727		4.75497	4.23565	4.88576	4.84031		1.72428	0.69897	1.72428	2.58995		5.22613	4.09493	5.02102	5.39713		0.30103	0	0	0.69897		3.64611	3.20817	1.5682	2.67394
1.53148	1.23045	1	1.76343		4.75344	4.23543	4.87441	4.83285		1.38021	0.778151	2.22531	3.26174		4.88088	4.17365	5.52147	6.06606		0.30103	0	0.30103	0.60206		3.64523	3.20575	1.86332	2.55871
1.86923	1.76343	0.30103	1.49136		4.74886	4.23211	4.86572	4.83064		1	0.845098	1.89209	2.67394		4.50029	4.24002	5.18796	5.47612		0.60206	0	0	0.477121		3.94571	3.20575	1.5563	2.41162
1.11394	0	0.30103	2.79865		4.74509	4.22917	4.86496	4.82827		1.78533	1.54407	1.39794	2.54654		5.28557	4.93872	4.69334	5.34847		0.69897	0	0	0.845098		4.03902	3.20439	1.54407	2.76343
2.45484	1.25527	1.27875	2.13672		4.74468	4.2194	4.86341	4.81778		1.64345	1.34242	1.59106	2.60638		5.14319	4.73697	4.88634	5.40772		0.954243	0	0	0.69897		4.29391	3.20439	1.54407	2.6149
0.778151	0.30103	1.23045	1.41497		4.744	4.21256	4.86243	4.81312		1.6902	0.69897	2.31806	2.61278		5.18992	4.09349	5.61214	5.41299		0.30103	0	0	0.30103		3.63649	3.19811	1.51851	2.21484
1.07918	0.30103	1.66276	1.74819		4.74371	4.20548	4.86186	4.80679		1.82607	0.90309	1.96848	2.73159		5.32562	4.2975	5.26149	5.52895		0.30103	0	0	0.477121		3.63468	3.19756	1.51851	2.36549
1.41497	0.60206	1.82607	2.63448		4.7385	4.20501	4.86107	4.80393		0.845098	0.60206	2.22531	1.76343		4.34343	3.99625	5.51797	4.55925		0.30103	0	0	0.477121		3.63347	3.19285	1.51851	2.35025
1.93952	0.477121	0.30103	1.47712		4.73479	4.20282	4.85989	4.80311		0.845098	0.30103	1.94448	2.28103		4.34329	3.69469	5.23703	5.07684		0.30103	0	0	0.477121		3.63236	3.19285	1.51851	2.33445
0.30103	1.17609	1.73239	2.46835		4.7342	4.19986	4.85777	4.80156		1.11394	0.477121	1.74036	1.97772		4.61188	3.87023	5.03113	4.77344		0	0	0	0.477121		3.33082	3.18441	1.51851	2.32634
0.30103	0.477121	1.17609	2.81425		4.73158	4.1997	4.85774	4.79889		1.11394	0.69897	2.08279	2.46982		4.61133	4.09128	5.37336	5.265		0.30103	0	0	0		3.62961	3.1827	1.51851	1.8451
1.5682	1	1.83251	1.66276		4.7253	4.19651	4.85766	4.79592		1.51851	1.32222	2.10721	1.5563		5.01577	4.71354	5.39775	4.35017		0.30103	0	0.30103	0		3.62951	3.17754	1.80618	1.81954
1.83251	0	0	1.14613		4.72198	4.19468	4.8567	4.78297		1.49136	1.72428	2.17898	2.6721		4.98772	5.115	5.46868	5.46581		0.778151	0.30103	0.30103	0.778151		4.10605	3.47712	1.77815	2.54407
0.477121	0.477121	2.43616	2.0086		4.71973	4.19354	4.85235	4.77853		0.778151	0.845098	1.32222	2.65514		4.27397	4.23565	4.61097	5.44878		0.30103	0	0	0		3.62757	3.17435	1.4624	1.74819
1.79239	1.66276	2.18184	1.50515		4.71826	4.19326	4.83988	4.77703		0.845098	0.60206	2.21748	2.29447		4.3404	3.99238	5.50597	5.08745		0.30103	0	0	1.04139		3.62644	3.17319	1.4624	2.76567
0.30103	1.11394	1.77085	1		4.70574	4.18834	4.83517	4.77573		2.23553	0.477121	1.97313	2.71349		5.73	3.86605	5.26157	5.50595		0.69897	0	0	0.60206		4.02152	3.17319	1.44716	2.32015
2.08636	1.41497	1.97313	2.60423		4.70181	4.18817	4.83423	4.77344		0.954243	0.477121	2.10721	2.13033		4.44803	3.86398	5.3953	4.92257		0.30103	0.30103	0	0.69897		3.62284	3.47217	1.44716	2.39445
1.89763	0	1.44716	2.53529		4.70161	4.17808	4.82765	4.76528		0.69897	1.36173	1.82607	1.79239		4.1919	4.74852	5.11399	4.5844		0.30103	0.30103	0	0.30103		3.62263	3.4707	1.44716	1.99564
1.89209	0.60206	2.26717	2.58092		4.69773	4.17531	4.82466	4.76218		1.97313	1.51851	1.32222	1.72428		5.46591	4.90484	4.608	4.51626		0.69897	0	0	0.778151		4.01808	3.16554	1.44716	2.45332
1.20412	1.07918	2.40312	0.60206		4.69712	4.17365	4.82018	4.75664		1.98227	0.477121	1.57978	2.48287		5.47352	3.86297	4.86496	5.27416		0.30103	0	0	0.477121		3.61616	3.16554	1.44716	2.14922
1.95424	0	1.88081	0.778151		4.69374	4.16811	4.81967	4.75586		1.54407	1.17609	2.12057	1.79239		5.03507	4.56191	5.40496	4.58365		0.69897	0	0	0.60206		4.01204	3.16077	1.44716	2.26007
1.17609	1.32222	2.1038	0.60206		4.69001	4.16521	4.81602	4.75413		1.91381	1.38021	1.53148	1.69897		5.40424	4.76544	4.8158	4.49016		0.69897	0	0	0.30103		4.00903	3.1529	1.44716	1.95424
1.88081	1.65321	1.70757	2.43775		4.6897	4.16119	4.8158	4.75075		0.954243	1.5682	1.51851	2.79796		4.44458	4.95326	4.80261	5.58899		0.69897	0	0	0.60206		4.00126	3.13098	1.43136	2.23805
1.04139	1.74036	2.29885	0.60206		4.68474	4.15875	4.81359	4.74735		1.85733	0.477121	2.16435	1.8451		5.34737	3.86201	5.44844	4.63565		0.30103	0	0	0.30103		3.60228	3.13098	1.43136	1.9345
1.39794	1.39794	2.14922	2.95424		4.68402	4.15706	4.80893	4.73904		1.25527	0.69897	2.44404	1.63347		4.74468	4.08368	5.7277	4.42341		0.30103	0	0	0.477121		3.60228	3.13098	1.41497	2.09342
1.69897	1.94939	2.86688	1.77815		4.68311	4.15706	4.80386	4.73811		1.75587	1.07918	1.70757	2.68215		5.24512	4.46377	4.98986	5.47181		0.90309	0	0	0.477121		4.20428	3.13098	1.41497	2.09342
2.50515	0.60206	2.01284	2.87216		4.68095	4.15643	4.80261	4.73811		1.17609	1.27875	1.41497	2.53908		4.66503	4.6633	4.69691	5.32752		0.30103	0	0.30103	0.477121		3.60021	3.13098	1.69897	2.09342
0	1.50515	2.3032	2.92273		4.68074	4.15128	4.79942	4.73646		1.34242	1.47712	1.85733	2.54158		4.82972	4.86082	5.13822	5.32914		0.845098	0	0	0.477121		4.14038	3.13098	1.39794	2.09342
2.15836	1.60206	2.4014	0.69897		4.68014	4.1498	4.79126	4.73535		0.90309	0.477121	1.90309	2.43457		4.39025	3.86028	5.18298	5.2213		0	0	0	0.477121		3.29092	3.12808	1.38021	2.09342
2.02119	1.07918	2.13988	2.65992		4.67549	4.14392	4.79119	4.72867		1.43136	1.85733	2.10037	1.49136		4.91794	5.23958	5.38004	4.27804		0.477121	0	0	0.477121		3.7676	3.12385	1.36173	2.09342
1.60206	1.50515	1.20412	2.51055		4.66603	4.14151	4.78737	4.72505		1.94448	0.954243	2.1038	1.53148		5.43083	4.33638	5.38307	4.317		0.477121	0	0.60206	0.477121		3.75989	3.11327	1.95424	2.09342
1.34242	1.53148	2.08636	2.21748		4.66503	4.13513	4.78279	4.72244		1.91908	0.477121	1.98677	1.96379		5.40351	3.8592	5.26603	4.74735		0.30103	0	0	0.477121		3.58138	3.09552	1.32222	2.09342
1.73239	1.14613	0.30103	2.19312		4.66492	4.12356	4.77332	4.72182		0.90309	1.11394	1.97772	2.49136		4.38616	4.49571	5.25685	5.27324		0.30103	0	0	0.477121		3.57875	3.07518	1.32222	2.09342
0.954243	1.69897	2.50243	1.82607		4.65397	4.12271	4.77089	4.71745		1.27875	0.954243	1.69897	1.50515		4.76147	4.33588	4.97808	4.28585		0.30103	0	0	0.69897		3.57807	3.07298	1.32222	2.31387
1.79239	1.14613	2.29667	1.82607		4.64738	4.12176	4.77023	4.71727		1.57978	0.60206	2.2014	2.13672		5.06197	3.98345	5.48017	4.91712		0.477121	0	0	0.69897		3.74974	3.07298	1.32222	2.31387
1.77085	1.44716	0.30103	3.11025		4.64684	4.10924	4.76791	4.71201		1.04139	0.69897	2.17898	1.81291		4.52304	4.07987	5.45708	4.59301		0.30103	0	0	0.69897		3.5731	3.07298	1.30103	2.31387
1.95424	1.32222	0.30103	2.0569		4.62331	4.10605	4.76114	4.70787		1	1.39794	1.11394	2.81023		4.48133	4.77843	4.38959	5.58989		0	0	0	0.69897		3.27184	3.07298	1.30103	2.31387
1.14613	0	1.72428	2.22011		4.61826	4.10415	4.76044	4.70747		0.845098	1.39794	1.70757	2.45788		4.32609	4.77754	4.98304	5.23717		0.30103	0	0	0.69897		3.56738	3.0465	1.30103	2.3075
1.41497	0.778151	1.83251	0.69897		4.61497	4.10394	4.75578	4.70663		1.74036	0.477121	2.18184	2.32838		5.22091	3.85625	5.45572	5.10632		0.30103	0	0	0.845098		3.56679	3.0465	1.30103	2.44091
1.04139	0.477121	2.12385	2.22272		4.61215	4.10065	4.75316	4.70627		1.6902	0.477121	2.33244	1.63347		5.17028	3.85594	5.60585	4.41133		0.30103	0	0	0.30103		3.56679	3.0465	1.30103	1.89209
0.845098	1.32222	2.11727	1.95424		4.61188	4.09698	4.74887	4.70487		1.68124	1.07918	1.51851	2.74036		5.1604	4.45765	4.79119	5.5174		0.477121	0		1.23045		3.74052	3.04532		2.82086
0.845098	2.13988	1.20412	2.63144		4.61169	4.09684	4.74851	4.69956		1.85126	1.34242	1.11394	1.78533		5.32941	4.71956	4.38573	4.56184		0.30103	0		0.778151		3.56098	3.04493		2.36549
0.845098	1.27875	0.30103	1.73239		4.61133	4.09493	4.74595	4.6961		0.69897	1.17609	1.07918	1.62325		4.17664	4.55244	4.34978	4.39959		0.60206	0		0.778151		3.8613	3.04493		2.34044
0.845098	1.07918	1.47712	2.73799		4.60736	4.09419	4.7424	4.69256		1.79239	0.477121	1.17609	1.51851		5.26978	3.85199	4.44576	4.29422		0.30103	0		0.778151		3.55811	3.04336		2.34044
1.04139	1.07918	2.22789	2.81425		4.60068	4.09349	4.74152	4.68902		1	1.38021	1.49136	1.64345		4.47625	4.75462	4.76044	4.41855		0.477121	0		0.778151		3.72722	3.041		2.33646
2.27416	0.477121	2.26245	1.62325		4.60048	4.09142	4.73894	4.68891		2.00432	1.17609	1.47712	2.88818		5.48047	4.55036	4.74595	5.66304		0.30103	0		0.845098		3.54974	3.03342		2.39967
1.14613	1.32222	1.96379	2.16732		4.59906	4.09128	4.73837	4.68725		0.954243	0.60206	1.68124	2.64147		4.42983	3.97598	4.95007	5.4138		0.30103	0		0.845098		3.54974	3.03342		2.39445
1.86923	0.90309	1.80618	1.64345		4.59903	4.0844	4.72252	4.68648		1.4624	0.90309	2.35793	2.6721		4.93731	4.27632	5.62613	5.44373		0.30103	0		0.477121		3.54605	3.02078		2.01703
2.17898	1.17609	2.34242	2.12057		4.5961	4.08418	4.72088	4.68428		2.0607	1.43136	1.69897	2.3962		5.53558	4.80424	4.96587	5.16778		0.30103	0		0.69897		3.54058	3.01787		2.22531
1.85733	1.38021	1.14613	1.95424		4.58854	4.08372	4.71673	4.68135		0.845098	1.17609	1.59106	2.00432		4.31992	4.54864	4.85777	4.77573		0.30103	0		0.30103		3.54008	3.00346		1.81954
0.30103	1.5682	2.32838	2.06819		4.58514	4.08368	4.71518	4.68014		1.36173	1.49136	1.27875	1.79934		4.83625	4.86302	4.54512	4.56972		0.30103	0		0.30103		3.53857	2.99913		1.80618
1.88649	1.49136	2.14922	2.64246		4.58492	4.08091	4.71513	4.67967		1.88081	0.954243	1.79934	2.33041		5.35465	4.32574	5.06501	5.09979		0.30103	0		0.30103		3.53857	2.99913		1.80618
0.845098	0.69897	1.11394	2.19312		4.58254	4.07987	4.70949	4.66626		1.70757	0.69897	1.59106	2.98498		5.17969	4.06837	4.8567	5.75416		0.477121	0		0.60206		3.70961	2.99913		2.10037
1.5682	0	0	1.88081		4.57893	4.0735	4.69691	4.66379		1.85126	0.90309	2.12385	1.86332		5.32291	4.27184	5.38848	4.63222		0.477121	0		0.60206		3.70868	2.99476		2.08279
1.20412	0.90309	0	1.51851		4.57847	4.07254	4.69481	4.66121		1.4624	1.11394	1.69897	1.63347		4.93389	4.4821	4.9631	4.40033		0.30103	0		0.69897		3.53237	2.99476		2.17898
1.87506	1.4624	0	2.4133		4.5768	4.07254	4.69334	4.6587		1.36173	1.04139	1.8451	3.02202		4.83317	4.40924	5.10743	5.78853		0.845098	0		0.69897		4.07613	2.99167		2.17898
1.50515	0.778151	0	0.60206		4.5757	4.07254	4.69162	4.6557		1.23045	0.845098	1.70757	2.16435		4.70181	4.21256	4.96804	4.92992		0.30103	0		0.69897		3.52917	2.98989		2.17898
0.477121	1.6902	0	0.69897		4.57117	4.07254	4.68958	4.65113		1.11394	1	1.07918	2.69108		4.58514	4.36611	4.33921	5.45655		0.30103	0		0.69897		3.52192	2.97909		2.17898
0.30103	1.4624	2.50106	1.54407		4.5696	4.07254	4.6891	4.64928		2.01284	0.778151	1.88649	1.61278		5.48036	4.14392	5.14552	4.378		0.477121	0		0.69897		3.69671	2.97909		2.17898
1.63347	0	2.18752	2.26951		4.56933	4.06837	4.68557	4.64655		1.25527	1.23045	2.24551	2.41996		4.72198	4.59544	5.50441	5.18235		0.477121	0		0.69897		3.69671	2.97909		2.17898
0.30103	0.60206	0.477121	2.20412		4.56643	4.06423	4.6758	4.63913		1.70757	0.477121	1.07918	2.50515		5.17324	3.84198	4.33788	5.26746		0.477121	0		0.30103		3.69671	2.96379		1.77815
0.30103	1.5563	1.07918	0.69897		4.56251	4.0461	4.67362	4.63565		0.845098	1.14613	1.32222	1.66276		4.31069	4.51004	4.58032	4.42438		0	0		0.69897		3.21854	2.96379		2.17319
1.63347	1.4624	2.48714	0.90309		4.56009	4.04497	4.66764	4.63377		1.11394	0.30103	1.07918	2.09342		4.57893	3.66492	4.33592	4.85019		0.30103	0		0.477121		3.50934	2.96379		1.94939
1.66276	1.44716	0.60206	2.64147		4.55993	4.04474	4.65997	4.63222		1.04139	1.53148	1.36173	2.07188		4.50602	4.8937	4.61627	4.82827		0.30103	0		0.69897		3.5092	2.96379		2.16732
0.30103	1.27875	2.07918	2.62634		4.55842	4.04423	4.65792	4.63172		1.25527	0.845098	1.6902	2.65128		4.71973	4.20501	4.94411	5.40757		0.30103	0		0.477121		3.50569	2.96379		1.94448
1.88081	1.716	1.30103	2.21484		4.5582	4.04423	4.65119	4.63136		1.32222	1.64345	2.11394	1.8451		4.78663	5.00246	5.36487	4.60099		0.477121	0		0.778151		3.68079	2.96379		2.24055
1.6902	1.07918	1.07918	1.90849		4.54974	4.04383	4.64698	4.6312		0.778151	1.23045	1.34242	1.47712		4.24097	4.58856	4.59275	4.23267		0			0.954243		3.20167			2.41497
1.74036	1.32222	2.13354	0.60206		4.54892	4.041	4.64673	4.62108		1.11394	1.23045	1.81954	2.549		4.5757	4.58804	5.06981	5.3045		0.30103			0.69897		3.50092			2.15534
2.11059	1.49136	2.42813	2.0086		4.54559	4.04052	4.64646	4.61437		1.72428	0.954243	1.89209	1.4624		5.18542	4.31156	5.14218	4.21783		0.477121			0.30103		3.67605			1.75587
1.78533	0.60206	2.16732	1.76343		4.534	4.04036	4.64446	4.61385		0.90309	0.60206	1.716	2.38917		4.36374	3.95904	4.96594	5.14451		0.30103			0.69897		3.49374			2.13988
1.6902	1.4624	0.30103	0.90309		4.53246	4.03838	4.64329	4.61176		0.778151	0.477121	1.86923	2.57634		4.23787	3.83391	5.11891	5.3315		0.30103			0.778151		3.48911			2.21484
1.39794	1.20412	1.39794	2.35984		4.53246	4.03471	4.64237	4.60814		0.778151	1	1.61278	2.61066		4.23737	4.35597	4.86243	5.36571		0.30103			0.778151		3.48742			2.21484
1.43136	1.5682	1.14613	2.72346		4.53214	4.03362	4.64052	4.60468		1.88649	0.90309	2.02938	1.5682		5.3446	4.25904	5.27893	4.32129		0.477121			0.69897		3.65552			2.13354
1.66276	0.845098	2.09691	2.58771		4.52657	4.03165	4.64003	4.60099		1.36173	1.14613	1.34242	1.50515		4.81918	4.50072	4.59127	4.25573		0.477121			0.69897		3.65273			2.13033
2.04922	1.60206	1.8451	2.11059		4.52571	4.02975	4.63936	4.6009		1.63347	0.60206	2.3962	2.38561		5.09083	3.95646	5.64215	5.13571		0.30103			0.778151		3.47582			2.20412
2.05308	1.54407	1.25527	2.83123		4.52558	4.02481	4.63836	4.59817		0.69897	0.60206	1.17609	2.14613		4.15534	3.95564	4.42192	4.89572		0.30103			0.69897		3.47144			2.12057
1.6721	1	1.76343	1.07918		4.52304	4.02288	4.63668	4.59614		1.11394	1.25527	1.5682	2.78817		4.5696	4.60883	4.81359	5.53644		0.30103			0.60206		3.4679			2.01284
0.30103	1.88649	1.62325	2.24055		4.5209	4.01891	4.63606	4.59301		1.04139	1.07918	1.74036	1.81291		4.49468	4.43244	4.98544	4.56117		0.30103			0.477121		3.46776			1.88649
0	1.07918	0.477121	2.81954		4.51504	4.01833	4.63506	4.59133		1.72428	0.845098	2.17609	1.20412		5.177	4.19651	5.41911	3.95211		0.60206			0.845098		3.75899			2.24304
0.477121	0.30103	2.02119	3.05077		4.50865	4.01616	4.63424	4.58725		1.11394	1.44716	1.32222	2.58883		4.56643	4.79773	4.56517	5.33568		0.30103			0.477121		3.45179			1.87506
1.81291	1.38021	1.4624	0.90309		4.50602	4.01305	4.63157	4.5844		1.5682	1.20412	1.07918	2.60423		5.01886	4.55359	4.32183	5.3504		0.477121			0.778151		3.6249			2.17319
0.845098	0.954243	2.04922	0.477121		4.50143	4.01305	4.6301	4.58414		1.75587	0.477121	1.23045	2.65031		5.20616	3.82497	4.47192	5.39601		0.30103			0.90309		3.44809			2.29003
0.477121	0	1.72428	1.63347		4.50029	4.00685	4.63001	4.58365		0.778151	0.477121	1.9345	2.63144		4.22817	3.82426	5.17559	5.37571		0.69897			1.07918		3.84497			2.45484
0.30103	0	2.10721	2.16732		4.49802	4.00117	4.62221	4.58226		1.27875	1.17609	2.15229	2.65896		4.7253	4.52234	5.39276	5.40323		0.30103			0.90309		3.44607			2.27416
0.778151	0.778151	1.23045	2.45788		4.49468	4.00056	4.61896	4.57875		1.11394	0.69897	1.32222	1.74819		4.56009	4.04474	4.56244	4.49163		0.30103			0.845098		3.44514			2.21484
1.14613	1	1.89763	1.50515		4.4939	3.99717	4.61821	4.57707		1.04139	0.778151	1.91381	2.78817		4.4845	4.12356	5.15371	5.52865		0.69897			0.69897		3.84167			2.06819
1.57978	0.90309	1.51851	2.48001		4.48914	3.99625	4.61627	4.57418		1.30103	1.11394	2.22531	2.61805		4.74371	4.45835	5.46394	5.35525		0.30103			0.845098		3.44138			2.20683
1.82607	1.36173	1.69897	1.5563		4.4845	3.99238	4.61331	4.56972		1.39794	1	1.60206	2.42651		4.83984	4.34384	4.83988	5.16265		0.30103			0.69897		3.44059			2.0569
2.02531	0.477121	1.4624	2.20412		4.48232	3.98453	4.6124	4.56772		0.778151	1.30103	1.88649	1.90309		4.21977	4.64447	5.12392	4.63913		0.30103			0.69897		3.43569			2.0569
0.30103	0	2.26007	2.617		4.48133	3.98345	4.61126	4.56504		0.845098	1.30103	1.32222	2.66181		4.28135	4.64374	4.55859	5.3968		0			0.60206		3.12189			1.95904
0.30103	1.39794	1.17609	1.47712		4.47986	3.98286	4.61097	4.56323		1.39794	1.39794	1.39794	2.47857		4.83403	4.7395	4.63424	5.21348		0.30103			0.845098		3.41896			2.19033
1.66276	0	1.23045	2.43136		4.47683	3.98059	4.608	4.56184		1.17609	0.477121	1.34242	1.97313		4.61215	3.81776	4.57844	4.70787		0.477121			0.845098		3.59329			2.18184
1.96379	1.43136	2.0569	2.8055		4.47625	3.97598	4.60262	4.56117		1.97313	1.07918	1.11394	2.71096		5.40863	4.41896	4.34941	5.4447		0.477121			0.60206		3.59195			1.92942
0.477121	0	1.6721	1.65321		4.47622	3.96778	4.5929	4.55925		1.61278	1.44716	1.25527	2.78746		5.04813	4.78646	4.48986	5.51888		0.30103			0.60206		3.40824			1.92428
1.98227	0	2.25285	2.27416		4.47579	3.95904	4.59275	4.55143		1.04139	0.30103	1.89209	2.55145		4.47579	3.64018	5.1258	5.28181		0			0.60206		3.10072			1.91381
0.778151	0	2.52244	2.27416		4.47255	3.95646	4.59142	4.54929		1.38021	0.477121	1.32222	1.61278		4.81439	3.81611	4.55489	4.34307		0.69897			0.60206		3.79491			1.89209
1.89209	1.23045	2.34439	2.10721		4.47157	3.95564	4.59127	4.54868		1.8451	0.954243	1.69897	1.64345		5.27849	4.29099	4.92963	4.37334		0.30103			0.60206		3.38721			1.89209
1.91908	0.69897	2.11727	1.65321		4.46673	3.94876	4.58288	4.54474		1.75587	0.90309	2.23553	2.55871		5.18772	4.23935	5.46399	5.28781		0			0.60206		3.08422			1.89209
0.30103	0.60206	2.15836	2.35984		4.46327	3.94876	4.58136	4.53855		1.92428	0.69897	1.32222	2.03342		5.35587	4.03362	4.5505	4.76218		0.30103			0.69897		3.38417			1.97772
1.50515	1.61278	1.72428	0.60206		4.46181	3.94817	4.58032	4.53855		0.778151	1.11394	1.77815	1.90309		4.20836	4.44706	5.00627	4.63172		0.477121			0.60206		3.55364			1.87506
1.68124	0	2.22531	2.6149		4.45927	3.94719	4.57844	4.53763		1.36173	0.69897	1.43136	2.32428		4.7906	4.02975	4.65792	5.05257		0.30103			0.60206		3.37694			1.87506
1.6902	0	1.89209	0.954243		4.45634	3.94606	4.57832	4.53763		1	0.60206	1.70757	1.51851		4.42815	3.93171	4.9326	4.24665		0.30103			0.60206		3.33566			1.87506
1.716	0	1.39794	1.50515		4.45373	3.94191	4.56706	4.52476		1.25527	0.60206	2.19033	2.47129		4.68311	3.93141	5.41441	5.19903		0.60206			0.778151		3.62951			2.04922
1.51851	1.30103	1.59106	2.3075		4.44803	3.9352	4.56517	4.52446		0.845098	0.90309	1.6902	2.15836		4.27168	4.23211	4.91408	4.88516		0.30103			0.778151		3.32243			2.04922
0.954243	1.30103	2.31806	2.2878		4.44458	3.93207	4.56487	4.52192		1.72428	0.30103	1.74819	1.54407		5.15062	3.63002	4.9713	4.27021		0.30103			0.60206		3.30341			1.86923
1.43136	1.34242	1.96848	1.04139		4.43788	3.93171	4.56409	4.5184		0.954243	0.60206	1.66276	1.88649		4.3805	3.92993	4.88576	4.61176		0.30103			0.60206		3.29181			1.86923
0.30103	0	2.22531	1.51851		4.43369	3.93141	4.5638	4.51626		0.778151	0.778151	1.07918	2.65992		4.20382	4.10394	4.30127	5.38422		0.30103			0.69897		3.25358			1.95904
0.845098	1.39794	1.94448	2.27184		4.42983	3.92993	4.56244	4.51468		1.25527	0.60206	2.25768	2.17898		4.68074	3.92737	5.47948	4.90098		0.30103			0.69897		3.25285			1.95904
1.81954	1.4624	1.74036	2.47857		4.42974	3.92932	4.55859	4.51392		1.17609	1.11394	2.20952	1.92942		4.60048	4.43772	5.42892	4.64928		0.30103			0.69897		3.2071			1.95904
1.75587	0.30103	2.08279	1.61278		4.42859	3.92737	4.55489	4.5106		1.85126	0.60206	1.36173	1.94448		5.27187	3.92485	4.57832	4.66379		0.30103			1.14613		3.20112			2.40312
1.80618	0	2.10721	2.95999		4.42815	3.9267	4.5505	4.51049		1.04139	0.477121	2.03342	3.13098		4.46181	3.79975	5.24974	5.8498		0.30103			0.60206		3.20085			1.85733
1.97313	0	2.17898	2.5563		4.42593	3.92531	4.54512	4.50983		1.34242	0.60206	1.38021	2.02119		4.76193	3.92402	4.5929	4.73904		0			0.778151		2.8791			2.03342
1.41497	0	0.60206	1.65321		4.42518	3.92485	4.54302	4.50627		1.11394	1.25527	1.47712	1.77815		4.53246	4.57659	4.6891	4.49431		0.30103			0.69897		3.16554			1.95424
0.30103	1.57978	1.32222	2.30963		4.42511	3.92402	4.5386	4.50271		1.38021	0.954243	2.2833	1.43136		4.79665	4.27494	5.49226	4.14659		0.30103			0.60206		3.15897			1.85126
1.41497	1.30103	2.21748	2.24797		4.40681	3.92189	4.53676	4.50215		1.23045	1.04139	1.30103	1.59106		4.64684	4.36124	4.50927	4.30253		0.30103			0.60206		3.15715			1.85126
0.778151	0	1.97313	0.69897		4.40382	3.91924	4.53543	4.50041		1.32222	0.477121	2.09691	1.59106		4.7385	3.79692	5.30256	4.30218		0			0.60206		2.84323			1.8451
1.57978	1.49136	2.10721	2.13033		4.40382	3.91861	4.53532	4.49971		0.778151	1.34242	1.11394	2.56703		4.19399	4.66199	4.31873	5.27804		0			0.90309		2.76938			2.14613
1.54407	0.60206	1.82607	1.61278		4.40298	3.91819	4.53256	4.49787		1.36173	0.477121	2.02938	2.36736		4.77704	3.79664	5.2335	5.07728		0			0.477121		2.7679			1.716
1.74819	1.4624	0.60206	2.72835		4.40297	3.91798	4.53112	4.49502		1.34242	0.477121	1.51851	2.09691		4.75631	3.79644	4.72252	4.80311					0.60206					1.83885
1.50515	1.30103	1.32222	0.90309		4.39751	3.91519	4.52368	4.49443		1.14613	0.477121	2.13033	1.79239		4.55993	3.79616	5.33397	4.49787					0.90309					2.13988
1.77085	1.23045	1.57978	0.90309		4.39538	3.91174	4.52157	4.49431		1.5682	0.30103	1.17609	1.86923		4.98166	3.61888	4.37495	4.57418					0.69897					1.92942
1.76343	1.30103	2.12057	0.90309		4.3934	3.90757	4.52051	4.49248		1.11394	0.954243	1.32222	2.2833		4.52657	4.27159	4.52051	4.98703					0.69897					1.92942
0.477121	0.778151	1.53148	0.778151		4.39025	3.90417	4.51855	4.49163		1.73239	1.23045	1.96848	2.38202		5.14488	4.54755	5.16565	5.08574					0.60206					1.83251
0.30103	1.50515	1.51851	1.60206		4.38938	3.90271	4.51029	4.49016		1.14613	0.60206	1.14613	2.22011		4.55842	3.91819	4.3413	4.92358					1					2.23045
1.90849	1.34242	2.16435	1.6902		4.38616	3.90249	4.50927	4.48872		1.27875	0.477121	1.66276	2.52634		4.6897	3.7919	4.85774	5.22925					0.60206					1.82607
2.01284	0	2.44404	1.74819		4.38211	3.90179	4.49418	4.48147		0.954243	1.34242	1.6721	2.05308		4.3647	4.65693	4.86186	4.75586					0.778151					2
2	1.39794	0	2.5563		4.3805	3.89988	4.49083	4.45829		0.954243	0.477121	2.16435	2.74351		4.36216	3.79043	5.35206	5.44594					0.477121					1.69897
2.19312	0.69897	1.70757	1.89209		4.37475	3.89526	4.48986	4.45515		0.845098	0.778151	1.61278	1.51851		4.25246	4.09142	4.79942	4.21685					0.90309					2.12057
1.73239	0.778151	1.41497	3.15351		4.37475	3.88666	4.48346	4.45439		0.845098	1.17609	2.03342	1.54407		4.25149	4.48835	5.21696	4.23815					0.69897					1.91381
1.92428	0.845098	0.477121	0.60206		4.37468	3.8861	4.48202	4.45149		1.17609	0.477121	1.30103	1.82607		4.57847	3.78859	4.48346	4.5184					0.954243					2.16435
1.4624	1.54407	1.85733	2.79796		4.37466	3.88513	4.48098	4.44863		1.8451	0.845098	1.14613	2.16435		5.24574	4.15643	4.32783	4.85658					0.69897					1.90849
0.477121	1.34242	1.90309	2.68215		4.37466	3.88252	4.48093	4.44479		0.778151	1.04139	1.4624	2.18469		4.17626	4.35249	4.64237	4.8766					0.477121					1.68124
1.92942	0.69897	2.10037	2.6149		4.36983	3.87023	4.47795	4.44242		1.39794	0.30103	2.17609	1.54407		4.79405	3.60874	5.3554	4.23571					0.845098					2.04532
0.954243	0.90309	0.30103	2.66558		4.3647	3.86894	4.47192	4.44193		1	0.477121	1.87506	2.1271		4.39538	3.78383	5.05419	4.81778					0.60206					1.79934
0.477121	0.60206	2.1038	2.5563		4.36374	3.86882	4.47141	4.43865		1.20412	0.778151	1.07918	2.54158		4.59903	4.08372	4.25794	5.23197					0.90309					2.09691
0.30103	0.30103	1.98677	0.90309		4.36254	3.86882	4.47048	4.43686		1.4624	0.60206	1.57978	2.2878		4.85729	3.90757	4.75578	4.97744					0.69897					1.89209
2.03743	0.477121	1.97772	2.54407		4.36216	3.86835	4.4685	4.43345		0.90309	0.60206	2.10037	2.26007		4.29796	3.90271	5.27586	4.94812					0.954243					2.14613
1.5563	0	1.69897	0.778151		4.35357	3.86729	4.46531	4.42583		1.23045	0.954243	1.69897	2.1959		4.62331	4.25467	4.87441	4.87894					0.60206					1.79239
2.07918	0	2.2014	2.49136		4.34881	3.86605	4.46192	4.42438		1.49136	0.477121	1.65321	1.51851		4.88174	3.77735	4.82765	4.19731					0.69897					1.86923
1.92942	0.69897	2.17898	2.17319		4.34854	3.86398	4.46151	4.42341		1.63347	0.60206	1.5682	2.15229		5.02185	3.90179	4.7424	4.83064					0.60206					1.74819
2.11394	1.32222	1.11394	0.69897		4.34416	3.86297	4.45756	4.42035		0.845098	1.11394	1.07918	2.37291		4.23345	4.41125	4.25307	5.05125					0.778151					1.90849
0.30103	1.72428	1.70757	2.79657		4.34343	3.86201	4.45431	4.41915		0.954243	0.477121	1.27875	2.00432		4.34029	3.77056	4.45219	4.68014					0.90309					2.03342
2.37475	0	2.18184	2.39794		4.34329	3.86028	4.45298	4.41855		0.845098	0.60206	1.51851	1.60206		4.22943	3.89526	4.68958	4.27766					1					2.11727
1.72428	0.845098	2.33244	1.47712		4.34329	3.8592	4.45219	4.41825		0.845098	1.38021	1.20412	2.08991		4.22881	4.67253	4.37357	4.76528					1					2.11727
0.30103	0.60206	1.51851	2.04922		4.34258	3.85625	4.44576	4.41654		1.14613	0.477121	1.32222	1.47712		4.52571	3.76827	4.49083	4.15195					0.60206					1.70757
1.94939	0	1.11394	2.5611		4.3411	3.85594	4.43783	4.41424		1.4624	0.845098	1.82607	1.6721		4.84148	4.13513	4.99104	4.34535					0.69897					1.79239
0.845098	0.477121	1.07918	2.67852		4.3404	3.85199	4.43675	4.41241		0.90309	0.477121	0.69897	2.32015		4.28201	3.76604	3.86207	4.99306					0.69897					1.79239
1.74819	0.477121	1.17609	2.42488		4.34029	3.84652	4.43228	4.41186		0.845098	0.954243	2.03342	1.50515		4.22089	4.24187	5.19573	4.1778
0.954243	1.36173	1.49136	1.73239		4.32803	3.84652	4.43218	4.41133		1	0.778151	1.07918	1.53148		4.37468	4.06423	4.23902	4.20322
1.72428	1.51851	1.47712	2.31175		4.32609	3.84217	4.43061	4.40226		1.77815	0.69897	1.23045	2.41664		5.1528	3.98453	4.3898	5.08782
0.30103	0.477121	1.68124	2.73078		4.32469	3.84198	4.42833	4.40033		1.66276	0.477121	1.8451	2.83885		5.03659	3.76148	5.0037	5.50789
0.60206	1.17609	2.35793	1.5563		4.32436	3.83721	4.4254	4.40028		1.36173	1.04139	1.17609	1.49136		4.73158	4.32552	4.33076	4.16038
1.38021	0	1.69897	1.87506		4.32174	3.83391	4.42192	4.39959		0.954243	0.60206	1.17609	2.04922		4.32174	3.8861	4.3274	4.71745
0.477121	0	1.59106	2.27646		4.31992	3.82497	4.41474	4.39508		1.5682	0.477121	1.27875	2.57519		4.9344	3.7605	4.4254	5.24276
1	1.38021	1.27875	1.83885		4.31992	3.82426	4.41425	4.39426		0.845098	1	1.32222	2.50379		4.20895	4.28249	4.4685	5.17109
1.78533	1.5682	1.79934	2.05308		4.31815	3.81849	4.40725	4.37958		1.32222	0.477121	1.94448	1.92942		4.68402	3.75679	5.08846	4.59614
1.64345	0.477121	1.59106	0.778151		4.31406	3.81849	4.40009	4.378		1.43136	0.477121	1.17609	1.88081		4.79296	3.75435	4.31643	4.54474
1.6902	0.69897	2.12385	2.50243		4.31069	3.81776	4.3982	4.37334		0.845098	1.04139	1.32222	2.35603		4.20612	4.31811	4.46192	5.01566
1.82607	1.07918	1.69897	2.39445		4.30799	3.81617	4.39609	4.37042		0.778151	1.04139	1.07918	2.77597		4.13805	4.31723	4.21423	5.43324
0.845098	1.27875	1.8451	2.60531		4.30453	3.81611	4.39157	4.36948		1.4624	0.30103	1.11394	2.46538		4.82131	3.5768	4.24756	5.1213
0.845098	1.47712	0.477121	3.2927		4.3033	3.79975	4.3898	4.36464		1.23045	1.23045	1.36173	1.57978		4.58854	4.50507	4.49418	4.23535
0.845098	0.477121	0.477121	0.69897		4.30292	3.79692	4.38959	4.36143		1.17609	0.477121	1.30103	2.19312		4.534	3.74679	4.43228	4.84399
0.30103	1.85733	1.70757	2.43933		4.29796	3.79664	4.38573	4.3586		0.69897	0.60206	1.07918	2.04532		4.05523	3.86894	4.20914	4.6961
0.60206	0.954243	1.07918	1.68124		4.29785	3.79644	4.37495	4.35654		0.778151	0.60206	1.51851	1.69897		4.13248	3.86835	4.64646	4.34846
1.11394	0.477121	1.88649	2.58995		4.29486	3.79616	4.37357	4.35236		1.38021	0.60206	1.73239	1.69897		4.7342	3.86729	4.85235	4.3479
0	1.11394	2.24551	3.26174		4.29391	3.79288	4.36425	4.35098		0.845098	0.90309	1.27875	2.05308		4.198	4.16811	4.3982	4.69956
1.11394	0	1.07918	2.67394		4.29391	3.7919	4.36211	4.35017		0.69897	0.845098	1.32222	1.64345		4.04856	4.10924	4.43675	4.28946
1.51851	0	1.32222	2.54654		4.29179	3.79043	4.35656	4.34988		0.778151	0.90309	1.51851	1.90309		4.12561	4.16521	4.63157	4.54868
1.49136	0.954243	1.07918	2.60638		4.28847	3.78859	4.35453	4.34846		1.07918	0.30103	1.27875	1.85733		4.42593	3.56074	4.39157	4.50041
0.30103	0.60206	1.36173	2.61278		4.28798	3.78845	4.35286	4.3479		0.778151	0.477121	1.5563	1.90849		4.12486	3.73376	4.65119	4.55143
0.778151	0.69897	1.6902	2.73159		4.28201	3.78383	4.35129	4.34535		1.07918	0.477121	1.47712	2.34635		4.42518	3.73328	4.56706	4.98896
0.845098	1.39794	2.11394	1.76343		4.28135	3.77764	4.34978	4.34307		0.90309	0.477121	1.39794	1.716		4.248	3.73135	4.48093	4.3586
2.23553	0	1.34242	2.28103		4.27662	3.77764	4.34941	4.33411		1	0.477121	1.20412	1.88081		4.34258	3.72819	4.28524	4.52192
0.954243	1.39794	1.81954	1.97772		4.27397	3.77764	4.3413	4.33238		0.954243	0.477121	1.23045	1.86923		4.29391	3.72819	4.31088	4.50983
0.69897	0.477121	1.89209	2.46982		4.27312	3.77764	4.33921	4.32129		0.954243	0.477121	1.27875	2.36922		4.28798	3.72811	4.35453	5.00978
0	0.477121	1.716	1.5563		4.27168	3.77764	4.33788	4.31802		0.90309	0.30103	1.38021	1.86332		4.23216	3.54986	4.45298	4.50215
1.97313	1.07918	1.86923	2.6721		4.25633	3.77764	4.33592	4.317		0.845098	0.30103	2.19033	1.73239		4.17371	3.54949	5.26044	4.36948
1.98227	1.34242	1.61278	2.65514		4.25604	3.77764	4.33076	4.3085		0.778151	0.69897	1.54407	1.80618		4.10605	3.94719	4.6124	4.44242
1.54407	1.17609	2.02938	2.29447		4.25285	3.77764	4.32783	4.30253		1.07918	0.477121	1.57978	1.77085		4.40681	3.72099	4.64698	4.40226
1.91381	0.477121	1.34242	2.71349		4.25246	3.77743	4.3274	4.30218		1.14613	0.477121	1.23045	2.80889		4.47255	3.71966	4.29752	5.43951
0.954243	1.38021	0.30103	2.13033		4.25149	3.77743	4.32183	4.30192		0.778151	0.30103	1.86332	1.60206		4.10435	3.5412	4.92831	4.23088
0.69897	1.17609	2.3962	1.79239		4.248	3.77735	4.32106	4.2999		0.845098	0.60206	1.65321	1.57978		4.16926	3.84217	4.71673	4.20493
1.85733	0.60206	1.17609	1.72428		4.24756	3.77056	4.31873	4.29541		0.778151	0.477121	2.0086	1.94448		4.10041	3.71189	5.06589	4.56772
1.25527	0.90309	1.5682	2.48287		4.24736	3.76827	4.318	4.29422		0.778151	0.477121	1.14613	1.99564		4.09367	3.71096	4.20025	4.61385
1.75587	1.43136	1.74036	1.79239		4.24694	3.76604	4.31746	4.28946		0.90309	0.477121	1.20412	1.97313		4.21651	3.70952	4.25806	4.59133
1.17609	1.17609	2.17609	1.69897		4.24672	3.76148	4.31643	4.28585		0.90309	0.477121	1.14613	2.27875		4.21267	3.70209	4.197	4.89587
0.30103	0	1.32222	0.90309		4.24618	3.7605	4.31088	4.2845		0.778151	0.477121	1.32222	1.43136		4.08019	3.70165	4.36425	4.04587
1.34242	0	1.07918	2.79796		4.24097	3.75921	4.30127	4.27804		0.90309	0.778151	1.47712	1.5563		4.20428	3.99717	4.51855	4.16929
0.90309	0	1.23045	1.8451		4.24097	3.75899	4.29752	4.27766		0.90309	0.477121	1.25527	1.6902		4.20241	3.69469	4.28997	4.29541
1.43136	1.49136	1.9345	1.63347		4.23792	3.75815	4.28997	4.27639		0.845098	0.60206	1.57978	2.66932		4.14038	3.81617	4.61126	5.26374
1.94448	0	2.15229	2.68215		4.23792	3.75762	4.28941	4.27342		1.38021	0.30103	1.11394	2.33646		4.66603	3.51095	4.13871	4.92783
1.91908	0.954243	1.32222	2.53908		4.23787	3.75679	4.28614	4.27166		0.90309	0.778151	1.11394	1.61278		4.17872	3.98286	4.12846	4.20063
0.90309	0.69897	1.91381	2.54158		4.23737	3.75435	4.28578	4.27021		0.845098	0.477121	1.11394	2.19033		4.11942	3.68133	4.12048	4.77703
1.27875	0	2.22531	2.43457		4.23345	3.75289	4.28524	4.26442		0.90309	0.477121	1.53148	1.65321		4.17058	3.67752	4.52157	4.23927
1.57978	0	1.60206	1.49136		4.23312	3.75289	4.25806	4.25715		0.845098	0.477121	1.25527	1.5682		4.11126	3.67348	4.23727	4.15171
0.477121	0	1.88649	1.53148		4.23216	3.74679	4.25794	4.25573		0.845098	0.60206	1.17609	1.86923		4.09531	3.75921	4.15238	4.45149
1.04139	0	1.32222	1.96379		4.22961	3.74593	4.25307	4.25198		1	0.30103	1.11394	1.98677		4.24672	3.43917	4.079	4.56504
1	0	1.39794	2.49136		4.22943	3.7432	4.24756	4.24665		0.778151	0.30103	1.39794	1.92428		4.01347	3.42991	4.36211	4.48147
0.30103	0	1.34242	1.50515		4.22917	3.74312	4.23902	4.23927		0.845098	0.477121	1.11394	1.69897		4.07613	3.59184	4.06833	4.25198
0.845098	0	1.11394	2.13672		4.22881	3.74312	4.23727	4.23877		0.778151	0.778151	1.17609	1.73239		4.00381	3.88666	4.11945	4.2845
0.30103	0.90309	1.25527	1.81291		4.22817	3.73376	4.23093	4.23815		0.778151	0.477121	1.27875	1.83885		3.9524	3.57818	4.21482	4.37958
0.30103	1.11394	1.89209	2.81023		4.22482	3.73328	4.22871	4.23774		0.845098	0.477121	1.30103	1.51851		3.90768	3.50623	4.22871	4.04887
1.74036	1.04139	1.32222	2.45788		4.22089	3.73304	4.22748	4.23571				1.36173	2.16732				4.28614	4.68891
1.6902	0.845098	1.69897	2.32838		4.21977	3.73304	4.21482	4.23535				1.14613	1.62325				4.06896	4.12561
0.30103	0	2.23553	1.63347		4.21651	3.73135	4.21423	4.23434				1.27875	1.68124				4.19893	4.17808
1.68124	0	1.32222	2.74036		4.21267	3.72925	4.20914	4.23267				1.11394	1.78533				4.02469	4.26442
1.85126	1	1.77815	1.78533		4.20933	3.72925	4.20696	4.23088				1.11394	1.65321				3.99647	4.11574
0.69897	0.778151	1.43136	1.62325		4.20895	3.72819	4.20025	4.23086				1.36173	1.81291				4.22748	4.27342
1.79239	1.23045	1.70757	1.51851		4.20836	3.72819	4.19893	4.21783				1.17609	1.716				4.03011	4.16976
0.60206	0.477121	2.19033	1.64345		4.20612	3.72811	4.197	4.21725				1.36173	1.69897				4.20696	4.15223
1	1.14613	1.6902	2.88818		4.20612	3.72378	4.16209	4.21685				1.20412	1.78533				4.04532	4.23086
2.00432	0.30103	0	0.90309		4.20428	3.72099	4.15238	4.21598				1.07918	1.65321				3.89504	4.08775
0.954243	1.53148	1.74819	2.64147		4.20428	3.71966	4.1412	4.20493				1.20412	1.50515				4.00204	3.93867
1.4624	0.845098	1.66276	2.6721		4.20382	3.71324	4.13871	4.20322				1.20412	1.53148				3.99599	3.96384
2.0607	0	1.07918	2.3962		4.20241	3.71189	4.12846	4.20063				1.39794	1.54407				4.11813	3.95279
0.845098	1.64345	2.25768	2.00432		4.20227	3.71096	4.12788	4.19962				1.11394	1.43136				3.69513	3.83213
0.845098	1.23045	2.20952	1.79934		4.20197	3.70952	4.12525	4.1994				0.477121	1.79934				3.04139	4.18259
1.36173	1.23045	1.36173	2.33041		4.19904	3.70415	4.12048	4.19731				1.11394	1.54407				3.48073	3.87099
1.88081	0	2.03342	2.98498		4.198	3.70381	4.11945	4.18452					1.4624					3.78789
1.70757	0.954243	1.38021	1.86332		4.19399	3.70209	4.11919	4.18259					1.98227					4.30192
0.30103	0.60206	0.30103	1.63347		4.1919	3.70165	4.11813	4.17808					2.05308					4.35654
1.85126	0.477121	1.47712	3.02202		4.18918	3.69469	4.10527	4.1778					1.51851					3.81378
1.4624	0	2.2833	2.16435		4.18913	3.69469	4.1035	4.17394					1.5563					3.81578
1.36173	1	1.30103	2.69108		4.17872	3.69276	4.09587	4.16976					1.78533					3.94166
1.23045	0.90309	2.09691	1.61278		4.17664	3.69276	4.09559	4.16929					1.53148					3.11361
1.11394	0	1.11394	2.41996		4.17626	3.69241	4.09489	4.16423
2.01284	0	2.02938	2.50515		4.17626	3.68133	4.09184	4.1634
1.25527	1.14613	1.51851	1.66276		4.17563	3.67752	4.08066	4.1634
1.70757	0.60206	2.13033	2.09342		4.17371	3.67348	4.079	4.16038
0.845098	0.60206	0.60206	2.07188		4.17058	3.66492	4.07052	4.15223
0.30103	1.25527	0.60206	2.65128		4.16926	3.6583	4.06896	4.15195
1.11394	1.07918	0.477121	1.8451		4.16101	3.64018	4.06833	4.15171
1.04139	0.845098	1.17609	1.47712		4.16101	3.64018	4.06759	4.15131
1.25527	1.44716	1.32222	2.549		4.15534	3.63002	4.04595	4.14659
1.32222	1.20412	1.96848	1.4624		4.1543	3.61888	4.04532	4.14129
0.30103	0	1.14613	2.38917		4.14758	3.60874	4.03842	4.13513
0.778151	0.477121	1.66276	2.57634		4.14038	3.60853	4.03555	4.12561
0.778151	0.477121	1.6721	2.61066		4.14038	3.6081	4.03011	4.12267
0.60206	1.17609	2.16435	1.5682		4.13805	3.6081	4.02469	4.11674
1.11394	0.69897	1.61278	0.69897		4.13545	3.60325	4.01351	4.11631
1.72428	0.778151	2.03342	1.50515		4.13248	3.5966	4.00294	4.11574
0.90309	0	1.30103	2.38561		4.12882	3.59184	4.00204	4.11474
0.778151	1.11394	1.14613	2.14613		4.12795	3.58894	3.99996	4.1117
0.778151	0	1.4624	2.78817		4.12561	3.58737	3.99647	4.09795
1.88649	0	2.17609	1.81291		4.12486	3.58024	3.99599	4.09328
1.36173	0	1.87506	1.20412		4.12179	3.58024	3.9857	4.08775
1.63347	1	1.07918	2.58883		4.11942	3.58024	3.97072	4.0762
0.69897	1.30103	0.477121	2.60423		4.11126	3.58024	3.9675	4.0707
0.30103	0	1.57978	2.65031		4.11059	3.58024	3.96327	4.06945
1.11394	0	2.10037	2.63144		4.10605	3.58024	3.96327	4.06258
1.04139	1.30103	1.69897	2.65896		4.10605	3.58024	3.96327	4.06141
1.72428	1.39794	1.65321	1.74819		4.10435	3.57898	3.951	4.0582
1.11394	0.477121	1.5682	0.778151		4.10377	3.57818	3.93952	4.05469
0.30103	0	1.07918	1		4.10305	3.5768	3.92163	4.04914
1.5682	1.07918	1.27875	1		4.10041	3.57473	3.89504	4.04887
1.75587	1.44716	1.51851	1		4.10013	3.57194	3.8917	4.04587
0.778151	0.30103	1.20412	1		4.09531	3.57148	3.88829	4.03362
0.477121	0.30103	1.32222	2.78817		4.0951	3.56431	3.87157	4.03092
1.27875	0.477121	0	2.61805		4.09367	3.56074	3.86404	4.01611
1.11394	0.954243	1.82607	0.69897		4.09304	3.56015	3.86207	4.00843
1.04139	0.90309	0.69897	2.42651		4.08945	3.55425	3.86189	4.00424
1.30103	0.69897	2.03342	1.90309		4.08647	3.55425	3.85733	4.00398
1.39794	0	1.07918	0.778151		4.08632	3.55425	3.84819	4.0035
0.778151	0	1.23045	2.66181		4.08629	3.55425	3.83942	3.99087
0.845098	0	1.8451	2.47857		4.08354	3.55425	3.83942	3.98883
1.39794	1.11394	0.30103	1.97313		4.08178	3.55425	3.83442	3.98118
1.17609	0.69897	1.17609	2.71096		4.08048	3.55425	3.82975	3.98096
0	0.60206	0.477121	2.78746		4.08019	3.54986	3.82975	3.97607
0	0.60206	1.17609	2.55145		4.07943	3.54949	3.82685	3.96454
1.97313	0.90309	1.27875	1.61278		4.07613	3.54949	3.8204	3.96384
1.61278	0.30103	1.32222	1.64345		4.07613	3.54444	3.81954	3.95386
1.04139	0.60206	1.94448	2.55871		4.07584	3.54444	3.81816	3.95279
1.38021	0.778151	0	2.03342		4.07225	3.5412	3.80509	3.95211
1.8451	0.60206	1.17609	1.90309		4.06461	3.53933	3.80509	3.9433
0.30103	1.11394	1.32222	2.32428		4.05542	3.52917	3.80037	3.94166
1.75587	0	1.07918	1.51851		4.05523	3.52917	3.799	3.93867
0.30103	0.60206	1.11394	2.47129		4.05438	3.52853	3.78576	3.93531
1.92428	0.477121	1.36173	2.15836		4.0508	3.5231	3.78183	3.93334
0.30103	0	1.30103	1.54407		4.04864	3.52127	3.77619	3.92906
0.778151	0.60206	1.07918	1.88649		4.04856	3.52127	3.76856	3.9286
0.477121	0	1.51851	2.65992		4.04856	3.51335	3.75838	3.91413
0.69897	0	0	2.17898		4.04727	3.51335	3.74351	3.89768
0.69897	0	1.73239	1.92942		4.04072	3.51095	3.74249	3.89187
1.36173	0	1.27875	1.94448		4.03902	3.50623	3.73878	3.88975
1	0	0	3.13098		4.03527	3.50311	3.73878	3.88491
1.25527	1.25527	0	2.02119		4.03113	3.50311	3.71416	3.88224
0.845098	0	1.32222	1.11394		4.02715	3.50024	3.6994	3.87099
1.72428	0.954243	1.51851	1.77815		4.02653	3.49596	3.69679	3.84899
0.954243	0	1.27875	1.43136		4.02156	3.49582	3.69513	3.84522
0.778151	1.04139	1.5563	1.59106		4.02152	3.49568	3.68323	3.83935
1.25527	0.477121	0.30103	1.59106		4.01808	3.48799	3.67943	3.83847
0.30103	1.34242	0	2.56703		4.01678	3.48799	3.67943	3.8374
1.17609	0.477121	0.477121	1.11394		4.01477	3.48044	3.67888	3.83423
0.477121	0.477121	1.47712	2.36736		4.01347	3.47712	3.67733	3.83245
1.85126	0.477121	0	2.09691		4.01343	3.47217	3.66764	3.83213
1.04139	0.30103	1.39794	1.79239		4.01204	3.4707	3.66764	3.83085
0	0.954243	1.20412	1.86923		4.01191	3.4707	3.66764	3.82419
1.34242	1.23045	1.23045	2.2833		4.00903	3.4707	3.66764	3.82184
0.60206	0.60206	0.60206	2.38202		4.00843	3.47041	3.66764	3.81763
0.477121	0	0.60206	2.22011		4.00381	3.46687	3.66764	3.81578
1.11394	0.477121	1.27875	2.52634		4.00251	3.46687	3.66764	3.81538
1.11394	1.34242	1.38021	2.05308		4.00208	3.46389	3.66764	3.81378
0	0.477121	2.19033	2.74351		4.00126	3.46389	3.66764	3.81164
1.38021	0.778151	1.54407	1.51851		3.99348	3.46389	3.66764	3.81164
1.23045	1.17609	1.57978	1.54407		3.99021	3.46389	3.65552	3.80591
1.32222	0.477121	1.23045	1		3.98981	3.46389	3.65302	3.80502
0.30103	0.845098	1.86332	1.82607		3.98758	3.46389	3.65244	3.80502
0.778151	1.04139	1.65321	2.16435		3.97891	3.4618	3.6507	3.80502
1.36173	0	2.0086	2.18469		3.97891	3.46135	3.63859	3.80502
0.60206	0.30103	1.14613	1.54407		3.97891	3.45894	3.63749	3.80462
0.30103	0.477121	1.20412	2.1271		3.97777	3.45652	3.63749	3.80441
1.34242	0	1.14613	2.54158		3.97704	3.45545	3.63528	3.80393
1.14613	0	0	2.2878		3.97211	3.44886	3.63367	3.80366
1.5682	0.778151	0	2.26007		3.97081	3.44217	3.63367	3.80353
0	0.60206	0.30103	0.69897		3.97063	3.43933	3.63114	3.80216
0.30103	0	1.32222	2.1959		3.96979	3.43917	3.6289	3.80209
1.11394	0	1.47712	1.51851		3.96656	3.43664	3.61532	3.7972
1.73239	0.30103	1.25527	2.15229		3.96619	3.43553	3.58917	3.78789
1.14613	0	1.57978	2.37291		3.96284	3.42991	3.58138	3.77988
0.30103	0.60206	1.11394	2.00432		3.95918	3.42846	3.5807	3.77612
1.27875	0.954243	1.11394	1.60206		3.95703	3.42275	3.57461	3.7759
0.954243	0.477121	0.30103	2.08991		3.95703	3.42127	3.56996	3.77474
0.30103	0.60206	1.11394	1.47712		3.95415	3.41078	3.54974	3.77466
0.954243	1.11394	0	1.6721		3.95395	3.41078	3.51322	3.77466
0.30103	0	1.53148	2.32015		3.9524	3.4079	3.4853	3.77466
0.845098	0	0.477121	1.50515		3.95177	3.40654	3.48073	3.77466
0.30103	0	0.60206	1.53148		3.94993	3.40586	3.46523	3.77466
0.845098	0	1.25527	2.41664		3.94581	3.40586	3.45606	3.77466
0.30103	0	1.17609	2.83885		3.94571	3.40586	3.39515	3.77466
1.17609	0.477121	1.11394	1.49136		3.9434	3.40398	3.35507	3.77466
0.30103	0.60206	1.39794	2.04922		3.9434	3.40398	3.34577	3.77466
0.30103	1.38021	1.11394	2.57519		3.94255	3.40398	3.34341	3.77466
1.8451	0.477121	1.17609	2.50379		3.94121	3.40312	3.32387	3.77466
0.60206	0	0.30103	1.92942		3.94062	3.40278	3.32387	3.77466
0.778151	0.845098	1.27875	0.60206		3.93972	3.40278	3.32387	3.77466
0.778151	0	1.30103	1.88081		3.93616	3.40278	3.32387	3.77466
0.30103	0.477121	1.36173	2.35603		3.92701	3.40123	3.32387	3.77466
0.477121	0.954243	1.14613	2.77597		3.92283	3.39602	3.31471	3.77466
1.39794	0.778151	1.27875	2.46538		3.92179	3.39252	3.31112	3.77466
1	0.69897	1.11394	1.57978		3.91698	3.39235	3.28262	3.77466
1.20412	0	0.30103	2.19312		3.91582	3.39058	3.25382	3.77305
1.4624	0.477121	1.11394	2.04532		3.91551	3.38987	3.24329	3.77181
0.90309	1.04139	1.36173	0.69897		3.91487	3.38578	3.22376	3.77181
0.30103	0.60206	0	1.69897		3.90897	3.38561	3.18837	3.77093
0	0.477121	0	1.69897		3.90768	3.38166	3.16554	3.77019
1.23045	1	0	2.05308		3.9072	3.38166	3.14208	3.76827
0.477121	0	1.17609	1.64345		3.89894	3.38021	3.12123	3.7676
1.49136	0	1.36173	1.90309		3.89867	3.37254	3.1176	3.7673
0.30103	0.477121	1.20412	0.954243		3.89653	3.37236	3.1176	3.76425
1.63347	0.30103	0.477121	1.85733		3.89625	3.37199	3.11261	3.75929
0.845098	0.477121	0	1.90849		3.89542	3.37162	3.11261	3.7522
0.30103	1.04139	1.07918	2.34635		3.89487	3.3694	3.09342	3.74115
0.954243	1.04139	0	1.716		3.89304	3.3694	3.09096	3.74115
0.477121	0.30103	0.30103	1.88081		3.89243	3.3694	3.08743	3.74115
0.845098	1.23045	0.30103	1.86923		3.88863	3.3694	3.08493	3.74115
0.845098	0	0	2.36922		3.8815	3.3694	3.07809	3.74044
0.69897	0.30103	1.20412	1.86332		3.88076	3.3694	3.05385	3.73862
0.30103	0	1.20412	1.73239		3.87558	3.3694	3.0461	3.73862
0.30103	0.30103	0.30103	1.80618		3.87558	3.36661	3.0461	3.73862
0.477121	0.477121	0.30103	1.77085		3.87419	3.36642	3.04139	3.73328
1.14613	0	0	2.80889		3.87151	3.35965	2.99034	3.73119
1.4624	0	0	0.778151		3.86923	3.35736	2.95952	3.72403
0.90309	0	0	1.60206		3.86243	3.35622	2.95809	3.7129
0.845098	0.60206	0	1.57978		3.8613	3.35564	2.93952	3.70148
1	0.60206	0.30103	1.94448		3.85679	3.35488	2.8657	3.69417
1.77815	0.60206	0.477121	1.99564		3.85425	3.34792	2.8657	3.69346
1.66276	0.90309	0.30103	1.97313		3.85028	3.34459	2.86332	3.68655
0.477121	0	0	2.27875		3.84924	3.3442	2.82802	3.67943
0.30103	0.845098	0	0.60206		3.84924	3.3442	2.82802	3.67633
0.30103	0.90309	0	1.43136		3.84825	3.3442	2.82802	3.67523
1.36173	0	1.39794	1.5563		3.84794	3.34321	2.81358	3.67459
0.60206	0	0.30103	0.778151		3.84497	3.34321	2.81158	3.6653
0.60206	0.30103	0.30103	0.477121		3.84167	3.33985	2.8055	3.66464
0.954243	0	0.30103	1.6902		3.84067	3.33385	2.7839	3.61321
0.30103	0	0	2.66932		3.83708	3.33385	2.78247	3.60455
1.5682	0	1.11394	2.33646		3.83658	3.33385	2.78247	3.59988
0.845098	0.477121	0.477121	1.61278		3.83327	3.32284	2.78247	3.59901
1.32222	0.477121	0	2.19033		3.83327	3.32243	2.77452	3.59106
1.43136	0.477121	0	1.65321		3.83008	3.32181	2.75128	3.59006
0.845098	0	0.30103	0.778151		3.82776	3.32181	2.7356	3.58659
0.845098	0	0	1.5682		3.82607	3.32181	2.72346	3.57646
0.778151	0	0.30103	1.86923		3.82595	3.32181	2.71096	3.57334
0.477121	0.477121	0	1.98677		3.824	3.32181	2.61595	3.57241
1.4624	0.477121	0.30103	1		3.81671	3.32077	2.5977	3.56691
1.23045	0.477121	0	0.30103		3.81077	3.32035	2.5966	3.53605
1.17609	0.30103	0.30103	0.90309		3.81023	3.31513	2.54407	3.52686
0.69897	0	1.11394	1.92428		3.80882	3.31069	2.52892	3.5266
0	0.30103	0	1.69897		3.80686	3.30643	2.52634	3.52492
0.778151	0.30103	0	1.73239		3.80223	3.30643	2.49969	3.52414
1.38021	0.69897	0	1.83885		3.79913	3.30514	2.45788	3.52009
0.845098	0	0	1.51851		3.79706	3.30514	2.42975	3.51388
0.60206	0	0	2.16732		3.79491	3.30168	2.42813	3.51121
0.30103	0	0	0.954243		3.78944	3.29535	2.37291	3.50813
0.69897	0	0.477121	0.477121		3.78219	3.29469	2.36736	3.50772
0.69897	0	0	1.62325		3.78161	3.29469	2.36736	3.50501
0.477121	0	0	1.68124		3.78161	3.2938	2.36549	3.50352
0.60206	0	0.30103	0.845098		3.78053	3.29358	2.35984	3.47669
0.778151	0	0	0.69897		3.77298	3.29026	2.35218	3.471
1.07918	0	0	0.778151		3.7676	3.28914	2.35218	3.46746
0.778151	0.477121	0	1.78533		3.76619	3.28443	2.35218	3.46255
1.07918	0.477121	0	0.69897		3.76433	3.28058	2.35218	3.4504
0.30103	0	0.477121	0.69897		3.75989	3.28058	2.35218	3.45025
0.90309	0.30103	0	0.954243		3.75899	3.27393	2.33445	3.43569
0.30103	0.60206	0	1.65321		3.75732	3.27091	2.32634	3.43425
0.60206	0	0.30103	1.81291		3.75236	3.26928	2.32634	3.4239
1	0	0.30103	1.716		3.74974	3.26928	2.32634	3.40773
0.69897	0	0.30103	1.69897		3.74601	3.26928	2.32428	3.39076
0.954243	0	0.30103	1.78533		3.74052	3.26482	2.32428	3.38364
0.954243	0	0.30103	0.845098		3.73672	3.26102	2.32222	3.36192
0.30103	0.477121	0	1.65321		3.73408	3.26102	2.26007	3.35064
0.954243	0	0.477121	1.50515		3.73263	3.2584	2.24304	3.34889
0.30103	0	0	1.53148		3.73215	3.2584	2.24304	3.33846
0.30103	0	0	0.30103		3.72722	3.25672	2.21748	3.33826
0.30103	0.477121	0.30103	0.69897		3.72591	3.2531	2.21484	3.32201
0	0.477121	0.30103	0.477121		3.71692	3.25237	2.19866	3.31765
0.90309	0.477121	0.30103	0.778151		3.71634	3.25237	2.19866	3.2887
0.845098	0.477121	0.30103	1.54407		3.71634	3.24871	2.18184	3.28758
0.30103	0.778151	0	0.30103		3.71634	3.24748	2.14613	3.26694
0.30103	0.477121	0.477121	1.43136		3.715	3.24724	2.10721	3.26245
0.778151	0.60206	0	1.79934		3.71383	3.2465	2.08991	3.21775
0.778151	0.30103	0	0.60206		3.71299	3.24502	2.01703	3.19451
1.07918	0	0	0.954243		3.70961	3.24477	1.99564	3.18837
0.30103	0	0.477121	0.60206		3.70961	3.24477	1.97313	3.18639
1.14613	0	0.477121	1		3.70876	3.24477	1.95424	3.17289
0.778151	0.778151	0.477121	0.845098		3.70868	3.24477	1.95424	3.17056
0.30103	0	0.30103	0.69897		3.70766	3.24477	1.94448	3.12516
0.845098	0	0	0.778151		3.70663	3.24105	1.94448	3.11361
0.69897	0.477121	0	1.54407		3.7026	3.23955	1.9345	3.11327
0.778151	0.477121	0	1.4624		3.70226	3.23955	1.92942	3.08458
0.30103	0	0.30103	0.60206		3.69819	3.23955	1.92428	3.08027
0.30103	0	0	1.98227		3.69671	3.23955	1.89763	3.041
0.69897	0.477121	0	1		3.69671	3.23729	1.88649	3.03623
0.778151	0	0.30103	2.05308		3.69671	3.23452	1.88649	2.99034
0.30103	0	0	0.778151		3.69583	3.23452	1.86332	2.98498
0.90309	0	0	1.51851		3.69002	3.23452	1.85733	2.96802
0.69897	0	0.30103	0.477121		3.68824	3.20817	1.85733	2.96473
0.69897	0	0.778151	0.69897		3.68735	3.20575	1.85733	2.92221
0.90309	0.30103	0.30103	1.5563		3.68224	3.20575	1.80618	2.89818
0.69897	0	0	0.30103		3.6816	3.20439	1.80618	2.89763
0.778151	0	0	0.60206		3.68079	3.20439	1.77815	2.88024
0.30103	0	0	1.07918		3.67605	3.19811	1.77815	2.86806
0.30103	0.30103	0.30103	0.60206		3.67265	3.19756	1.73239	2.85491
0.90309	0.30103	0	0.69897		3.67108	3.19285	1.69897	2.82086
0.90309	0	0.30103	0.69897		3.66764	3.19285	1.69897	2.80889
0.90309	0	0	0.477121		3.66219	3.18441	1.69897	2.76567
0.30103	0	0	0.477121		3.66143	3.1827	1.66276	2.76343
0.845098	0.60206	0.30103	1.78533		3.65552	3.17754	1.66276	2.76118
0.845098	0	0.30103	0.60206		3.65273	3.17435	1.64345	2.75815
0	0.30103	0	0.477121		3.65167	3.17319	1.64345	2.74194
0.477121	0	0.30103	0.954243		3.64611	3.17319	1.64345	2.73239
1.38021	0	0	0.60206		3.64523	3.16554	1.63347	2.70757
0.477121	0	0	0		3.64345	3.16554	1.62325	2.67394
0.30103	0	0	0.778151		3.63649	3.16077	1.59106	2.65706
0.30103	0	0	0.60206		3.63468	3.1529	1.5682	2.64246
0.30103	0	0	0.69897		3.63428	3.13098	1.5563	2.64246
0.90309	0.30103	0	0.60206		3.63347	3.13098	1.54407	2.6149
0.845098	0	0	0.477121		3.63236	3.13098	1.54407	2.60097
0.477121	0	0	0.845098		3.62961	3.13098	1.51851	2.58206
0.30103	0.477121	0	0.69897		3.62951	3.13098	1.51851	2.55871
0	0	0.30103	0.30103		3.62951	3.13098	1.51851	2.5563
0.90309	0.778151	0.30103	0.477121		3.62757	3.12808	1.51851	2.54407
0.30103	0.477121	0	0.477121		3.62644	3.12385	1.51851	2.45484
0.845098	0	0	0.477121		3.6249	3.11327	1.51851	2.45332
0.30103	0	0	0.477121		3.62284	3.09552	1.4624	2.44091
0.30103	0	0	0		3.62263	3.07518	1.4624	2.41497
0.477121	0	0	0		3.61616	3.07298	1.44716	2.41162
0.30103	0	0	0.778151		3.60228	3.07298	1.44716	2.40312
0.60206	0	0	0		3.60228	3.07298	1.44716	2.39967
0.30103	0	0	1.04139		3.60021	3.07298	1.44716	2.39445
0.845098	0	0	0.60206		3.59329	3.0465	1.44716	2.39445
0.477121	0	0	0.69897		3.59195	3.0465	1.44716	2.36549
0.30103	0	0	0.30103		3.58906	3.0465	1.44716	2.36549
0.30103	0	0	0.778151		3.58138	3.04532	1.43136	2.35025
1	0	0	0.477121		3.57875	3.04493	1.43136	2.34044
0.30103	0	0.30103	0.60206		3.57807	3.04493	1.41497	2.34044
0.30103	0	0	0.30103		3.5731	3.04336	1.41497	2.33646
0.30103	0	0	0.60206		3.56738	3.041	1.39794	2.33445
0.30103	0	0	0.30103		3.56679	3.03342	1.38021	2.32634
0.30103	0.477121	0.60206	0.477121		3.56679	3.03342	1.36173	2.32015
0.778151	0	0	0.477121		3.56443	3.02078	1.32222	2.31387
0.477121	0	0	0.477121		3.56098	3.01787	1.32222	2.31387
0.477121	0	0	0.477121		3.55811	3.00346	1.32222	2.31387
0.30103	0	0	0.477121		3.55364	2.99913	1.32222	2.31387
0.845098	0	0	0.477121		3.54974	2.99913	1.30103	2.3075
0.845098	0	0	0.477121		3.54974	2.99913	1.30103	2.29003
0.30103	0	0	0.477121		3.54605	2.99476	1.30103	2.27416
0.778151	0	0	0.477121		3.54058	2.99476	1.30103	2.26007
0.30103	0	0	0.69897		3.54008	2.99167	1.30103	2.24304
0.477121	0		0.69897		3.53857	2.98989		2.24055
0.477121	0		0.69897		3.53857	2.97909		2.23805
0.477121	0		0.69897		3.5382	2.97909		2.23045
0	0		0.69897		3.53237	2.97909		2.22531
0.30103	0		0.845098		3.52917	2.96379		2.21484
0.30103	0		0.30103		3.52192	2.96379		2.21484
0.30103	0		1.23045		3.50934	2.96379		2.21484
0.477121	0		0.778151		3.5092	2.96379		2.21484
0	0		1.53148		3.50569	2.96379		2.20683
0.30103	0		0.778151		3.50092	2.96379		2.20412
0.477121			0.778151		3.49776			2.19033
0.30103			0.778151		3.49374			2.18184
0.30103			0.845098		3.4929			2.17898
0.30103			0.845098		3.48911			2.17898
0.477121			0.477121		3.48742			2.17898
0.477121			0.69897		3.47582			2.17898
0.30103			0.30103		3.47144			2.17898
0.778151			0.30103		3.4679			2.17898
0.30103			0.30103		3.46776			2.17319
0.30103			0.60206		3.45179			2.17319
0.30103			0.60206		3.44809			2.16732
0.60206			0.69897		3.44607			2.16435
0.30103			0.69897		3.44514			2.15534
0.477121			0.69897		3.44138			2.14922
0.30103			0.69897		3.44059			2.14613
0.69897			0.69897		3.43569			2.14613
0.30103			0.69897		3.43553			2.13988
0.30103			0.30103		3.43553			2.13988
0.69897			0.69897		3.42012			2.13354
0.30103			0.477121		3.41896			2.13033
0.30103			0.69897		3.41697			2.12057
0.30103			0.477121		3.41296			2.12057
0			0.778151		3.40824			2.11727
0.30103			0.954243		3.39463			2.11727
0.477121			0.69897		3.38721			2.10037
0.477121			0.30103		3.38417			2.09691
0.30103			0.69897		3.37694			2.09342
0			0.778151		3.35622			2.09342
0.69897			0.778151		3.33566			2.09342
0.30103			0.69897		3.33082			2.09342
0			0.69897		3.32243			2.09342
0.30103			0.778151		3.30341			2.09342
0.477121			0.69897		3.29181			2.09342
0.30103			0.60206		3.29092			2.09342
0.845098			0.477121		3.27184			2.09342
0.30103			0.845098		3.25358			2.08279
0.60206			0.477121		3.25285			2.06819
0.30103			0.778151		3.21854			2.0569
0.30103			0.90309		3.2071			2.0569
0.30103			1.07918		3.20167			2.04922
0.30103			0.90309		3.20112			2.04922
0.30103			0.845098		3.20085			2.04532
0.30103			0.69897		3.16554			2.03342
0.30103			0.845098		3.15897			2.03342
0.30103			0.69897		3.15715			2.01703
0			0.69897		3.12189			2.01284
0.30103			0.60206		3.10072			2
0.30103			0.845098		3.08422			1.99564
0.30103			0.845098		2.8791			1.99123
0			0.60206		2.84323			1.97772
0			0.60206		2.76938			1.95904
0			0.60206		2.7679			1.95904
			0.60206					1.95904
			0.60206					1.95904
			0.60206					1.95424
			0.69897					1.95424
			0.60206					1.94939
			0.60206					1.94448
			0.60206					1.9345
			0.778151					1.92942
			0.778151					1.92942
			0.60206					1.92942
			0.60206					1.92428
			0.69897					1.91381
			0.69897					1.91381
			0.69897					1.90849
			1.14613					1.90849
			0.60206					1.89209
			0.778151					1.89209
			0.69897					1.89209
			0.60206					1.89209
			0.60206					1.89209
			0.60206					1.88649
			0.90309					1.87506
			0.477121					1.87506
			0.60206					1.87506
			0.90309					1.87506
			0.69897					1.86923
			0.69897					1.86923
			0.60206					1.86923
			1					1.85733
			0.60206					1.85126
			0.778151					1.85126
			0.477121					1.8451
			0.90309					1.8451
			0.69897					1.83885
			0.954243					1.83251
			0.69897					1.82607
			0.477121					1.81954
			0.845098					1.81954
			0.60206					1.80618
			0.90309					1.80618
			0.69897					1.79934
			0.954243					1.79239
			0.60206					1.79239
			0.69897					1.79239
			0.60206					1.77815
			0.778151					1.75587
			0.90309					1.74819
			1					1.74819
			1					1.716
			0.60206					1.70757
			0.69897					1.69897
			0.69897					1.68124

## Sheet: Figure 3
Figure 3a								Figure 3b								Figure 3c					Figure 3d
	Species ranking	Cellular Microbes			Viruses				Species ranking	Cellular Microbes			Viruses				Viruses		Cellular Microbes			Viruses		Cellular Microbes
Variola virus	1				12410.7			Human polyomavirus 1	1				94465			Top 10% ranking	29	Top 10% ranking	40		Top 10% ranking	26	Top 10% ranking	43
Escherichia coli str. K-12 substr. MG1655	2	6283.75						Herpes simplex virus 1 strain R-15	2				22454			Lower ranking	128	Lower ranking	632		Lower ranking	119	Lower ranking	524
Sugarcane streak Egypt virus -	3				4319.75			protein-PII] uridylyltransferase	3	20483.6
Sugarcane streak Egypt virus -	4				4319.75			Blackberry virus Y	4				13525.5
Clostridium botulinum	5	4115						Bacillus sp. DAU101	5	10472
Crimean-Congo hemorrhagic fever orthonairovirus	6				4023.64			Ehrlichia canis	6	10385.5
Maize streak virus -	7				3831.67			Human poliovirus 1	7				9869.33
Maize streak virus -	8				3831.67			Volvariella volvacea	8	9655
Amycolatopsis coloradensis	9	3192						Mycobacterium avium subsp. avium ATCC 25291	9	8700
Cowpox virus	10				3044.47			Sacbrood virus	10				8662
Desulfonatronovibrio hydrogenovorans	11	2797.62						Ceramothyrium linnaeae	11	8509.5
Ross River virus	12				2730			Mycobacterium smegmatis str. MC2 155	12	7262
Legionella rubrilucens	13	2639.17						Enterobacteria phage epsilon15	13				7050
Pea seed-borne mosaic virus	14				2633.67			Grapevine asteroid mosaic-associated virus	14				6712
Ranid herpesvirus 1	15				2602.47			Porcine epidemic diarrhea virus	15				6703
Grapevine fanleaf virus	16				2584.7			Avian orthoreovirus	16				6579
Nocardia terpenica	17	2524.5						Oxymonadida environmental sample	17	6345.5
Lactobacillus plantarum	18	2515.12						Mossman virus	18				6231
Cupriavidus numazuensis	19	2469.71						Mycobacterium tuberculosis str. Haarlem	19	6221
Salmonella phage SETP3	20				2450.43			Grapevine rupestris stem pitting-associated virus	20				6020.5
Verticillium dahliae	21	2448						Dengue virus 1	21				5985.71
Stylonychia lemnae	22	2436.5						Human T-lymphotropic virus 1	22				5973
Sapovirus Hu/Lyon/30388/98/F	23				2428			Human coronavirus OC43	23				5895.62
Sapporo virus-Sapporo	24				2428			Sugarcane streak Reunion virus -	24				5881.5
Hepatitis C virus subtype 1a	25				2376.67			Eschaneustyla sp. WJC-2005	25	5682
Simian foamy virus	26				2310.89			Human betaherpesvirus 5	26				5515.82
Wolbachia pipientis	27	2310						Cordyceps brongniartii	28	5158
2]i	28	2286.8						Pseudomonas aeruginosa C41	29	4838
Schwanniomyces etchellsii	29	2248						Rubrobacter xylanophilus DSM 9941	30	4721.14
Sapovirus Hu/Dresden/pJG-Sap01/DE	30				2085.14			Pirital mammarenavirus	31				4639.5
Camelpox virus CMS	31				2050.62			eukaryotic synthetic construct	32	4614
Desulfomicrobium thermophilum	32	2018.4						Influenza A virus (A/feral pigeon/HK/862.7/2002(H5N1))	33				4594.5
Vaccinia virus	33				2014.32			Influenza A virus (A/duck/Hong Kong/821/2002(H5N1))	34				4594.5
Human adenovirus 41	34				1906.25			Influenza A virus (A/chicken/Vietnam/159/2004(H5N1))	35				4594.5
Salmonella enterica subsp. enterica serovar Typhi	35	1894.86						BtrI acyl-carrier protein] decarboxylase; AltName: Full=Butirosin biosynthesis protein	36	4447.67
Bacillaceae	36	1894.12						Synechococcus	37	4401.27
Entamoeba invadens IP1	37	1860.57						Fusarium verticillioides	38	4370.4
Cyanidium sp. 3-8 CR	38	1847.57						Cupriavidus metallidurans CH34	39	4341.86
Pseudomonas aeruginosa group	39	1843.2						Thermosinus carboxydivorans Nor1	40	4331.71
Bifidobacterium breve UCC2003	40	1800.83						Streptococcus equi	41	4326.17
uncultured marine type-A Synechococcus 4O4	41	1771						Streptomyces sp. SMA64	42	4302
Amycolatopsis mediterranei S699	42	1765.75						Streptomyces sp. SMA5	43	4302
Cryptococcus neoformans var. grubii H99	43	1753.34						IncT plasmid R394	44	4277
Artemisia annua	44				1730.62			Mycoplasma alligatoris	45	4156.67
Dermatophilus congolensis	45	1719.25						Mycobacterium tuberculosis complex	46	4129.9
uncultured eukaryote	46	1699.33						Syntrophobacter fumaroxidans MPOB	47	4126.92
Clostridium saccharobutylicum	47	1698.6						Human immunodeficiency virus 1	48				4117.91
Camelpox virus	48				1696.33			Nitzschia sp. KKT-2005	49	4066.43
Colletotrichum acutatum	49	1658.75						Janthinobacterium lividum	50	4040.08
Providencia stuartii	50	1658.44						Streptomyces nanchangensis	51	4003
Metarhizium robertsii ARSEF 23	51	1642.75						Chlamydomonas reinhardtii	52	3938.68
Entamoeba histolytica HM-1:IMSS	52	1635.5						Cocksfoot streak virus	53				3894.67
Neurospora tetrasperma FGSC 2508	53	1633.88						Brugmansia mild mottle virus	54				3814
Influenza A virus (A/chicken/Magetan/BBVW/2005(H5N1))	54				1620.25			Scopulariopsis sp. RP38.3	55	3755
Influenza A virus (A/chicken/Gunung Kidal/BBVW/2005(H5N1))	55				1620.25			Yersinia intermedia	56	3720
Yersinia pseudotuberculosis	56	1619.43						Tulip virus X	57				3656
Pseudomonas putida GB-1	57	1603.18						Mycobacterium sp. KMS	58	3649.87
uncultured Poribacteria bacterium 64K2	58	1595.17						Porcine reproductive and respiratory syndrome virus	59				3649.38
Desulfohalobium retbaense DSM 5692	59	1591.75						Sphingomonadaceae	60	3637
uncultured Desulfotomaculum sp.	60	1590.25						Thermococcus zilligii	61	3617.67
Beet mosaic virus	61				1585			unidentified marine eubacterium clone PO3135	62	3600
Acetobacter syzygii	62	1582.7						Vibrio alginolyticus 12G01	63	3502.62
Salmonella enterica subsp. enterica serovar Typhi str. Ty2	63	1574.75						Orf virus	64				3490.35
Bacillus thuringiensis	64	1553.94						NADP+]	65	3454.5
Candidatus Baumannia cicadellinicola	65	1552.9						Schizosaccharomyces japonicus	66	3454.5
Giardia intestinalis	66	1533.88						Flammulina velutipes	67	3415
Human betaherpesvirus 5	67				1529.69			Bacillus subtilis	68	3413.5
Polaromonas sp. JS666	68	1529.27						Mycobacterium avium complex (MAC)	69	3394.16
Streptococcus sanguinis SK1 = NCTC 7863	69	1506						Lactobacillus suebicus	70	3378.5
Lactobacillus gasseri	70	1499.65						Lactobacillus vaccinostercus	71	3378.5
Rous sarcoma virus	71				1493			Mycobacterium sp. MCS	72	3359.08
Trypanosoma brucei	72	1490.47						Turnip yellow mosaic virus	73				3356
Human alphaherpesvirus 1	73				1432.38			Rhizobium etli CFN 42	74	3333
Actinobacillus pleuropneumoniae serovar 8 str. 405	74	1417.75						Novosphingobium aromaticivorans DSM 12444	75	3325.12
Stenotrophomonas	75	1399.75						Oenococcus oeni ATCC BAA-1163	76	3322.86
Sodalis glossinidius	76	1392.22						Bacillus halotolerans	77	3306.5
Bovine rotavirus	77				1390.36			Streptomyces ambofaciens ATCC 23877	78	3301
Bartonella sp. ZPUW1	78	1370.25						Escherichia virus P1	79				3300
Human papillomavirus type 91	79				1356.47			Avian reovirus strain 1733	80				3289.5
Caulobacter	80	1352.75						Bacillus cereus	81	3243.5
Agrobacterium tumefaciens	81	1327.16						Cryptosporidium parvum	82	3205.28
Moraxella catarrhalis O35E	82	1307.4						Murid betaherpesvirus 2	83				3185.75
Burkholderia pseudomallei Pasteur 52237	83	1293						Campylobacter fetus	84	3180.81
Coccidioides posadasii C735 delta SOWgp	84	1291.29						Ustilaginoidea virens	85	3157.5
acyl-carrier-protein] synthase I	85	1290.75						Acinetobacter baumannii ATCC 17978	86	3113.36
Desulfotomaculum acetoxidans DSM 771	86	1276.6						Blautia wexlerae	87	3088.75
Desulfotomaculum sp. Srb55	87	1276.6						Helicobacter pylori	88	3083.29
Desulfotomaculum geothermicum	88	1276.6						Burkholderia ambifaria AMMD	89	3082.71
Desulfotomaculum acetoxidans	89	1276.6						Mamestra configurata nucleopolyhedrovirus A	90				3080.92
Clostridium paraputrificum	90	1275.4						Microscilla marina ATCC 23134	91	3074.55
Taro bacilliform virus	91				1272.6			Ehrlichia muris	92	3057
Ectromelia virus	92				1265.59			Methanospirillum hungatei JF-1	93	3054.25
Vibrio alginolyticus 12G01	93	1264.4						Rhizobium	94	3045.56
gamma proteobacterium B9-12	94	1239.6						Streptococcus pyogenes	95	3040.28
Staphylococcus aureus	95	1234.5						Scheffersomyces stipitis CBS 6054	96	3026.71
uncultured Clostridium sp.	96	1230.86						Chlorobium limicola	97	3025.5
Syntrophobacter fumaroxidans MPOB	97	1204.42						Mycobacterium tuberculosis C	98	3002.46
Serratia proteamaculans 568	98	1200.3						Oscillatoriaceae	99	2994.78
Methylophilales bacterium HTCC2181	99	1197.9						Lawsonia intracellularis	100	2994.55
Tanapox virus	100				1195			Capra hircus papillomavirus 1	101				2977.67
Campylobacter jejuni subsp. jejuni 81-176	101	1193.11						Clostridium perfringens SM101	102	2946.92
His 1 virus	102				1191.8			Serratia proteamaculans 568	103	2940.13
Newbury agent 1	103				1183.5			Enterobacteria phage M11	104				2934.5
Enterobacteria phage 933W	104				1181.75			Hyperthermus butylicus DSM 5456	105	2921.5
Nia vibrissa	105	1178.2						Candidatus Ruthia magnifica	106	2920.56
Scherffelia dubia	106	1173.4						Clostridium perfringens	107	2910.72
Pediococcus pentosaceus	107	1173.32						Burkholderia mallei NCTC 10247	108	2910.33
Methanoculleus marisnigri JR1	108	1173.05						Burkholderiaceae	109	2903.94
Heterosigma akashiwo RNA virus	109				1173			Dictyostelium discoideum	110	2899.13
Prevotella bryantii B14	110	1170.4						Desulfovibrio vulgaris DP4	111	2898.94
Saccharophagus degradans 2-40	111	1165.46						Chlorobium ferrooxidans	112	2896.76
Mycobacterium ulcerans Agy99	112	1157.87						Cupriavidus necator	113	2878.72
Streptomyces fradiae	113	1153.11						Mycobacterium	114	2833.52
Plasmodium gallinaceum	114	1149						Mycobacterium avium	115	2792.19
Lactococcus lactis	115	1134.55						Methanococcus	116	2779
Porphyromonas gingivalis	116	1133.17						Corynebacterium efficiens	117	2770
Prevotella bryantii	117	1130.4						Cytophaga hutchinsonii ATCC 33406	118	2767.78
Hepatitis B virus	118				1121.9			Trichormus variabilis	119	2763.5
Burkholderia virus phiE125	119	1120.11						Alcanivorax borkumensis SK2	120	2757.35
Sulfurimonas denitrificans	120	1114.65						Psychroflexus torquis	121	2750.62
Saccharomyces cerevisiae	121	1101.76						Mariprofundus ferrooxydans PV-1	122	2749
Tobacco streak virus	122				1100.2			Roseobacter denitrificans OCh 114	123	2736.72
Bacillus	123	1091.78						Bacillus sp. B14905	124	2733.71
Bacillus subtilis	124	1088.43						Actinobacillus pleuropneumoniae	125	2731.68
Alpinia mosaic virus	125				1072.12			Dictyostelium discoideum AX4	126	2731.17
Bacillus sp. CY22	126	1066						Saccharomyces cerevisiae	127	2715.41
Potato virus M	127				1062.67			Mycobacterium smegmatis	128	2704.37
Pseudomonas fluorescens Q8r1-96	128	1060.5						Yersinia pestis	129	2690.06
Photobacterium profundum 3TCK	129	1051.51						Ruegeria sp. TM1040	130	2670.86
Mycobacterium sp. MCS	130	1048.93						Metallosphaera sedula	131	2665.86
Anaplasma phagocytophilum	131	1031.41						Campylobacter	132	2664.65
Paraburkholderia xenovorans LB400	132	1026.99						Salinispora tropica	133	2655.49
Mycobacterium phage Pipefish	133				1022.19			Aspergillus clavatus NRRL 1	134	2653.25
Hepatitis C virus subtype 2a	134				1019.35			Rhodobacter sphaeroides	135	2641.87
Shewanella sp. MR-7	135	1013.26						Rhodopseudomonas palustris HaA2	136	2637.7
Piromyces equi	136	1005.8						Ranid herpesvirus 1	137				2633.44
Paraburkholderia phymatum	137	1002.23						Mycobacterium ulcerans	138	2629.34
Arthrobacter keyseri	138	1000.29						Trichomonas vaginalis G3	139	2621.11
Streptomyces ambofaciens	139	1000.08						Frankia	140	2619.41
Rhizobium leguminosarum bv. viciae 3841	140	997.204						Mycobacterium ulcerans Agy99	141	2617.61
Rhizobium	141	996						marine gamma proteobacterium HTCC2080	142	2607.17
Shewanella	142	994.367						delta proteobacterium MLMS-1	143	2606.11
Streptococcus pyogenes	143	991.11						Capronia pilosella	144	2599.62
Campylobacter curvus	144	989.043						uncultured archaeon GZfos28B8	145	2599.19
Steccherinum laeticolor	145	988.333						Canine distemper virus strain Onderstepoort	146				2589
Maize streak virus - Reunion	146				986.857			Burkholderia	147	2585.02
Coltricia perennis	147	985.5						Lactococcus lactis	148	2561.58
Fomitiporia mediterranea	148	985.5						Porcine enteric sapovirus	149				2554.2
Maize streak virus	149				984.857			Arthrobacter sp. FB24	150	2529.27
Mycobacterium ulcerans	150	984.796						Francisella tularensis	151	2518.75
Human alphaherpesvirus 3	151				983.789			Bdellovibrio phage phiMH2K	152				2517
Bipolaris maydis ATCC 48331	152	981.697						Guillardia theta	153	2509.35
Mycobacterium sp. JLS	153	981.347						Cryptosporidium parvum Iowa II	154	2504.75
Proteobacteria	154	978.532						Acinetobacter baumannii 6013150	155	2502.5
Clostridium botulinum A	155	976						Flavobacteria bacterium BBFL7	156	2488.98
Synechococcus phage syn9	156				974.692			Aichi virus 1	157				2487.5
Sphingobium yanoikuyae	157	974.5						Pseudomonas entomophila	158	2473.3
Burkholderia ambifaria MC40-6	158	973.38						Jannaschia sp. CCS1	159	2469.53
human herpesvirus 1	159				965			Lactobacillus casei group	160	2468.75
Deinococcus geothermalis	160	962.936						Salinispora arenicola	161	2467.48
Candidatus Koribacter versatilis Ellin345	161	959.75						Anaeromyxobacter sp. Fw109-5	162	2465.76
Schizosaccharomyces pombe 972h-	162	958.061						Burkholderia mallei	163	2462.94
Rhodobacter sphaeroides	163	956.558						Leishmania major strain Friedlin	164	2461.74
Pseudoalteromonas atlantica	164	926.677						Prochlorococcus marinus	165	2460.1
DG-75 Murine leukemia virus	165				925.4			Parvibaculum lavamentivorans	166	2456.74
Myxococcus xanthus DK 1622	166	925.168						Staphylothermus marinus	167	2454.25
Feline leukemia virus	167				924			Nocardioides sp. JS614	168	2450.79
Tyuleniy virus	168				922.25			Rhodobacterales bacterium HTCC2255	169	2448.35
uncultured archaeon GZfos17C7	169	916.167						Sphingomonas wittichii RW1	170	2446.8
Caldivirga maquilingensis IC-167	170	915.233						Gallid alphaherpesvirus 2	171				2441.8
Azoarcus	171	913.798						Sorangium cellulosum	172	2434
Candida albicans SC5314	172	910.571						Ralstonia eutropha H16	173	2431.18
Heliothis zea nudivirus	173				904.333			Percursaria percursa	174	2425.33
Campylobacter jejuni	174	901.689						Candidatus Koribacter versatilis Ellin345	175	2419.64
Chromohalobacter salexigens	175	900.977						Mycobacterium sp. JLS	176	2419.33
Methylibium petroleiphilum PM1	176	899.047						Pseudomonas fluorescens	177	2414.71
Sinorhizobium medicae	177	897.938						Campylobacter curvus	178	2414.2
Clostridium perfringens SM101	178	896.15						Yersinia	179	2411.75
Streptomyces bikiniensis	179	895.571						Burkholderia contaminans	180	2411
Streptomyces kanamyceticus	180	892.171						Trypanosoma brucei brucei TREU927	181	2405.88
Ruegeria sp. TM1040	181	891.167						Synechococcus sp. RS9916	182	2397.53
Pseudomonas abietaniphila	182	882.833						Rhodococcus jostii	183	2393.36
Chlorobium phaeobacteroides	183	882.516						Herpetosiphon aurantiacus DSM 785	184	2391.41
Marinomonas sp. MWYL1	184	877.26						NADPH] large chain precursor	185	2387
Shewanella baltica	185	876.872						Psychrobacter sp. PRwf-1	186	2386.61
Mycobacterium avium complex (MAC)	186	874.989						Aspergillus terreus NIH2624	187	2384.76
Escherichia coli	187	871.59						Ostreococcus tauri	188	2375.3
Lactococcus lactis subsp. cremoris MG1363	188	869.8						Salinispora	189	2374.87
Methylobacillus flagellatus	189	868.389						Burkholderia multivorans	190	2368.83
Pseudomonas	190	867.026						Burkholderia pseudomallei	191	2356.46
Shigella flexneri 5 str. 8401	191	866.526						Fervidobacterium nodosum	192	2353.98
Methanococcus maripaludis	192	863.862						Acidovorax citrulli	193	2349.76
Pseudomonas amygdali	193	860.364						Cryptococcus neoformans var. neoformans JEC21	194	2346.84
Vibrio cholerae	194	858.074						Shigella flexneri	195	2341.61
Vibrio alginolyticus	195	856.514						Leptospira borgpetersenii	196	2340.96
Stappia aggregata IAM 12614	196	855.764						Burkholderia cenocepacia	197	2337.15
Listeria welshimeri	197	854.229						Human poliovirus 2	198				2337
Streptococcus thermophilus	198	854.108						Desulfococcus oleovorans Hxd3	199	2333.85
Polynucleobacter	199	853.375						Stigmatella aurantiaca DW4/3-1	200	2328.44
Leuconostoc mesenteroides	200	852.956						Sapovirus Hu/Koblenz/01/DE	201				2326
Basidiobolus ranarum	201	850.429						Sapovirus Hu/Leonberg/4790/2002/DEU	202				2326
Sparassis crispa	202	850.286						Sapovirus Hu/GI/New Delhi/180/IND	203				2326
Albatrellus higanensis	203	850.286						Sapovirus Hu/GI/New Delhi/217/IND	204				2326
Polyporus arcularius	204	850.286						Sapovirus Hu/BA1443	205				2326
Chondrostereum purpureum	205	850.286						Sapporo virus	206				2326
Climacodon septentrionalis	206	850.286						Sapovirus Hu/Mex14296/2000/Mex	207				2326
Hygrophoropsis aurantiaca	207	850.286						Sapovirus Hu/Mex11859/1999/Mex	208				2326
Ganoderma tsugae	208	850.286						Sapovirus Hu/Mex270/1990/Mex	209				2326
Aureoboletus projectellus	209	850.286						Sapovirus Hu/Madrid01/97/SP	210				2326
Pycnoporus sp. ZW02.30	210	850.286						Mycobacterium vanbaalenii	211	2320.7
Cortinarius iodes	211	850.286						Lachnoclostridium phytofermentans	212	2318.7
Suillus pictus	212	850.286						Coprinopsis cinerea okayama7#130	213	2313.82
Strobilomyces floccopus	213	850.286						Acidothermus cellulolyticus 11B	214	2312.93
Lycoperdon pyriforme	214	850.286						synthetic construct	215	2305.84
Phyllotopsis sp. MB35	215	850.286						Lactobacillus reuteri	216	2305.54
Spongipellis pachyodon	216	850.286						Roseiflexus sp. RS-1	217	2291.12
Polyporus squamosus	217	850.286						Rhizobium leguminosarum	218	2288.38
Gautieria otthii	218	850.286						Podospora anserina S mat+	219	2285.3
Armillaria mellea	219	850.286						Parastagonospora nodorum SN15	220	2283.75
Vibrio cholerae NCTC 8457	220	846.806						Vibrio alginolyticus	221	2280.76
Xanthomonas campestris pv. campestris str. ATCC 33913	221	845.083						Clostridioides difficile	222	2279.95
Hyphomonas neptunium ATCC 15444	222	843.926						Parvibaculum lavamentivorans DS-1	223	2276.68
Influenza A virus (A/seal/Massachusetts/1/1980(H7N7))	223				841			Vibrio cholerae NCTC 8457	224	2272.33
Treponema denticola	224	840.571						Candidatus Koribacter versatilis	225	2271.39
Fervidobacterium	225	840.5						Escherichia coli APEC O1	226	2269.42
Chlorobium ferrooxidans	226	839.631						Labrenzia aggregata	227	2266.27
Paracoccus denitrificans	227	839.178						Pseudomonas entomophila L48	228	2265.8
Stigmatella aurantiaca	228	838.81						Salmonella enterica subsp. enterica serovar Paratyphi A	229	2265
Xanthomonas oryzae	229	838.333						Paraburkholderia phytofirmans PsJN	230	2264.8
Arthrobacter sp. SB	230	837.25						Candida glabrata CBS 138	231	2263.1
Helicobacter pylori	231	835.618						Trypanosoma brucei	232	2253.5
Burkholderia mallei NCTC 10229	232	833.397						Lactobacillus phage phig1e	233				2249
Rat cytomegalovirus Maastricht	233				832.71			Polysphondylium pallidum	234	2246
Roseiflexus sp. RS-1	234	831.157						Staphylococcus aureus	235	2245.68
Paenarthrobacter aurescens TC1	235	830.978						Aspergillus nidulans	236	2243.41
Phytophthora infestans	236	830.115						Stappia aggregata IAM 12614	237	2242.13
Alcanivorax borkumensis SK2	237	828.071						Rhizobium leguminosarum bv. viciae 3841	238	2240.46
Photobacterium angustum	238	827.907						unclassified Porticoccaceae	239	2237
Staphylococcus	239	827.867						Neisseria meningitidis	240	2231.83
Alteromonadales bacterium TW-7	240	827.67						Leptospira borgpetersenii serovar Hardjo-bovis str. JB197	241	2226.33
Pseudomonas aeruginosa	241	827.367						Streptococcus sanguinis	242	2224.47
Escherichia coli 536	242	824.13						Haemophilus	243	2217
Bacillus coagulans 36D1	243	822.786						Pseudomonas aeruginosa	244	2216.46
Methanococcus vannielii	244	822.686						Chloroflexus aggregans	245	2216.23
Mesorhizobium loti	245	822.625						Sphingomonas	246	2215.76
uncultured marine type-A Synechococcus GOM 5D20	246	820.6						Enterobacteriaceae	247	2210.61
Parvibaculum lavamentivorans	247	820.055						Hepatitis C virus	248				2208.5
Bordetella avium	248	812.122						Frankia alni	249	2202.62
Novosphingobium	249	812.1						Stigmatella aurantiaca	250	2199.67
Influenza A virus (A/domestic duck/Minnesota/1086/1980(H4N8))	250				811.25			Clostridiales	251	2197.5
Campylobacter fetus subsp. fetus 82-40	251	809.833						Paraburkholderia xenovorans	252	2197.31
Influenza A virus (A/mallard/Ohio/99/1989(H10N7))	252				805.5			Sulfurimonas denitrificans	253	2197.08
Human immunodeficiency virus 1	253				802.449			Roseiflexus castenholzii	254	2194.92
Influenza A virus (A/Indonesia/CDC835/2006(H5N1))	254				799.75			Sphingomonas wittichii	255	2191.28
Myxococcus xanthus	255	797.591						Aspergillus fischeri NRRL 181	256	2190.41
Polaromonas naphthalenivorans	256	797.117						Alcanivorax	257	2190.19
Pseudomonas putida	257	796.095						Verminephrobacter eiseniae	258	2188.49
Mycobacterium smegmatis	258	796.016						Magnaporthe oryzae 70-15	259	2187.54
uncultured archaeon GZfos23H7	259	796						Serratia proteamaculans	260	2183.09
Sphingomonas sp. SKA58	260	795.42						Francisella novicida	261	2182.25
Methanospirillum hungatei	261	795.207						Rhodococcus	262	2179.28
Scheffersomyces stipitis CBS 6054	262	789.242						Iris mild mosaic virus	263				2175.5
Pyrobaculum islandicum	263	788.936						Paraburkholderia phymatum	264	2174.3
Shewanella woodyi ATCC 51908	264	787.716						Comamonas testosteroni	265	2171.47
Desulfitobacterium hafniense	265	786.582						Arthroderma otae CBS 113480	266	2170
Ostreococcus tauri	266	783.622						Trichophyton benhamiae CBS 112371	267	2170
Burkholderia pseudomallei 1106a	267	782.132						Shewanella	268	2168.7
Rickettsiella grylli	268	780.458						Polynucleobacter asymbioticus	269	2168.56
Macropodid alphaherpesvirus 1	269				780			Desulfococcus oleovorans	270	2163.17
Lactobacillus brevis	270	776.132						Sinorhizobium	271	2160.6
Hepatitis C virus	271				775.589			Spiroplasma citri	272	2160.12
Azoarcus sp. BH72	272	774.007						Canine adenovirus 2	273				2159
Desulfuromonas acetoxidans	273	773.907						Bifidobacterium adolescentis ATCC 15703	274	2146.87
Pseudomonas mendocina	274	772.956						Aeromonas hydrophila	275	2127.91
Paraburkholderia phytofirmans	275	771.607						Microscilla marina	276	2127.19
Shewanella sp. MR-4	276	771.524						Streptomyces ambofaciens	277	2125.7
Leptospirillum	277	768.517						Synechococcus sp. BL107	278	2121.55
Vibrio harveyi group	278	760.341						Pelagibaca bermudensis	279	2116.29
Campylobacter fetus	279	756.258						Pseudomonas aeruginosa C3719	280	2110.36
Acidovorax citrulli AAC00-1	280	756.144						Burkholderia ambifaria	281	2109.35
Thermoanaerobacter	281	753.658						Paramecium tetraurelia strain d4-2	282	2108.57
Frankia alni	282	753.105						Geobacillus stearothermophilus	283	2108.08
Toxoplasma gondii RH	283	751.955						Nosema sp. BZ-2006b	284	2108
Clostridium	284	751.316						Nosema sp. BZ-2006e	285	2108
Nitrosomonas eutropha	285	751.182						Nosema spodopterae	286	2108
Paraburkholderia xenovorans	286	750.911						Nosema sp. BZ-2006c	287	2108
Arthrobacter sp. RP40.7	287	749.25						Nosema sp. BZ-2006d	288	2108
Pseudomonas aeruginosa NCMG1179	288	748.8						Pseudomonas putida	289	2107.06
Saccharomyces cerevisiae S288C	289	748.486						Enterobacter sp. 638	290	2105.72
Neurospora crassa	290	748.145						FeFe] hydrogenase H-cluster maturation GTPase HydF	291	2098.33
Burkholderia pseudomallei 668	291	748.125						Caldivirga maquilingensis IC-167	292	2093.67
Humulus japonicus latent virus	292				747.2			Myxococcus xanthus	293	2089.09
Neocallimastix frontalis	293	746.125						Monascus purpureus	294	2087.25
Shewanella pealeana	294	745.434						Alteromonadales bacterium TW-7	295	2081.03
Jannaschia sp. CCS1	295	744.322						Streptomyces kanamyceticus	296	2075.75
Thermofilum pendens	296	741.512						Hepatitis C virus subtype 6e	297				2074.5
Rickettsia canadensis	297	741.395						Algoriphagus machipongonensis	298	2070.82
Trypanosoma brucei rhodesiense	298	739.5						Paraburkholderia phytofirmans	299	2070.14
Roseovarius sp. HTCC2601	299	739.196						Roseobacter denitrificans	300	2063.12
Salmonella enterica	300	737.793						Acinetobacter baumannii 25307_4	301	2062
Coxiella burnetii Dugway 5J108-111	301	737.625						Botrytis cinerea	302	2049.04
Psychrobacter sp. PRwf-1	302	737.559						Synechococcus phage syn9	303				2048.5
Frankia	303	736.036						Fulvimarina pelagi	304	2044.93
Sphingomonas wittichii	304	735.612						Haloquadratum walsbyi	305	2043.09
Verminephrobacter eiseniae EF01-2	305	734.891						Methylibium petroleiphilum PM1	306	2039.83
Pseudomonas entomophila	306	733.951						Delftia	307	2039.02
Ralstonia sp. PHS1	307	731.333						Campylobacter jejuni	308	2037.88
Vibrio	308	730.868						Paenibacillus polymyxa	309	2035.33
Herpetosiphon aurantiacus DSM 785	309	729.289						Schizosaccharomyces pombe 972h-	310	2034.83
Leishmania major strain Friedlin	310	727.305						Methanococcus vannielii	311	2031.55
Methylophaga aminisulfidivorans MP	311	726.375						Streptomyces avermitilis MA-4680 = NBRC 14893	312	2028.93
Feline sarcoma virus	312				726.333			Aeropyrum pernix K1	313	2027.57
Pelobacter propionicus	313	726.047						Flavobacterium johnsoniae	314	2026.56
Pelotomaculum thermopropionicum SI	314	725.714						Photobacterium profundum 3TCK	315	2024.47
Desulfovibrio vulgaris	315	723.84						Shewanella putrefaciens	316	2024
Acidothermus cellulolyticus	316	723.594						Plasmodium falciparum	317	2023.7
Psychroflexus torquis	317	721.96						Burkholderia cepacia complex	318	2021.94
Sphingomonadaceae	318	721						Burkholderia mallei SAVP1	319	2020.76
Bacillus thuringiensis str. Al Hakam	319	720.381						Plasmodium falciparum 3D7	320	2019.2
Serratia proteamaculans	320	719.321						Bovine papular stomatitis virus	321				2017.87
Porcine reproductive and respiratory syndrome virus	321				716.567			Saccharopolyspora erythraea	322	2017.76
Leptospira borgpetersenii	322	714.678						Desulfovibrio vulgaris	323	2015.23
Lyngbya sp. PCC 8106	323	713.319						Thermoanaerobacter	324	2014.02
Methanospirillum hungatei JF-1	324	712.956						Saccharophagus degradans	325	2007.42
Clostridium perfringens	325	712.043						Coccidioides immitis RS	326	2006.95
Polynucleobacter asymbioticus	326	710.532						Lyngbya sp. PCC 8106	327	2005.43
Lactobacillus delbrueckii	327	708.914						Bordetella avium	328	1993.76
Nocardioides sp. JS614	328	707.133						Novosphingobium	329	1992.62
Mycobacterium avium	329	706.904						Mycobacterium avium 104	330	1980.36
Spirochaeta aurantia subsp. aurantia M1	330	705.25						Acidovorax sp. JS42	331	1977.68
Geobacter lovleyi	331	704.925						Cenarchaeum symbiosum A	332	1976.37
Human alphaherpesvirus 2	332				704.556			Comamonadaceae	333	1974.24
Pseudomonas stutzeri	333	703.406						Methylibium petroleiphilum	334	1973.69
Delftia	334	700.438						Nodularia spumigena	335	1968.21
Glaciecola sp. HTCC2999	335	697.582						Thermosinus carboxydivorans	336	1963.38
acyl-carrier-protein] reductase FabV	336	697.455						Dinoroseobacter shibae	337	1961.85
Chlorobium ferrooxidans DSM 13031	337	696.485						Caldivirga maquilingensis	338	1961.33
Metallosphaera sedula	338	695.102						Rickettsiella grylli	339	1953.29
Clostridiales	339	694.764						Sinorhizobium medicae	340	1952.45
Ruminiclostridium thermocellum	340	694.39						Mariprofundus ferrooxydans	341	1952.27
Coccidioides immitis RS	341	693.309						Candidatus Kuenenia stuttgartiensis	342	1948.52
Burkholderia cenocepacia PC184	342	692.381						Rachiplusia nu MNPV	343				1948.25
Botrytis cinerea	343	690.667						Desulfitobacterium hafniense	344	1944.24
Escherichia	344	690.446						Sphingomonas sp. SKA58	345	1943.06
Streptococcus sanguinis	345	688.74						Methanospirillum hungatei	346	1942.85
citrate (pro-3S)-lyase] ligase	346	687.2						Paenarthrobacter aurescens	347	1941.3
Neisseria meningitidis	347	685.77						Debaryomyces hansenii CBS767	348	1940.52
Nitrobacter hamburgensis	348	685.244						dinitrogen reductase] hydrolase	349	1933
Rhodococcus jostii	349	684.959						Thermotoga	350	1931
Pseudomonas marginalis pv. pastinacae	350	684.75						Acidovorax citrulli AAC00-1	351	1928.32
Pseudomonas cedrina	351	684.75						Azoarcus sp. BH72	352	1924.82
Pseudomonas fluorescens bv. I	352	684.75						Bordetella avium 197N	353	1924.53
Rhizobium sp. SIN-1	353	684						Burkholderia pseudomallei 1106a	354	1923.52
Oenococcus oeni ATCC BAA-1163	354	683.6						Vibrio cholerae	355	1923.47
Rubrobacter xylanophilus DSM 9941	355	683.224						Pseudomonas	356	1921.55
Parvibaculum lavamentivorans DS-1	356	682.446						Encephalomyocarditis virus	357				1917
Fulvimarina pelagi	357	681.853						Toxoplasma gondii RH	358	1915.55
Mycobacterium tuberculosis complex	358	680.692						Chelativorans sp. BNC1	359	1913.96
Trichomonas vaginalis G3	359	680.227						Staphylococcus virus 11	360				1911
Burkholderia glumae	360	679.5						Azoarcus	361	1909.36
Candidatus Koribacter versatilis	361	678.643						uncultured bacterium	362	1904.96
Salinispora arenicola	362	677.123						Frankia alni ACN14a	363	1904
Anaeromyxobacter dehalogenans	363	673.898						Botrytis virus X	364				1904
Mycobacterium vanbaalenii	364	673.518						Hyphomonas	365	1902.23
Kluyveromyces lactis	365	673.139						Granulibacter bethesdensis	366	1902.23
Bayou orthohantavirus	366				673.125			Gramella forsetii	367	1901.63
Aurantimonas manganoxydans	367	673.117						Frankia casuarinae	368	1901.56
Auricularia auricula-judae	368	670.5						Aurantimonas manganoxydans	369	1900.06
Lachnoclostridium phytofermentans	369	670.445						marine gamma proteobacterium HTCC2143	370	1897.17
Methanocorpusculum labreanum	370	669.362						Bacillus amyloliquefaciens group	371	1886.46
White spot syndrome virus	371				668.6			Verminephrobacter eiseniae EF01-2	372	1885.71
Microscilla marina	372	666.335						Yersinia enterocolitica	373	1878.78
Synechococcus sp. BL107	373	665.008						Rhodopseudomonas palustris	374	1876.78
Gramella forsetii KT0803	374	664.933						Salinispora tropica CNB-440	375	1873.61
Clostridium novyi	375	660.438						Leptospira borgpetersenii serovar Hardjo-bovis str. L550	376	1869.77
Algoriphagus machipongonensis	376	659.945						Cupriavidus oxalaticus	377	1864.67
Cupriavidus necator	377	659.474						Pseudomonas aeruginosa PA7	378	1860.67
Thermosinus carboxydivorans	378	656.647						Candidatus Solibacter usitatus Ellin6076	379	1858.13
Streptococcus pneumoniae	379	655.981						Thermotoga petrophila	380	1857.07
Cryptococcus neoformans var. neoformans JEC21	380	655.41						Thermosipho melanesiensis	381	1857.06
Photobacterium profundum	381	653.31						Caulobacter sp. K31	382	1854.38
Pseudomonas mendocina ymp	382	651.806						Paenarthrobacter aurescens TC1	383	1848.86
Rickettsia bellii	383	651.56						Coxiella burnetii	384	1848.03
Debaryomyces hansenii CBS767	384	651.354						Pseudoalteromonas atlantica	385	1846.58
Thermotoga petrophila	385	649.058						Candidatus Solibacter usitatus	386	1843.6
Methylibium petroleiphilum	386	648.938						Methylophilales bacterium HTCC2181	387	1843.46
Candidatus Ruthia magnifica str. Cm (Calyptogena magnifica)	387	648.5						Bermanella marisrubri	388	1839.21
Maricaulis maris	388	647.645						Delftia acidovorans SPH-1	389	1837.1
Salinispora tropica	389	646.5						Lactobacillus brevis	390	1829.5
Plasmodium falciparum 3D7	390	644.96						Influenza A virus (A/swine/Italy/1081/00(H1N2))	391				1826.67
Aspergillus fischeri NRRL 181	391	644.52						Influenza A virus (A/swine/Italy/1521/98(H1N2))	392				1826.67
Influenza A virus (A/Indonesia/CDC938/2006(H5N1))	392				643.8			Methanocorpusculum labreanum	393	1821.67
Streptomyces avermitilis MA-4680 = NBRC 14893	393	643.28						Shewanella denitrificans	394	1819.83
Thermofilum pendens Hrk 5	394	641.917						Pyrobaculum islandicum	395	1815.65
Delftia acidovorans	395	641.478						Pseudomonas mendocina	396	1815.08
Aspergillus clavatus NRRL 1	396	637.268						Neisseria meningitidis FAM18	397	1814.25
Saccharophagus degradans	397	634.125						Helicobacter acinonychis	398	1811.76
Paramecium tetraurelia strain d4-2	398	633.764						Mycobacterium phage Bxz1	399				1806.08
Dinoroseobacter shibae	399	632.908						Fulvimarina pelagi HTCC2506	400	1796.96
Desulfococcus oleovorans	400	631.263						Methanococcus maripaludis	401	1794.39
Roseiflexus castenholzii	401	627.134						Shewanella woodyi	402	1782.06
Burkholderia multivorans ATCC 17616	402	624.914						Rickettsia bellii	403	1779.64
Burkholderia cepacia complex	403	624.901						Alkaliphilus oremlandii	404	1779.38
Bordetella avium 197N	404	624.758						Thiobacillus denitrificans	405	1778.64
Burkholderiaceae	405	623.997						Micrococcaceae	406	1778
Nile crocodilepox virus	406				622.111			Neurospora crassa	407	1776.97
Burkholderia multivorans	407	621.887						Nocardioides	408	1776.83
Enterobacter sp. 638	408	621.785						Synechococcus sp. CC9311	409	1776.43
uncultured bacterium	409	620.843						Polaromonas naphthalenivorans	410	1773.55
Burkholderia cenocepacia	410	620.091						uncultured archaeon GZfos26G2	411	1773
Aurantimonas manganoxydans SI85-9A1	411	619.785						Streptomyces avermitilis	412	1761.77
Fulvimarina pelagi HTCC2506	412	619.452						Toxoplasma gondii ME49	413	1761.27
Methanocella arvoryzae MRE50	413	619.415						Aurantimonas manganoxydans SI85-9A1	414	1759.51
Methanoculleus marisnigri	414	618.424						Roseovarius sp. HTCC2601	415	1758.22
Photobacterium	415	618.387						Geobacter daltonii	416	1749.93
Mycobacterium sp. KMS	416	618.28						Aspergillus fumigatus	417	1749.67
Leuconostoc mesenteroides subsp. mesenteroides ATCC 8293	417	618.125						Bacillus	418	1748.42
Verminephrobacter eiseniae	418	618.053						Corynebacterium glutamicum	419	1743.71
Oenococcus oeni	419	617.386						Listeria welshimeri	420	1742.16
Sinorhizobium meliloti	420	616.512						Ralstonia pickettii	421	1739.69
Comamonas testosteroni	421	616.123						Bifidobacterium adolescentis	422	1738.67
Shewanella woodyi	422	614.393						Psychromonas sp. CNPT3	423	1737.37
Burkholderia pseudomallei	423	613.135						Burkholderia cenocepacia PC184	424	1732.32
Mariprofundus ferrooxydans	424	611.974						Aeromonas	425	1729.1
Bacillus cereus	425	611.903						Methanocella arvoryzae	426	1727.55
Sphingopyxis alaskensis	426	610.265						Ranid herpesvirus 2	427				1723.33
Leptospirillum sp. Group II 'CF-1'	427	607.522						Candidatus Baumannia cicadellinicola	428	1723.04
Paenarthrobacter aurescens	428	605.165						Shewanella pealeana ATCC 700345	429	1721.95
Magnetococcus marinus MC-1	429	603.531						Streptomyces antibioticus	430	1719.77
Fervidobacterium nodosum	430	603.117						Thermofilum pendens Hrk 5	431	1716.28
Escherichia coli APEC O1	431	602.692						Burkholderia dolosa AU0158	432	1712.79
Rhodopseudomonas palustris	432	602.084						Nodularia spumigena CCY9414	433	1708.71
Prochlorococcus marinus str. MIT 9303	433	601.571						Hyperthermus butylicus	434	1700.84
Enterobacteriaceae	434	599.704						Delftia acidovorans	435	1692.23
Xanthomonas axonopodis pv. citri str. 306	435	599.605						Escherichia coli 536	436	1691.52
Labrenzia aggregata	436	598.456						Escherichia coli UTI89	437	1690.92
Neisseria meningitidis FAM18	437	597.738						Clostridium novyi	438	1684.81
Paraburkholderia phytofirmans PsJN	438	597.5						Pelotomaculum thermopropionicum SI	439	1678.9
Podospora anserina S mat+	439	596.636						Stenotrophomonas maltophilia	440	1675.25
Dictyostelium discoideum AX4	440	595.795						Serratia	441	1674.49
Coprinopsis cinerea okayama7#130	441	595.468						Human betaherpesvirus 6B	442				1674
Leishmania tarentolae	442	593.25						Thermofilum pendens	443	1671.54
Roseobacter denitrificans	443	592.005						Campylobacter concisus	444	1671.09
Stenotrophomonas maltophilia	444	591.06						Flavobacterium johnsoniae UW101	445	1667.58
Shewanella putrefaciens	445	590.996						Marinomonas sp. MWYL1	446	1666.5
Clostridioides difficile	446	590.762						Hyphomonas neptunium ATCC 15444	448	1646.61
Francisella novicida	447	589.365						Rhodococcus jostii RHA1	449	1645.56
Sphingomonas	448	588.005						Deinococcus geothermalis	450	1631.88
Mycobacterium	449	587.736						acetolactate synthase, pyruvate dehydrogenase (cytochrome), glyoxylate carboligase, phosphonopyruvate decarboxylase]	451	1630
Alcanivorax borkumensis	450	587.356						Pseudoalteromonas	452	1629.23
Cupriavidus metallidurans CH34	451	584.605						Photobacterium profundum	453	1617.93
Parastagonospora nodorum SN15	452	584.134						Ruminiclostridium thermocellum	454	1615.25
Coxiella burnetii	453	582.863						Shewanella baltica	455	1605.63
Anaeromyxobacter sp. Fw109-5	454	582.729						Yersinia pestis Antiqua	456	1602.46
Yersinia pestis KIM10+	455	582.39						Kluyveromyces lactis	457	1599.98
Salinispora	456	578.627						Cytophaga hutchinsonii	458	1599.58
Prochlorococcus marinus	457	578.509						Photobacterium angustum	459	1598.24
Cryptosporidium parvum Iowa II	458	577.587						Pichia kudriavzevii	460	1596
Lawsonia intracellularis	459	571.169						Candida dubliniensis CD36	461	1596
Escherichia coli UTI89	460	570.678						Bacillus subtilis, strain NR-1, Peptide Partial, 40 aa	462	1585.67
Yersinia enterocolitica	461	570.545						Photorhabdus luminescens	463	1580.73
Aeropyrum pernix K1	462	570.029						Sinorhizobium fredii	464	1578.67
Leishmania major	463	569.567						gamma proteobacterium HTCC2207	465	1574.59
gamma proteobacterium HTCC2207	464	569.5						Lachnoclostridium phytofermentans ISDg	466	1567.36
Sorangium cellulosum	465	569.414						Ralstonia	467	1566.67
Flavobacteria bacterium BBFL7	466	569.298						Burkholderia pseudomallei 668	468	1547.98
Ralstonia pickettii	467	569.064						Shewanella pealeana	469	1540.66
Acidovorax sp. JS42	468	568.922						Lactobacillus delbrueckii	470	1536.88
Shewanella pealeana ATCC 700345	469	566.351						Psychromonas ingrahamii	471	1525.93
Cystobasidium minutum	470	564						Shewanella woodyi ATCC 51908	472	1522.05
pseudomallei group	471	563.094						Amycolatopsis orientalis	473	1519.5
Rhodococcus jostii RHA1	472	562.481						Corynebacterium glutamicum ATCC 13032	474	1513.45
Frankia casuarinae	473	561.814						Anaeromyxobacter dehalogenans	475	1511.15
Burkholderia ambifaria	474	560.111						Pyrobaculum calidifontis JCM 11548	476	1510.53
Trypanosoma cruzi	475	560.092						Vibrio cholerae V51	477	1509.25
Infectious bronchitis virus	476				559.75			Acidipropionibacterium acidipropionici DSM 4900	478	1508
Candidatus Kuenenia stuttgartiensis	477	558.273						Leptospirillum	479	1499.68
Nodularia spumigena	478	557.41						Maricaulis maris	480	1497.92
marine gamma proteobacterium HTCC2143	479	556.808						Paraburkholderia xenovorans LB400	481	1497.76
Flavobacterium johnsoniae	480	554.97						Mycobacterium vanbaalenii PYR-1	482	1494.29
Aeromonas hydrophila	481	554.963						Bacillus cereus group	483	1493.49
Thermosinus carboxydivorans Nor1	482	553.911						Sphingopyxis alaskensis	484	1492.42
Cucurbit yellow stunting disorder virus	483				552			Photobacterium	485	1490.84
Pseudomonas orientalis	484	551						Neurospora crassa OR74A	486	1482.73
Pseudomonas marginalis	485	551						Paracoccus denitrificans	487	1477.25
Pseudomonas rhodesiae	486	551						Shigella flexneri 5 str. 8401	488	1474.38
Pseudomonas gessardii	487	551						Youcai mosaic virus	489				1464
Stigmatella aurantiaca DW4/3-1	488	550.148						Bacillus coagulans	490	1462.06
delta proteobacterium MLMS-1	489	546.017						Measles morbillivirus	491				1455.8
Bacilli	490	545.4						Myxococcus xanthus DK 1622	492	1453.12
Rhodobacterales bacterium HTCC2255	491	544.682						Photobacterium angustum S14	493	1444.92
Rubrobacter xylanophilus	492	544.55						Lactobacillus	494	1443.29
Influenza A virus (A/mallard duck/Minnesota/19/1979(H10N7))	493				544.167			Escherichia	495	1440.79
Chloroflexus aggregans	494	543.231						Caldanaerobius polysaccharolyticus DSM 13641	496	1429
Synechococcus sp. CC9311	495	543.146						Mycobacterium leprae	497	1427.8
Helicobacter acinonychis	496	542.926						Echovirus E4	498				1418.33
Acidovorax citrulli	497	541.675						Klebsiella pneumoniae	499	1416.8
Streptomyces avermitilis	498	538.786						Rickettsia canadensis	500	1401.68
Hyphomonas	499	537.472						Saccharophagus degradans 2-40	501	1400.48
Cupriavidus metallidurans	500	537.39						Glaciecola sp. HTCC2999	502	1393.07
Borreliella afzelii	501	536.886						Pseudomonas sp. PNSL	503	1387
Sinorhizobium	502	535.92						Burkholderia mallei NCTC 10229	504	1381.47
Ralstonia eutropha H16	503	535.491						Lactobacillus gasseri ATCC 33323 = JCM 1131	505	1379.43
Arthrobacter sp. FB24	504	535.337						Methylobacillus flagellatus	506	1364.75
Alkaliphilus oremlandii	505	534.915						Streptococcus pyogenes MGAS10270	507	1360.23
Macacine betaherpesvirus 3	506				534.727			Shewanella sp. MR-7	508	1356.61
Synechococcus sp. RS9916	507	534.236						Trypanosoma cruzi	509	1352.85
Mycobacterium avium 104	508	533.09						Pseudomonas phage phiKZ	510				1348.83
Campylobacter	509	532.286						Granulibacter bethesdensis CGDNIH1	511	1342.61
Corynebacterium glutamicum ATCC 13032	510	531.208						Banana streak virus	512				1322
Pelagibaca bermudensis	511	530.033						Vibrio	513	1318.13
Candidatus Solibacter usitatus	512	527.238						Acinetobacter baumannii	514	1316.58
Sphingomonas wittichii RW1	513	524.635						Pavlova lutheri	515	1311
Plasmodium falciparum	514	523.966						Pavlova gyrans	516	1311
Aspergillus terreus NIH2624	515	523.385						Burkholderia multivorans ATCC 17616	517	1301.76
Theileria annulata	516	522.219						Comamonas testosteroni KF-1	518	1297.33
Cryphonectria parasitica	517	521.077						Leptospirillum sp. Group II 'CF-1'	519	1296.63
Lactobacillus casei group	518	520.183						Leptospirillum rubarum	520	1244.19
Cercopithecine alphaherpesvirus 2	519				519.074			Coxiella burnetii Q321	521	1242
Actinobacillus pleuropneumoniae	520	514.59						Mouse parvovirus 1e	522				1240
Histophilus somni	521	514.179						Tolypocladium ophioglossoides	523	1238.33
Rhodococcus	522	514.062						Oenococcus oeni	524	1230.1
Proteus mirabilis	523	513.154						Pseudomonas sp. QDA	525	1223
Haloquadratum walsbyi	524	512.768						Cupriavidus metallidurans	526	1210.56
Mycobacterium vanbaalenii PYR-1	525	508.392						Streptococcus pneumoniae	527	1205.38
Bacillus sp. B14905	526	507.548						Roseiflexus castenholzii DSM 13941	528	1203.47
Pseudomonas entomophila L48	527	506.932						Shewanella sp. G5	529	1195
Alcanivorax	528	505.51						Niveispirillum irakense DSM 11586	530	1195
Burkholderia dolosa AU0158	529	505.502						Paraburkholderia phymatum STM815	531	1190.63
Bacillus coagulans	530	505.205						Clostridium	532	1182.42
Psychromonas ingrahamii	531	504.562						Geobacter lovleyi	533	1175.19
Bacillus cereus group	532	504.407						Alcanivorax borkumensis	534	1170.4
Caulobacter sp. K31	533	504.005						Bacillus thuringiensis str. Al Hakam	535	1167.34
Psychromonas ingrahamii 37	534	499.273						Pyrobaculum islandicum DSM 4184	536	1167
Burkholderia mallei NCTC 10247	535	494.4						Prochlorococcus marinus str. MIT 9303	537	1161.41
uncultured bacterium pES01019D12	536	493.7						Theileria annulata	538	1157.49
Cryptosporidium parvum	537	492.403						Methanoculleus marisnigri	539	1141
Ralstonia	538	492.301						Methylibium	540	1132.71
Lactobacillus reuteri	539	491.941						Eimeria tenella	541	1132.25
Oceanobacter sp. RED65	540	491.629						Shigella	542	1124.29
Shigella flexneri	541	490.537						Cryptosporidium meleagridis	543	1112
Bermanella marisrubri	542	490.216						Babesia canis vogeli	544	1112
Burkholderia	543	489.376						Saccharopolyspora erythraea NRRL 2338	545	1102.5
Caldivirga maquilingensis	544	487.582						Borreliella afzelii	546	1101.62
Mycobacterium abscessus	545	483.8						Pseudomonas mendocina ymp	547	1100.1
Candida glabrata CBS 138	546	481.994						Bacillus velezensis FZB42	548	1083.17
Pseudomonas aeruginosa PA7	547	477.303						Proteobacteria	549	1075.16
Campylobacter concisus	548	476.817						Methanocella arvoryzae MRE50	550	1058.69
Granulibacter bethesdensis	549	476.805						Sinorhizobium meliloti	551	1034
Francisella tularensis	550	474.04						Simian T-lymphotropic virus 1	552				1023.5
Pseudomonas fluorescens	551	473.8						Molluscum contagiosum virus subtype 1	553				1015.15
Hyperthermus butylicus	552	473.561						uncultured aquatic phage	554				978
Lactobacillus gasseri ATCC 33323 = JCM 1131	553	472.967						Candidatus Pelagibacter ubique	555	977.441
Burkholderia cenocepacia AU 1054	554	471.255						Mycoplasma arthritidis	556	973
Thiobacillus denitrificans	555	470.885						second part]	557	970.75
Bartonella bacilliformis	556	470.594						Chlorobium phaeobacteroides	558	959.389
Panine betaherpesvirus 2	557				469.618			Xanthomonas campestris pv. campestris str. ATCC 33913	559	946.867
Pyrobaculum calidifontis JCM 11548	558	469.011						Pseudomonas putida GB-1	560	922.692
Magnaporthe oryzae 70-15	559	466.7						Bacillus thuringiensis	561	920.8
Herbaspirillum seropedicae	560	466.677						Staphylococcus	562	900.308
Salinispora tropica CNB-440	561	465.839						Gammaproteobacteria	563	877.733
Geobacter daltonii	562	465.13						Acinetobacter baumannii IS-58	564	875.5
Frankia alni ACN14a	563	464.837						Polaromonas sp. JS666	565	863.105
Chelativorans sp. BNC1	564	464.212						Syntrophobacter fumaroxidans	566	846.6
Kluyveromyces marxianus	565	462.25						Mannheimia haemolytica	567	840.261
Comamonadaceae	566	461.237						Pelobacter propionicus	568	837.214
Cenarchaeum symbiosum A	567	456.705						Rubrobacter xylanophilus	569	832.105
Rhizobium leguminosarum	568	454.223						Chromohalobacter salexigens	570	814.231
Gramella forsetii	569	452.815						Bean common mosaic necrosis virus	571				771.5
Tropheryma whipplei	570	452.447						Burkholderia ambifaria MC40-6	572	763
Thermosipho melanesiensis	571	447.571						Desulfuromonas acetoxidans	573	734.087
Nocardioides	572	447.486						acyl-carrier protein] synthase	574	734
Baboon cytomegalovirus	573				446.6			Vibrio cholerae M66-2	575	734
Gammaproteobacteria	574	446.16						Bosea massiliensis	576	730
Geobacter lovleyi SZ	575	445.58						Burkholderia cenocepacia MC0-3	577	714.533
Paraburkholderia phymatum STM815	576	443.08						Salmonella enterica	578	700.217
Burkholderia ambifaria AMMD	577	442.591						Anaeromyxobacter dehalogenans 2CP-C	579	693.75
Candidatus Pelagibacter ubique	578	442.175						Cyanophora paradoxa	580	688
Pseudomonas pseudoalcaligenes	579	441.333						Spirochaeta thermophila	581				673
Aspergillus fumigatus	580	439.625						Mesorhizobium loti	582	654.417
Pseudoalteromonas	581	439.481						Coxsackievirus A19	583				651
Methanocella arvoryzae	582	439.149						Mouse parvovirus 3	584				648
Roseobacter denitrificans OCh 114	583	439.135						Mouse parvovirus 2	585				648
Neurospora crassa OR74A	584	437.632						Porcine encephalomyocarditis virus	586				639
Desulfovibrio vulgaris DP4	585	437.122						Maricaulis maris MCS10	587	627.938
Psychromonas sp. CNPT3	586	437.085						Shewanella baltica OS195	588	619.25
Bifidobacterium adolescentis ATCC 15703	587	435.342						Hyphomicrobium zavarzinii	589	616.5
Cytophaga hutchinsonii	588	433.593						Phaeosphaeria avenaria f. sp. tritici	590	608
Sinorhizobium fredii	589	432.75						Tomato yellow leaf curl China virus-T	591				608
Rhodopseudomonas palustris HaA2	590	427.966						Epizootic hemorrhagic disease of deer virus	592				606
Trypanosoma brucei brucei TREU927	591	427.194						Epizootic hemorrhagic disease virus	593				606
Phytophthora ramorum	592	426.167						Epizootic hemorrhagic disease virus 2	594				606
Desulfococcus oleovorans Hxd3	593	425.425						Dehalococcoides mccartyi CBDB1	595	598.5
Klebsiella pneumoniae	594	421.842						uncultured archaeon GZfos18C8	596	598
Granulibacter bethesdensis CGDNIH1	595	419.989						Burkholderia pseudomallei 1710a	597	566
Aeromonas	596	415.162						Variovorax paradoxus	598	564
Leptospirillum rubarum	597	415.149						Navicula glaciei	599	544
Serratia	598	414.111						Chrysosporum ovalisporum	600	529
Mycobacterium marinum	599	412.75						Xanthomonas axonopodis pv. citri str. 306	601	525.04
Gallid alphaherpesvirus 2	600				411.63			Listonella phage phiHSIC	602				455.5
Streptomyces nanchangensis	601	410.194						Passiflora latent carlavirus	603				454
Salmonella enterica subsp. arizonae	602	409.833						acyl-carrier-protein] reductase; AltName: Full=Beta-ketoacyl reductase; Includes: RecName: Full=3-oxoacyl	604	435
Heliobacterium chlorum	603	405						Bartonella tribocorum	605	396
Mariprofundus ferrooxydans PV-1	604	402.918						Canarypox virus	606				381.231
marine gamma proteobacterium HTCC2080	605	393.026						Porcine endogenous retrovirus	607				366.667
synthetic construct	606				390.272			Enterovirus B73	608				350
Magnetococcus marinus	607	387.122						Thermococcus aggregans	609	338
Microscilla marina ATCC 23134	608	386.097						Coxsackievirus A22	610				336.5
Ranid herpesvirus 2	609				385.533			Duck hepatitis B virus	611				336
Amycolatopsis balhimycina	610	383.5						Mouse parvovirus 2a	612				324
Anaeromyxobacter dehalogenans 2CP-C	611	383.27						Vibrio splendidus	613	316
Candidatus Solibacter usitatus Ellin6076	612	382.176						Alkalimonas amylolytica	614	297.5
Burkholderia mallei SAVP1	613	378.68						Campylobacter lari	615	287
Enterobacter cloacae	614	377.1						Kadam virus	616				257
Cotton leaf curl Multan virus	615				369			Pseudomonas putida W619	617	232.692
Halobacterium salinarum	616	362.625						Tatumella citrea	618	232
Candidatus Ruthia magnifica	617	360.738						Sambar deer coronavirus US/OH-WD388-TC/1994	619				229
Spiroplasma citri	618	357.28						Ecklonia radiata	620	225
Aspergillus nidulans	619	356.537						Laminaria sinclairii	621	225
Streptomyces ambofaciens ATCC 23877	620	347.319						Ecklonia arborea	622	225
Toxoplasma gondii ME49	621	339.121						Agarum clathratum	623	225
Micrococcaceae	622	332.347						Bovine papillomavirus	624	224.333
Leishmania tropica	623	326						Pepper mild mottle virus	625				216
Tomato leaf curl New Delhi virus -	624				326			Infectious salmon anemia virus	626				210
Maricaulis maris MCS10	625	317.952						Pineapple mealybug wilt-associated virus 1	627				206.5
Fusarium verticillioides	626	313.938						Dehalococcoides mccartyi	628	182
Lettuce mosaic virus	627				311.429			Enterovirus B85	629				175
Cucumber green mottle mosaic virus	628				308.6			Enterovirus B86	630				175
Xenotropic MuLV-related virus VP62	629				305			lung-eye-trachea disease-associated herpesvirus	631				152
Mycobacterium leprae	630	301.361						Aspergillus awamori	632	131.667
uncultured marine bacterium 313	631	297.8						Pseudomonas sp. B4	633	128
Bat CoV 279/2005	632				296.2			Pepino mosaic virus	634				123
Streptomyces hygroscopicus subsp. duamyceticus	633	294.889						Porcine endogenous retrovirus C	635				118
Chlamydomonas reinhardtii	634	290.089						Echovirus E31	636				116.5
Syntrophobacter fumaroxidans	635	288.738						Echovirus E32	637				116.5
Nodularia spumigena CCY9414	636	284.288						Echovirus E15	638				105.5
Dictyostelium discoideum	637	283.96						Echovirus E12	639				105.5
Thermotoga	638	278.951						Grapevine leafroll-associated virus 2	640				94
Burkholderia virus Bcep1	639				277.714			Echovirus E19	641				89.6667
Novosphingobium aromaticivorans DSM 12444	640	271.978						Sulfolobus sp. L00 24	642	88
Acinetobacter baumannii	641	271.344						Bovine respirovirus 3	643				84
Pyrobaculum islandicum DSM 4184	642	270.618						Apple mosaic virus	644				82.5
Indian cassava mosaic virus	643				270			Porcine endogenous retrovirus B	645				82
Listeria	644	266.8						Hepatitis C virus (isolate VT897)	646				79
Tomato leaf curl New Delhi virus	645				263.333			Hepatitis C virus (isolate VT886)	647				79
Bacillus cereus ATCC 10987	646	260.833						Buchnera aphidicola (Chaitophorus populeti)	648	79
Comamonas testosteroni KF-1	647	256.286						Avibacterium paragallinarum	649	75
Venezuelan equine encephalitis virus	648				255			Porcine endogenous retrovirus C/A	650				72
Simian immunodeficiency virus	649				251.63			uncultured archaeon GZfos32E7	652	72
Bifidobacterium adolescentis	650	241.683						Hepatitis C virus (isolate VT204)	653				70.6667
Avian metapneumovirus	651				241.5			Hepatitis C virus (isolate VT898)	654				70.6667
Burkholderia virus Bcep781	652				233.222			Hepatitis C virus (isolate VT316)	655				70.6667
Borrelia hermsii	653	232.25						Mortierella alpina	656	70
Burkholderia virus Bcep43	654				224.2			Beet chlorosis virus	657	64
Wolbachia endosymbiont of Onchocerca volvulus	655	219.429						Melon necrotic spot virus	658				60
uncultured archaeon GZfos19C7	656	217.4						uncultured eubacterium pAMC507s	659	54
Phytophthora cinnamomi	657	216.333						Black raspberry necrosis virus	660				52
Pseudomonas putida W619	658	212.286						Pseudomonas sp. OX1	661	50
Toxoplasma gondii	659	211.586						Chlamydia abortus	662	50
Helicosporidium sp. ex Simulium jonesi	660	209						Mycobacterium phlei	663	49.5
Staphylothermus marinus	661	208.76						Marburg marburgvirus	664				46
Adoxophyes orana granulovirus	662				207.8			Lake Victoria marburgvirus - DRC1999	665				46
Delftia acidovorans SPH-1	663	201.124						Streptocarpus flower break virus	666				45
Yersinia phage Berlin	664				200.5			Mortierella sp. M10	667	44.6667
Hyperthermus butylicus DSM 5456	665	197.364						Hildenbrandia rubra	668	44
Planktothrix agardhii	666	191						Bordetella petrii	669	44
Butyrivibrio fibrisolvens	667	184.4						Hepatitis delta virus	670				44
Pseudomonas aeruginosa C3719	668	181.75						Batai virus	671				44
Pepper leaf curl Bangladesh virus	669				180			Blakeslea trispora	672	43
Bacillus cereus ATCC 14579	670	179						Candida deformans	673	43
Streptomyces parvulus	671	161.583						Parietaria mottle virus	674				42.5
Phytophthora capsici	672	161						Sugiyamaella floridensis	675	42
Sindbis virus	673				158.2			Brevundimonas sp. PB-P1-8	676	39
Cutibacterium acnes	674	151.8						Pseudomonas sp. 3Y2	677	38.5
Planktothrix rubescens No82	675	146.333						Pseudomonas sp. Lineda 20	678	38.5
Planktothrix rubescens No3	676	146.333						Neoceratium horridum	679	37
Yersinia pestis	677	143.328						Avian endogenous retrovirus EAV-HP	680				36.5
Mycoplasma fermentans	678	138						Gull circovirus	681				36
Botrytis allii	679	133						Feline immunodeficiency virus (isolate San Diego)	682				35
Griffithsia japonica	680	122.111						Bifidobacterium longum subsp. infantis	683	35
Phytophthora alphaendornavirus 1	681				113.5			Staphylococcus kloosii	684	33
Rotavirus G9	682				98			Staphylococcus cohnii subsp. cohnii	685	33
GB virus C	683				96.1667			Staphylococcus arlettae	686	33
Avian leukosis virus	684				95.5			Staphylococcus muscae	687	33
uncultured archaeon GZfos1C11	685	94.4						Staphylococcus auricularis	688	33
Enterovirus A71	686				90.5			Lactifluus densifolius	689	33
Squash leaf curl China virus -	687				86			Streptomyces ribosidificus	690				32
Cellvibrio mixtus	688	82.8571						Amylomyces rouxii	691	30
Tomato bushy stunt virus	689				82.4			Desulfofaba gelida	692	29
Tomato yellow leaf curl Sardinia virus	690	82						Mycoplasma phage MAV1	693	29
Squash leaf curl China virus	691				77.3333			SARS coronavirus BJ01	694				28
Cotton leaf curl virus	692				74.6667			SARS coronavirus HB	695				28
Borna disease virus 1	693				72			Eutreptiella gymnastica	696	28
Tomato leaf curl Bangalore virus	694				70.6667			SARS coronavirus CUHK-L2	697				28
Rotavirus G2	695	70						SARS coronavirus xw002	698				28
Human parvovirus B19	696				66			SARS coronavirus cw049	699				28
uncultured Prochlorococcus marinus clone ASNC1092	697	58.3333						SARS coronavirus cw037	700				28
Bovine rotavirus A	698				56			Potato aucuba mosaic virus	701				27
Aeromonas salmonicida	699	53						Reovirus sp.	702				27
Phytophthora cactorum	700	52.25						Helicobacter mustelae	703	26
Mycobacterium phage Orion	701				49.6			NAD(P)+] 2; AltName: Full=NAD(P)H-dependent glycerol-3-phosphate dehydrogenase	704	26
Transmissible gastroenteritis virus	702				49.5			Capniomyces stellatus	705	25
Burkholderia virus BcepC6B	703				47.3333			Methanolobus tindarius	706	25
Mumps rubulavirus	704				47			Streptomyces griseoruber	707	24
Bat coronavirus HKU5-5	705				45.5			Desulfobacula toluolica	708	23
Phocine morbillivirus	706	45						Avian sapelovirus	709				22.5
Phaeosphaeria sp. L487	707	43.25						Influenza A virus (A/equine/France/1/1976(H3N8))	710				21
Semliki Forest virus	708				43			Influenza A virus (A/equi 2/Aby/84(H3N8))	711				21
Phytophthora cambivora	709	41.3333						Influenza A virus (A/equi 2/Solvalla/79(H3N8))	712				21
Phytophthora nemorosa	710	41.3333						Enterobacteria phage RB16	713				21
Phytophthora lateralis	711	41.3333						uncultured bacterium Hawaii Lohi chimney-4	714	20
Phytopythium vexans	712	41.3333						uncultured deep-sea autotrophic bacterium OTI-12	715	20
Phytophthora citricola	713	41.3333						Human papillomavirus type 53	716				20
Phytophthora drechsleri	714	41.3333						Narcissus mosaic virus strain New Zealand	717				20
Phytophthora boehmeriae	715	41.3333						Dactylellina haptotyla	718	20
Phytophthora megasperma	716	41.3333
Phytophthora fragariae	717	41.3333
SARS coronavirus BJ162	718				41.2
SARS coronavirus TW3	719				41.2
SARS coronavirus TW4	720				41.2
SARS coronavirus TW9	721				41.2
uncultured archaeon GZfos31B6	722	40.6
Pseudomonas sp. HJ-2	723	39.4286
Jaagsiekte sheep retrovirus	724	39
Mycobacterium avium subsp. paratuberculosis	725	38.9412
SARS coronavirus	726				38.6667
Marinobacter hydrocarbonoclasticus	727	38.2059
SARS coronavirus Frankfurt 1	728				36.5
SARS coronavirus NS-1	729				36.5
Azorhizobium caulinodans	730	36.1667
Campylobacter jejuni subsp. doylei 269.97	731	35.8571
Kamiti River virus	732				35.4286
Blackberry yellow vein-associated virus	733				34.6667
Murine cytomegalovirus (strain K181)	734				33.6
Urostyla grandis	735	33
Pseudomonas coronafaciens	736	32
Pseudomonas mandelii	737	32
Haemophilus sp. 26E	738	31.5
Colletotrichum lindemuthianum	739	30.25
SARS coronavirus BJ202	740				30.2
SARS coronavirus TW8	741				30.2
SARS coronavirus PUMC03	742				30.2
SARS coronavirus PUMC01	743				30.2
SARS coronavirus CUHK-AG03	744				30.2
SARS coronavirus ShanghaiQXC2	745				30.2
Redspotted grouper nervous necrosis virus	746				30
Avian infectious bronchitis virus partridge/GD/S14/2003	747	29.8
Daphne mosaic virus	748				29.6667
Human papillomavirus type 43	749				29.4
Zaire ebolavirus	750				29.3333
White bream virus	751				29
Vibrio cholerae O395	752	28.8889
Klebsiella aerogenes	753	28.6
Rotavirus G12	754				28.5
Foot-and-mouth disease virus O/SKR/2000	755				27.6
SARS coronavirus GZ02	756				27.3333
SARS coronavirus ShanghaiQXC1	757				27.3333
Bat SARS CoV Rm1/2004	758				27.2
Moraxella bovis	759	27
Hyaloperonospora parasitica	760	26.6667
Lactococcus phage P335 sensu lato	761	26.4
Aster yellows phytoplasma	762	25.75
Pseudomonas fragi	763	25.6667
Chlorobaculum tepidum	764	25
Pseudomonas agarici	765	25
Trichophyton rubrum	766				24.8333
Human papillomavirus type 97	767				24.375
Human papillomavirus type 81	768				23.75
Corynebacterium sp. L2-79-05	769	23.5
Actinomadura melliaura	770				23.4286
uncultured Candidatus Nitrosocaldus sp.	771	23.4
uncultured marine bacterium 66A03	772	23
Saccharopolyspora spinosa	773	22.8
Curvularia lunata	774	22.8
Mesorhizobium sp. 7653R	775	22.75
Trypanosoma brucei gambiense DAL972	776	22.1429
unidentified bacterium	777	21.7143
Phytophthora mirabilis	778				21.25
Influenza A virus (A/chicken/Yokohama/aq135/2001(H9N2))	779				21
Leishmania gerbilli	780	20.5
uncultured Nitrosomonas C5	781				19.5
uncultured Nitrosomonas C2	782	19.5
uncultured Nitrosomonas E7	783	19.5
Fusarium sambucinum	784	19
Pythium graminicola	785	18.75
Phytophthora palmivora	786	18.75
Graphium sp. ATCC 58400	787	18.75
Pseudomonas sp. WCHP16	788	18.6667
uncultured Nitrosomonas E8	789	18.6667
Plasmopara viticola	790	18.5
Pseudomonas aeruginosa C40	791				18.5
uncultured Nitrosomonas B1	792	18.2
uncultured Nitrosomonas C1	793	18.2
uncultured Nitrosomonas E6	794	18.2
Streptococcus phage 10270.2	795	18.0714
Amphotropic murine leukemia virus	798				18
Streptomyces sp. AM-7161	796	18
Synura synuroidea	797				18
Botrytis cinerea B05.10	799	17.75
Rhizobium leguminosarum bv. trifolii TA1	800	17.75
Pyrocystis lunula	802				17.5
Acinetobacter baumannii 1267820	801	17.5
Pseudomonas tolaasii	803	17.3333
Human papillomavirus type 101	805				17.25
Micrococcus lysodeikticus, Peptide Partial, 497 aa], partial	804	17.25
Torque teno virus	807	17
Pseudomonas cannabina	808	17
Pseudomonas aeruginosa MH27	809	17
Cherry green ring mottle virus	806				17
Edwardsiella	810	16.75
Turnip mosaic virus	811				16.6667
Maize dwarf mosaic virus	812				16.6667
Pseudomonas nitroreducens	813				16.5
Lactobacillus pentosus	814	16.4
Arthrobacter sp. Rue61a	815	16.2222
uncultured bacterium pFosLip	816	16.2
Rice stripe tenuivirus	817				16
Xanthomonas oryzae pv. oryzicola	818	15.8571
uncultured Prochlorococcus marinus clone HF10-11A3	819	15.75
Bacillus alcalophilus	820	15.625
Hebeloma cylindrosporum	821	15.6
Chlamydia felis	822	15.5556
Bradyrhizobium elkanii	823	15.5
Torque teno virus 13	824	14.8
uncultured marine group II euryarchaeote DeepAnt-JyKC7	825	14
Rhodothermus marinus	827	13.5
Podovirus GOM	826				13.5
Borrelia persica	828	13.1
Borrelia duttonii	829	13.1
Bovine alphaherpesvirus 2	830				12.75
uncultured marine bacterium 311	831	12.4
Fusarium oxysporum f. sp. fragariae	832	12.4

## Sheet: Figure 4
Figure 4a			Figure 4b			Figure 4c															Figure 4d								Figure 4e								Figure 4f
	Healthy non-DM P20			DM P20		dsDNA			dsRNA			Retroviruses			ssDNA			ssRNA			DM				DM Z score				HC				HC Z score					Species ranking	NGSRe-norm
dsDNA viruses	177690		dsDNA viruses	49964.9		Healthy	DM		Healthy	DM		Healthy	DM		Healthy	DM		Healthy	DM			Number of species	Mean NGS reads			Number of species	Mean NGS reads			Number of species	Mean NGS reads			Number of species	Mean NGS reads		Variola virus	1	12410.7
dsRNA viruses	11713.5		dsRNA viruses	1703.86		4.97527	4.0938		3.81816	3.14313		3.77619	2.86114		3.76949	3.63546		4.13115	3.60462		Adenoviridae	1	1906		Adenoviridae	1	1.20308		Adenoviridae	1	2159		Adenoviridae	1	-0.159442		Sugarcane streak Egypt virus -	3	4319.75
Retroviruses	12232.6		Retroviruses	9017.8		4.35129	3.48351		3.51713	2.055		3.61468	3.36378		3.40088	3.63546		3.99429	3.43616		Alloherpesviridae	1	2602		Alloherpesviridae	1	1.9661		Alloherpesviridae	3	1902		Alloherpesviridae	3	-0.177098		Sugarcane streak Egypt virus -	4	4319.75
ssDNA viruses	11902.5		ssDNA viruses	20086		3.84819	3.41539		2.78247	1.99123		1.54407	3.17406		3.09342	3.58339		3.93762	3.42056		Baculoviridae	1	207.8		Baculoviridae	1	-0.658661		Baculoviridae	3	2840		Baculoviridae	3	-0.112657		Crimean-Congo hemorrhagic fever orthonairovirus	6	4023.64
ssRNA viruses	167501		ssRNA viruses	45135.3		3.74161	3.38924		2.78247	1.74819		3.01009	3.10469		2.81158	3.58339		3.82685	3.41241		Herpesviridae	13	667.1		Herpesviridae	13	-0.15513		Herpesviridae	6	5904		Herpesviridae	6	0.0978408		Maize streak virus -	7	3831.67
unclassified	2300		unclassified	0		3.73739	3.31188		2.78247	1.45484		2.56427	2.96567		2.81158	2.99425		3.82627	3.38525		Myoviridae	3	245		Myoviridae	3	-0.617878		Myoviridae	3	1709		Myoviridae	3	-0.190357		Maize streak virus -	8	3831.67
						3.54287	3.30413		1.43136	1.24304		2.52634	2.90442		2.7839	2.99337		3.79456	3.38525		Prokaryotic	4	841.6		Prokaryotic	4	0.0361741		Papillomaviridae	3	1224		Papillomaviridae	3	-0.223677		Cowpox virus	10	3044.47
						3.51851	3.28018					2.07188	2.40076		2.51055	2.56703		3.77963	3.37597		Nimaviridae	1	668.6		Nimaviridae	1	-0.153486		Podoviridae	1	7050		Podoviridae	1	0.176571		Ross River virus	12	2730
						3.50321	3.22951					1.91381	1.98		1.5563	2.51322		3.77712	3.31914		Nudiviridae	1	904.3		Nudiviridae	1	0.104912		Polyomaviridae	1	94465		Polyomaviridae	1	6.18202		Pea seed-borne mosaic virus	14	2633.67
						3.48868	3.1846					1.85733	1.29003			2.43136		3.77053	3.20958		Papillomaviridae	5	290.2		Papillomaviridae	5	-0.568326		Poxviridae	3	1138		Poxviridae	3	-0.229585		Ranid herpesvirus 1	15	2602.47
						3.47388	3.15606					1.85733	3.04995			2.42051		3.66647	3.20958		Podoviridae	4	360.8		Podoviridae	4	-0.490927		Prokaryotic	2	1513		Prokaryotic	2	-0.203823		Grapevine fanleaf virus	16	2584.7
						3.42052	3.13241					1.56229				2.25527		3.66224	3.20003		Poxviridae	8	3037		Poxviridae	8	2.44299		Siphoviridae	3	1539		Siphoviridae	3	-0.202037		Salmonella phage SETP3	20	2450.43
						3.38771	3.10229									1.9345		3.66224	3.07317		Siphoviridae	3	838.8		Siphoviridae	3	0.0331045		Reoviridae	6	1952		Reoviridae	6	-0.173663		Sapovirus Hu/Lyon/30388/98/F	23	2428
						3.35199	3.07737									1.87313		3.66224	3.0693		Unassigned	1	1192		Unassigned	1	0.420318		Hepadnaviridae	1	336		Hepadnaviridae	1	-0.284683		Sapporo virus-Sapporo	24	2428
						3.33425	3.0762									1.84921		3.59047	3.04147		Endornaviridae	1	113.5		Endornaviridae	1	-0.762042		Retroviridae	8	963.5		Retroviridae	8	-0.241574		Hepatitis C virus subtype 1a	25	2376.67
						3.31144	3.07253									1.81954		3.58138	3.03025		Reoviridae	5	318.1		Reoviridae	5	-0.537739		Circoviridae	1	36		Circoviridae	1	-0.305293		Simian foamy virus	26	2310.89
						3.30489	3.00953									1.58734		3.56301	3.0264		Retroviridae	4	697.9		Retroviridae	4	-0.121364		Geminiviridae	2	3245		Geminiviridae	2	-0.0848336		Sapovirus Hu/Dresden/pJG-Sap01/DE	30	2085.14
						3.28964	2.9929									1.43669		3.56222	3.00832		Anelloviridae	2	19.88		Anelloviridae	2	-0.864677		Microviridae	1	2517		Microviridae	1	-0.134848		Camelpox virus CMS	31	2050.62
						3.28126	2.98887									1.32736		3.52582	2.96485		Geminiviridae	16	1249		Geminiviridae	16	0.482807		Parvoviridae	4	715		Parvoviridae	4	-0.258646		Vaccinia virus	33	2014.32
						3.25674	2.98453									1.26717		3.46753	2.9248		Parvoviridae	1	66		Parvoviridae	1	-0.814116		Alphaflexiviridae	5	1146		Alphaflexiviridae	5	-0.229036		Human adenovirus 41	34	1906.25
						3.23637	2.95633											3.41313	2.90915		Betaflexiviridae	2	539.8		Betaflexiviridae	2	-0.294689		Arenaviridae	1	4640		Arenaviridae	1	0.0110035		Camelpox virus	48	1696.33
						3.22376	2.92049											3.40725	2.90607		Bornaviridae	1	72		Bornaviridae	1	-0.807538		Arteriviridae	1	3649		Arteriviridae	1	-0.0570786		Influenza A virus (A/chicken/Magetan/BBVW/2005(H5N1))	54	1620.25
						3.12996	2.89209											3.39576	2.90295		Bromoviridae	2	923.7		Bromoviridae	2	0.12618		Betaflexiviridae	2	3237		Betaflexiviridae	2	-0.0853832		Influenza A virus (A/chicken/Gunung Kidal/BBVW/2005(H5N1))	55	1620.25
						3.00653	2.84792											3.36866	2.88963		Caliciviridae	4	2031		Caliciviridae	4	1.34011		Bromoviridae	2	62.5		Bromoviridae	2	-0.303473		Beet mosaic virus	61	1585
						2.82802	2.82517											3.36661	2.87344		Closteroviridae	2	293.3		Closteroviridae	2	-0.564927		Caliciviridae	11	2347		Caliciviridae	11	-0.146527		Human betaherpesvirus 5	67	1529.69
						2.65849	2.79387											3.36661	2.85526		Coronaviridae	22	71.78		Coronaviridae	22	-0.807779		Closteroviridae	2	150.3		Closteroviridae	2	-0.297441		Rous sarcoma virus	71	1493
						2.58119	2.72813											3.36661	2.8281		Filoviridae	1	29.33		Filoviridae	1	-0.854317		Coronaviridae	9	1444		Coronaviridae	9	-0.208563		Human alphaherpesvirus 1	73	1432.38
						2.18184	2.71523											3.36661	2.80875		Flaviviridae	6	870.9		Flaviviridae	6	0.0682957		Filoviridae	2	46		Filoviridae	2	-0.304606		Bovine rotavirus	77	1390.36
						1.32222	2.67174											3.36661	2.74799		Hantaviridae	1	673.1		Hantaviridae	1	-0.148552		Flaviridae	9	1211		Flaviridae	9	-0.22457		Human papillomavirus type 91	79	1356.47
						1.30103	2.64992											3.36661	2.74194		Marnaviridae	1	1173		Marnaviridae	1	0.399488		Iflaviridae	1	8662		Iflaviridae	1	0.287317		Taro bacilliform virus	91	1272.6
						1.4624	2.61451											3.36661	2.73573		Nairoviridae	1	4024		Nairoviridae	1	3.52504		Leviviridae	1	2935		Leviviridae	1	-0.106131		Ectromelia virus	92	1265.59
							2.58606											3.36661	2.49336		Nodaviridae	1	30		Nodaviridae	1	-0.853583		Luteoviridae	1	32		Luteoviridae	1	-0.305568		Tanapox virus	100	1195
							2.4436											3.36661	2.4894		Orthomyxoviridae	9	856.3		Orthomyxoviridae	9	0.0522898		Orthomyxoviridae	9	1968		Orthomyxoviridae	9	-0.172564		His 1 virus	102	1191.8
							2.36777											3.36661	2.47159		Paramyxoviridae	2	32.5		Paramyxoviridae	2	-0.850842		Paramyxoviridae	4	2590		Paramyxoviridae	4	-0.129832		Newbury agent 1	103	1183.5
							2.35064											3.3441	2.40654		Phenuiviridae	1	16		Phenuiviridae	1	-0.868931		Peribunyaviridae	1	44		Peribunyaviridae	1	-0.304744		Enterobacteria phage 933W	104	1181.75
							2.31765											3.33756	2.38292		Picornaviridae	2	59.05		Picornaviridae	2	-0.821735		Picornaviridae	15	581.9		Picornaviridae	15	-0.26779		Heterosigma akashiwo RNA virus	109	1173
							2.30211											3.31691	2.19921		Pneumoviridae	1	241.5		Pneumoviridae	1	-0.621715		Polyomaviridae	2	6103		Polyomaviridae	2	0.111512		Hepatitis B virus	118	1121.9
							1.69548											3.28262	1.98302		Potyviridae	7	809.3		Potyviridae	7	0.000763666		Potyviridae	4	5092		Potyviridae	4	0.042056		Tobacco streak virus	122	1100.2
							1.67517											3.27967	1.95665		Secoviridae	1	2585		Secoviridae	1	1.94746		Secoviridae	1	52		Secoviridae	1	-0.304194		Alpinia mosaic virus	125	1072.12
							1.52634											3.26166	1.91593		Togaviridae	4	796.6		Togaviridae	4	-0.0131593		Tombusviridae	1	60		Tombusviridae	1	-0.303644		Potato virus M	127	1062.67
							1.46835											3.26166	1.88837		Tombusviridae	1	82.4		Tombusviridae	1	-0.796137		Tymoviridae	2	5034		Tymoviridae	2	0.0380714		Mycobacterium phage Pipefish	133	1022.19
							1.38694											3.16554	1.85733		unclassified Arteriviridae	1	716.6		unclassified Arteriviridae	1	-0.100863		Virgaviridae	4	1379		Virgaviridae	4	-0.213029		Hepatitis C virus subtype 2a	134	1019.35
							1.37566											3.1631	1.69461																		Maize streak virus - Reunion	146	986.857
							1.23679											3.15178	1.6721																		Maize streak virus	149	984.857
							1.21748											2.88734	1.65801																		Human alphaherpesvirus 3	151	983.789
							1.13033											2.81358	1.63347																		Synechococcus phage syn9	156	974.692
							1.10551											2.8055	1.6149																		human herpesvirus 1	159	965
																		2.65706	1.6149																		DG-75 Murine leukemia virus	165	925.4
																		2.54407	1.6149																		Feline leukemia virus	167	924
																		2.52699	1.6149																		Tyuleniy virus	168	922.25
																		2.40993	1.56229																		Heliothis zea nudivirus	173	904.333
																		2.35984	1.56229																		Influenza A virus (A/seal/Massachusetts/1/1980(H7N7))	223	841
																		2.33445	1.54935																		Rat cytomegalovirus Maastricht	233	832.71
																		2.32222	1.53991																		Influenza A virus (A/domestic duck/Minnesota/1086/1980(H4N8))	250	811.25
																		2.31492	1.48001																		Influenza A virus (A/mallard/Ohio/99/1989(H10N7))	252	805.5
																		2.24304	1.48001																		Human immunodeficiency virus 1	253	802.449
																		2.24304	1.48001																		Influenza A virus (A/Indonesia/CDC835/2006(H5N1))	254	799.75
																		2.08991	1.48001																		Macropodid alphaherpesvirus 1	269	780
																		2.06633	1.48001																		Hepatitis C virus	271	775.589
																		2.06633	1.48001																		Humulus japonicus latent virus	292	747.2
																		2.02325	1.47712																		Feline sarcoma virus	312	726.333
																		2.02325	1.47227																		Porcine reproductive and respiratory syndrome virus	321	716.567
																		1.97313	1.46736																		Human alphaherpesvirus 2	332	704.556
																		1.95263	1.4624																		Bayou orthohantavirus	366	673.125
																		1.92428	1.44091																		White spot syndrome virus	371	668.6
																		1.91645	1.43669																		Influenza A virus (A/Indonesia/CDC938/2006(H5N1))	392	643.8
																		1.89763	1.43457																		Nile crocodilepox virus	406	622.111
																		1.89763	1.39504																		Infectious bronchitis virus	476	559.75
																		1.84921	1.36975																		Cucurbit yellow stunting disorder virus	483	552
																		1.84921	1.32222																		Influenza A virus (A/mallard duck/Minnesota/19/1979(H10N7))	493	544.167
																		1.84921	1.25527																		Macacine betaherpesvirus 3	506	534.727
																		1.77815	1.23045																		Cercopithecine alphaherpesvirus 2	519	519.074
																		1.716	1.22185																		Panine betaherpesvirus 2	557	469.618
																		1.66276	1.22185																		Baboon cytomegalovirus	573	446.6
																		1.66276	1.20412																		Gallid alphaherpesvirus 2	600	411.63
																		1.65321																			Ranid herpesvirus 2	609	385.533
																		1.64345																			Cotton leaf curl Multan virus	615	369
																		1.64345																			Tomato leaf curl New Delhi virus -	624	326
																		1.62839																			Lettuce mosaic virus	627	311.429
																		1.50515																			Cucumber green mottle mosaic virus	628	308.6
																		1.44716																			Bat CoV 279/2005	632	296.2
																		1.44716																			Burkholderia virus Bcep1	639	277.714
																		1.44716																			Indian cassava mosaic virus	643	270
																		1.44716																			Tomato leaf curl New Delhi virus	645	263.333
																		1.44716																			Venezuelan equine encephalitis virus	648	255
																		1.44716																			Simian immunodeficiency virus	649	251.63
																		1.43136																			Avian metapneumovirus	651	241.5
																		1.35218																			Burkholderia virus Bcep781	652	233.222
																		1.32222																			Burkholderia virus Bcep43	654	224.2
																		1.32222																			Adoxophyes orana granulovirus	662	207.8
																		1.32222																			Yersinia phage Berlin	664	200.5
																		1.30103																			Pepper leaf curl Bangladesh virus	669	180
																																					Sindbis virus	673	158.2
																																					Phytophthora alphaendornavirus 1	681	113.5
																																					Rotavirus G9	682	98
																																					GB virus C	683	96.1667
																																					Avian leukosis virus	684	95.5
																																					Enterovirus A71	686	90.5
																																					Squash leaf curl China virus -	687	86
																																					Tomato bushy stunt virus	689	82.4
																																					Squash leaf curl China virus	691	77.3333
																																					Cotton leaf curl virus	692	74.6667
																																					Borna disease virus 1	693	72
																																					Tomato leaf curl Bangalore virus	694	70.6667
																																					Human parvovirus B19	696	66
																																					Bovine rotavirus A	698	56
																																					Mycobacterium phage Orion	701	49.6
																																					Transmissible gastroenteritis virus	702	49.5
																																					Burkholderia virus BcepC6B	703	47.3333
																																					Mumps rubulavirus	704	47
																																					Bat coronavirus HKU5-5	705	45.5
																																					Semliki Forest virus	708	43
																																					SARS coronavirus BJ162	718	41.2
																																					SARS coronavirus TW3	719	41.2
																																					SARS coronavirus TW4	720	41.2
																																					SARS coronavirus TW9	721	41.2
																																					SARS coronavirus	726	38.6667
																																					SARS coronavirus Frankfurt 1	728	36.5
																																					SARS coronavirus NS-1	729	36.5
																																					Kamiti River virus	732	35.4286
																																					Blackberry yellow vein-associated virus	733	34.6667
																																					Murine cytomegalovirus (strain K181)	734	33.6
																																					SARS coronavirus BJ202	740	30.2
																																					SARS coronavirus TW8	741	30.2
																																					SARS coronavirus PUMC03	742	30.2
																																					SARS coronavirus PUMC01	743	30.2
																																					SARS coronavirus CUHK-AG03	744	30.2
																																					SARS coronavirus ShanghaiQXC2	745	30.2
																																					Redspotted grouper nervous necrosis virus	746	30
																																					Daphne mosaic virus	748	29.6667
																																					Human papillomavirus type 43	749	29.4
																																					Zaire ebolavirus	750	29.3333
																																					White bream virus	751	29
																																					Rotavirus G12	754	28.5
																																					Foot-and-mouth disease virus O/SKR/2000	755	27.6
																																					SARS coronavirus GZ02	756	27.3333
																																					SARS coronavirus ShanghaiQXC1	757	27.3333
																																					Bat SARS CoV Rm1/2004	758	27.2
																																					Trichophyton rubrum	766	24.8333
																																					Human papillomavirus type 97	767	24.375
																																					Human papillomavirus type 81	768	23.75
																																					Actinomadura melliaura	770	23.4286
																																					Phytophthora mirabilis	778	21.25
																																					Influenza A virus (A/chicken/Yokohama/aq135/2001(H9N2))	779	21
																																					uncultured Nitrosomonas C5	781	19.5
																																					Pseudomonas aeruginosa C40	791	18.5
																																					Amphotropic murine leukemia virus	798	18
																																					Synura synuroidea	797	18
																																					Pyrocystis lunula	802	17.5
																																					Human papillomavirus type 101	805	17.25
																																					Cherry green ring mottle virus	806	17
																																					Turnip mosaic virus	811	16.6667
																																					Maize dwarf mosaic virus	812	16.6667
																																					Pseudomonas nitroreducens	813	16.5
																																					Rice stripe tenuivirus	817	16
																																					Podovirus GOM	826	13.5
																																					Bovine alphaherpesvirus 2	830	12.75

## Sheet: Figure 5
Figure 5a					Figure 5b						Figure 5c						Figure 5d
	HC	DM			Category	CategoryID	GO	Description	LogP		Category	CategoryID	GO	Description	LogP			Mean Intenisty (Log10)			microtubule-based process	small GTPase mediated signal transduction	microtubule-based movement	cell morphogenesis involved in differentiation	cell junction organization	regulation of GTPase activity	extracellular structure organization	actin filament-based process
TRIM21	1.462	4.271			GO Biological Processes	19	GO:0007017	microtubule-based process	-19.3543		GO Biological Processes	19	GO:0007156	homophilic cell adhesion via plasma membrane adhesion molecules	-11.4251		PTK2	1.041		PTK2	1	1		1	1	1	1	1
TRIM69		3.381			GO Biological Processes	19	GO:0007264	small GTPase mediated signal transduction	-14.8225		GO Biological Processes	19	GO:0098742	cell-cell adhesion via plasma-membrane adhesion molecules	-10.3204		ROCK2	2.13		ROCK2	1	1		1	1	1	1	1
TRIML2		3.376			GO Biological Processes	19	GO:0007018	microtubule-based movement	-14.4098		GO Biological Processes	19	GO:0098609	cell-cell adhesion	-8.10483		KIF14	3.416		KIF14	1	1	1	1	1			1
TRIM47		3.334			GO Biological Processes	19	GO:0051056	regulation of small GTPase mediated signal transduction	-14.0369		GO Biological Processes	19	GO:0043062	extracellular structure organization	-10.6402		NDEL1	1.6105		NDEL1	1	1	1	1		1		1
TRIM46		1.58			GO Biological Processes	19	GO:0000904	cell morphogenesis involved in differentiation	-13.6662		GO Biological Processes	19	GO:0030198	extracellular matrix organization	-10.0299		SRGAP2	3.873		SRGAP2	1	1		1	1	1		1
TRIM27		1.505			GO Biological Processes	19	GO:0034330	cell junction organization	-12.9808		GO Biological Processes	19	GO:0000904	cell morphogenesis involved in differentiation	-9.35855		APP	1		APP	1		1	1		1	1	1
TRIM60		1.322			GO Biological Processes	19	GO:0034332	adherens junction organization	-12.6231		GO Biological Processes	19	GO:0048812	neuron projection morphogenesis	-8.18559		PRKCZ	1.079		PRKCZ	1		1	1	1	1		1
TRIM33		1.301			GO Biological Processes	19	GO:0043087	regulation of GTPase activity	-12.5142		GO Biological Processes	19	GO:0032990	cell part morphogenesis	-8.13837		CLASP2*	1.672		CLASP2	1	1		1	1		1	1
TRIM10		1.279			GO Biological Processes	19	GO:0120039	plasma membrane bounded cell projection morphogenesis	-12.4423		GO Biological Processes	19	GO:0048858	cell projection morphogenesis	-8.03424
TRIM7		1.176			GO Biological Processes	19	GO:0043062	extracellular structure organization	-12.3767		GO Biological Processes	19	GO:0048667	cell morphogenesis involved in neuron differentiation	-7.95366
TRIM77		1.146			GO Biological Processes	19	GO:0048858	cell projection morphogenesis	-12.3284		GO Biological Processes	19	GO:0120039	plasma membrane bounded cell projection morphogenesis	-7.75362
TRIM3		1.114			GO Biological Processes	19	GO:0032990	cell part morphogenesis	-12.2449		GO Biological Processes	19	GO:0048589	developmental growth	-5.80322
TRIM25	1.778				GO Biological Processes	19	GO:0048667	cell morphogenesis involved in neuron differentiation	-11.9841		GO Biological Processes	19	GO:0007409	axonogenesis	-5.25262
TRIM37					GO Biological Processes	19	GO:0048812	neuron projection morphogenesis	-11.9154		GO Biological Processes	19	GO:0061564	axon development	-4.79445
					GO Biological Processes	19	GO:0030198	extracellular matrix organization	-11.6635		GO Biological Processes	19	GO:0060560	developmental growth involved in morphogenesis	-4.33109
					GO Biological Processes	19	GO:0031589	cell-substrate adhesion	-11.4093		GO Biological Processes	19	GO:0048588	developmental cell growth	-4.19837
					GO Biological Processes	19	GO:0022604	regulation of cell morphogenesis	-10.7002		GO Biological Processes	19	GO:0007411	axon guidance	-3.26493
					GO Biological Processes	19	GO:0000226	microtubule cytoskeleton organization	-10.4733		GO Biological Processes	19	GO:1990138	neuron projection extension	-3.20803
					GO Biological Processes	19	GO:0046578	regulation of Ras protein signal transduction	-10.1269		GO Biological Processes	19	GO:0097485	neuron projection guidance	-3.20411
					GO Biological Processes	19	GO:0030029	actin filament-based process	-10.0915		GO Biological Processes	19	GO:0048675	axon extension	-2.77972
					GO Biological Processes	19	GO:0045216	cell-cell junction organization	-9.88269		GO Biological Processes	19	GO:0016049	cell growth	-2.71084
					GO Biological Processes	19	GO:0007160	cell-matrix adhesion	-9.75096		GO Biological Processes	19	GO:0048638	regulation of developmental growth	-2.06807
					GO Biological Processes	19	GO:0007044	cell-substrate junction assembly	-9.73209		GO Biological Processes	19	GO:0009792	embryo development ending in birth or egg hatching	-7.86059
					GO Biological Processes	19	GO:0043547	positive regulation of GTPase activity	-9.49394		GO Biological Processes	19	GO:0043009	chordate embryonic development	-7.72838
					GO Biological Processes	19	GO:0051493	regulation of cytoskeleton organization	-9.18417		GO Biological Processes	19	GO:0021915	neural tube development	-4.75577
					GO Biological Processes	19	GO:0007265	Ras protein signal transduction	-8.9665		GO Biological Processes	19	GO:0001843	neural tube closure	-4.00715
					GO Biological Processes	19	GO:0007420	brain development	-8.57056		GO Biological Processes	19	GO:0048729	tissue morphogenesis	-4.00649
					GO Biological Processes	19	GO:1901699	cellular response to nitrogen compound	-8.48634		GO Biological Processes	19	GO:0060606	tube closure	-3.94588
					GO Biological Processes	19	GO:0060322	head development	-8.36878		GO Biological Processes	19	GO:0002009	morphogenesis of an epithelium	-3.9435
					GO Biological Processes	19	GO:0007156	homophilic cell adhesion via plasma membrane adhesion molecules	-8.32508		GO Biological Processes	19	GO:0048598	embryonic morphogenesis	-3.86389
					GO Biological Processes	19	GO:0045332	phospholipid translocation	-8.2431		GO Biological Processes	19	GO:0001841	neural tube formation	-3.67354
					GO Biological Processes	19	GO:0030036	actin cytoskeleton organization	-8.18573		GO Biological Processes	19	GO:0014020	primary neural tube formation	-3.59994
					GO Biological Processes	19	GO:0034329	cell junction assembly	-8.03039		GO Biological Processes	19	GO:0048568	embryonic organ development	-3.55791
					GO Biological Processes	19	GO:0007409	axonogenesis	-7.89636		GO Biological Processes	19	GO:0001763	morphogenesis of a branching structure	-3.52715
					GO Biological Processes	19	GO:0034204	lipid translocation	-7.8713		GO Biological Processes	19	GO:0001701	in utero embryonic development	-3.39391
					GO Biological Processes	19	GO:0051345	positive regulation of hydrolase activity	-7.809		GO Biological Processes	19	GO:0016331	morphogenesis of embryonic epithelium	-3.38239
					GO Biological Processes	19	GO:0061564	axon development	-7.68391		GO Biological Processes	19	GO:0060562	epithelial tube morphogenesis	-3.3418
					GO Biological Processes	19	GO:0010256	endomembrane system organization	-7.62194		GO Biological Processes	19	GO:0061138	morphogenesis of a branching epithelium	-3.22811
					GO Biological Processes	19	GO:0035627	ceramide transport	-7.19578		GO Biological Processes	19	GO:0048754	branching morphogenesis of an epithelial tube	-3.22572
					GO Biological Processes	19	GO:0007030	Golgi organization	-7.06303		GO Biological Processes	19	GO:0072175	epithelial tube formation	-2.85962
					GO Biological Processes	19	GO:0016569	covalent chromatin modification	-7.04474		GO Biological Processes	19	GO:0001838	embryonic epithelial tube formation	-2.76276
					GO Biological Processes	19	GO:0097435	supramolecular fiber organization	-7.00605		GO Biological Processes	19	GO:0035148	tube formation	-2.7361
					GO Biological Processes	19	GO:0010769	regulation of cell morphogenesis involved in differentiation	-6.9823		GO Biological Processes	19	GO:0007507	heart development	-7.14991
					GO Biological Processes	19	GO:0030031	cell projection assembly	-6.88399		GO Biological Processes	19	GO:0060537	muscle tissue development	-4.04724
					GO Biological Processes	19	GO:0120031	plasma membrane bounded cell projection assembly	-6.8747		GO Biological Processes	19	GO:0014706	striated muscle tissue development	-3.58566
					GO Biological Processes	19	GO:0006869	lipid transport	-6.85229		GO Biological Processes	19	GO:0048738	cardiac muscle tissue development	-3.16671
					GO Biological Processes	19	GO:0051960	regulation of nervous system development	-6.72183		GO Biological Processes	19	GO:0003007	heart morphogenesis	-2.28635
					GO Biological Processes	19	GO:0010876	lipid localization	-6.65769		GO Biological Processes	19	GO:0061061	muscle structure development	-2.26104
					GO Biological Processes	19	GO:0050767	regulation of neurogenesis	-6.52918		GO Biological Processes	19	GO:0055007	cardiac muscle cell differentiation	-2.16159
					GO Biological Processes	19	GO:0098742	cell-cell adhesion via plasma-membrane adhesion molecules	-6.50098		GO Biological Processes	19	GO:0051146	striated muscle cell differentiation	-2.03574
					GO Biological Processes	19	GO:0015914	phospholipid transport	-6.42981		GO Biological Processes	19	GO:0051960	regulation of nervous system development	-7.08658
					GO Biological Processes	19	GO:0035023	regulation of Rho protein signal transduction	-6.41727		GO Biological Processes	19	GO:0050767	regulation of neurogenesis	-5.5378
					GO Biological Processes	19	GO:0048041	focal adhesion assembly	-6.39604		GO Biological Processes	19	GO:0016358	dendrite development	-5.17332
					GO Biological Processes	19	GO:0007045	cell-substrate adherens junction assembly	-6.39604		GO Biological Processes	19	GO:0050773	regulation of dendrite development	-4.626
					GO Biological Processes	19	GO:0007059	chromosome segregation	-6.36136		GO Biological Processes	19	GO:0022604	regulation of cell morphogenesis	-4.52502
					GO Biological Processes	19	GO:0016311	dephosphorylation	-6.2946		GO Biological Processes	19	GO:0051962	positive regulation of nervous system development	-4.04662
					GO Biological Processes	19	GO:0034333	adherens junction assembly	-6.27579		GO Biological Processes	19	GO:0031346	positive regulation of cell projection organization	-3.80297
					GO Biological Processes	19	GO:0018205	peptidyl-lysine modification	-6.15543		GO Biological Processes	19	GO:0010975	regulation of neuron projection development	-3.79975
					GO Biological Processes	19	GO:0010810	regulation of cell-substrate adhesion	-6.14734		GO Biological Processes	19	GO:0010769	regulation of cell morphogenesis involved in differentiation	-3.74939
					GO Biological Processes	19	GO:0120035	regulation of plasma membrane bounded cell projection organization	-6.09648		GO Biological Processes	19	GO:0050769	positive regulation of neurogenesis	-3.62862
					GO Biological Processes	19	GO:0070838	divalent metal ion transport	-5.93683		GO Biological Processes	19	GO:0045666	positive regulation of neuron differentiation	-3.50024
					GO Biological Processes	19	GO:0010975	regulation of neuron projection development	-5.91754		GO Biological Processes	19	GO:0048813	dendrite morphogenesis	-3.45209
					GO Biological Processes	19	GO:0032970	regulation of actin filament-based process	-5.85892		GO Biological Processes	19	GO:0010770	positive regulation of cell morphogenesis involved in differentiation	-3.41255
					GO Biological Processes	19	GO:0051494	negative regulation of cytoskeleton organization	-5.8549		GO Biological Processes	19	GO:0120035	regulation of plasma membrane bounded cell projection organization	-3.30959
					GO Biological Processes	19	GO:0071417	cellular response to organonitrogen compound	-5.84233		GO Biological Processes	19	GO:0010976	positive regulation of neuron projection development	-3.29573
					GO Biological Processes	19	GO:0098813	nuclear chromosome segregation	-5.77805		GO Biological Processes	19	GO:0045664	regulation of neuron differentiation	-3.20056
					GO Biological Processes	19	GO:0072511	divalent inorganic cation transport	-5.76672		GO Biological Processes	19	GO:0031344	regulation of cell projection organization	-3.12772
					GO Biological Processes	19	GO:0031344	regulation of cell projection organization	-5.71877		GO Biological Processes	19	GO:0010720	positive regulation of cell development	-3.08084
					GO Biological Processes	19	GO:0032956	regulation of actin cytoskeleton organization	-5.67745		GO Biological Processes	19	GO:1900006	positive regulation of dendrite development	-2.92586
					GO Biological Processes	19	GO:0051258	protein polymerization	-5.58101		GO Biological Processes	19	GO:0050775	positive regulation of dendrite morphogenesis	-2.2533
					GO Biological Processes	19	GO:0071407	cellular response to organic cyclic compound	-5.56558		GO Biological Processes	19	GO:0048814	regulation of dendrite morphogenesis	-2.01378
					GO Biological Processes	19	GO:0007266	Rho protein signal transduction	-5.55147		GO Biological Processes	19	GO:0007264	small GTPase mediated signal transduction	-6.85038
					GO Biological Processes	19	GO:0001508	action potential	-5.54446		GO Biological Processes	19	GO:0046578	regulation of Ras protein signal transduction	-6.35432
					GO Biological Processes	19	GO:0030705	cytoskeleton-dependent intracellular transport	-5.53931		GO Biological Processes	19	GO:0051056	regulation of small GTPase mediated signal transduction	-5.2174
					GO Biological Processes	19	GO:1903827	regulation of cellular protein localization	-5.52665		GO Biological Processes	19	GO:0007265	Ras protein signal transduction	-5.20331
					GO Biological Processes	19	GO:0042391	regulation of membrane potential	-5.51449		GO Biological Processes	19	GO:0035023	regulation of Rho protein signal transduction	-4.18883
					GO Biological Processes	19	GO:0098662	inorganic cation transmembrane transport	-5.48288		GO Biological Processes	19	GO:0007266	Rho protein signal transduction	-2.89744
					GO Biological Processes	19	GO:0016570	histone modification	-5.47852		GO Biological Processes	19	GO:0046777	protein autophosphorylation	-6.59503
					GO Biological Processes	19	GO:0032259	methylation	-5.41993		GO Biological Processes	19	GO:0018209	peptidyl-serine modification	-2.97487
					GO Biological Processes	19	GO:0048813	dendrite morphogenesis	-5.40511		GO Biological Processes	19	GO:0018105	peptidyl-serine phosphorylation	-2.85818
					GO Biological Processes	19	GO:1990138	neuron projection extension	-5.3842		GO Biological Processes	19	GO:0018107	peptidyl-threonine phosphorylation	-2.09478
					GO Biological Processes	19	GO:0015748	organophosphate ester transport	-5.37685		GO Biological Processes	19	GO:0007018	microtubule-based movement	-6.33953
					GO Biological Processes	19	GO:0007015	actin filament organization	-5.28337		GO Biological Processes	19	GO:0007017	microtubule-based process	-4.0601
					GO Biological Processes	19	GO:0006470	protein dephosphorylation	-5.26787		GO Biological Processes	19	GO:0010970	transport along microtubule	-3.15354
					GO Biological Processes	19	GO:0010970	transport along microtubule	-5.25828		GO Biological Processes	19	GO:0099111	microtubule-based transport	-3.15354
					GO Biological Processes	19	GO:0099111	microtubule-based transport	-5.25828		GO Biological Processes	19	GO:0030705	cytoskeleton-dependent intracellular transport	-3.07622
					GO Biological Processes	19	GO:0043414	macromolecule methylation	-5.17247		GO Biological Processes	19	GO:0120031	plasma membrane bounded cell projection assembly	-2.43506
					GO Biological Processes	19	GO:0007605	sensory perception of sound	-5.15201		GO Biological Processes	19	GO:0044782	cilium organization	-2.35964
					GO Biological Processes	19	GO:0002089	lens morphogenesis in camera-type eye	-5.14808		GO Biological Processes	19	GO:0030031	cell projection assembly	-2.34316
					GO Biological Processes	19	GO:0007051	spindle organization	-5.13394		GO Biological Processes	19	GO:0034330	cell junction organization	-6.0986
					GO Biological Processes	19	GO:0048285	organelle fission	-5.11345		GO Biological Processes	19	GO:0045216	cell-cell junction organization	-4.11609
					GO Biological Processes	19	GO:0016358	dendrite development	-5.08304		GO Biological Processes	19	GO:0034332	adherens junction organization	-3.95979
					GO Biological Processes	19	GO:0097035	regulation of membrane lipid distribution	-5.07292		GO Biological Processes	19	GO:0034329	cell junction assembly	-2.60643
					GO Biological Processes	19	GO:0007610	behavior	-5.03587		GO Biological Processes	19	GO:0035725	sodium ion transmembrane transport	-5.78247
					GO Biological Processes	19	GO:0051235	maintenance of location	-4.97299		GO Biological Processes	19	GO:0006814	sodium ion transport	-4.16277
					GO Biological Processes	19	GO:0050808	synapse organization	-4.97071		GO Biological Processes	19	GO:0015672	monovalent inorganic cation transport	-2.08981
					GO Biological Processes	19	GO:0000280	nuclear division	-4.94529		GO Biological Processes	19	GO:0007169	transmembrane receptor protein tyrosine kinase signaling pathway	-2.8415
					GO Biological Processes	19	GO:0006914	autophagy	-4.89694		GO Biological Processes	19	GO:0007423	sensory organ development	-5.66183
					GO Biological Processes	19	GO:0061919	process utilizing autophagic mechanism	-4.89694		GO Biological Processes	19	GO:0090596	sensory organ morphogenesis	-4.6906
					GO Biological Processes	19	GO:0048675	axon extension	-4.89093		GO Biological Processes	19	GO:0043010	camera-type eye development	-3.92543
					GO Biological Processes	19	GO:0006816	calcium ion transport	-4.86378		GO Biological Processes	19	GO:0010842	retina layer formation	-3.5364
					GO Biological Processes	19	GO:0022411	cellular component disassembly	-4.84867		GO Biological Processes	19	GO:0048593	camera-type eye morphogenesis	-3.41941
					GO Biological Processes	19	GO:1902850	microtubule cytoskeleton organization involved in mitosis	-4.84002		GO Biological Processes	19	GO:0060041	retina development in camera-type eye	-3.41255
					GO Biological Processes	19	GO:0030900	forebrain development	-4.83907		GO Biological Processes	19	GO:0001654	eye development	-3.30532
					GO Biological Processes	19	GO:0086010	membrane depolarization during action potential	-4.83327		GO Biological Processes	19	GO:0060042	retina morphogenesis in camera-type eye	-3.22794
					GO Biological Processes	19	GO:1901879	regulation of protein depolymerization	-4.82587		GO Biological Processes	19	GO:0048592	eye morphogenesis	-3.16863
					GO Biological Processes	19	GO:0010811	positive regulation of cell-substrate adhesion	-4.81345		GO Biological Processes	19	GO:0035637	multicellular organismal signaling	-4.65314
					GO Biological Processes	19	GO:0046777	protein autophosphorylation	-4.80048		GO Biological Processes	19	GO:0061337	cardiac conduction	-2.70097
					GO Biological Processes	19	GO:0098609	cell-cell adhesion	-4.79877		GO Biological Processes	19	GO:0003015	heart process	-2.03574
					GO Biological Processes	19	GO:0051261	protein depolymerization	-4.79191		GO Biological Processes	19	GO:0003013	circulatory system process	-2.0172
					GO Biological Processes	19	GO:0050954	sensory perception of mechanical stimulus	-4.78719		GO Biological Processes	19	GO:0086010	membrane depolarization during action potential	-5.12735
					GO Biological Processes	19	GO:1902903	regulation of supramolecular fiber organization	-4.78397		GO Biological Processes	19	GO:0051899	membrane depolarization	-3.7268
					GO Biological Processes	19	GO:0070588	calcium ion transmembrane transport	-4.78047		GO Biological Processes	19	GO:0019226	transmission of nerve impulse	-2.98357
					GO Biological Processes	19	GO:0051129	negative regulation of cellular component organization	-4.7569		GO Biological Processes	19	GO:0001508	action potential	-2.88113
					GO Biological Processes	19	GO:0090109	regulation of cell-substrate junction assembly	-4.75665		GO Biological Processes	19	GO:0042391	regulation of membrane potential	-2.42144
					GO Biological Processes	19	GO:0051893	regulation of focal adhesion assembly	-4.75665		GO Biological Processes	19	GO:0019228	neuronal action potential	-2.32632
					GO Biological Processes	19	GO:0060560	developmental growth involved in morphogenesis	-4.74081		GO Biological Processes	19	GO:0007163	establishment or maintenance of cell polarity	-5.27463
					GO Biological Processes	19	GO:0007169	transmembrane receptor protein tyrosine kinase signaling pathway	-4.73226		GO Biological Processes	19	GO:0030010	establishment of cell polarity	-3.22954
					GO Biological Processes	19	GO:0030155	regulation of cell adhesion	-4.72969		GO Biological Processes	19	GO:0098662	inorganic cation transmembrane transport	-4.95453
					GO Biological Processes	19	GO:0045664	regulation of neuron differentiation	-4.69868		GO Biological Processes	19	GO:0070588	calcium ion transmembrane transport	-3.58188
					GO Biological Processes	19	GO:1902904	negative regulation of supramolecular fiber organization	-4.68506		GO Biological Processes	19	GO:0006873	cellular ion homeostasis	-3.39459
					GO Biological Processes	19	GO:0009314	response to radiation	-4.67616		GO Biological Processes	19	GO:0050801	ion homeostasis	-3.14188
					GO Biological Processes	19	GO:0048589	developmental growth	-4.66849		GO Biological Processes	19	GO:0098771	inorganic ion homeostasis	-3.10853
					GO Biological Processes	19	GO:0044089	positive regulation of cellular component biogenesis	-4.62216		GO Biological Processes	19	GO:0006816	calcium ion transport	-3.10512
					GO Biological Processes	19	GO:0035335	peptidyl-tyrosine dephosphorylation	-4.61166		GO Biological Processes	19	GO:0055082	cellular chemical homeostasis	-2.97122
					GO Biological Processes	19	GO:0044782	cilium organization	-4.60776		GO Biological Processes	19	GO:0051235	maintenance of location	-2.92639
					GO Biological Processes	19	GO:0007411	axon guidance	-4.59733		GO Biological Processes	19	GO:0055080	cation homeostasis	-2.71388
					GO Biological Processes	19	GO:0061842	microtubule organizing center localization	-4.55787		GO Biological Processes	19	GO:0070838	divalent metal ion transport	-2.63089
					GO Biological Processes	19	GO:0034504	protein localization to nucleus	-4.54601		GO Biological Processes	19	GO:0072503	cellular divalent inorganic cation homeostasis	-2.62471
					GO Biological Processes	19	GO:0010770	positive regulation of cell morphogenesis involved in differentiation	-4.54278		GO Biological Processes	19	GO:0072511	divalent inorganic cation transport	-2.55907
					GO Biological Processes	19	GO:0006325	chromatin organization	-4.50697		GO Biological Processes	19	GO:0030003	cellular cation homeostasis	-2.54953
					GO Biological Processes	19	GO:0003012	muscle system process	-4.50313		GO Biological Processes	19	GO:0097553	calcium ion transmembrane import into cytosol	-2.53769
					GO Biological Processes	19	GO:0032373	positive regulation of sterol transport	-4.50299		GO Biological Processes	19	GO:0072507	divalent inorganic cation homeostasis	-2.5278
					GO Biological Processes	19	GO:0032376	positive regulation of cholesterol transport	-4.50299		GO Biological Processes	19	GO:0051480	regulation of cytosolic calcium ion concentration	-2.49194
					GO Biological Processes	19	GO:0034446	substrate adhesion-dependent cell spreading	-4.49737		GO Biological Processes	19	GO:0007204	positive regulation of cytosolic calcium ion concentration	-2.41127
					GO Biological Processes	19	GO:0097485	neuron projection guidance	-4.48975		GO Biological Processes	19	GO:0006874	cellular calcium ion homeostasis	-2.38492
					GO Biological Processes	19	GO:0032870	cellular response to hormone stimulus	-4.44991		GO Biological Processes	19	GO:0055065	metal ion homeostasis	-2.20021
					GO Biological Processes	19	GO:0072384	organelle transport along microtubule	-4.41311		GO Biological Processes	19	GO:0006875	cellular metal ion homeostasis	-2.19722
					GO Biological Processes	19	GO:0010506	regulation of autophagy	-4.40961		GO Biological Processes	19	GO:0055074	calcium ion homeostasis	-2.19195
					GO Biological Processes	19	GO:0016571	histone methylation	-4.40583		GO Biological Processes	19	GO:0007610	behavior	-4.93246
					GO Biological Processes	19	GO:0009416	response to light stimulus	-4.40354		GO Biological Processes	19	GO:0007268	chemical synaptic transmission	-3.01696
					GO Biological Processes	19	GO:0010586	miRNA metabolic process	-4.40025		GO Biological Processes	19	GO:0098916	anterograde trans-synaptic signaling	-3.01696
					GO Biological Processes	19	GO:0000819	sister chromatid segregation	-4.38106		GO Biological Processes	19	GO:0099536	synaptic signaling	-2.98328
					GO Biological Processes	19	GO:0007423	sensory organ development	-4.37967		GO Biological Processes	19	GO:0099537	trans-synaptic signaling	-2.98328
					GO Biological Processes	19	GO:1903391	regulation of adherens junction organization	-4.37942		GO Biological Processes	19	GO:0050890	cognition	-2.09727
					GO Biological Processes	19	GO:0010638	positive regulation of organelle organization	-4.33729		GO Biological Processes	19	GO:0050806	positive regulation of synaptic transmission	-2.03876
					GO Biological Processes	19	GO:1901888	regulation of cell junction assembly	-4.30463		GO Biological Processes	19	GO:0050808	synapse organization	-4.9215
					GO Biological Processes	19	GO:0060271	cilium assembly	-4.29408		GO Biological Processes	19	GO:0007416	synapse assembly	-4.1185
					GO Biological Processes	19	GO:0010639	negative regulation of organelle organization	-4.27964		GO Biological Processes	19	GO:0051963	regulation of synapse assembly	-2.92327
					GO Biological Processes	19	GO:0008360	regulation of cell shape	-4.2626		GO Biological Processes	19	GO:0050807	regulation of synapse organization	-2.22347
					GO Biological Processes	19	GO:1901880	negative regulation of protein depolymerization	-4.2613		GO Biological Processes	19	GO:0050803	regulation of synapse structure or activity	-2.0829
					GO Biological Processes	19	GO:0043244	regulation of protein complex disassembly	-4.25103		GO Biological Processes	19	GO:0071526	semaphorin-plexin signaling pathway	-4.89733
					GO Biological Processes	19	GO:0006281	DNA repair	-4.23232		GO Biological Processes	19	GO:0072001	renal system development	-4.72893
					GO Biological Processes	19	GO:0050885	neuromuscular process controlling balance	-4.22946		GO Biological Processes	19	GO:0001822	kidney development	-4.16905
					GO Biological Processes	19	GO:0051642	centrosome localization	-4.18652		GO Biological Processes	19	GO:0001655	urogenital system development	-3.94426
					GO Biological Processes	19	GO:0007178	transmembrane receptor protein serine/threonine kinase signaling pathway	-4.17709		GO Biological Processes	19	GO:0060322	head development	-4.63253
					GO Biological Processes	19	GO:0110053	regulation of actin filament organization	-4.12975		GO Biological Processes	19	GO:0007420	brain development	-4.35785
					GO Biological Processes	19	GO:0006936	muscle contraction	-4.12853		GO Biological Processes	19	GO:0030900	forebrain development	-4.14772
					GO Biological Processes	19	GO:0140014	mitotic nuclear division	-4.09395		GO Biological Processes	19	GO:0021537	telencephalon development	-3.94433
					GO Biological Processes	19	GO:0032271	regulation of protein polymerization	-4.05626		GO Biological Processes	19	GO:0031589	cell-substrate adhesion	-4.52779
					GO Biological Processes	19	GO:0090596	sensory organ morphogenesis	-4.0358		GO Biological Processes	19	GO:0007160	cell-matrix adhesion	-3.09915
					GO Biological Processes	19	GO:0045786	negative regulation of cell cycle	-4.03521		GO Biological Processes	19	GO:0030155	regulation of cell adhesion	-2.85139
					GO Biological Processes	19	GO:0010875	positive regulation of cholesterol efflux	-4.02612		GO Biological Processes	19	GO:0007229	integrin-mediated signaling pathway	-2.86895
					GO Biological Processes	19	GO:0043242	negative regulation of protein complex disassembly	-4.01985		GO Biological Processes	19	GO:0016569	covalent chromatin modification	-4.42094
					GO Biological Processes	19	GO:0007215	glutamate receptor signaling pathway	-4.01933		GO Biological Processes	19	GO:0006325	chromatin organization	-3.62664
					GO Biological Processes	19	GO:0031331	positive regulation of cellular catabolic process	-4.00327		GO Biological Processes	19	GO:0016570	histone modification	-3.14501
					GO Biological Processes	19	GO:0030837	negative regulation of actin filament polymerization	-3.98071		GO Biological Processes	19	GO:0018205	peptidyl-lysine modification	-2.81221
					GO Biological Processes	19	GO:0003006	developmental process involved in reproduction	-3.94457		GO Biological Processes	19	GO:0016571	histone methylation	-2.53769
					GO Biological Processes	19	GO:0071359	cellular response to dsRNA	-3.91734		GO Biological Processes	19	GO:0034968	histone lysine methylation	-2.27516
					GO Biological Processes	19	GO:0030041	actin filament polymerization	-3.89745		GO Biological Processes	19	GO:0018022	peptidyl-lysine methylation	-2.19578
					GO Biological Processes	19	GO:0070507	regulation of microtubule cytoskeleton organization	-3.88277		GO Biological Processes	19	GO:0048839	inner ear development	-4.09077
					GO Biological Processes	19	GO:0051301	cell division	-3.88113		GO Biological Processes	19	GO:0043583	ear development	-3.93472
					GO Biological Processes	19	GO:1905114	cell surface receptor signaling pathway involved in cell-cell signaling	-3.88092		GO Biological Processes	19	GO:0050954	sensory perception of mechanical stimulus	-3.69066
					GO Biological Processes	19	GO:0044057	regulation of system process	-3.86858		GO Biological Processes	19	GO:0007605	sensory perception of sound	-3.09127
					GO Biological Processes	19	GO:0034968	histone lysine methylation	-3.85003		GO Biological Processes	19	GO:0042471	ear morphogenesis	-2.58766
					GO Biological Processes	19	GO:0007052	mitotic spindle organization	-3.83912		GO Biological Processes	19	GO:0042472	inner ear morphogenesis	-2.51405
					GO Biological Processes	19	GO:0048588	developmental cell growth	-3.83574		GO Biological Processes	19	GO:2000177	regulation of neural precursor cell proliferation	-4.089
					GO Biological Processes	19	GO:0048598	embryonic morphogenesis	-3.82296		GO Biological Processes	19	GO:0061351	neural precursor cell proliferation	-3.9
					GO Biological Processes	19	GO:0032272	negative regulation of protein polymerization	-3.82282		GO Biological Processes	19	GO:2000179	positive regulation of neural precursor cell proliferation	-2.12125
					GO Biological Processes	19	GO:0032535	regulation of cellular component size	-3.82041		GO Biological Processes	19	GO:0045332	phospholipid translocation	-3.40301
					GO Biological Processes	19	GO:0035235	ionotropic glutamate receptor signaling pathway	-3.80073		GO Biological Processes	19	GO:0034204	lipid translocation	-3.27744
					GO Biological Processes	19	GO:0051321	meiotic cell cycle	-3.79414		GO Biological Processes	19	GO:0015914	phospholipid transport	-2.68455
					GO Biological Processes	19	GO:0030833	regulation of actin filament polymerization	-3.76703		GO Biological Processes	19	GO:0097035	regulation of membrane lipid distribution	-2.57906
					GO Biological Processes	19	GO:0001764	neuron migration	-3.76703		GO Biological Processes	19	GO:0000075	cell cycle checkpoint	-3.88793
					GO Biological Processes	19	GO:0048592	eye morphogenesis	-3.76703		GO Biological Processes	19	GO:0007093	mitotic cell cycle checkpoint	-3.13759
					GO Biological Processes	19	GO:0051304	chromosome separation	-3.73814		GO Biological Processes	19	GO:0031570	DNA integrity checkpoint	-2.1381
					GO Biological Processes	19	GO:0001503	ossification	-3.72392		GO Biological Processes	19	GO:0030029	actin filament-based process	-3.82124
					GO Biological Processes	19	GO:0016925	protein sumoylation	-3.71703		GO Biological Processes	19	GO:0030036	actin cytoskeleton organization	-3.43739
					GO Biological Processes	19	GO:0051961	negative regulation of nervous system development	-3.71515		GO Biological Processes	19	GO:0097435	supramolecular fiber organization	-3.03976
					GO Biological Processes	19	GO:0007276	gamete generation	-3.7014		GO Biological Processes	19	GO:0051493	regulation of cytoskeleton organization	-2.87731
					GO Biological Processes	19	GO:0018022	peptidyl-lysine methylation	-3.69795		GO Biological Processes	19	GO:0032970	regulation of actin filament-based process	-2.40402
					GO Biological Processes	19	GO:0021537	telencephalon development	-3.69715		GO Biological Processes	19	GO:0015698	inorganic anion transport	-3.19975
					GO Biological Processes	19	GO:0050768	negative regulation of neurogenesis	-3.69715		GO Biological Processes	19	GO:0098661	inorganic anion transmembrane transport	-2.12792
					GO Biological Processes	19	GO:0032886	regulation of microtubule-based process	-3.68593		GO Biological Processes	19	GO:0098656	anion transmembrane transport	-2.07658
					GO Biological Processes	19	GO:0007157	heterophilic cell-cell adhesion via plasma membrane cell adhesion molecules	-3.66243		GO Biological Processes	19	GO:0006820	anion transport	-2.06162
					GO Biological Processes	19	GO:0097581	lamellipodium organization	-3.65081		GO Biological Processes	19	GO:0010463	mesenchymal cell proliferation	-3.79934
					GO Biological Processes	19	GO:2001241	positive regulation of extrinsic apoptotic signaling pathway in absence of ligand	-3.64952		GO Biological Processes	19	GO:0002053	positive regulation of mesenchymal cell proliferation	-3.60659
					GO Biological Processes	19	GO:0034765	regulation of ion transmembrane transport	-3.64416		GO Biological Processes	19	GO:0010464	regulation of mesenchymal cell proliferation	-3.50801
					GO Biological Processes	19	GO:0001952	regulation of cell-matrix adhesion	-3.62726		GO Biological Processes	19	GO:0060601	lateral sprouting from an epithelium	-3.07662
					GO Biological Processes	19	GO:0043254	regulation of protein complex assembly	-3.62605		GO Biological Processes	19	GO:0048565	digestive tract development	-2.85962
					GO Biological Processes	19	GO:0031053	primary miRNA processing	-3.6202		GO Biological Processes	19	GO:0055123	digestive system development	-2.80769
					GO Biological Processes	19	GO:0021680	cerebellar Purkinje cell layer development	-3.6184		GO Biological Processes	19	GO:0048736	appendage development	-2.4527
					GO Biological Processes	19	GO:0032878	regulation of establishment or maintenance of cell polarity	-3.6184		GO Biological Processes	19	GO:0060173	limb development	-2.4527
					GO Biological Processes	19	GO:0034762	regulation of transmembrane transport	-3.61283		GO Biological Processes	19	GO:0007626	locomotory behavior	-3.78015
					GO Biological Processes	19	GO:0031346	positive regulation of cell projection organization	-3.61268		GO Biological Processes	19	GO:0030534	adult behavior	-3.28831
					GO Biological Processes	19	GO:0030832	regulation of actin filament length	-3.60724		GO Biological Processes	19	GO:0090659	walking behavior	-2.83978
					GO Biological Processes	19	GO:0021543	pallium development	-3.60724		GO Biological Processes	19	GO:0008344	adult locomotory behavior	-2.45999
					GO Biological Processes	19	GO:0043578	nuclear matrix organization	-3.59682		GO Biological Processes	19	GO:0007628	adult walking behavior	-2.22883
					GO Biological Processes	19	GO:0006479	protein methylation	-3.59282		GO Biological Processes	19	GO:0007185	transmembrane receptor protein tyrosine phosphatase signaling pathway	-3.6682
					GO Biological Processes	19	GO:0008213	protein alkylation	-3.59282		GO Biological Processes	19	GO:0033044	regulation of chromosome organization	-3.60946
					GO Biological Processes	19	GO:0035637	multicellular organismal signaling	-3.58262		GO Biological Processes	19	GO:1902275	regulation of chromatin organization	-3.2841
					GO Biological Processes	19	GO:0007033	vacuole organization	-3.57128		GO Biological Processes	19	GO:2001251	negative regulation of chromosome organization	-2.7239
					GO Biological Processes	19	GO:0050890	cognition	-3.56028		GO Biological Processes	19	GO:0031056	regulation of histone modification	-2.70924
					GO Biological Processes	19	GO:0007611	learning or memory	-3.555		GO Biological Processes	19	GO:2001252	positive regulation of chromosome organization	-2.31203
					GO Biological Processes	19	GO:0001649	osteoblast differentiation	-3.53441		GO Biological Processes	19	GO:0031057	negative regulation of histone modification	-2.05137
					GO Biological Processes	19	GO:0043507	positive regulation of JUN kinase activity	-3.53412		GO Biological Processes	19	GO:1905167	positive regulation of lysosomal protein catabolic process	-3.59913
					GO Biological Processes	19	GO:0006997	nucleus organization	-3.52552		GO Biological Processes	19	GO:0090118	receptor-mediated endocytosis involved in cholesterol transport	-2.64114
					GO Biological Processes	19	GO:0031023	microtubule organizing center organization	-3.51402		GO Biological Processes	19	GO:1904352	positive regulation of protein catabolic process in the vacuole	-2.64114
					GO Biological Processes	19	GO:0009611	response to wounding	-3.51003		GO Biological Processes	19	GO:1900223	positive regulation of amyloid-beta clearance	-2.36101
					GO Biological Processes	19	GO:0006998	nuclear envelope organization	-3.50642		GO Biological Processes	19	GO:0097242	amyloid-beta clearance	-2.25868
					GO Biological Processes	19	GO:0035196	production of miRNAs involved in gene silencing by miRNA	-3.50094		GO Biological Processes	19	GO:1905165	regulation of lysosomal protein catabolic process	-2.1388
					GO Biological Processes	19	GO:0033044	regulation of chromosome organization	-3.49691		GO Biological Processes	19	GO:0043393	regulation of protein binding	-3.58967
					GO Biological Processes	19	GO:0050773	regulation of dendrite development	-3.45178		GO Biological Processes	19	GO:0051098	regulation of binding	-3.16026
					GO Biological Processes	19	GO:0007507	heart development	-3.44772		GO Biological Processes	19	GO:0061053	somite development	-3.58783
					GO Biological Processes	19	GO:0031290	retinal ganglion cell axon guidance	-3.44079		GO Biological Processes	19	GO:0003002	regionalization	-3.01958
					GO Biological Processes	19	GO:0007626	locomotory behavior	-3.43276		GO Biological Processes	19	GO:0007389	pattern specification process	-2.67036
					GO Biological Processes	19	GO:0048747	muscle fiber development	-3.42778		GO Biological Processes	19	GO:0009952	anterior/posterior pattern specification	-2.6632
					GO Biological Processes	19	GO:0090066	regulation of anatomical structure size	-3.42591		GO Biological Processes	19	GO:0009880	embryonic pattern specification	-2.18397
					GO Biological Processes	19	GO:0051640	organelle localization	-3.4029		GO Biological Processes	19	GO:0001756	somitogenesis	-2.08937
					GO Biological Processes	19	GO:0007050	cell cycle arrest	-3.39586		GO Biological Processes	19	GO:0031331	positive regulation of cellular catabolic process	-3.55973
					GO Biological Processes	19	GO:0007163	establishment or maintenance of cell polarity	-3.38268		GO Biological Processes	19	GO:0009896	positive regulation of catabolic process	-3.48859
					GO Biological Processes	19	GO:0001654	eye development	-3.38165		GO Biological Processes	19	GO:0033674	positive regulation of kinase activity	-3.49005
					GO Biological Processes	19	GO:2001022	positive regulation of response to DNA damage stimulus	-3.37734		GO Biological Processes	19	GO:0043406	positive regulation of MAP kinase activity	-3.47669
					GO Biological Processes	19	GO:1903829	positive regulation of cellular protein localization	-3.37665		GO Biological Processes	19	GO:0043507	positive regulation of JUN kinase activity	-3.40806
					GO Biological Processes	19	GO:0030010	establishment of cell polarity	-3.36592		GO Biological Processes	19	GO:0071902	positive regulation of protein serine/threonine kinase activity	-3.35094
					GO Biological Processes	19	GO:0106027	neuron projection organization	-3.35733		GO Biological Processes	19	GO:0045860	positive regulation of protein kinase activity	-3.1788
					GO Biological Processes	19	GO:0051651	maintenance of location in cell	-3.35037		GO Biological Processes	19	GO:0051347	positive regulation of transferase activity	-3.0655
					GO Biological Processes	19	GO:0031929	TOR signaling	-3.3492		GO Biological Processes	19	GO:0043410	positive regulation of MAPK cascade	-2.82171
					GO Biological Processes	19	GO:0021695	cerebellar cortex development	-3.34793		GO Biological Processes	19	GO:0046330	positive regulation of JNK cascade	-2.7239
					GO Biological Processes	19	GO:0009792	embryo development ending in birth or egg hatching	-3.34628		GO Biological Processes	19	GO:0043506	regulation of JUN kinase activity	-2.5969
					GO Biological Processes	19	GO:0007229	integrin-mediated signaling pathway	-3.34282		GO Biological Processes	19	GO:0032874	positive regulation of stress-activated MAPK cascade	-2.53183
					GO Biological Processes	19	GO:0006305	DNA alkylation	-3.34166		GO Biological Processes	19	GO:0070304	positive regulation of stress-activated protein kinase signaling cascade	-2.49925
					GO Biological Processes	19	GO:0006306	DNA methylation	-3.34166		GO Biological Processes	19	GO:0043405	regulation of MAP kinase activity	-2.48507
					GO Biological Processes	19	GO:0009896	positive regulation of catabolic process	-3.34063		GO Biological Processes	19	GO:0071900	regulation of protein serine/threonine kinase activity	-2.27237
					GO Biological Processes	19	GO:0008064	regulation of actin polymerization or depolymerization	-3.34013		GO Biological Processes	19	GO:0000186	activation of MAPKK activity	-2.19971
					GO Biological Processes	19	GO:0008154	actin polymerization or depolymerization	-3.33291		GO Biological Processes	19	GO:0007257	activation of JUN kinase activity	-2.18325
					GO Biological Processes	19	GO:0000281	mitotic cytokinesis	-3.33234		GO Biological Processes	19	GO:0032147	activation of protein kinase activity	-2.11808
					GO Biological Processes	19	GO:1901653	cellular response to peptide	-3.32659		GO Biological Processes	19	GO:0045859	regulation of protein kinase activity	-2.00515
					GO Biological Processes	19	GO:0044728	DNA methylation or demethylation	-3.32149		GO Biological Processes	19	GO:0001944	vasculature development	-3.48115
					GO Biological Processes	19	GO:0015711	organic anion transport	-3.31572		GO Biological Processes	19	GO:0001568	blood vessel development	-3.46841
					GO Biological Processes	19	GO:0010564	regulation of cell cycle process	-3.31525		GO Biological Processes	19	GO:0072358	cardiovascular system development	-3.34928
					GO Biological Processes	19	GO:0021549	cerebellum development	-3.30799		GO Biological Processes	19	GO:0048514	blood vessel morphogenesis	-2.63164
					GO Biological Processes	19	GO:0032006	regulation of TOR signaling	-3.30799		GO Biological Processes	19	GO:0001501	skeletal system development	-3.46977
					GO Biological Processes	19	GO:0007268	chemical synaptic transmission	-3.29035		GO Biological Processes	19	GO:0051216	cartilage development	-2.52294
					GO Biological Processes	19	GO:0098916	anterograde trans-synaptic signaling	-3.29035		GO Biological Processes	19	GO:0060350	endochondral bone morphogenesis	-2.42857
					GO Biological Processes	19	GO:0043009	chordate embryonic development	-3.28606		GO Biological Processes	19	GO:0061971	replacement bone morphogenesis	-2.42857
					GO Biological Processes	19	GO:0048736	appendage development	-3.28266		GO Biological Processes	19	GO:0001503	ossification	-2.40482
					GO Biological Processes	19	GO:0060173	limb development	-3.28266		GO Biological Processes	19	GO:0006897	endocytosis	-3.41602
					GO Biological Processes	19	GO:0010721	negative regulation of cell development	-3.2779		GO Biological Processes	19	GO:0050764	regulation of phagocytosis	-2.37056
					GO Biological Processes	19	GO:2000628	regulation of miRNA metabolic process	-3.27032		GO Biological Processes	19	GO:0030100	regulation of endocytosis	-2.33524
					GO Biological Processes	19	GO:0033601	positive regulation of mammary gland epithelial cell proliferation	-3.27032		GO Biological Processes	19	GO:0006302	double-strand break repair	-3.32358
					GO Biological Processes	19	GO:1903689	regulation of wound healing, spreading of epidermal cells	-3.27032		GO Biological Processes	19	GO:2000780	negative regulation of double-strand break repair	-2.70973
					GO Biological Processes	19	GO:2000114	regulation of establishment of cell polarity	-3.24911		GO Biological Processes	19	GO:2000779	regulation of double-strand break repair	-2.67535
					GO Biological Processes	19	GO:0030301	cholesterol transport	-3.24388		GO Biological Processes	19	GO:0045738	negative regulation of DNA repair	-2.50065
					GO Biological Processes	19	GO:0048608	reproductive structure development	-3.24118		GO Biological Processes	19	GO:0051053	negative regulation of DNA metabolic process	-2.06944
					GO Biological Processes	19	GO:2001251	negative regulation of chromosome organization	-3.24097		GO Biological Processes	19	GO:0060840	artery development	-3.31047
					GO Biological Processes	19	GO:0099536	synaptic signaling	-3.23934		GO Biological Processes	19	GO:0035904	aorta development	-2.86763
					GO Biological Processes	19	GO:0099537	trans-synaptic signaling	-3.23934		GO Biological Processes	19	GO:0060982	coronary artery morphogenesis	-2.81086
					GO Biological Processes	19	GO:0051081	nuclear envelope disassembly	-3.23847		GO Biological Processes	19	GO:0048806	genitalia development	-3.30684
					GO Biological Processes	19	GO:0030397	membrane disassembly	-3.23847		GO Biological Processes	19	GO:0035112	genitalia morphogenesis	-2.02129
					GO Biological Processes	19	GO:1902115	regulation of organelle assembly	-3.23523		GO Biological Processes	19	GO:1905114	cell surface receptor signaling pathway involved in cell-cell signaling	-3.27898
					GO Biological Processes	19	GO:0038083	peptidyl-tyrosine autophosphorylation	-3.22972		GO Biological Processes	19	GO:0001736	establishment of planar polarity	-2.76276
					GO Biological Processes	19	GO:0070848	response to growth factor	-3.22025		GO Biological Processes	19	GO:0007164	establishment of tissue polarity	-2.76276
					GO Biological Processes	19	GO:0000075	cell cycle checkpoint	-3.21538		GO Biological Processes	19	GO:0016055	Wnt signaling pathway	-2.6531
					GO Biological Processes	19	GO:0051223	regulation of protein transport	-3.2137		GO Biological Processes	19	GO:0198738	cell-cell signaling by wnt	-2.61827
					GO Biological Processes	19	GO:0000910	cytokinesis	-3.21263		GO Biological Processes	19	GO:0001738	morphogenesis of a polarized epithelium	-2.53225
					GO Biological Processes	19	GO:0045185	maintenance of protein location	-3.20348		GO Biological Processes	19	GO:1905330	regulation of morphogenesis of an epithelium	-2.28195
					GO Biological Processes	19	GO:0051899	membrane depolarization	-3.20348		GO Biological Processes	19	GO:0060071	Wnt signaling pathway, planar cell polarity pathway	-2.02559
					GO Biological Processes	19	GO:0043010	camera-type eye development	-3.19039		GO Biological Processes	19	GO:0051783	regulation of nuclear division	-3.26258
					GO Biological Processes	19	GO:0042063	gliogenesis	-3.18971		GO Biological Processes	19	GO:0000280	nuclear division	-3.1482
					GO Biological Processes	19	GO:0099177	regulation of trans-synaptic signaling	-3.18273		GO Biological Processes	19	GO:0140014	mitotic nuclear division	-3.09767
					GO Biological Processes	19	GO:0050804	modulation of chemical synaptic transmission	-3.18273		GO Biological Processes	19	GO:0051983	regulation of chromosome segregation	-2.96124
					GO Biological Processes	19	GO:0048232	male gamete generation	-3.17891		GO Biological Processes	19	GO:0048285	organelle fission	-2.72291
					GO Biological Processes	19	GO:0043506	regulation of JUN kinase activity	-3.16805		GO Biological Processes	19	GO:0033045	regulation of sister chromatid segregation	-2.70751
					GO Biological Processes	19	GO:0097061	dendritic spine organization	-3.1673		GO Biological Processes	19	GO:0007088	regulation of mitotic nuclear division	-2.56719
					GO Biological Processes	19	GO:0097711	ciliary basal body-plasma membrane docking	-3.1655		GO Biological Processes	19	GO:0007094	mitotic spindle assembly checkpoint	-2.56535
					GO Biological Processes	19	GO:0007612	learning	-3.15521		GO Biological Processes	19	GO:0071173	spindle assembly checkpoint	-2.56535
					GO Biological Processes	19	GO:0061458	reproductive system development	-3.14995		GO Biological Processes	19	GO:0071174	mitotic spindle checkpoint	-2.56535
					GO Biological Processes	19	GO:0006888	ER to Golgi vesicle-mediated transport	-3.13998		GO Biological Processes	19	GO:0045841	negative regulation of mitotic metaphase/anaphase transition	-2.48212
					GO Biological Processes	19	GO:0032371	regulation of sterol transport	-3.13296		GO Biological Processes	19	GO:0010564	regulation of cell cycle process	-2.45894
					GO Biological Processes	19	GO:0032374	regulation of cholesterol transport	-3.13296		GO Biological Processes	19	GO:1902100	negative regulation of metaphase/anaphase transition of cell cycle	-2.40252
					GO Biological Processes	19	GO:0015918	sterol transport	-3.12891		GO Biological Processes	19	GO:0051785	positive regulation of nuclear division	-2.3351
					GO Biological Processes	19	GO:0090630	activation of GTPase activity	-3.12891		GO Biological Processes	19	GO:0031577	spindle checkpoint	-2.32632
					GO Biological Processes	19	GO:0009791	post-embryonic development	-3.12891		GO Biological Processes	19	GO:0033047	regulation of mitotic sister chromatid segregation	-2.28344
					GO Biological Processes	19	GO:0030516	regulation of axon extension	-3.10884		GO Biological Processes	19	GO:2000816	negative regulation of mitotic sister chromatid separation	-2.2533
					GO Biological Processes	19	GO:1902745	positive regulation of lamellipodium organization	-3.10708		GO Biological Processes	19	GO:1905819	negative regulation of chromosome separation	-2.18325
					GO Biological Processes	19	GO:0007020	microtubule nucleation	-3.10708		GO Biological Processes	19	GO:0007346	regulation of mitotic cell cycle	-2.16448
					GO Biological Processes	19	GO:0071375	cellular response to peptide hormone stimulus	-3.09526		GO Biological Processes	19	GO:1905818	regulation of chromosome separation	-2.09489
					GO Biological Processes	19	GO:0021953	central nervous system neuron differentiation	-3.08278		GO Biological Processes	19	GO:0033048	negative regulation of mitotic sister chromatid segregation	-2.05137
					GO Biological Processes	19	GO:0022037	metencephalon development	-3.06964		GO Biological Processes	19	GO:0090266	regulation of mitotic cell cycle spindle assembly checkpoint	-2.02129
					GO Biological Processes	19	GO:0010927	cellular component assembly involved in morphogenesis	-3.06964		GO Biological Processes	19	GO:1903504	regulation of mitotic spindle checkpoint	-2.02129
					GO Biological Processes	19	GO:0016055	Wnt signaling pathway	-3.06623		GO Biological Processes	19	GO:0035303	regulation of dephosphorylation	-3.22505
					GO Biological Processes	19	GO:0032366	intracellular sterol transport	-3.06604		GO Biological Processes	19	GO:0010921	regulation of phosphatase activity	-3.06673
					GO Biological Processes	19	GO:0032367	intracellular cholesterol transport	-3.06604		GO Biological Processes	19	GO:0016311	dephosphorylation	-2.22239
					GO Biological Processes	19	GO:0051052	regulation of DNA metabolic process	-3.05005		GO Biological Processes	19	GO:0035304	regulation of protein dephosphorylation	-2.19667
					GO Biological Processes	19	GO:0021987	cerebral cortex development	-3.04757		GO Biological Processes	19	GO:0040013	negative regulation of locomotion	-3.21052
					GO Biological Processes	19	GO:0018108	peptidyl-tyrosine phosphorylation	-3.045		GO Biological Processes	19	GO:0051271	negative regulation of cellular component movement	-2.94913
					GO Biological Processes	19	GO:0048511	rhythmic process	-3.03984		GO Biological Processes	19	GO:2000146	negative regulation of cell motility	-2.50844
					GO Biological Processes	19	GO:0070918	production of small RNA involved in gene silencing by RNA	-3.03772		GO Biological Processes	19	GO:0030336	negative regulation of cell migration	-2.30195
					GO Biological Processes	19	GO:0031050	dsRNA fragmentation	-3.03772		GO Biological Processes	19	GO:0010942	positive regulation of cell death	-3.20892
					GO Biological Processes	19	GO:2001020	regulation of response to DNA damage stimulus	-3.03745		GO Biological Processes	19	GO:0043065	positive regulation of apoptotic process	-2.81942
					GO Biological Processes	19	GO:0035249	synaptic transmission, glutamatergic	-3.03018		GO Biological Processes	19	GO:0043068	positive regulation of programmed cell death	-2.72335
					GO Biological Processes	19	GO:0099173	postsynapse organization	-3.02886		GO Biological Processes	19	GO:0007223	Wnt signaling pathway, calcium modulating pathway	-2.05137
					GO Biological Processes	19	GO:0032365	intracellular lipid transport	-3.02206		GO Biological Processes	19	GO:0001764	neuron migration	-3.16863
					GO Biological Processes	19	GO:0060996	dendritic spine development	-3.02154		GO Biological Processes	19	GO:2001222	regulation of neuron migration	-2.81414
					GO Biological Processes	19	GO:0198738	cell-cell signaling by wnt	-3.01153		GO Biological Processes	19	GO:0042475	odontogenesis of dentin-containing tooth	-3.12793
					GO Biological Processes	19	GO:0021954	central nervous system neuron development	-3.0022		GO Biological Processes	19	GO:0042476	odontogenesis	-2.40201
					GO Biological Processes	19	GO:0001505	regulation of neurotransmitter levels	-2.98875		GO Biological Processes	19	GO:0097006	regulation of plasma lipoprotein particle levels	-2.41854
					GO Biological Processes	19	GO:0061337	cardiac conduction	-2.98403		GO Biological Processes	19	GO:0034381	plasma lipoprotein particle clearance	-2.14655
					GO Biological Processes	19	GO:0046328	regulation of JNK cascade	-2.98306		GO Biological Processes	19	GO:0046475	glycerophospholipid catabolic process	-3.0781
					GO Biological Processes	19	GO:0031581	hemidesmosome assembly	-2.97813		GO Biological Processes	19	GO:0009395	phospholipid catabolic process	-2.65442
					GO Biological Processes	19	GO:0035413	positive regulation of catenin import into nucleus	-2.97813		GO Biological Processes	19	GO:0010867	positive regulation of triglyceride biosynthetic process	-2.43708
					GO Biological Processes	19	GO:0061640	cytoskeleton-dependent cytokinesis	-2.97757		GO Biological Processes	19	GO:0042159	lipoprotein catabolic process	-2.02129
					GO Biological Processes	19	GO:0007257	activation of JUN kinase activity	-2.97181		GO Biological Processes	19	GO:0090179	planar cell polarity pathway involved in neural tube closure	-3.07662
					GO Biological Processes	19	GO:0051693	actin filament capping	-2.97181		GO Biological Processes	19	GO:0090178	regulation of establishment of planar polarity involved in neural tube closure	-2.90784
					GO Biological Processes	19	GO:0007283	spermatogenesis	-2.96509		GO Biological Processes	19	GO:0060026	convergent extension	-2.7548
					GO Biological Processes	19	GO:0007254	JNK cascade	-2.96408		GO Biological Processes	19	GO:0090177	establishment of planar polarity involved in neural tube closure	-2.7548
					GO Biological Processes	19	GO:0010874	regulation of cholesterol efflux	-2.95784		GO Biological Processes	19	GO:0045995	regulation of embryonic development	-2.68559
					GO Biological Processes	19	GO:0030032	lamellipodium assembly	-2.95708		GO Biological Processes	19	GO:0003401	axis elongation	-2.56535
					GO Biological Processes	19	GO:0006260	DNA replication	-2.95693		GO Biological Processes	19	GO:0042249	establishment of planar polarity of embryonic epithelium	-2.48681
					GO Biological Processes	19	GO:0018212	peptidyl-tyrosine modification	-2.95096		GO Biological Processes	19	GO:0140058	neuron projection arborization	-2.43708
					GO Biological Processes	19	GO:1904352	positive regulation of protein catabolic process in the vacuole	-2.94401		GO Biological Processes	19	GO:1905276	regulation of epithelial tube formation	-2.36841
					GO Biological Processes	19	GO:0002457	T cell antigen processing and presentation	-2.94401		GO Biological Processes	19	GO:0038031	non-canonical Wnt signaling pathway via JNK cascade	-2.36101
					GO Biological Processes	19	GO:2001197	basement membrane assembly involved in embryonic body morphogenesis	-2.94401		GO Biological Processes	19	GO:0038030	non-canonical Wnt signaling pathway via MAPK cascade	-2.1388
					GO Biological Processes	19	GO:0110011	regulation of basement membrane organization	-2.94401		GO Biological Processes	19	GO:0060028	convergent extension involved in axis elongation	-2.1388
					GO Biological Processes	19	GO:1904261	positive regulation of basement membrane assembly involved in embryonic body morphogenesis	-2.94401		GO Biological Processes	19	GO:0150011	regulation of neuron projection arborization	-2.1388
					GO Biological Processes	19	GO:1904259	regulation of basement membrane assembly involved in embryonic body morphogenesis	-2.94401		GO Biological Processes	19	GO:0150012	positive regulation of neuron projection arborization	-2.1388
					GO Biological Processes	19	GO:0021815	modulation of microtubule cytoskeleton involved in cerebral cortex radial glia guided migration	-2.94401		GO Biological Processes	19	GO:0030520	intracellular estrogen receptor signaling pathway	-3.04805
					GO Biological Processes	19	GO:0070934	CRD-mediated mRNA stabilization	-2.94401		GO Biological Processes	19	GO:0060059	embryonic retina morphogenesis in camera-type eye	-3.04387
					GO Biological Processes	19	GO:0048839	inner ear development	-2.94382		GO Biological Processes	19	GO:0097187	dentinogenesis	-3.01811
					GO Biological Processes	19	GO:1990778	protein localization to cell periphery	-2.94191		GO Biological Processes	19	GO:1901699	cellular response to nitrogen compound	-3.01502
					GO Biological Processes	19	GO:0007040	lysosome organization	-2.94178		GO Biological Processes	19	GO:0071417	cellular response to organonitrogen compound	-2.95543
					GO Biological Processes	19	GO:0080171	lytic vacuole organization	-2.94178		GO Biological Processes	19	GO:0003205	cardiac chamber development	-3.00404
					GO Biological Processes	19	GO:0007062	sister chromatid cohesion	-2.93958		GO Biological Processes	19	GO:0003231	cardiac ventricle development	-2.80218
					GO Biological Processes	19	GO:0006897	endocytosis	-2.93832		GO Biological Processes	19	GO:0060415	muscle tissue morphogenesis	-2.45999
					GO Biological Processes	19	GO:0048193	Golgi vesicle transport	-2.93784		GO Biological Processes	19	GO:0003229	ventricular cardiac muscle tissue development	-2.19971
					GO Biological Processes	19	GO:0031638	zymogen activation	-2.93301		GO Biological Processes	19	GO:0048644	muscle organ morphogenesis	-2.19519
					GO Biological Processes	19	GO:0022617	extracellular matrix disassembly	-2.92155		GO Biological Processes	19	GO:0003281	ventricular septum development	-2.0438
					GO Biological Processes	19	GO:0051457	maintenance of protein location in nucleus	-2.90748		GO Biological Processes	19	GO:0051260	protein homooligomerization	-2.99691
					GO Biological Processes	19	GO:0071383	cellular response to steroid hormone stimulus	-2.90392		GO Biological Processes	19	GO:0051259	protein complex oligomerization	-2.16718
					GO Biological Processes	19	GO:0007179	transforming growth factor beta receptor signaling pathway	-2.89792		GO Biological Processes	19	GO:0051289	protein homotetramerization	-2.01378
					GO Biological Processes	19	GO:0042060	wound healing	-2.89718		GO Biological Processes	19	GO:0010638	positive regulation of organelle organization	-2.96519
					GO Biological Processes	19	GO:0032507	maintenance of protein location in cell	-2.89532		GO Biological Processes	19	GO:0044089	positive regulation of cellular component biogenesis	-2.38448
					GO Biological Processes	19	GO:0070831	basement membrane assembly	-2.89218		GO Biological Processes	19	GO:0043254	regulation of protein complex assembly	-2.22607
					GO Biological Processes	19	GO:0060372	regulation of atrial cardiac muscle cell membrane repolarization	-2.89218		GO Biological Processes	19	GO:0006063	uronic acid metabolic process	-2.50065
					GO Biological Processes	19	GO:0072711	cellular response to hydroxyurea	-2.89218		GO Biological Processes	19	GO:0019585	glucuronate metabolic process	-2.50065
					GO Biological Processes	19	GO:0007172	signal complex assembly	-2.89218		GO Biological Processes	19	GO:0052695	cellular glucuronidation	-2.25868
					GO Biological Processes	19	GO:0090286	cytoskeletal anchoring at nuclear membrane	-2.89218		GO Biological Processes	19	GO:0010875	positive regulation of cholesterol efflux	-2.90784
					GO Biological Processes	19	GO:0043276	anoikis	-2.89115		GO Biological Processes	19	GO:0015918	sterol transport	-2.3343
					GO Biological Processes	19	GO:0090036	regulation of protein kinase C signaling	-2.88981		GO Biological Processes	19	GO:0032373	positive regulation of sterol transport	-2.25868
					GO Biological Processes	19	GO:0042921	glucocorticoid receptor signaling pathway	-2.88981		GO Biological Processes	19	GO:0032376	positive regulation of cholesterol transport	-2.25868
					GO Biological Processes	19	GO:0006913	nucleocytoplasmic transport	-2.88412		GO Biological Processes	19	GO:0061647	histone H3-K9 modification	-2.9039
					GO Biological Processes	19	GO:0050803	regulation of synapse structure or activity	-2.88349		GO Biological Processes	19	GO:0043970	histone H3-K9 acetylation	-2.6151
					GO Biological Processes	19	GO:0050770	regulation of axonogenesis	-2.8796		GO Biological Processes	19	GO:2000615	regulation of histone H3-K9 acetylation	-2.02129
					GO Biological Processes	19	GO:0051307	meiotic chromosome separation	-2.87929		GO Biological Processes	19	GO:0045494	photoreceptor cell maintenance	-2.89887
					GO Biological Processes	19	GO:0048814	regulation of dendrite morphogenesis	-2.87873		GO Biological Processes	19	GO:0060021	roof of mouth development	-2.8265
					GO Biological Processes	19	GO:0071230	cellular response to amino acid stimulus	-2.87136		GO Biological Processes	19	GO:0062009	secondary palate development	-2.61122
					GO Biological Processes	19	GO:0071559	response to transforming growth factor beta	-2.85032		GO Biological Processes	19	GO:0060216	definitive hemopoiesis	-2.82441
					GO Biological Processes	19	GO:0009612	response to mechanical stimulus	-2.84447		GO Biological Processes	19	GO:1903827	regulation of cellular protein localization	-2.81942
					GO Biological Processes	19	GO:0051495	positive regulation of cytoskeleton organization	-2.84447		GO Biological Processes	19	GO:1905475	regulation of protein localization to membrane	-2.28214
					GO Biological Processes	19	GO:0006820	anion transport	-2.84141		GO Biological Processes	19	GO:1990778	protein localization to cell periphery	-2.1758
					GO Biological Processes	19	GO:0030042	actin filament depolymerization	-2.83836		GO Biological Processes	19	GO:0007422	peripheral nervous system development	-2.81426
					GO Biological Processes	19	GO:0051058	negative regulation of small GTPase mediated signal transduction	-2.83836		GO Biological Processes	19	GO:0048709	oligodendrocyte differentiation	-2.46186
					GO Biological Processes	19	GO:0000209	protein polyubiquitination	-2.83537		GO Biological Processes	19	GO:0042552	myelination	-2.41263
					GO Biological Processes	19	GO:1903522	regulation of blood circulation	-2.83537		GO Biological Processes	19	GO:0007272	ensheathment of neurons	-2.30164
					GO Biological Processes	19	GO:0008088	axo-dendritic transport	-2.83228		GO Biological Processes	19	GO:0008366	axon ensheathment	-2.30164
					GO Biological Processes	19	GO:0045859	regulation of protein kinase activity	-2.82908		GO Biological Processes	19	GO:0010001	glial cell differentiation	-2.24647
					GO Biological Processes	19	GO:0070528	protein kinase C signaling	-2.81755		GO Biological Processes	19	GO:0042063	gliogenesis	-2.1758
					GO Biological Processes	19	GO:0070076	histone lysine demethylation	-2.81755		GO Biological Processes	19	GO:0009791	post-embryonic development	-2.77943
					GO Biological Processes	19	GO:0032368	regulation of lipid transport	-2.81745		GO Biological Processes	19	GO:0043087	regulation of GTPase activity	-2.72895
					GO Biological Processes	19	GO:0022404	molting cycle process	-2.81394		GO Biological Processes	19	GO:0010501	RNA secondary structure unwinding	-2.68703
					GO Biological Processes	19	GO:0022405	hair cycle process	-2.81394		GO Biological Processes	19	GO:0051121	hepoxilin metabolic process	-2.64114
					GO Biological Processes	19	GO:0007369	gastrulation	-2.80792		GO Biological Processes	19	GO:0051122	hepoxilin biosynthetic process	-2.64114
					GO Biological Processes	19	GO:0060348	bone development	-2.80792		GO Biological Processes	19	GO:0042759	long-chain fatty acid biosynthetic process	-2.43708
					GO Biological Processes	19	GO:0006282	regulation of DNA repair	-2.79063		GO Biological Processes	19	GO:1990511	piRNA biosynthetic process	-2.64114
					GO Biological Processes	19	GO:0051169	nuclear transport	-2.7764		GO Biological Processes	19	GO:0034587	piRNA metabolic process	-2.36841
					GO Biological Processes	19	GO:0010720	positive regulation of cell development	-2.7764		GO Biological Processes	19	GO:0033299	secretion of lysosomal enzymes	-2.64114
					GO Biological Processes	19	GO:0002504	antigen processing and presentation of peptide or polysaccharide antigen via MHC class II	-2.77205		GO Biological Processes	19	GO:0035610	protein side chain deglutamylation	-2.64114
					GO Biological Processes	19	GO:1905954	positive regulation of lipid localization	-2.7706		GO Biological Processes	19	GO:0048841	regulation of axon extension involved in axon guidance	-2.6151
					GO Biological Processes	19	GO:0060330	regulation of response to interferon-gamma	-2.75446		GO Biological Processes	19	GO:0050919	negative chemotaxis	-2.18325
					GO Biological Processes	19	GO:0060334	regulation of interferon-gamma-mediated signaling pathway	-2.75446		GO Biological Processes	19	GO:0048846	axon extension involved in axon guidance	-2.0613
					GO Biological Processes	19	GO:0051894	positive regulation of focal adhesion assembly	-2.75446		GO Biological Processes	19	GO:1902284	neuron projection extension involved in neuron projection guidance	-2.0613
					GO Biological Processes	19	GO:0001701	in utero embryonic development	-2.75132		GO Biological Processes	19	GO:1902667	regulation of axon guidance	-2.0613
					GO Biological Processes	19	GO:0046068	cGMP metabolic process	-2.74689		GO Biological Processes	19	GO:0032836	glomerular basement membrane development	-2.61122
					GO Biological Processes	19	GO:0007098	centrosome cycle	-2.73807		GO Biological Processes	19	GO:0021670	lateral ventricle development	-2.61122
					GO Biological Processes	19	GO:1900006	positive regulation of dendrite development	-2.73765		GO Biological Processes	19	GO:0071695	anatomical structure maturation	-2.59822
					GO Biological Processes	19	GO:0061061	muscle structure development	-2.73722		GO Biological Processes	19	GO:0021700	developmental maturation	-2.54975
					GO Biological Processes	19	GO:0071363	cellular response to growth factor stimulus	-2.73154		GO Biological Processes	19	GO:0050885	neuromuscular process controlling balance	-2.4902
					GO Biological Processes	19	GO:0010212	response to ionizing radiation	-2.72932		GO Biological Processes	19	GO:0050905	neuromuscular process	-2.47249
					GO Biological Processes	19	GO:0034497	protein localization to phagophore assembly site	-2.72603		GO Biological Processes	19	GO:0007157	heterophilic cell-cell adhesion via plasma membrane cell adhesion molecules	-2.4902
					GO Biological Processes	19	GO:0072659	protein localization to plasma membrane	-2.72029		GO Biological Processes	19	GO:0085029	extracellular matrix assembly	-2.48212
					GO Biological Processes	19	GO:0003015	heart process	-2.71652		GO Biological Processes	19	GO:0030335	positive regulation of cell migration	-2.47151
					GO Biological Processes	19	GO:0016236	macroautophagy	-2.71541		GO Biological Processes	19	GO:0051272	positive regulation of cellular component movement	-2.20844
					GO Biological Processes	19	GO:0010508	positive regulation of autophagy	-2.71109		GO Biological Processes	19	GO:2000147	positive regulation of cell motility	-2.20714
					GO Biological Processes	19	GO:0043046	DNA methylation involved in gamete generation	-2.70795		GO Biological Processes	19	GO:0090114	COPII-coated vesicle budding	-2.37056
					GO Biological Processes	19	GO:1901889	negative regulation of cell junction assembly	-2.70795		GO Biological Processes	19	GO:0016050	vesicle organization	-2.26804
					GO Biological Processes	19	GO:0035583	sequestering of TGFbeta in extracellular matrix	-2.69742		GO Biological Processes	19	GO:0048193	Golgi vesicle transport	-2.2369
					GO Biological Processes	19	GO:0090292	nuclear matrix anchoring at nuclear membrane	-2.69742		GO Biological Processes	19	GO:0048207	vesicle targeting, rough ER to cis-Golgi	-2.18397
					GO Biological Processes	19	GO:0034436	glycoprotein transport	-2.69742		GO Biological Processes	19	GO:0048208	COPII vesicle coating	-2.18397
					GO Biological Processes	19	GO:2000721	positive regulation of transcription from RNA polymerase II promoter involved in smooth muscle cell	-2.69742		GO Biological Processes	19	GO:0006901	vesicle coating	-2.08937
					GO Biological Processes	19	GO:1905167	positive regulation of lysosomal protein catabolic process	-2.69742		GO Biological Processes	19	GO:0051656	establishment of organelle localization	-2.06041
					GO Biological Processes	19	GO:0021817	nucleokinesis involved in cell motility in cerebral cortex radial glia guided migration	-2.69742		GO Biological Processes	19	GO:0048194	Golgi vesicle budding	-2.055
					GO Biological Processes	19	GO:0097695	establishment of protein-containing complex localization to telomere	-2.69742		GO Biological Processes	19	GO:0016322	neuron remodeling	-2.43708
					GO Biological Processes	19	GO:0097694	establishment of RNA localization to telomere	-2.69742		GO Biological Processes	19	GO:0007276	gamete generation	-2.41501
					GO Biological Processes	19	GO:0061092	positive regulation of phospholipid translocation	-2.69742		GO Biological Processes	19	GO:0003006	developmental process involved in reproduction	-2.35425
					GO Biological Processes	19	GO:0061091	regulation of phospholipid translocation	-2.69742		GO Biological Processes	19	GO:0030224	monocyte differentiation	-2.40252
					GO Biological Processes	19	GO:0099010	modification of postsynaptic structure	-2.69742		GO Biological Processes	19	GO:1903131	mononuclear cell differentiation	-2.40252
					GO Biological Processes	19	GO:0034397	telomere localization	-2.68974		GO Biological Processes	19	GO:0050931	pigment cell differentiation	-2.40252
					GO Biological Processes	19	GO:0010001	glial cell differentiation	-2.68743		GO Biological Processes	19	GO:0048066	developmental pigmentation	-2.18006
					GO Biological Processes	19	GO:0001539	cilium or flagellum-dependent cell motility	-2.68542		GO Biological Processes	19	GO:0009582	detection of abiotic stimulus	-2.39787
					GO Biological Processes	19	GO:0021955	central nervous system neuron axonogenesis	-2.68542		GO Biological Processes	19	GO:0050982	detection of mechanical stimulus	-2.30382
					GO Biological Processes	19	GO:0099623	regulation of cardiac muscle cell membrane repolarization	-2.68542		GO Biological Processes	19	GO:0009581	detection of external stimulus	-2.13213
					GO Biological Processes	19	GO:0010743	regulation of macrophage derived foam cell differentiation	-2.68542		GO Biological Processes	19	GO:0072089	stem cell proliferation	-2.37504
					GO Biological Processes	19	GO:0007416	synapse assembly	-2.68071		GO Biological Processes	19	GO:0036445	neuronal stem cell division	-2.02129
					GO Biological Processes	19	GO:0080135	regulation of cellular response to stress	-2.66704		GO Biological Processes	19	GO:0055057	neuroblast division	-2.02129
					GO Biological Processes	19	GO:0000122	negative regulation of transcription by RNA polymerase II	-2.66668		GO Biological Processes	19	GO:0050882	voluntary musculoskeletal movement	-2.36101
					GO Biological Processes	19	GO:0035690	cellular response to drug	-2.66586		GO Biological Processes	19	GO:0034394	protein localization to cell surface	-2.31076
					GO Biological Processes	19	GO:0019886	antigen processing and presentation of exogenous peptide antigen via MHC class II	-2.66522		GO Biological Processes	19	GO:0051896	regulation of protein kinase B signaling	-2.02358
					GO Biological Processes	19	GO:0032102	negative regulation of response to external stimulus	-2.66438		GO Biological Processes	19	GO:0070997	neuron death	-2.23542
					GO Biological Processes	19	GO:0002011	morphogenesis of an epithelial sheet	-2.65854		GO Biological Processes	19	GO:1901214	regulation of neuron death	-2.18884
					GO Biological Processes	19	GO:0032370	positive regulation of lipid transport	-2.65854		GO Biological Processes	19	GO:0030099	myeloid cell differentiation	-2.21449
					GO Biological Processes	19	GO:0044770	cell cycle phase transition	-2.65759		GO Biological Processes	19	GO:0002521	leukocyte differentiation	-2.06583
					GO Biological Processes	19	GO:1900026	positive regulation of substrate adhesion-dependent cell spreading	-2.64914		GO Biological Processes	19	GO:0043277	apoptotic cell clearance	-2.18325
					GO Biological Processes	19	GO:0021988	olfactory lobe development	-2.64914		GO Biological Processes	19	GO:0009595	detection of biotic stimulus	-2.0613
					GO Biological Processes	19	GO:0030834	regulation of actin filament depolymerization	-2.64193		GO Biological Processes	19	GO:2000178	negative regulation of neural precursor cell proliferation	-2.15659
					GO Biological Processes	19	GO:1900024	regulation of substrate adhesion-dependent cell spreading	-2.64193		GO Biological Processes	19	GO:0035745	T-helper 2 cell cytokine production	-2.14543
					GO Biological Processes	19	GO:0000041	transition metal ion transport	-2.64099		GO Biological Processes	19	GO:0016082	synaptic vesicle priming	-2.14543
					GO Biological Processes	19	GO:0003205	cardiac chamber development	-2.63791		GO Biological Processes	19	GO:0019919	peptidyl-arginine methylation, to asymmetrical-dimethyl arginine	-2.1388
					GO Biological Processes	19	GO:0030835	negative regulation of actin filament depolymerization	-2.63384		GO Biological Processes	19	GO:0033504	floor plate development	-2.1388
					GO Biological Processes	19	GO:0072595	maintenance of protein localization in organelle	-2.63384		GO Biological Processes	19	GO:2001016	positive regulation of skeletal muscle cell differentiation	-2.1388
					GO Biological Processes	19	GO:0046660	female sex differentiation	-2.63358		GO Biological Processes	19	GO:0030953	astral microtubule organization	-2.1388
					GO Biological Processes	19	GO:0007077	mitotic nuclear envelope disassembly	-2.63281		GO Biological Processes	19	GO:0051653	spindle localization	-2.05137
					GO Biological Processes	19	GO:0006644	phospholipid metabolic process	-2.63068		GO Biological Processes	19	GO:0090312	positive regulation of protein deacetylation	-2.0613
					GO Biological Processes	19	GO:0051962	positive regulation of nervous system development	-2.63068		GO Biological Processes	19	GO:0046486	glycerolipid metabolic process	-2.04458
					GO Biological Processes	19	GO:0060998	regulation of dendritic spine development	-2.62916		GO Biological Processes	19	GO:2000781	positive regulation of double-strand break repair	-2.02129
					GO Biological Processes	19	GO:0051298	centrosome duplication	-2.62916		GO Biological Processes	19	GO:0086069	bundle of His cell to Purkinje myocyte communication	-2.02129
					GO Biological Processes	19	GO:0008286	insulin receptor signaling pathway	-2.62873
					GO Biological Processes	19	GO:0032388	positive regulation of intracellular transport	-2.61781
					GO Biological Processes	19	GO:0072507	divalent inorganic cation homeostasis	-2.6158
					GO Biological Processes	19	GO:0007093	mitotic cell cycle checkpoint	-2.59872
					GO Biological Processes	19	GO:0022602	ovulation cycle process	-2.59769
					GO Biological Processes	19	GO:0055065	metal ion homeostasis	-2.59317
					GO Biological Processes	19	GO:0006304	DNA modification	-2.59286
					GO Biological Processes	19	GO:0051668	localization within membrane	-2.59286
					GO Biological Processes	19	GO:0051225	spindle assembly	-2.59286
					GO Biological Processes	19	GO:0086001	cardiac muscle cell action potential	-2.58856
					GO Biological Processes	19	GO:0043269	regulation of ion transport	-2.58834
					GO Biological Processes	19	GO:1904350	regulation of protein catabolic process in the vacuole	-2.58765
					GO Biological Processes	19	GO:0019695	choline metabolic process	-2.58765
					GO Biological Processes	19	GO:0072710	response to hydroxyurea	-2.58765
					GO Biological Processes	19	GO:1901203	positive regulation of extracellular matrix assembly	-2.58765
					GO Biological Processes	19	GO:0002315	marginal zone B cell differentiation	-2.58765
					GO Biological Processes	19	GO:0097119	postsynaptic density protein 95 clustering	-2.58765
					GO Biological Processes	19	GO:1900044	regulation of protein K63-linked ubiquitination	-2.58765
					GO Biological Processes	19	GO:0055088	lipid homeostasis	-2.5788
					GO Biological Processes	19	GO:0042133	neurotransmitter metabolic process	-2.5772
					GO Biological Processes	19	GO:0046330	positive regulation of JNK cascade	-2.57554
					GO Biological Processes	19	GO:0001942	hair follicle development	-2.57539
					GO Biological Processes	19	GO:1905952	regulation of lipid localization	-2.57498
					GO Biological Processes	19	GO:0016577	histone demethylation	-2.56076
					GO Biological Processes	19	GO:0044257	cellular protein catabolic process	-2.55957
					GO Biological Processes	19	GO:0043401	steroid hormone mediated signaling pathway	-2.5518
					GO Biological Processes	19	GO:1902284	neuron projection extension involved in neuron projection guidance	-2.55008
					GO Biological Processes	19	GO:1902667	regulation of axon guidance	-2.55008
					GO Biological Processes	19	GO:0048846	axon extension involved in axon guidance	-2.55008
					GO Biological Processes	19	GO:0009214	cyclic nucleotide catabolic process	-2.55008
					GO Biological Processes	19	GO:0060216	definitive hemopoiesis	-2.55008
					GO Biological Processes	19	GO:0051656	establishment of organelle localization	-2.54868
					GO Biological Processes	19	GO:0050807	regulation of synapse organization	-2.54621
					GO Biological Processes	19	GO:0048167	regulation of synaptic plasticity	-2.54621
					GO Biological Processes	19	GO:1901381	positive regulation of potassium ion transmembrane transport	-2.53708
					GO Biological Processes	19	GO:0022412	cellular process involved in reproduction in multicellular organism	-2.53645
					GO Biological Processes	19	GO:0060999	positive regulation of dendritic spine development	-2.53107
					GO Biological Processes	19	GO:0042303	molting cycle	-2.529
					GO Biological Processes	19	GO:0042633	hair cycle	-2.529
					GO Biological Processes	19	GO:0061982	meiosis I cell cycle process	-2.52504
					GO Biological Processes	19	GO:0043687	post-translational protein modification	-2.52266
					GO Biological Processes	19	GO:0006941	striated muscle contraction	-2.51948
					GO Biological Processes	19	GO:0071560	cellular response to transforming growth factor beta stimulus	-2.51769
					GO Biological Processes	19	GO:0061038	uterus morphogenesis	-2.51281
					GO Biological Processes	19	GO:0060332	positive regulation of response to interferon-gamma	-2.51281
					GO Biological Processes	19	GO:0060335	positive regulation of interferon-gamma-mediated signaling pathway	-2.51281
					GO Biological Processes	19	GO:0050882	voluntary musculoskeletal movement	-2.51281
					GO Biological Processes	19	GO:0006011	UDP-glucose metabolic process	-2.51281
					GO Biological Processes	19	GO:0097006	regulation of plasma lipoprotein particle levels	-2.51235
					GO Biological Processes	19	GO:0031958	corticosteroid receptor signaling pathway	-2.50897
					GO Biological Processes	19	GO:0021681	cerebellar granular layer development	-2.50597
					GO Biological Processes	19	GO:0099084	postsynaptic specialization organization	-2.50597
					GO Biological Processes	19	GO:0021692	cerebellar Purkinje cell layer morphogenesis	-2.50597
					GO Biological Processes	19	GO:0010745	negative regulation of macrophage derived foam cell differentiation	-2.50597
					GO Biological Processes	19	GO:0097106	postsynaptic density organization	-2.50597
					GO Biological Processes	19	GO:0051231	spindle elongation	-2.50597
					GO Biological Processes	19	GO:0032386	regulation of intracellular transport	-2.50593
					GO Biological Processes	19	GO:0051146	striated muscle cell differentiation	-2.49538
					GO Biological Processes	19	GO:0044772	mitotic cell cycle phase transition	-2.48885
					GO Biological Processes	19	GO:0002495	antigen processing and presentation of peptide antigen via MHC class II	-2.48688
					GO Biological Processes	19	GO:0000070	mitotic sister chromatid segregation	-2.48681
					GO Biological Processes	19	GO:0048593	camera-type eye morphogenesis	-2.47936
					GO Biological Processes	19	GO:1903393	positive regulation of adherens junction organization	-2.47803
					GO Biological Processes	19	GO:0001578	microtubule bundle formation	-2.46726
					GO Biological Processes	19	GO:0031669	cellular response to nutrient levels	-2.45864
					GO Biological Processes	19	GO:0098773	skin epidermis development	-2.45075
					GO Biological Processes	19	GO:0033045	regulation of sister chromatid segregation	-2.44749
					GO Biological Processes	19	GO:0031032	actomyosin structure organization	-2.44627
					GO Biological Processes	19	GO:0046677	response to antibiotic	-2.44529
					GO Biological Processes	19	GO:0010501	RNA secondary structure unwinding	-2.44529
					GO Biological Processes	19	GO:0046580	negative regulation of Ras protein signal transduction	-2.44529
					GO Biological Processes	19	GO:0050801	ion homeostasis	-2.44438
					GO Biological Processes	19	GO:0042462	eye photoreceptor cell development	-2.44296
					GO Biological Processes	19	GO:1901890	positive regulation of cell junction assembly	-2.44296
					GO Biological Processes	19	GO:0070286	axonemal dynein complex assembly	-2.44296
					GO Biological Processes	19	GO:0019216	regulation of lipid metabolic process	-2.44031
					GO Biological Processes	19	GO:0055080	cation homeostasis	-2.43559
					GO Biological Processes	19	GO:0043277	apoptotic cell clearance	-2.43045
					GO Biological Processes	19	GO:0010976	positive regulation of neuron projection development	-2.42912
					GO Biological Processes	19	GO:1900182	positive regulation of protein localization to nucleus	-2.42443
					GO Biological Processes	19	GO:0030048	actin filament-based movement	-2.42443
					GO Biological Processes	19	GO:0009582	detection of abiotic stimulus	-2.42443
					GO Biological Processes	19	GO:0031333	negative regulation of protein complex assembly	-2.42163
					GO Biological Processes	19	GO:0046824	positive regulation of nucleocytoplasmic transport	-2.42051
					GO Biological Processes	19	GO:0043583	ear development	-2.42047
					GO Biological Processes	19	GO:0048568	embryonic organ development	-2.4092
					GO Biological Processes	19	GO:0070192	chromosome organization involved in meiotic cell cycle	-2.40751
					GO Biological Processes	19	GO:0050769	positive regulation of neurogenesis	-2.40517
					GO Biological Processes	19	GO:0002335	mature B cell differentiation	-2.40408
					GO Biological Processes	19	GO:0006302	double-strand break repair	-2.39795
					GO Biological Processes	19	GO:0030003	cellular cation homeostasis	-2.39424
					GO Biological Processes	19	GO:0016032	viral process	-2.39323
					GO Biological Processes	19	GO:0006661	phosphatidylinositol biosynthetic process	-2.38812
					GO Biological Processes	19	GO:0003013	circulatory system process	-2.38624
					GO Biological Processes	19	GO:0051983	regulation of chromosome segregation	-2.3807
					GO Biological Processes	19	GO:0006400	tRNA modification	-2.37979
					GO Biological Processes	19	GO:0032508	DNA duplex unwinding	-2.37979
					GO Biological Processes	19	GO:0060047	heart contraction	-2.37921
					GO Biological Processes	19	GO:0072503	cellular divalent inorganic cation homeostasis	-2.37899
					GO Biological Processes	19	GO:0051222	positive regulation of protein transport	-2.37769
					GO Biological Processes	19	GO:0003231	cardiac ventricle development	-2.3697
					GO Biological Processes	19	GO:0060070	canonical Wnt signaling pathway	-2.36888
					GO Biological Processes	19	GO:0006875	cellular metal ion homeostasis	-2.36338
					GO Biological Processes	19	GO:0055002	striated muscle cell development	-2.36071
					GO Biological Processes	19	GO:0050000	chromosome localization	-2.35874
					GO Biological Processes	19	GO:0033344	cholesterol efflux	-2.35698
					GO Biological Processes	19	GO:0045739	positive regulation of DNA repair	-2.35698
					GO Biological Processes	19	GO:0007140	male meiotic nuclear division	-2.35698
					GO Biological Processes	19	GO:0034660	ncRNA metabolic process	-2.35433
					GO Biological Processes	19	GO:0036303	lymph vessel morphogenesis	-2.34464
					GO Biological Processes	19	GO:0006198	cAMP catabolic process	-2.34464
					GO Biological Processes	19	GO:0002313	mature B cell differentiation involved in immune response	-2.34464
					GO Biological Processes	19	GO:0033622	integrin activation	-2.34464
					GO Biological Processes	19	GO:0033157	regulation of intracellular protein transport	-2.34365
					GO Biological Processes	19	GO:0090316	positive regulation of intracellular protein transport	-2.34265
					GO Biological Processes	19	GO:0001754	eye photoreceptor cell differentiation	-2.33862
					GO Biological Processes	19	GO:0002088	lens development in camera-type eye	-2.33782
					GO Biological Processes	19	GO:0042908	xenobiotic transport	-2.33409
					GO Biological Processes	19	GO:0032836	glomerular basement membrane development	-2.33409
					GO Biological Processes	19	GO:0005984	disaccharide metabolic process	-2.33409
					GO Biological Processes	19	GO:0060339	negative regulation of type I interferon-mediated signaling pathway	-2.33409
					GO Biological Processes	19	GO:0071396	cellular response to lipid	-2.33343
					GO Biological Processes	19	GO:0006482	protein demethylation	-2.3315
					GO Biological Processes	19	GO:0008214	protein dealkylation	-2.3315
					GO Biological Processes	19	GO:0086019	cell-cell signaling involved in cardiac conduction	-2.3315
					GO Biological Processes	19	GO:0085029	extracellular matrix assembly	-2.3315
					GO Biological Processes	19	GO:1901652	response to peptide	-2.33028
					GO Biological Processes	19	GO:0090276	regulation of peptide hormone secretion	-2.33027
					GO Biological Processes	19	GO:0034405	response to fluid shear stress	-2.32888
					GO Biological Processes	19	GO:0047496	vesicle transport along microtubule	-2.32888
					GO Biological Processes	19	GO:0001501	skeletal system development	-2.32779
					GO Biological Processes	19	GO:0045665	negative regulation of neuron differentiation	-2.32551
					GO Biological Processes	19	GO:0043331	response to dsRNA	-2.32413
					GO Biological Processes	19	GO:0050905	neuromuscular process	-2.32413
					GO Biological Processes	19	GO:0008015	blood circulation	-2.31973
					GO Biological Processes	19	GO:0014013	regulation of gliogenesis	-2.31954
					GO Biological Processes	19	GO:0007127	meiosis I	-2.31774
					GO Biological Processes	19	GO:0042552	myelination	-2.31754
					GO Biological Processes	19	GO:0007346	regulation of mitotic cell cycle	-2.31458
					GO Biological Processes	19	GO:0007039	protein catabolic process in the vacuole	-2.31157
					GO Biological Processes	19	GO:0045141	meiotic telomere clustering	-2.31157
					GO Biological Processes	19	GO:0035020	regulation of Rac protein signal transduction	-2.31157
					GO Biological Processes	19	GO:0043550	regulation of lipid kinase activity	-2.30088
					GO Biological Processes	19	GO:0035725	sodium ion transmembrane transport	-2.29814
					GO Biological Processes	19	GO:0045685	regulation of glial cell differentiation	-2.29741
					GO Biological Processes	19	GO:0098771	inorganic ion homeostasis	-2.29701
					GO Biological Processes	19	GO:0009411	response to UV	-2.28218
					GO Biological Processes	19	GO:1901615	organic hydroxy compound metabolic process	-2.28145
					GO Biological Processes	19	GO:0009581	detection of external stimulus	-2.27588
					GO Biological Processes	19	GO:0050879	multicellular organismal movement	-2.27204
					GO Biological Processes	19	GO:0050881	musculoskeletal movement	-2.27204
					GO Biological Processes	19	GO:0031109	microtubule polymerization or depolymerization	-2.26879
					GO Biological Processes	19	GO:0042307	positive regulation of protein import into nucleus	-2.26879
					GO Biological Processes	19	GO:2000765	regulation of cytoplasmic translation	-2.26863
					GO Biological Processes	19	GO:0045910	negative regulation of DNA recombination	-2.26863
					GO Biological Processes	19	GO:0031400	negative regulation of protein modification process	-2.26849
					GO Biological Processes	19	GO:1903828	negative regulation of cellular protein localization	-2.26448
					GO Biological Processes	19	GO:0055001	muscle cell development	-2.2591
					GO Biological Processes	19	GO:0021885	forebrain cell migration	-2.25895
					GO Biological Processes	19	GO:0042632	cholesterol homeostasis	-2.24978
					GO Biological Processes	19	GO:0055092	sterol homeostasis	-2.24978
					GO Biological Processes	19	GO:0050982	detection of mechanical stimulus	-2.24844
					GO Biological Processes	19	GO:0061351	neural precursor cell proliferation	-2.2364
					GO Biological Processes	19	GO:0060285	cilium-dependent cell motility	-2.23508
					GO Biological Processes	19	GO:0021799	cerebral cortex radially oriented cell migration	-2.23508
					GO Biological Processes	19	GO:0031111	negative regulation of microtubule polymerization or depolymerization	-2.23508
					GO Biological Processes	19	GO:0051653	spindle localization	-2.23204
					GO Biological Processes	19	GO:1904951	positive regulation of establishment of protein localization	-2.23157
					GO Biological Processes	19	GO:0060048	cardiac muscle contraction	-2.22903
					GO Biological Processes	19	GO:0021772	olfactory bulb development	-2.2259
					GO Biological Processes	19	GO:0051293	establishment of spindle localization	-2.2259
					GO Biological Processes	19	GO:0008016	regulation of heart contraction	-2.22232
					GO Biological Processes	19	GO:0006109	regulation of carbohydrate metabolic process	-2.21939
					GO Biological Processes	19	GO:0042594	response to starvation	-2.21939
					GO Biological Processes	19	GO:0009755	hormone-mediated signaling pathway	-2.21933
					GO Biological Processes	19	GO:0006275	regulation of DNA replication	-2.21813
					GO Biological Processes	19	GO:1904019	epithelial cell apoptotic process	-2.21466
					GO Biological Processes	19	GO:0008306	associative learning	-2.2043
					GO Biological Processes	19	GO:0097242	amyloid-beta clearance	-2.19449
					GO Biological Processes	19	GO:0007097	nuclear migration	-2.19449
					GO Biological Processes	19	GO:0044804	autophagy of nucleus	-2.19449
					GO Biological Processes	19	GO:0007026	negative regulation of microtubule depolymerization	-2.19449
					GO Biological Processes	19	GO:0009267	cellular response to starvation	-2.19141
					GO Biological Processes	19	GO:2000394	positive regulation of lamellipodium morphogenesis	-2.19053
					GO Biological Processes	19	GO:2000766	negative regulation of cytoplasmic translation	-2.19053
					GO Biological Processes	19	GO:0044806	G-quadruplex DNA unwinding	-2.19053
					GO Biological Processes	19	GO:1905165	regulation of lysosomal protein catabolic process	-2.19053
					GO Biological Processes	19	GO:0021814	cell motility involved in cerebral cortex radial glia guided migration	-2.19053
					GO Biological Processes	19	GO:0021860	pyramidal neuron development	-2.19053
					GO Biological Processes	19	GO:0120009	intermembrane lipid transfer	-2.19053
					GO Biological Processes	19	GO:2000427	positive regulation of apoptotic cell clearance	-2.19053
					GO Biological Processes	19	GO:0051791	medium-chain fatty acid metabolic process	-2.19053
					GO Biological Processes	19	GO:0061383	trabecula morphogenesis	-2.19033
					GO Biological Processes	19	GO:2000177	regulation of neural precursor cell proliferation	-2.18736
					GO Biological Processes	19	GO:0016239	positive regulation of macroautophagy	-2.18667
					GO Biological Processes	19	GO:0046488	phosphatidylinositol metabolic process	-2.18395
					GO Biological Processes	19	GO:0051053	negative regulation of DNA metabolic process	-2.18301
					GO Biological Processes	19	GO:0060537	muscle tissue development	-2.18267
					GO Biological Processes	19	GO:0001704	formation of primary germ layer	-2.17574
					GO Biological Processes	19	GO:0043434	response to peptide hormone	-2.17129
					GO Biological Processes	19	GO:0061387	regulation of extent of cell growth	-2.16769
					GO Biological Processes	19	GO:0045132	meiotic chromosome segregation	-2.16769
					GO Biological Processes	19	GO:0060333	interferon-gamma-mediated signaling pathway	-2.16769
					GO Biological Processes	19	GO:0007272	ensheathment of neurons	-2.16525
					GO Biological Processes	19	GO:0008366	axon ensheathment	-2.16525
					GO Biological Processes	19	GO:1904591	positive regulation of protein import	-2.1617
					GO Biological Processes	19	GO:0046545	development of primary female sexual characteristics	-2.1617
					GO Biological Processes	19	GO:0031570	DNA integrity checkpoint	-2.15249
					GO Biological Processes	19	GO:0007548	sex differentiation	-2.15246
					GO Biological Processes	19	GO:0060307	regulation of ventricular cardiac muscle cell membrane repolarization	-2.14261
					GO Biological Processes	19	GO:0006144	purine nucleobase metabolic process	-2.14261
					GO Biological Processes	19	GO:0040001	establishment of mitotic spindle localization	-2.14261
					GO Biological Processes	19	GO:0099622	cardiac muscle cell membrane repolarization	-2.13963
					GO Biological Processes	19	GO:2001252	positive regulation of chromosome organization	-2.13936
					GO Biological Processes	19	GO:0060401	cytosolic calcium ion transport	-2.13936
					GO Biological Processes	19	GO:0061888	regulation of astrocyte activation	-2.13849
					GO Biological Processes	19	GO:0035021	negative regulation of Rac protein signal transduction	-2.13849
					GO Biological Processes	19	GO:1902564	negative regulation of neutrophil activation	-2.13849
					GO Biological Processes	19	GO:0090230	regulation of centromere complex assembly	-2.13849
					GO Biological Processes	19	GO:0046125	pyrimidine deoxyribonucleoside metabolic process	-2.13849
					GO Biological Processes	19	GO:1903903	regulation of establishment of T cell polarity	-2.13849
					GO Biological Processes	19	GO:0046959	habituation	-2.13849
					GO Biological Processes	19	GO:0030423	targeting of mRNA for destruction involved in RNA interference	-2.13849
					GO Biological Processes	19	GO:0015722	canalicular bile acid transport	-2.13849
					GO Biological Processes	19	GO:0035633	maintenance of permeability of blood-brain barrier	-2.13849
					GO Biological Processes	19	GO:1904690	positive regulation of cytoplasmic translational initiation	-2.13849
					GO Biological Processes	19	GO:0046104	thymidine metabolic process	-2.13849
					GO Biological Processes	19	GO:1902202	regulation of hepatocyte growth factor receptor signaling pathway	-2.13849
					GO Biological Processes	19	GO:0007060	male meiosis chromosome segregation	-2.13849
					GO Biological Processes	19	GO:1903690	negative regulation of wound healing, spreading of epidermal cells	-2.13849
					GO Biological Processes	19	GO:0050923	regulation of negative chemotaxis	-2.13849
					GO Biological Processes	19	GO:0030473	nuclear migration along microtubule	-2.13849
					GO Biological Processes	19	GO:0090220	chromosome localization to nuclear envelope involved in homologous chromosome segregation	-2.13821
					GO Biological Processes	19	GO:1901201	regulation of extracellular matrix assembly	-2.13821
					GO Biological Processes	19	GO:0007076	mitotic chromosome condensation	-2.13821
					GO Biological Processes	19	GO:0000712	resolution of meiotic recombination intermediates	-2.13821
					GO Biological Processes	19	GO:0051895	negative regulation of focal adhesion assembly	-2.13821
					GO Biological Processes	19	GO:0048545	response to steroid hormone	-2.13662
					GO Biological Processes	19	GO:0072001	renal system development	-2.13158
					GO Biological Processes	19	GO:0034502	protein localization to chromosome	-2.12658
					GO Biological Processes	19	GO:0032204	regulation of telomere maintenance	-2.12658
					GO Biological Processes	19	GO:0019228	neuronal action potential	-2.12572
					GO Biological Processes	19	GO:0007019	microtubule depolymerization	-2.12572
					GO Biological Processes	19	GO:0009225	nucleotide-sugar metabolic process	-2.12572
					GO Biological Processes	19	GO:0007616	long-term memory	-2.12572
					GO Biological Processes	19	GO:0071709	membrane assembly	-2.12433
					GO Biological Processes	19	GO:0010977	negative regulation of neuron projection development	-2.12231
					GO Biological Processes	19	GO:0031668	cellular response to extracellular stimulus	-2.12
					GO Biological Processes	19	GO:0001845	phagolysosome assembly	-2.11814
					GO Biological Processes	19	GO:2000574	regulation of microtubule motor activity	-2.11814
					GO Biological Processes	19	GO:2000392	regulation of lamellipodium morphogenesis	-2.11814
					GO Biological Processes	19	GO:0045945	positive regulation of transcription by RNA polymerase III	-2.11814
					GO Biological Processes	19	GO:0033235	positive regulation of protein sumoylation	-2.11814
					GO Biological Processes	19	GO:0001767	establishment of lymphocyte polarity	-2.11814
					GO Biological Processes	19	GO:0030575	nuclear body organization	-2.11814
					GO Biological Processes	19	GO:0099624	atrial cardiac muscle cell membrane repolarization	-2.11814
					GO Biological Processes	19	GO:0051292	nuclear pore complex assembly	-2.11814
					GO Biological Processes	19	GO:0032392	DNA geometric change	-2.11742
					GO Biological Processes	19	GO:1903035	negative regulation of response to wounding	-2.11742
					GO Biological Processes	19	GO:0045667	regulation of osteoblast differentiation	-2.11651
					GO Biological Processes	19	GO:0030902	hindbrain development	-2.11493
					GO Biological Processes	19	GO:0060997	dendritic spine morphogenesis	-2.11167
					GO Biological Processes	19	GO:2001238	positive regulation of extrinsic apoptotic signaling pathway	-2.11167
					GO Biological Processes	19	GO:0042698	ovulation cycle	-2.10989
					GO Biological Processes	19	GO:0032411	positive regulation of transporter activity	-2.10966
					GO Biological Processes	19	GO:0008585	female gonad development	-2.10966
					GO Biological Processes	19	GO:0006873	cellular ion homeostasis	-2.10911
					GO Biological Processes	19	GO:0016049	cell growth	-2.10535
					GO Biological Processes	19	GO:0042692	muscle cell differentiation	-2.10334
					GO Biological Processes	19	GO:0014706	striated muscle tissue development	-2.09459
					GO Biological Processes	19	GO:1900076	regulation of cellular response to insulin stimulus	-2.09414
					GO Biological Processes	19	GO:0003281	ventricular septum development	-2.09414
					GO Biological Processes	19	GO:1900180	regulation of protein localization to nucleus	-2.08286
					GO Biological Processes	19	GO:0032869	cellular response to insulin stimulus	-2.07975
					GO Biological Processes	19	GO:1902743	regulation of lamellipodium organization	-2.07909
					GO Biological Processes	19	GO:0099518	vesicle cytoskeletal trafficking	-2.07909
					GO Biological Processes	19	GO:0099175	regulation of postsynapse organization	-2.07523
					GO Biological Processes	19	GO:0022029	telencephalon cell migration	-2.07523
					GO Biological Processes	19	GO:0051057	positive regulation of small GTPase mediated signal transduction	-2.07523
					GO Biological Processes	19	GO:0051303	establishment of chromosome localization	-2.06741
					GO Biological Processes	19	GO:1901379	regulation of potassium ion transmembrane transport	-2.06741
					GO Biological Processes	19	GO:0030335	positive regulation of cell migration	-2.06316
					GO Biological Processes	19	GO:0030534	adult behavior	-2.06109
					GO Biological Processes	19	GO:0033674	positive regulation of kinase activity	-2.06055
					GO Biological Processes	19	GO:0030168	platelet activation	-2.05922
					GO Biological Processes	19	GO:0042472	inner ear morphogenesis	-2.05724
					GO Biological Processes	19	GO:0032091	negative regulation of protein binding	-2.05724
					GO Biological Processes	19	GO:0048010	vascular endothelial growth factor receptor signaling pathway	-2.05724
					GO Biological Processes	19	GO:0086066	atrial cardiac muscle cell to AV node cell communication	-2.0567
					GO Biological Processes	19	GO:0071711	basement membrane organization	-2.0567
					GO Biological Processes	19	GO:0086026	atrial cardiac muscle cell to AV node cell signaling	-2.0567
					GO Biological Processes	19	GO:0086014	atrial cardiac muscle cell action potential	-2.0567
					GO Biological Processes	19	GO:0031114	regulation of microtubule depolymerization	-2.0567
					GO Biological Processes	19	GO:0060065	uterus development	-2.0567
					GO Biological Processes	19	GO:0055074	calcium ion homeostasis	-2.05178
					GO Biological Processes	19	GO:0043954	cellular component maintenance	-2.05139
					GO Biological Processes	19	GO:0098930	axonal transport	-2.05139
					GO Biological Processes	19	GO:0014014	negative regulation of gliogenesis	-2.05139
					GO Biological Processes	19	GO:0033047	regulation of mitotic sister chromatid segregation	-2.04896
					GO Biological Processes	19	GO:0097553	calcium ion transmembrane import into cytosol	-2.03951
					GO Biological Processes	19	GO:0048008	platelet-derived growth factor receptor signaling pathway	-2.03593
					GO Biological Processes	19	GO:0048729	tissue morphogenesis	-2.03566
					GO Biological Processes	19	GO:0006606	protein import into nucleus	-2.03253
					GO Biological Processes	19	GO:0097191	extrinsic apoptotic signaling pathway	-2.03131
					GO Biological Processes	19	GO:0010742	macrophage derived foam cell differentiation	-2.0306
					GO Biological Processes	19	GO:0014037	Schwann cell differentiation	-2.0306
					GO Biological Processes	19	GO:0003230	cardiac atrium development	-2.0306
					GO Biological Processes	19	GO:0045005	DNA-dependent DNA replication maintenance of fidelity	-2.0306
					GO Biological Processes	19	GO:0090077	foam cell differentiation	-2.0306
					GO Biological Processes	19	GO:0009310	amine catabolic process	-2.02509
					GO Biological Processes	19	GO:0071514	genetic imprinting	-2.02509
					GO Biological Processes	19	GO:0071496	cellular response to external stimulus	-2.02158
					GO Biological Processes	19	GO:0046627	negative regulation of insulin receptor signaling pathway	-2.01995
					GO Biological Processes	19	GO:0031297	replication fork processing	-2.01995
					GO Biological Processes	19	GO:0021696	cerebellar cortex morphogenesis	-2.01995
					GO Biological Processes	19	GO:0016567	protein ubiquitination	-2.01976
					GO Biological Processes	19	GO:0030111	regulation of Wnt signaling pathway	-2.0194
					GO Biological Processes	19	GO:1903725	regulation of phospholipid metabolic process	-2.01773
					GO Biological Processes	19	GO:0043410	positive regulation of MAPK cascade	-2.01737
					GO Biological Processes	19	GO:1903008	organelle disassembly	-2.01499
					GO Biological Processes	19	GO:0070252	actin-mediated cell contraction	-2.01499
					GO Biological Processes	19	GO:0001822	kidney development	-2.01235
					GO Biological Processes	19	GO:0034764	positive regulation of transmembrane transport	-2.01002
					GO Biological Processes	19	GO:1903046	meiotic cell cycle process	-2.01002
					GO Biological Processes	19	GO:0043266	regulation of potassium ion transport	-2.00601
					GO Biological Processes	19	GO:0032414	positive regulation of ion transmembrane transporter activity	-2.00563
					GO Biological Processes	19	GO:0000077	DNA damage checkpoint	-2.00553
					GO Biological Processes	19	GO:0086065	cell communication involved in cardiac conduction	-2.0051

## Sheet: Figure 6
>Variola minor virus	AEYNTECRERAM
>Variola virus	RIQDDVRRRPGC
>Variola virus	GTWRYPPGTRME
>Variola virus	SSHARYKSLRFS
>Variola virus	EWHEFEERFMGV
>Variola virus	FGRGMVNWEGS
>Variola virus	MSKRQCNKQYTR
>Variola virus	RWNKILSNMRG
>Variola virus	HGARLGPGAL
>Variola virus	LNREYNNSGGVM
>Variola virus	SRSKVTISIRPR
>Variola virus	DKNSQLCRHHCR
>Variola virus	GAPRRQTEKASK
>Variola virus	LVSKTFDACPG
>Variola virus	KCSLKRNISRV
>Variola virus	VARRTPAMVKKQ
>Variola virus	TSLGGDHSLVRG
>Variola virus	IISRKGIYEQGV
>Variola virus	LPRNWLKQRDIR
>Variola virus	NEKQYHEGRG
>Variola virus	LVSTTFDECPG
>Variola virus	SSHARYKRLRFS
>Variola virus	SSHARYKSLRF
>Variola virus	SSHARYKSMRFS
>Variola virus	ACDSRVVTRPAM
>Variola virus	RGQCVTCARQRR
>Variola virus	GENLGFRVESCE
>Variola virus	SSHARYKSLRFT
>Variola virus	REEECGRGGGGK
>Variola virus	RVFEAREATKTR
>Variola virus	GATSVIWTNSQS
>Variola virus	RCAPIGGRIDMA
>Variola virus	SSHARFKSLRFS
>Variola virus	ADFFWRLYLSRP
>Variola virus	GPPWSSQLGDLG
>Variola virus	STGGWHRTSR
>Variola virus	AAGDLSRKGAYG
>Variola virus	GCERDWLSSAIV
>Variola virus	SSHARYKSLRYS
>Variola virus	LLGKRTRLIVRR
>Variola virus	CQHHRMPQYIGL
>Variola virus	GTWDEAMGVQAT
>Variola virus	GTWQYPPGTRME
>Variola virus	SSHARYKSVRFS
>Variola virus	AVVKVVPHKTT
>Variola virus	SNGFPWNQRGVA
>Variola virus	GPQKDQSIEGIV
>Variola virus	MGVGTFDACSD
>Variola virus	RCAPNGGRIDLA
>Variola virus	RSAADGRDVRWD
>Variola virus	RSLGHWEDVQDS
>Variola virus	WPGRNERMVYT
>Variola virus	ARSARKWPKLNI
>Variola virus	GTSGTERGSTSP
>Variola virus	SALGVEEEGEGV
>Variola virus	SSHARYRSLRFS
>Variola virus	SSHARYKGLRFS
>Variola virus	RELHLFLVTLG
>Variola virus	MYWSEPMNFRVS
>Variola virus	RIQDDVHRRPGC
>Variola virus	VGARCHQQYTRL
>Variola virus	AREVLQVGKGVK
>Variola virus	IRLLLPGKTS
>Variola virus	AGRQPRVVYAR
>Variola virus	AYAPKRRTTGKG
>Variola virus	RIQDDVSRRPGC
>Variola virus	KFVRMARVEVSL
TRIM21	VIAVIRAVHGER
TRIM21	FPTWIVWLWRRN
TRIM21	HRLGRQGARCA
TRIM69	PIQYMVLLRLIR
TRIM69	RNYMLWREFLRG
TRIM69	GGVEGRKRDRDV
TRIM69	VGAVRPCIIREH
TRIM69	RQAVCPLTQHVG
TRIM69	LIGVARDGDATP
TRIM69	VHKARVSAREWA
TRIM69	VGAVRQCIIREH
TRIM69	TGELLVKTLNLG
TRIM69	NESLVPVLYDTT
TRIM69	VHKARVSARVWE
TRIM69	VRKARVSARVWA
TRIM69	VHKAQVSARVWA
TRIM69	TGELLVKKLHLG
TRIM69	RGTTSGKYEREQ
TRIML2	LRRGRHEGRGN
TRIML2	VFLLLGRVGRE
TRIML2	GRVGRVGRSSVA
TRIML2	LRRGRPEGRGN
TRIML2	VAIETATRWPRS
TRIML2	ILMCGEGTLKKD
TRIML2	LRSGRHEGRGN
TRIML2	GIVDRRIGRENL
TRIML2	GRIGRVGRSSVA
TRIML2	LRRGRHEGSGN
TRIML2	TNLVMPRWTLWI
TRIML2	DNVSNARYSLEV
TRIML2	GRVGRVGRRSVA
TRIML2	LRRGRREGRGN
TRIML2	RKDLDCERGTLS
TRIM47	LRPRRGGGTSRT
TRIM47	GRTQGDANKQCV
TRIM47	ACLDWKGDTFA
TRIM47	TLGVQLRKGHFH
TRIM47	KHKGARGGGGYE
TRIM47	SAQRFGPQKPYV
TRIM47	KHKGALGGGGNE
TRIM47	RLDDLGAGGAMH
TRIM47	QKLIRLQGDVRR
TRIM47	MHGRAKGGKRRQ
TRIM47	SGHERARMTRGH
TRIM47	VARRTTALVKKQ
TRIM46	PGVRDSARVGGI
TRIM46	DLEEVSHLVRGR
TRIM46	PSNALRGGGHEG
TRIM46	RMGDLAVEIGRS
TRIM46	HEQTFRTVASNA
TRIM46	KSATLQDLARRG
TRIM46	PGVRDSARGGGI
TRIM46	LRVRGYARAGRR
TRIM46	LRRWRRRLEVQG
TRIM46	PSNELRGGGHEG
TRIM46	PSNALRGGGHDG
TRIM46	PGVRDSARDGGI
TRIM46	DLEEVSQLVRGR
TRIM46	PSNALRGGGHAG
TRIM46	DLEEVSDLVRGR
TRIM46	GRGTGHRGFGNH
TRIM46	GTQKAQSIAGIV
TRIM46	VKIGRVRGCVKG
TRIM46	PSNALRGGGHQG
TRIM46	LAVGQQMRLLSQ
TRIM46	GMRWYRRGQVRG
TRIM46	LAVGQQMRLLTP
TRIM46	LAVGQQMRLLSA
TRIM46	MPRVSDENGRDG
TRIM46	RMGDLAVEKGRS
TRIM46	DLEEVGHLVRGR
TRIM46	PSNALRGGGHKG
TRIM27	RVGISAAGGAGL
TRIM27	AHASVKPQIGA
TRIM27	DRRAQGESKE
TRIM27	ENQLDTLRRARS
TRIM27	AGRKEHRRLGL
TRIM27	RVGISAARGAGL
TRIM27	DRRAQGESKK
TRIM27	PGRKEHRRVGL
TRIM27	ASRRRTQREEAR
TRIM27	RKRRRAQGIEE
TRIM60	HLLQVRFSSGR
TRIM60	KMRRSRAQRQTE
TRIM60	NKRSFLGGAWA
TRIM33	WTAVLRHGGPLL
TRIM33	RRDKLFAESTDR
TRIM33	NALAGGMCRSCG
TRIM33	LGFMVMCGERTT
TRIM33	LAQERVCHELSI
TRIM33	RCVSVRCPLCRR
TRIM33	CSPGGGDGDVVQ
TRIM33	CISGFVLRCTRR
TRIM33	KLRHLTIHVKT
TRIM33	CSRVGGDGDVVQ
TRIM10	GGSCGIGAASEM
TRIM10	IETSGLWGRGVR
TRIM10	NLRDSASGASCT
TRIM10	GGSCGIGVAREM
TRIM7	DDFVGVRLGER
TRIM7	DEFVGVRLGER
TRIM7	GRREELSHALAQ
TRIM77	RTVMPQPVSGL
TRIM77	AKRLICATDKAA
TRIM77	GWEQDVKSGCEG
TRIM77	QASQRNLRRAH
TRIM77	SLCSLDDTVLGA
TRIM77	YCREAWSGIGAA
TRIM3	EIQLDTLRRARS
TRIM3	GSVIALVGGDSQ
TRIM3	VHELILQIEALR
TRIM3	DRNHHSLALLRK
TRIM3	ALGKGLQQATVT
TRIM3	KVCRKGNHRL
TRIM3	DDVSGLLRAVLE
TRIM3	GSVIALVGGASQ
TRIM3	VAYFDARRWRYS
TRIM3	EIQLDTLRRGRS
TRIM3	EIQLDTLRRGRS
TRIM3	TGELLVKTLLLG
TRIM3	ARSWRYTLRQAI
TRIM3	ELQLDTLRRARS
TRIM3	ELQLDTLRRARS
TRIM3	ENQLDTLRRARS
TRIM3	RIPDDVRRRPGC
TRIM3	AIGECNSTQHRT
TRIM3	QAAELLYRMLFV
TRIM3	WVRVRVIRRPSG
TRIM3	SSHARYKSVRFS
TRIM3	CLVDYNEEGQRT
TRIM3	ESQLDTLRRARS
TRIM3	EIQLDTLRRTRS
TRIM3	ASSWRYTQRQAI
TRIM3	TGVFRVGSRLV
TRIM3	GSPYRVRLPVGF
TRIM3	GRVIALVGGDSQ
TRIM3	GVLGRRGRSPGL
TRIM3	RRSMLSCGWLLT
TRIM3	EIQLDTLRRA
TRIM3	EIQLDTLRRA
TRIM3	EIQLDTLRRAQS
TRIM3	EIQLDTLRRAQS
TRIM3	EIGRVGKRGGTR
TRIM3	HGTVALRAFVC

## Sheet: Figure 7
Name	Description	Size	Start of sequence	Linear
sp|Q9UPN9|	TRI33_HUMAN E3 ubiquitin-protein ligase TRIM33 OS=Homo sapiens OX=9606 GN=TRIM33 PE=1 SV=3	1127	MAENKGGGEAESGGGGSGSAPVTAGAAGPAAQEAEPPLTAVLVEEEEEEG	Linear
sp|P19474|	RO52_HUMAN E3 ubiquitin-protein ligase TRIM21 OS=Homo sapiens OX=9606 GN=TRIM21 PE=1 SV=1	475	MASAARLTMMWEEVTCPICLDPFVEPVSIECGHSFCQECISQVGKGGGSV	Linear
sp|Q86WT6|	TRI69_HUMAN E3 ubiquitin-protein ligase TRIM69 OS=Homo sapiens OX=9606 GN=TRIM69 PE=1 SV=2	500	MEVSTNPSSNIDPGDYVEMNDSITHLPSKVVIQDITMELHCPLCNDWFRD	Linear
sp|Q8N7C3|	TRIMM_HUMAN Probable E3 ubiquitin-protein ligase TRIML2 OS=Homo sapiens OX=9606 GN=TRIML2 PE=1 SV=1	387	MVCGIQEAAENYRKLFQEILNTSREKLEAAKSILTDEQERMAMIQEEEQN	Linear
sp|Q96LD4|	TRI47_HUMAN E3 ubiquitin-protein ligase TRIM47 OS=Homo sapiens OX=9606 GN=TRIM47 PE=1 SV=2	638	MDGSGPFSCPICLEPLREPVTLPCGHNFCLACLGALWPHRGASGAGGPGG	Linear
sp|Q7Z4K8|	TRI46_HUMAN Tripartite motif-containing protein 46 OS=Homo sapiens OX=9606 GN=TRIM46 PE=2 SV=2	759	MAEGEDMQTFTSIMDALVRISTSMKNMEKELLCPVCQEMYKQPLVLPCTH	Linear
sp|P14373|	TRI27_HUMAN Zinc finger protein RFP OS=Homo sapiens OX=9606 GN=TRIM27 PE=1 SV=1	513	MASGSVAECLQQETTCPVCLQYFAEPMMLDCGHNICCACLARCWGTAETN	Linear
sp|Q495X7|	TRI60_HUMAN Tripartite motif-containing protein 60 OS=Homo sapiens OX=9606 GN=TRIM60 PE=2 SV=2	471	MEFVTALVNLQEESSCPICLEYLKDPVTINCGHNFCRSCLSVSWKDLDDT	Linear
sp|Q9UDY6|	TRI10_HUMAN Tripartite motif-containing protein 10 OS=Homo sapiens OX=9606 GN=TRIM10 PE=1 SV=3	481	MASAASVTSLADEVNCPICQGTLREPVTIDCGHNFCRACLTRYCEIPGPD	Linear
sp|Q9C029|	TRIM7_HUMAN E3 ubiquitin-protein ligase TRIM7 OS=Homo sapiens OX=9606 GN=TRIM7 PE=1 SV=2	511	MAAVGPRTGPGTGAEALALAAELQGEATCSICLELFREPVSVECGHSFCR	Linear
sp|I1YAP6|	TRI77_HUMAN Tripartite motif-containing protein 77 OS=Homo sapiens OX=9606 GN=TRIM77 PE=2 SV=2	450	MASAITQCSTSELTCSICTDYLTDPVTICCGHRFCSPCLCLLWEDTLTPN	Linear
sp|O75382|	TRIM3_HUMAN Tripartite motif-containing protein 3 OS=Homo sapiens OX=9606 GN=TRIM3 PE=1 SV=2	744	MAKREDSPGPEVQPMDKQFLVCSICLDRYQCPKVLPCLHTFCERCLQNYI	Linear

## Sheet: Supplementary Figure 1
Supplementary Figure 1 describes the processing of raw sequencing files
Raw sequencing data have been reposited in DRYAD
DRYAD link: https://doi.org/10.5061/dryad.gmsbcc2mb
Human proteins and microbial annotations can be found in DRYAD
DRYAD link https://doi.org/10.5061/dryad.gmsbcc2mb

## Sheet: Supplementary Figure 2
Supplementary Figure 2a																							Supplementary Figure 2b																						Supplementary Figure 2c			Supplementary Figure 2d
DM TAXIDS		DM P20	Unique or distinct	Unique or distinct	Organism	staxids	Log.Sum.NGS.Freq	Sum.NGS.Freq	Count.Unique.Input.AA.Seq	Normalised NGS		DM P10	Unique or distinct	Unique or distinct	Organism	staxids	Log.Sum.NGS.Freq	Sum.NGS.Freq	Count.Unique.Input.AA.Seq	Normalised NGS			HEALTHY TAXIDS		HC P20	Unique or distinct	Unique or distinct	Organism	staxids	Log.Sum.NGS.Freq	Sum.NGS.Freq	Count.Unique.Input.AA.Seq	Normalised NGS		HC P10	Unique or distinct	Unique or distinct	Organism	staxids	Log.Sum.NGS.Freq	Sum.NGS.Freq	Count.Unique.Input.AA.Seq	Normalised NGS			Species			Species
7			D	1	Variola virus	10255	5.57092	372322	30	12410.7			U	0	Human parvovirus B19	10798	4.29296	19632	1	19632			154			U	0	Human polyomavirus 1	1891762	4.97527	94465	1	94465			D	1	acyl-carrier-protein] reductase FabI	48937	4.3934	24740	1	24740		P20	493		P20	303
75			U	0	Escherichia coli str. K-12 substr. MG1655	83333	4.40028	25135	4	6283.75			D	1	Human parvovirus B19	10798	4.29296	19632	1	19632			201			U	0	Herpes simplex virus 1 strain R-15	36345	4.35129	22454	1	22454			U	0	Crimean-Congo hemorrhagic fever orthonairovirus	652961	4.25285	17900	1	17900		P10	318		P10	348
140			U	0	Sugarcane streak Egypt virus -	268786	4.53855	34558	8	4319.75			U	0	Hepatitis B virus	10407	4.48149	30303	2	15151.5			217			D	1	protein-PII] uridylyltransferase	80869	5.2145	163869	8	20483.6			U	0	Maize streak virus -	268409	4.23792	17295	1	17295		P20 & P10	397		P20 & P10	415
158			D	1	Sugarcane streak Egypt virus -	268786	4.53855	34558	8	4319.75			D	1	Hepatitis B virus	10407	4.48149	30303	2	15151.5			288			U	0	Blackberry virus Y	323118	4.43218	27051	2	13525.5			U	0	Sugarcane streak Egypt virus -	268787	4.23792	17295	1	17295
194			D	1	Clostridium botulinum	1491	4.61437	41150	10	4115			D	1	Porcine reproductive and respiratory syndrome virus	28344	4.43586	27281	2	13640.5			381			U	0	Bacillus sp. DAU101	363332	4.32106	20944	2	10472			U	0	Streptomyces natalensis	68242	4.52558	33541	2	16770.5			Distinct			Distinct
288			D	1	Crimean-Congo hemorrhagic fever orthonairovirus	1980519	4.75075	56331	14	4023.64			U	0	uncultured Frankia sp.	181582	4.07254	11818	1	11818			396			U	0	Ehrlichia canis	944	4.31746	20771	2	10385.5			U	0	Lily mottle virus	32624	4.1543	14266	1	14266		P20	93		P20	59
296			U	0	Maize streak virus -	268940	4.53763	34485	9	3831.67			U	0	Frankia sp. FE19	106369	4.07254	11818	1	11818			405			D	1	Human poliovirus 1	12080	4.47141	29608	3	9869.33			D	1	Venezuelan equine encephalitis virus	11036	4.43788	27408	2	13704		P10	70		P10	43
298			D	1	Maize streak virus -	268940	4.53763	34485	9	3831.67			U	0	Frankia sp. FE14	106363	4.07254	11818	1	11818			631			U	0	Volvariella volvacea	36659	4.28578	19310	2	9655			U	0	Bosea massiliensis	1197712	4.11059	12900	1	12900		P20 & P10	362		P20 & P10	389
316			U	0	Amycolatopsis coloradensis	76021	3.98118	9576	3	3192			U	0	Frankia sp. FE36	106368	4.07254	11818	1	11818			724			U	0	Mycobacterium avium subsp. avium ATCC 25291	553481	3.93952	8700	1	8700			U	0	Streptomyces phage VWB	10702	4.58492	38452	3	12817.3
330			D	1	Cowpox virus	10243	5.03981	109601	36	3044.47			U	0	Frankia sp. FE131	106371	4.07254	11818	1	11818			944			U	0	Sacbrood virus	89463	4.41474	25986	3	8662			U	0	Feline immunodeficiency virus	11673	4.0951	12448	1	12448			Unique			Unique
337			U	0	Desulfonatronovibrio hydrogenovorans	53245	4.34988	22381	8	2797.62			U	0	Rous sarcoma virus	11886	4.04423	11072	1	11072			1092			U	0	Ceramothyrium linnaeae	66613	4.23093	17019	2	8509.5			U	0	Methylococcus capsulatus str. Bath	243233	4.56933	37096	3	12365.3		P20	343		P20	258
347			U	0	Ross River virus	11029	4.13513	13650	5	2730			D	1	Rous sarcoma virus	11886	4.04423	11072	1	11072			1096			U	0	Mycobacterium smegmatis str. MC2 155	246196	4.16209	14524	2	7262			U	0	Rhodobacter sphaeroides ATCC 17029	349101	4.5582	36158	3	12052.7		P10	262		P10	336
405			U	0	Legionella rubrilucens	458	4.19962	15835	6	2639.17			D	1	Stigmatella aurantiaca Sg a15	675526	4.02481	10588	1	10588			1279			U	0	Enterobacteria phage epsilon15	215158	3.84819	7050	1	7050			U	0	Escherichia virus P1	10678	4.07584	11908	1	11908		P20 & P10	34		P20 & P10	12
458			U	0	Pea seed-borne mosaic virus	12208	3.89768	7901	3	2633.67			U	0	Candidatus Tremblaya princeps	189385	4.01891	10445	1	10445			1294			U	0	Grapevine asteroid mosaic-associated virus	103724	4.12788	13424	2	6712			U	0	Pipistrellus bat coronavirus HKU5	694008	4.05438	11334	1	11334
470			D	1	Ranid herpesvirus 1	85655	4.92054	83279	32	2602.47			D	1	acyl-carrier-protein] S-malonyltransferase	215813	4.26581	18442	2	9221			1336			D	1	Porcine epidemic diarrhea virus	28295	4.42833	26812	4	6703			U	0	Neodiprion lecontei nucleopolyhedrovirus	249151	4.34881	22326	2	11163
476			U	0	Grapevine fanleaf virus	12274	4.41241	25847	10	2584.7			D	1	Cystobacter fuscus	43	3.89988	7941	1	7941			1351			U	0	Avian orthoreovirus	38170	4.11919	13158	2	6579			U	0	Shewanella amazonensis SB2B	326297	4.3411	21933	2	10966.5
548			U	0	Nocardia terpenica	37326	4.00424	10098	4	2524.5			D	1	Eastern equine encephalitis virus	11021	4.19468	15656	2	7828			1397			U	0	Oxymonadida environmental sample	413579	4.1035	12691	2	6345.5			U	0	Chondromyces crocatus	52	4.32469	21120	2	10560
550			D	1	Lactobacillus plantarum	1590	4.60468	40242	16	2515.12			U	0	Entodinium caudatum	47911	3.88252	7630	1	7630			1406			U	0	Mossman virus	241630	4.09559	12462	2	6231			U	0	Mycobacterium phage Che9c	205872	4.32436	21104	2	10552
584			U	0	Cupriavidus numazuensis	221992	4.23774	17288	7	2469.71			U	0	Arcobacter butzleri	28197	4.15706	14357	2	7178.5			1515			U	0	Mycobacterium tuberculosis str. Haarlem	1765	4.09489	12442	2	6221			U	0	Trichoderma lixii	1491472	4.30292	20087	2	10043.5
588			U	0	Salmonella phage SETP3	424944	4.23434	17153	7	2450.43			D	1	Arcobacter butzleri	28197	4.15706	14357	2	7178.5			1596			U	0	Grapevine rupestris stem pitting-associated virus	196400	4.08066	12041	2	6020.5			U	0	Homalodisca coagulata virus-1	359812	3.98981	9768	1	9768
594			U	0	Verticillium dahliae	27337	3.99087	9792	4	2448			U	0	Transmissible gastroenteritis virus	11149	3.84652	7023	1	7023			1682			D	1	Dengue virus 1	11053	4.62221	41900	7	5985.71			U	0	Ruegeria sp. PR1b	185588	4.28847	19430	2	9715
633			U	0	Stylonychia lemnae	5949	3.98883	9746	4	2436.5			D	1	Transmissible gastroenteritis virus	11149	3.84652	7023	1	7023			1718			U	0	Human T-lymphotropic virus 1	11908	3.77619	5973	1	5973			U	0	Vibrio phage VpV262	194802	4.27662	18907	2	9453.5
635			U	0	Sapovirus Hu/Lyon/30388/98/F	112231	4.1634	14568	6	2428			U	0	Desulfomicrobium thermophilum	380392	3.77764	5993	1	5993			1771			D	1	Human coronavirus OC43	31631	4.67362	47165	8	5895.62			U	0	Edwardsiella ictaluri	67780	4.27312	18755	2	9377.5
645			U	0	Sapporo virus-Sapporo	336068	4.1634	14568	6	2428			U	0	Desulfotomaculum sp. Srb55	387630	3.77764	5993	1	5993			1836			U	0	Sugarcane streak Reunion virus -	268782	4.07052	11763	2	5881.5			U	0	Ovine lentivirus	11663	3.97063	9346	1	9346
774			U	0	Hepatitis C virus subtype 1a	31646	4.45515	28520	12	2376.67			U	0	Desulfotomaculum geothermicum	39060	3.77764	5993	1	5993			1890			U	0	Eschaneustyla sp. WJC-2005	334757	4.35656	22728	4	5682			U	0	Nostoc sp. GSV224	76334	3.96284	9180	1	9180
831			U	0	Simian foamy virus	11642	4.31802	20798	9	2310.89			U	0	uncultured Desulfotomaculum sp.	77133	3.77764	5993	1	5993			1943			D	1	Human betaherpesvirus 5	10359	5.08403	121348	22	5515.82			U	0	Human poliovirus 1	12080	3.95703	9058	1	9058
891			U	0	Wolbachia pipientis	955	4.06258	11550	5	2310			U	0	Clostridium saccharobutylicum	169679	3.77764	5993	1	5993			2111			U	0	Cordyceps brongniartii	118266	4.01351	10316	2	5158			U	0	Canine minute virus	329639	4.25633	18044	2	9022
948			U	0	2]i	349106	4.0582	11434	5	2286.8			U	0	Desulfotomaculum acetoxidans DSM 771	485916	3.77764	5993	1	5993			2184			U	0	Pseudomonas aeruginosa C41	1402489	3.9857	9676	2	4838			U	0	Lumpy skin disease virus	59509	4.42859	26828	3	8942.67
955			U	0	Schwanniomyces etchellsii	28550	3.95386	8992	4	2248			U	0	Desulfotomaculum acetoxidans	58138	3.77764	5993	1	5993			2221			D	1	Rubrobacter xylanophilus DSM 9941	266117	4.82018	66096	14	4721.14			U	0	Pseudoalteromonas sp. BSi20480	156578	4.24756	17683	2	8841.5
964			U	0	Sapovirus Hu/Dresden/pJG-Sap01/DE	291175	4.16423	14596	7	2085.14			U	0	Clostridium paraputrificum	29363	3.77764	5993	1	5993			2762			U	0	Pirital mammarenavirus	49891	3.9675	9279	2	4639.5			U	0	Powassan virus	11083	3.9434	8778	1	8778
1096			U	0	Camelpox virus CMS	28873	4.42583	26658	13	2050.62			U	0	Hexamita sp.	28003	3.77743	5990	1	5990			2832			U	0	eukaryotic synthetic construct	111789	4.1412	13842	3	4614			U	0	Dengue virus 2	11060	3.9434	8778	1	8778
1097			U	0	Desulfomicrobium thermophilum	380392	4.00398	10092	5	2018.4			U	0	Tomato torrado virus	370833	3.77743	5990	1	5990			4850			U	0	Influenza A virus (A/feral pigeon/HK/862.7/2002(H5N1))	284207	3.96327	9189	2	4594.5			U	0	Japanese encephalitis virus	11072	3.94062	8722	1	8722
1160			D	1	Vaccinia virus	10245	4.64655	44315	22	2014.32			U	0	Papiine alphaherpesvirus 2	340907	3.75289	5661	1	5661			4885			U	0	Influenza A virus (A/duck/Hong Kong/821/2002(H5N1))	303923	3.96327	9189	2	4594.5			U	0	Tobacco streak virus	12317	3.93972	8704	1	8704
1245			U	0	Human adenovirus 41	10524	3.88224	7625	4	1906.25			U	0	Bovine alphaherpesvirus 2	10295	3.75289	5661	1	5661			4897			U	0	Influenza A virus (A/chicken/Vietnam/159/2004(H5N1))	380825	3.96327	9189	2	4594.5			U	0	uncultured archaeon GZfos28B8	285358	4.22482	16781	2	8390.5
1247			U	0	Salmonella enterica subsp. enterica serovar Typhi	90370	4.12267	13264	7	1894.86			U	0	Feline sarcoma virus	11772	3.7432	5536	1	5536			4909			U	0	BtrI acyl-carrier protein] decarboxylase; AltName: Full=Butirosin biosynthesis protein	1397	4.12525	13343	3	4447.67			D	1	Porcine reproductive and respiratory syndrome virus	28344	4.69773	49857	6	8309.5
1255			D	1	Bacillaceae	186817	4.79592	62506	33	1894.12			D	1	protein-PII] uridylyltransferase	80865	4.2194	16573	3	5524.33			5067			D	1	Synechococcus	1129	4.81967	66019	15	4401.27			D	1	Synechococcus	1129	4.76456	58151	7	8307.29
1270			U	0	Entamoeba invadens IP1	33085	4.11474	13024	7	1860.57			U	0	uncultured crenarchaeote 4B7	44557	4.041	10990	2	5495			5098			D	1	Fusarium verticillioides	117187	4.64052	43704	10	4370.4			U	0	Zaire ebolavirus	186538	3.91582	8238	1	8238
1279			U	0	Cyanidium sp. 3-8 CR	163698	4.1117	12933	7	1847.57			U	0	Human orthopneumovirus	11250	3.73304	5408	1	5408			5145			D	1	Cupriavidus metallidurans CH34	266264	4.95989	91179	21	4341.86			U	0	Corynebacterium jeikeium	38289	4.38938	24512	3	8170.67
1313			U	0	Pseudomonas aeruginosa group	330	3.96454	9216	5	1843.2			D	1	Human orthopneumovirus	11250	3.73304	5408	1	5408			10258			D	1	Thermosinus carboxydivorans Nor1	401526	4.78279	60644	14	4331.71			U	0	Foot-and-mouth disease virus - type O	12118	3.90897	8109	1	8109
1423			U	0	Bifidobacterium breve UCC2003	326426	4.03362	10805	6	1800.83			U	0	Grapevine rupestris stem pitting-associated virus	196400	3.72925	5361	1	5361			10280			U	0	Streptococcus equi	1336	4.41425	25957	6	4326.17			D	1	Pseudomonas fluorescens	294	4.75344	56681	7	8097.29
1445			U	0	uncultured marine type-A Synechococcus 4O4	359139	4.15131	14168	8	1771			U	0	Streptomyces collinus	42684	3.72925	5361	1	5361			10514			U	0	Streptomyces sp. SMA64	200389	3.63367	4302	1	4302			U	0	Human adenovirus E4	28280	4.20197	15921	2	7960.5
1491			U	0	Amycolatopsis mediterranei S699	713604	3.84899	7063	4	1765.75			D	1	Cryptosporidium parvum	5807	4.50683	32124	6	5354			10571			U	0	Streptomyces sp. SMA5	200390	3.63367	4302	1	4302			U	0	Cyanothece sp. PCC 8801	41431	4.50143	31727	4	7931.75
1589			U	0	Cryptococcus neoformans var. grubii H99	178876	4.70627	50847	29	1753.34			U	0	Melittangium lichenicola	45	3.72378	5294	1	5294			10891			U	0	IncT plasmid R394	192121	3.63114	4277	1	4277			U	0	Wheat yellow mosaic virus	75746	3.88863	7738	1	7738
1590			U	0	Artemisia annua	32630	4.14129	13845	8	1730.62			D	1	Streptococcus pyogenes	1314	4.41492	25997	5	5199.4			10910			U	0	Mycoplasma alligatoris	47687	4.09587	12470	3	4156.67			U	0	Encephalomyocarditis virus	12104	3.88076	7599	1	7599
1596			U	0	Dermatophilus congolensis	1863	3.8374	6877	4	1719.25			D	1	Bacillus thuringiensis	1428	4.18834	15429	3	5143			11215			D	1	Mycobacterium tuberculosis complex	1765	4.93816	86728	21	4129.9			D	1	Hepatitis C virus	11103	4.64738	44400	6	7400
1637			U	0	uncultured eukaryote	100272	4.00843	10196	6	1699.33			U	0	Streptomyces hygroscopicus subsp. duamyceticus	285527	3.70415	5060	1	5060			11233			D	1	Syntrophobacter fumaroxidans MPOB	335543	4.69481	49523	12	4126.92			U	0	Montana myotis leukoencephalitis virus	64312	4.14758	14047	2	7023.5
1747			U	0	Clostridium saccharobutylicum	169679	3.92906	8493	5	1698.6			U	0	Satsuma dwarf virus	47416	3.69276	4929	1	4929			11234			D	1	Human immunodeficiency virus 1	11676	5.35504	226485	55	4117.91			D	1	Burkholderia ambifaria MC40-6	398577	4.74509	55602	8	6950.25
1770			D	1	Camelpox virus	28873	4.70663	50890	30	1696.33			U	0	Streptococcus mutans	1309	3.69276	4929	1	4929			11269			U	0	Nitzschia sp. KKT-2005	357437	4.45431	28465	7	4066.43			D	1	Geobacter lovleyi SZ	398767	4.61169	40897	6	6816.17
1781			U	0	Colletotrichum acutatum	27357	3.82184	6635	4	1658.75			U	0	Hyposoter fugitivus ichnovirus	265522	3.69241	4925	1	4925			11908			D	1	Janthinobacterium lividum	29581	4.68557	48481	12	4040.08			U	0	Grapevine rupestris vein feathering virus	204933	3.82776	6726	1	6726
1863			U	0	Providencia stuartii	588	4.17394	14926	9	1658.44			D	1	Human immunodeficiency virus 1	11676	4.89364	78278	16	4892.38			11987			D	1	Streptomyces nanchangensis	204925	4.85766	72054	18	4003			U	0	Azotobacter vinelandii	354	4.30453	20162	3	6720.67
1896			U	0	Metarhizium robertsii ARSEF 23	5530	3.81763	6571	4	1642.75			D	1	Molluscum contagiosum virus subtype 1	10280	4.26072	18227	4	4556.75			12154			D	1	Chlamydomonas reinhardtii	3055	5.04251	110283	28	3938.68			U	0	Avian avulavirus 1	11176	4.3033	20105	3	6701.67
1967			U	0	Entamoeba histolytica HM-1:IMSS	5759	4.11674	13084	8	1635.5			U	0	Recombinant M-MuLV/RaLV retrovirus	221982	3.6583	4553	1	4553			12182			U	0	Cocksfoot streak virus	192452	4.06759	11684	3	3894.67			U	0	Streptomyces griseochromogenes	68214	4.12179	13237	2	6618.5
2039			U	0	Neurospora tetrasperma FGSC 2508	5141	4.11631	13071	8	1633.88			D	1	Gallid alphaherpesvirus 2	10390	3.94606	8832	2	4416			12239			U	0	Brugmansia mild mottle virus	402399	3.58138	3814	1	3814			U	0	Candidatus Endobugula sertula	62101	4.29179	19579	3	6526.33
2115			U	0	Influenza A virus (A/chicken/Magetan/BBVW/2005(H5N1))	380807	3.81164	6481	4	1620.25			D	1	Hepatitis C virus	11103	4.48904	30835	7	4405			12319			U	0	Scopulariopsis sp. RP38.3	303697	3.57461	3755	1	3755			U	0	Human coronavirus OC43	31631	3.81077	6468	1	6468
2242			U	0	Influenza A virus (A/chicken/Gunung Kidal/BBVW/2005(H5N1))	380800	3.81164	6481	4	1620.25			D	1	Aspergillus flavus	5059	3.94191	8748	2	4374			12360			U	0	Yersinia intermedia	631	3.87157	7440	2	3720			U	0	2]i	666	4.10377	12699	2	6349.5
2422			D	1	Yersinia pseudotuberculosis	633	4.68648	48583	30	1619.43			D	1	Trichoderma virens	29875	4.10605	12766	3	4255.33			12475			U	0	Tulip virus X	167132	3.86404	7312	2	3656			D	1	Aeromonas	642	5.11898	131516	21	6262.67
2698			D	1	Pseudomonas putida GB-1	76869	4.73646	54508	34	1603.18			D	1	Mamestra configurata nucleopolyhedrovirus A	207830	3.9267	8447	2	4223.5			12647			D	1	Mycobacterium sp. KMS	189918	4.73837	54748	15	3649.87			U	0	Helminthosporium victoriae 145S virus	164750	4.08945	12287	2	6143.5
2972			U	0	uncultured Poribacteria bacterium 64K2	309182	3.98096	9571	6	1595.17			D	1	uncultured sulfate-reducing bacterium	153939	4.09698	12502	3	4167.33			13642			D	1	Porcine reproductive and respiratory syndrome virus	28344	4.46531	29195	8	3649.38			U	0	Acidothermus cellulolyticus 11B	351607	4.48232	30361	5	6072.2
3190			U	0	Desulfohalobium retbaense DSM 5692	485915	3.80393	6367	4	1591.75			D	1	Parvibaculum lavamentivorans DS-1	402881	4.09684	12498	3	4166			28304			D	1	Sphingomonadaceae	41297	4.81602	65466	18	3637			U	0	Lactobacillus plantarum	1590	4.25604	18032	3	6010.67
4757			U	0	uncultured Desulfotomaculum sp.	77133	3.80353	6361	4	1590.25			D	1	Paenarthrobacter nicotinovorans	29320	3.91924	8303	2	4151.5			29378			U	0	Thermococcus zilligii	54076	4.03555	10853	3	3617.67			D	1	Ranid herpesvirus 1	85655	4.61826	41520	7	5931.43
4784			U	0	Beet mosaic virus	114921	3.80209	6340	4	1585			D	1	Lactococcus lactis	1358	4.61775	41472	10	4147.2			29379			U	0	unidentified marine eubacterium clone PO3135	80706	3.85733	7200	2	3600			D	1	Trypanosoma brucei	5691	4.67549	47369	8	5921.12
4785			U	0	Acetobacter syzygii	146476	4.1994	15827	10	1582.7			D	1	Sphingomonas sp. KA1	164608	3.91174	8161	2	4080.5			29384			D	1	Vibrio alginolyticus 12G01	663	4.74851	56042	16	3502.62			U	0	Porcine enteric sapovirus	106333	4.07225	11810	2	5905
4787			U	0	Salmonella enterica subsp. enterica serovar Typhi str. Ty2	209261	4.27639	18897	12	1574.75			D	1	Frankia casuarinae	106370	4.45381	28432	7	4061.71			29497			D	1	Orf virus	10258	4.77332	59336	17	3490.35			U	0	Tropheryma whipplei TW08/27	218496	4.24736	17675	3	5891.67
4788			D	1	Bacillus thuringiensis	1428	4.99077	97898	63	1553.94			U	0	Influenza A virus (A/redhead/Alberta/291/1994(H6N8))	1262009	3.60853	4060	1	4060			29923			U	0	NADP+]	364410	3.83942	6909	2	3454.5			U	0	Trichoderma reesei	51453	4.24694	17658	3	5886
4794			D	1	Candidatus Baumannia cicadellinicola	186490	4.80393	63669	41	1552.9			D	1	Human metapneumovirus	162145	3.6081	4056	1	4056			31481			U	0	Schizosaccharomyces japonicus	4897	3.83942	6909	2	3454.5			U	0	uncultured bacterium MedeBAC46A06	332275	4.24618	17627	3	5875.67
4796			D	1	Giardia intestinalis	5741	4.71727	52152	34	1533.88			D	1	Avian metapneumovirus	38525	3.6081	4056	1	4056			32604			U	0	Flammulina velutipes	38945	3.83442	6830	2	3415			U	0	Fusarium sporotrichioides	5514	4.23312	17105	3	5701.67
4911			D	1	Human betaherpesvirus 5	10359	4.72867	53539	35	1529.69			D	1	Mariprofundus ferrooxydans PV-1	314345	4.08091	12048	3	4016			33747			D	1	Bacillus subtilis	1423	4.83423	68270	20	3413.5			U	0	Dengue virus 1	11053	4.05542	11361	2	5680.5
5016			D	1	Polaromonas sp. JS666	296591	5.13387	136105	89	1529.27			D	1	Streptomyces ambofaciens ATCC 23877	278992	4.29999	19952	5	3990.4			33892			D	1	Mycobacterium avium complex (MAC)	44454	5.53073	339416	100	3394.16			U	0	Culex nigripalpus nucleopolyhedrovirus	130556	4.22917	16950	3	5650
5116			U	0	Streptococcus sanguinis SK1 = NCTC 7863	888807	3.77988	6024	4	1506			U	0	Flavobacterium phage 11b	294631	3.5966	3950	1	3950			34073			U	0	Lactobacillus suebicus	152335	3.82975	6757	2	3378.5			U	0	Helicobacter pylori HPAG1	357544	4.0508	11241	2	5620.5
5128			D	1	Lactobacillus gasseri	1596	4.70747	50988	34	1499.65			D	1	Burkholderia pseudomallei	28450	4.67059	46837	12	3903.08			35293			U	0	Lactobacillus vaccinostercus	176291	3.82975	6757	2	3378.5			D	1	Cytophaga hutchinsonii ATCC 33406	269798	4.74886	56087	10	5608.7
5428			U	0	Rous sarcoma virus	11886	3.77612	5972	4	1493			D	1	Burkholderia cenocepacia MC0-3	406425	4.19326	15605	4	3901.25			35295			D	1	Mycobacterium sp. MCS	164756	4.94119	87336	26	3359.08			U	0	Streptomyces griseus subsp. griseus	67263	4.04727	11150	2	5575
5501			D	1	Trypanosoma brucei	5691	4.80679	64090	43	1490.47			U	0	Scotophilus bat coronavirus 512	693999	3.58894	3881	1	3881			35795			U	0	Turnip yellow mosaic virus	12154	3.82685	6712	2	3356			U	0	Coprinellus congregatus	5347	3.74601	5572	1	5572
5503			D	1	Human alphaherpesvirus 1	10298	4.66121	45836	32	1432.38			U	0	uncultured Prochlorococcus marinus clone HOT0M-10G7	379385	3.58737	3867	1	3867			36345			U	0	Rhizobium etli CFN 42	396	3.99996	9999	3	3333			D	1	Schizosaccharomyces pombe 972h-	4896	5.41484	259918	47	5530.17
5530			U	0	Actinobacillus pleuropneumoniae serovar 8 str. 405	754257	4.05469	11342	8	1417.75			U	0	uncultured soil bacterium	164851	3.58024	3804	1	3804			36659			D	1	Novosphingobium aromaticivorans DSM 12444	48937	4.90202	79803	24	3325.12			D	1	Eastern equine encephalitis virus	11021	4.34416	22088	4	5522
5551			U	0	Stenotrophomonas	40323	4.04914	11198	8	1399.75			U	0	Burkholderia sp. 13	241607	3.58024	3804	1	3804			38170			D	1	Oenococcus oeni ATCC BAA-1163	379360	4.66764	46520	14	3322.86			U	0	Collimonas fungivorans	158899	4.04072	10983	2	5491.5
5639			U	0	Sodalis glossinidius	63612	4.09795	12530	9	1392.22			U	0	Paraburkholderia hospita	169430	3.58024	3804	1	3804			38945			U	0	Bacillus halotolerans	1423	3.8204	6613	2	3306.5			U	0	Penicillium allii	1459053	3.73672	5454	1	5454
5640			U	0	Bovine rotavirus	10927	4.18452	15294	11	1390.36			U	0	Paraburkholderia glathei	60547	3.58024	3804	1	3804			40054			D	1	Streptomyces ambofaciens ATCC 23877	278992	4.86107	72622	22	3301			D	1	Thermofilum pendens Hrk 5	368408	4.73479	54299	10	5429.9
5666			U	0	Bartonella sp. ZPUW1	376796	4.21598	16443	12	1370.25			U	0	Dolphin morbillivirus	37131	3.58024	3804	1	3804			41297			U	0	Escherichia virus P1	10678	3.81954	6600	2	3300			U	0	Squirrelpox virus	240426	4.03527	10846	2	5423
5689			U	0	Human papillomavirus type 91	202252	4.3085	20347	15	1356.47			U	0	Anatid alphaherpesvirus 1	104388	3.58024	3804	1	3804			42374			U	0	Avian reovirus strain 1733	61431	3.81816	6579	2	3289.5			U	0	Burkholderia virus BcepC6B	279280	4.20933	16193	3	5397.67
5759			U	0	Caulobacter	75	3.73328	5411	4	1352.75			U	0	Vibrio phage CTX	141904	3.58024	3804	1	3804			42778			D	1	Bacillus cereus	1396	4.71513	51896	16	3243.5			D	1	Polaromonas sp. JS666	296591	4.84446	69897	13	5376.69
5849			D	1	Agrobacterium tumefaciens	358	4.81312	65031	49	1327.16			D	1	Lactobacillus reuteri	1598	4.61759	41456	11	3768.73			42783			D	1	Cryptosporidium parvum	5807	4.76114	57695	18	3205.28			D	1	Syntrophomonas wolfei	863	4.50865	32259	6	5376.5
5949			U	0	Moraxella catarrhalis O35E	857571	3.81538	6537	5	1307.4			U	0	Macaque simian foamy virus	338478	3.57194	3732	1	3732			43240			U	0	Murid betaherpesvirus 2	28304	4.10527	12743	4	3185.75			D	1	Parvibaculum lavamentivorans DS-1	402881	4.68474	48388	9	5376.44
10255			U	0	Burkholderia pseudomallei Pasteur 52237	331978	3.88975	7758	6	1293			D	1	Hyphomonas	85	4.87189	74454	20	3722.7			44088			D	1	Campylobacter fetus	196	4.9939	98605	31	3180.81			U	0	Dictyostelium discoideum AX3	1592886	4.03113	10743	2	5371.5
10298			U	0	Coccidioides posadasii C735 delta SOWgp	5501	4.25715	18078	14	1291.29			D	1	Streptomyces fungicidicus	68203	4.0461	11120	3	3706.67			44452			U	0	Ustilaginoidea virens	1159556	3.80037	6315	2	3157.5			D	1	Panine betaherpesvirus 2	188763	4.57117	37254	7	5322
10310			U	0	acyl-carrier-protein] synthase I	366602	3.7129	5163	4	1290.75			U	0	Canine coronavirus	11153	3.86882	7393	2	3696.5			44454			D	1	Acinetobacter baumannii ATCC 17978	400667	4.63936	43587	14	3113.36			U	0	Coccidioides posadasii	199306	4.32803	21283	4	5320.75
10317			U	0	Desulfotomaculum acetoxidans DSM 771	485916	3.80502	6383	5	1276.6			D	1	Canine coronavirus	11153	3.86882	7393	2	3696.5			45095			U	0	Blautia wexlerae	1351	4.09184	12355	4	3088.75			U	0	Avibacterium paragallinarum	728	4.02653	10630	2	5315
10335			U	0	Desulfotomaculum sp. Srb55	387630	3.80502	6383	5	1276.6			D	1	Thermosinus carboxydivorans	261685	4.56564	36782	10	3678.2			47507			D	1	Helicobacter pylori	210	5.11226	129498	42	3083.29			U	0	Cryptococcus neoformans var. grubii	178876	4.20227	15932	3	5310.67
10359			U	0	Desulfotomaculum geothermicum	39060	3.80502	6383	5	1276.6			U	0	Tomato black ring virus	12275	3.56431	3667	1	3667			47513			D	1	Burkholderia ambifaria AMMD	339670	4.63506	43158	14	3082.71			D	1	Rhodobacter sphaeroides	1063	4.9546	90074	17	5298.47
10366			U	0	Desulfotomaculum acetoxidans	58138	3.80502	6383	5	1276.6			D	1	Rubrobacter xylanophilus	49319	4.04052	10978	3	3659.33			47514			D	1	Mamestra configurata nucleopolyhedrovirus A	207830	4.60262	40052	13	3080.92			D	1	Thermosipho melanesiensis	46541	4.97766	94985	18	5276.94
10524			U	0	Clostridium paraputrificum	29363	3.80462	6377	5	1275.4			D	1	Macacine alphaherpesvirus 1	10325	4.04036	10974	3	3658			47687			D	1	Microscilla marina ATCC 23134	313606	5.31386	205995	67	3074.55			U	0	Shewanella sp. ANA-3	94122	4.19904	15814	3	5271.33
10591			U	0	Taro bacilliform virus	178354	3.80366	6363	5	1272.6			U	0	Trypanosoma brucei rhodesiense	31286	3.56015	3632	1	3632			48292			U	0	Ehrlichia muris	35795	3.4853	3057	1	3057			D	1	Mariprofundus ferrooxydans PV-1	314345	4.49802	31479	6	5246.5
10730			D	1	Ectromelia virus	12643	4.63377	43030	34	1265.59			D	1	Magnetococcus marinus MC-1	156889	4.03165	10756	3	3585.33			49891			D	1	Methanospirillum hungatei JF-1	323259	4.56409	36651	12	3054.25			D	1	Campylobacter	194	4.56251	36518	7	5216.86
10821			D	1	Vibrio alginolyticus 12G01	314288	4.73535	54369	43	1264.4			U	0	Cylindrospermopsis raciborskii	77022	3.55425	3583	1	3583			52979			D	1	Rhizobium	379	4.73894	54820	18	3045.56			U	0	Influenza A virus (A/turkey/England/1963(H7N3))	402526	3.71634	5204	1	5204
10927			U	0	gamma proteobacterium B9-12	99940	4.09328	12396	10	1239.6			U	0	uncultured cyanobacterium	1211	3.55425	3583	1	3583			53336			D	1	Streptococcus pyogenes	1314	5.23879	173296	57	3040.28			U	0	Influenza A virus (A/turkey/Italy/4073/99 (H7N1))	159217	3.71634	5204	1	5204
10937			D	1	Staphylococcus aureus	1280	5.01577	103698	84	1234.5			U	0	Mastigocladus laminosus	83541	3.55425	3583	1	3583			54076			D	1	Scheffersomyces stipitis CBS 6054	322104	5.22133	166469	55	3026.71			U	0	Influenza A virus (A/turkey/Italy/4603/1999(H7N1))	265122	3.71634	5204	1	5204
11029			U	0	uncultured Clostridium sp.	59620	3.93531	8616	7	1230.86			U	0	Escherichia virus N15	40631	3.55425	3583	1	3583			54388			U	0	Chlorobium limicola	1092	3.78183	6051	2	3025.5			U	0	Saccharomyces pastorianus	27292	4.18913	15457	3	5152.33
11033			D	1	Syntrophobacter fumaroxidans MPOB	335543	4.85893	72265	60	1204.42			U	0	Bacillus sp. N16-5	122631	3.55425	3583	1	3583			54790			D	1	Mycobacterium tuberculosis C	348776	4.59142	39032	13	3002.46			D	1	Frankia casuarinae	106370	4.99017	97762	19	5145.37
11034			D	1	Serratia proteamaculans 568	399741	4.68135	48012	40	1200.3			U	0	Bacillus sp. JAMB-602	244966	3.55425	3583	1	3583			55529			U	0	Oscillatoriaceae	313612	4.43061	26953	9	2994.78			U	0	Duck hepatitis B virus	12639	4.01191	10278	2	5139
11036			D	1	Methylophilales bacterium HTCC2181	383631	5.2574	180883	151	1197.9			U	0	Campylobacter fetus subsp. fetus 82-40	360106	3.55425	3583	1	3583			55987			D	1	Lawsonia intracellularis	29546	5.11978	131760	44	2994.55			U	0	Mycobacterium tuberculosis	1773	4.00251	10058	2	5029
11120			U	0	Tanapox virus	99000	3.67943	4780	4	1195			D	1	Campylobacter jejuni	197	4.39466	24812	7	3544.57			59381			U	0	Capra hircus papillomavirus 1	338903	3.951	8933	3	2977.67			D	1	Human betaherpesvirus 5	10359	4.84553	70069	14	5004.93
11240			U	0	Campylobacter jejuni subsp. jejuni 81-176	354242	4.03092	10738	9	1193.11			D	1	Hyphomonas neptunium ATCC 15444	228405	4.15128	14167	4	3541.75			61431			D	1	Clostridium perfringens SM101	289380	5.18537	153240	52	2946.92			D	1	uncultured sulfate-reducing bacterium	153939	4.47683	29980	6	4996.67
11642			U	0	His 1 virus	128708	4.0762	11918	10	1191.8			D	1	Clostridioides difficile	1496	4.1498	14119	4	3529.75			61435			D	1	Serratia proteamaculans 568	399741	4.64446	44102	15	2940.13			U	0	Staphylothermus marinus F1	399550	4.17563	14984	3	4994.67
11723			U	0	Newbury agent 1	331642	3.67523	4734	4	1183.5			U	0	Penicillium digitatum	36651	3.54444	3503	1	3503			61673			U	0	Enterobacteria phage M11	74336	3.76856	5869	2	2934.5			D	1	Staphylococcus aureus	1280	4.47622	29938	6	4989.67
11746			U	0	Enterobacteria phage 933W	10730	3.67459	4727	4	1181.75			U	0	Andes orthohantavirus	1980456	3.54444	3503	1	3503			63400			D	1	Hyperthermus butylicus DSM 5456	415426	4.72088	52587	18	2921.5			D	1	Aspergillus nidulans	162425	4.5961	39455	8	4931.88
11768			U	0	Nia vibrissa	155003	3.77019	5891	5	1178.2			D	1	Geobacter lovleyi	313985	4.92365	83878	24	3494.92			63405			D	1	Candidatus Ruthia magnifica	386487	4.86341	73014	25	2920.56			U	0	Mannheimia haemolytica	75985	4.29486	19718	4	4929.5
11864			U	0	Scherffelia dubia	3190	4.06945	11734	10	1173.4			D	1	Polaromonas sp. JS666	296591	4.14151	13852	4	3463			64003			D	1	Clostridium perfringens	1502	5.31526	206661	71	2910.72			U	0	Simian adenovirus 25	175567	3.68824	4878	1	4878
12145			D	1	Pediococcus pentosaceus	1255	4.6009	39893	34	1173.32			U	0	Bifidobacterium longum	1679	3.53933	3462	1	3462			64310			D	1	Burkholderia mallei NCTC 10247	13373	4.64003	43655	15	2910.33			D	1	Verminephrobacter eiseniae EF01-2	391735	4.98823	97326	20	4866.3
12167			D	1	Methanoculleus marisnigri JR1	368407	4.69256	49268	42	1173.05			D	1	Leucania separata nucleopolyhedrovirus	1307956	4.01616	10379	3	3459.67			64518			D	1	Burkholderiaceae	106590	5.53487	342665	118	2903.94			D	1	Paracoccus denitrificans	266	4.53214	34052	7	4864.57
12203			U	0	Heterosigma akashiwo RNA virus	239720	3.76827	5865	5	1173			D	1	Desulfococcus oleovorans Hxd3	96561	4.23543	17196	5	3439.2			64958			D	1	Dictyostelium discoideum	44689	4.63836	43487	15	2899.13			U	0	Porcine epidemic diarrhea virus	28295	4.16101	14488	3	4829.33
12208			U	0	Prevotella bryantii B14	752555	3.7673	5852	5	1170.4			D	1	Klebsiella pneumoniae	573	3.83721	6874	2	3437			66613			D	1	Desulfovibrio vulgaris DP4	391774	4.9536	89867	31	2898.94			D	1	Porcine epidemic diarrhea virus	28295	4.16101	14488	3	4829.33
12230			D	1	Saccharophagus degradans 2-40	203122	4.79889	62935	54	1165.46			U	0	Human gammaherpesvirus 8	32630	4.01305	10305	3	3435			69577			D	1	Chlorobium ferrooxidans	84205	5.35954	228844	79	2896.76			D	1	Streptococcus pyogenes MGAS9429	370551	4.45927	28792	6	4798.67
12235			D	1	Mycobacterium ulcerans Agy99	362242	5.05043	112313	97	1157.87			D	1	Human gammaherpesvirus 8	32630	4.01305	10305	3	3435			69598			D	1	Cupriavidus necator	106590	5.74023	549835	191	2878.72			D	1	Fusarium verticillioides	117187	4.68014	47878	10	4787.8
12274			U	0	Streptomyces fradiae	1906	4.01611	10378	9	1153.11			D	1	Novosphingobium aromaticivorans DSM 12444	48937	4.22917	16950	5	3390			71617			D	1	Mycobacterium	1763	5.96018	912394	322	2833.52			D	1	Methanococcus vannielii	2187	4.82548	66908	14	4779.14
12317			U	0	Plasmodium gallinaceum	5849	3.75929	5745	5	1149			U	0	Banana bunchy top virus	12585	3.52917	3382	1	3382			73025			D	1	Mycobacterium avium	1764	5.28479	192661	69	2792.19			U	0	Bovine coronavirus isolate Alpaca	404135	3.97891	9526	2	4763
12643			D	1	Lactococcus lactis	1358	5.25072	178124	157	1134.55			U	0	Bifidobacterium	1678	3.52917	3382	1	3382			74336			U	0	Methanococcus	2184	4.04595	11116	4	2779			U	0	Bovine coronavirus DB2	398808	3.97891	9526	2	4763
13373			U	0	Porphyromonas gingivalis	431947	3.83245	6799	6	1133.17			D	1	delta proteobacterium MLMS-1	262489	4.96018	91238	27	3379.19			74704			U	0	Corynebacterium efficiens	152794	3.74351	5540	2	2770			U	0	Bovine coronavirus	11128	3.97891	9526	2	4763
13690			U	0	Prevotella bryantii	752555	3.7522	5652	5	1130.4			U	0	uncultured microorganism	358574	3.52853	3377	1	3377			75695			D	1	Cytophaga hutchinsonii ATCC 33406	269798	4.80386	63659	23	2767.78			U	0	Pseudomonas viridiflava	33069	3.97704	9485	2	4742.5
27337			D	1	Hepatitis B virus	10407	4.35098	22438	20	1121.9			D	1	Mycobacterium vanbaalenii	110539	4.97078	93494	28	3339.07			80706			U	0	Trichormus variabilis	264691	3.74249	5527	2	2763.5			D	1	Borreliella afzelii	29518	4.5209	33182	7	4740.29
27357			U	0	Burkholderia virus phiE125	28450	4.0035	10081	9	1120.11			D	1	Cupriavidus metallidurans	119219	4.00056	10013	3	3337.67			80834			D	1	Alcanivorax borkumensis SK2	393595	4.74152	55147	20	2757.35			D	1	Candidatus Solibacter usitatus	234267	5.01436	103361	22	4698.23
28049			D	1	Sulfurimonas denitrificans	39766	5.28519	192835	173	1114.65			U	0	Aquamicrobium lusatiense	89772	3.5231	3335	1	3335			80859			D	1	Psychroflexus torquis	57029	5.25897	181541	66	2750.62			U	0	Paracoccus pantotrophus	82367	3.97211	9378	2	4689
28094			D	1	Saccharomyces cerevisiae	4932	5.10654	127804	116	1101.76			U	0	Thermoanaerobacter brockii	29323	3.52127	3321	1	3321			80942			D	1	Mariprofundus ferrooxydans PV-1	314345	4.64329	43984	16	2749			D	1	Sulfurimonas denitrificans	39766	5.2372	172662	37	4666.54
28550			U	0	Tobacco streak virus	12317	3.74044	5501	5	1100.2			U	0	Streptomyces granaticolor	70829	3.52127	3321	1	3321			83555			D	1	Roseobacter denitrificans OCh 114	375451	4.83517	68418	25	2736.72			U	0	Enterobacteria phage RB49	50948	3.96656	9259	2	4629.5
28873			D	1	Bacillus	1386	4.80156	63323	58	1091.78			D	1	Shigella	620	4.12271	13265	4	3316.25			84981			D	1	Bacillus sp. B14905	388400	4.58288	38272	14	2733.71			U	0	Shigella sonnei	624	3.96619	9251	2	4625.5
29442			D	1	Bacillus subtilis	1423	4.51392	32653	30	1088.43			U	0	Infectious bursal disease virus	10995	3.81849	6584	2	3292			85701			D	1	Actinobacillus pleuropneumoniae	715	4.71518	51902	19	2731.68			D	1	Burkholderia ambifaria	152480	5.67589	474127	103	4603.17
29448			U	0	Alpinia mosaic virus	204073	3.93334	8577	8	1072.12			D	1	Infectious bursal disease virus	10995	3.81849	6584	2	3292			89463			D	1	Dictyostelium discoideum AX4	352472	4.69162	49161	18	2731.17			U	0	lung-eye-trachea disease-associated herpesvirus	203820	3.66219	4594	1	4594
29518			U	0	Bacillus sp. CY22	208446	3.80591	6396	6	1066			D	1	Stigmatella aurantiaca DW4/3-1	378806	4.99322	98451	30	3281.7			93465			D	1	Saccharomyces cerevisiae	4932	5.04662	111332	41	2715.41			D	1	Mycobacterium avium complex (MAC)	1764	5.36952	234164	51	4591.45
29543			U	0	Potato virus M	12167	3.50352	3188	3	1062.67			D	1	Synechococcus sp. RS9916	221359	4.71938	52406	16	3275.38			93969			D	1	Mycobacterium smegmatis	1772	5.88538	768040	284	2704.37			U	0	Sphingomonas elodea ATCC 31461	1081640	3.66143	4586	1	4586
29549			U	0	Pseudomonas fluorescens Q8r1-96	1038923	3.9286	8484	8	1060.5			U	0	Streptomyces sp. B4	333741	3.51335	3261	1	3261			94624			D	1	Yersinia pestis	631	4.93491	86082	32	2690.06			U	0	Rhodococcus sp. DK17	186196	4.13545	13660	3	4553.33
29892			D	1	Photobacterium profundum 3TCK	314280	4.71201	51524	49	1051.51			U	0	Rhodococcus globerulus	33008	3.51335	3261	1	3261			95342			D	1	Ruegeria sp. TM1040	292414	4.74887	56088	21	2670.86			D	1	Glaciecola sp. HTCC2999	455436	5.19945	158288	35	4522.51
29899			D	1	Mycobacterium sp. MCS	164756	5.00752	101746	97	1048.93			D	1	Bordetella avium	521	4.71597	51996	16	3249.75			103724			D	1	Metallosphaera sedula	43687	5.26469	183944	69	2665.86			D	1	Paramecium tetraurelia strain d4-2	5888	5.41094	257599	57	4519.28
29920			D	1	Anaplasma phagocytophilum	948	4.44479	27848	27	1031.41			D	1	Acidovorax sp. JS42	232721	4.71479	51855	16	3240.94			105351			D	1	Campylobacter	194	4.78737	61287	23	2664.65			U	0	Echovirus E16	47504	3.95415	8998	2	4499
31600			D	1	Paraburkholderia xenovorans LB400	266265	5.06465	116050	113	1026.99			D	1	Neurospora crassa OR74A	5141	4.28729	19377	6	3229.5			105404			D	1	Salinispora tropica	168695	5.36863	233683	88	2655.49			U	0	Methanoculleus	45989	3.95177	8949	2	4474.5
31649			D	1	Mycobacterium phage Pipefish	373413	4.51468	32710	32	1022.19			D	1	Burkholderia pseudomallei 1106a	28450	4.3533	22558	7	3222.57			107661			D	1	Aspergillus clavatus NRRL 1	344612	6.21827	1652977	623	2653.25			D	1	Burkholderia cenocepacia PC184	350702	5.44184	276594	62	4461.19
34467			U	0	Hepatitis C virus subtype 2a	31649	4.23877	17329	17	1019.35			D	1	uncultured bacterium	77133	4.45987	28832	9	3203.56			110163			D	1	Rhodobacter sphaeroides	1063	5.01298	103033	39	2641.87			D	1	Prochlorococcus	1218	4.4939	31182	7	4454.57
34480			D	1	Shewanella sp. MR-7	60481	4.73811	54716	54	1013.26			D	1	Aspergillus clavatus NRRL 1	344612	5.6046	402345	126	3193.21			111789			D	1	Rhodopseudomonas palustris HaA2	316058	4.98943	97595	37	2637.7			D	1	Psychromonas ingrahamii 37	357804	4.42511	26614	6	4435.67
35779			U	0	Piromyces equi	99929	3.70148	5029	5	1005.8			D	1	Paraburkholderia phymatum STM815	391038	4.20282	15952	5	3190.4			112229			D	1	Ranid herpesvirus 1	85655	4.6758	47402	18	2633.44			D	1	Methylophilales bacterium HTCC2181	383631	5.2018	159148	36	4420.78
36329			D	1	Paraburkholderia phymatum	148447	5.86131	726617	725	1002.23			D	1	Sinorhizobium meliloti	382	3.98059	9563	3	3187.67			117027			D	1	Mycobacterium ulcerans	1809	5.54695	352331	134	2629.34			U	0	uncultured archaeon GZfos18B6	285363	3.94581	8827	2	4413.5
36809			U	0	Arthrobacter keyseri	122866	3.84522	7002	7	1000.29			U	0	Wolfina aurantiopsis	96590	3.50311	3185	1	3185			118266			D	1	Trichomonas vaginalis G3	412133	6.15885	1441612	550	2621.11			D	1	Ranid herpesvirus 2	389214	4.48914	30842	7	4406
36826			D	1	Streptomyces ambofaciens	1889	5.41999	263020	263	1000.08			U	0	Neournula pouchetii	96588	3.50311	3185	1	3185			119484			D	1	Frankia	1854	5.69236	492450	188	2619.41			U	0	Human astrovirus 3	35740	3.64345	4400	1	4400
37326			D	1	Rhizobium leguminosarum bv. viciae 3841	216596	5.2215	166533	167	997.204			D	1	Mycobacterium leprae	1769	4.1997	15838	5	3167.6			129727			D	1	Mycobacterium ulcerans Agy99	362242	5.20323	159674	61	2617.61			D	1	Acinetobacter baumannii ATCC 17978	400667	4.54559	35123	8	4390.38
39054			D	1	Rhizobium	379	4.75413	56772	57	996			U	0	Dunaliella viridis	140095	3.50024	3164	1	3164			131082			D	1	marine gamma proteobacterium HTCC2080	247639	5.63101	427576	164	2607.17			U	0	Pseudomonas sp. ST41	78543	3.94255	8761	2	4380.5
39650			D	1	Shewanella	22	5.25282	178986	180	994.367			D	1	Leishmania major	5664	4.10065	12608	4	3152			134843			D	1	delta proteobacterium MLMS-1	262489	5.59497	393523	151	2606.11			D	1	delta proteobacterium MLMS-1	262489	5.4977	314561	72	4368.9
40004			D	1	Streptococcus pyogenes	1314	4.99612	99111	100	991.11			D	1	Frankia	1854	4.8767	75284	24	3136.83			145579			U	0	Capronia pilosella	45095	4.318	20797	8	2599.62			U	0	Pseudomonas sp. Y2	198931	3.94121	8734	2	4367
40285			D	1	Campylobacter curvus	200	4.84031	69233	70	989.043			U	0	Heliobacillus mobilis	28064	3.49596	3133	1	3133			152573			D	1	uncultured archaeon GZfos28B8	285358	4.61896	41587	16	2599.19			D	1	Thermofilum pendens	2269	5.038	109145	25	4365.8
40323			U	0	Steccherinum laeticolor	374752	3.77305	5930	6	988.333			U	0	Mycobacterium virus Che12	373405	3.49582	3132	1	3132			153906			U	0	Canine distemper virus strain Onderstepoort	11233	3.71416	5178	2	2589			D	1	Plasmodium falciparum	5833	5.01897	104466	24	4352.75
40426			U	0	Maize streak virus - Reunion	268332	3.83935	6908	7	986.857			U	0	acyl-carrier-protein] ligase	86304	3.49568	3131	1	3131			158080			D	1	Burkholderia	292	5.19061	155101	60	2585.02			D	1	Escherichia coli	562	5.42342	265105	61	4345.98
40834			U	0	Coltricia perennis	40426	3.77181	5913	6	985.5			D	1	Burkholderia multivorans ATCC 17616	395019	4.19354	15615	5	3123			167132			D	1	Lactococcus lactis	1358	5.12451	133202	52	2561.58			U	0	Sapovirus Hu/Angelholm/SW314/2004/SE	343514	3.93616	8633	2	4316.5
42567			U	0	Fomitiporia mediterranea	208960	3.77181	5913	6	985.5			D	1	Mariprofundus ferrooxydans	314344	4.77115	59041	19	3107.42			167445			D	1	Porcine enteric sapovirus	106333	4.40725	25542	10	2554.2			U	0	Nipah henipavirus	121791	3.63428	4308	1	4308
43763			U	0	Maize streak virus	10821	3.83847	6894	7	984.857			D	1	Granulibacter bethesdensis CGDNIH1	364410	4.09419	12422	4	3105.5			169163			D	1	Arthrobacter sp. FB24	290399	4.9712	93583	37	2529.27			D	1	Burkholderia cepacia complex	292	4.9923	98243	23	4271.43
44013			D	1	Mycobacterium ulcerans	1809	5.61244	409675	416	984.796			U	0	Gluconacetobacter diazotrophicus	33996	3.79288	6207	2	3103.5			169166			D	1	Francisella tularensis	263	5.15706	143569	57	2518.75			D	1	Rickettsiella grylli	59196	5.07751	119539	28	4269.25
44448			D	1	Human alphaherpesvirus 3	10335	4.27166	18692	19	983.789			D	1	Botrytis cinerea	40559	3.96778	9285	3	3095			169683			U	0	Bdellovibrio phage phiMH2K	145579	4.00294	10068	4	2517			D	1	Chlamydomonas reinhardtii	3055	4.58254	38242	9	4249.11
44689			D	1	Bipolaris maydis ATCC 48331	5016	4.51049	32396	33	981.697			D	1	Paenarthrobacter aurescens TC1	290340	4.33476	21615	7	3087.86			169770			D	1	Guillardia theta	55529	4.63001	42659	17	2509.35			U	0	Sulfolobus islandicus	43080	4.22961	16967	4	4241.75
46677			D	1	Mycobacterium sp. JLS	164757	5.38627	243374	248	981.347			D	1	Rhodococcus	1827	4.85092	70945	23	3084.57			171410			D	1	Cryptosporidium parvum Iowa II	5807	4.47795	30057	12	2504.75			D	1	Burkholderia	32008	4.98867	97425	23	4235.87
46680			D	1	Proteobacteria	287	4.78297	60669	62	978.532			U	0	Streptomyces rishiriensis	68264	3.48799	3076	1	3076			171662			U	0	Acinetobacter baumannii 6013150	525243	3.6994	5005	2	2502.5			D	1	Leucania separata nucleopolyhedrovirus	1307956	4.47157	29619	7	4231.29
47429			U	0	Clostridium botulinum A	36826	3.7676	5856	6	976			U	0	Natrialba magadii	13769	3.48799	3076	1	3076			174142			D	1	Flavobacteria bacterium BBFL7	156586	5.30983	204096	82	2488.98			D	1	Shewanella sp. MR-7	60481	4.5768	37740	9	4193.33
47573			D	1	Synechococcus phage syn9	382359	4.70487	50684	52	974.692			D	1	Vaccinia virus	10245	3.78845	6144	2	3072			176291			U	0	Aichi virus 1	1313215	3.69679	4975	2	2487.5			U	0	Staphylococcus virus 13	186153	3.92283	8372	2	4186
47877			U	0	Sphingobium yanoikuyae	13690	3.89187	7796	8	974.5			D	1	Streptomyces avermitilis MA-4680 = NBRC 14893	227882	4.788	61376	20	3068.8			180903			D	1	Pseudomonas entomophila	312306	5.76249	578752	234	2473.3			D	1	synthetic construct	32630	5.1397	137942	33	4180.06
47929			D	1	Burkholderia ambifaria MC40-6	398577	4.68725	48669	50	973.38			D	1	Comamonadaceae	80864	4.26482	18400	6	3066.67			184778			D	1	Jannaschia sp. CCS1	290400	5.65743	454393	184	2469.53			U	0	Lactobacillus suebicus	152335	3.92179	8352	2	4176
51330			U	0	human herpesvirus 1	10298	3.58659	3860	4	965			D	1	Desulfuromonas acetoxidans DSM 684	281689	4.0844	12145	4	3036.25			192121			D	1	Lactobacillus casei group	1582	4.89763	79000	32	2468.75			D	1	Streptomyces ambofaciens	1889	5.2824	191603	46	4165.28
53010			D	1	Deinococcus geothermalis	68909	4.6557	45258	47	962.936			D	1	Bifidobacterium adolescentis	1680	4.08418	12139	4	3034.75			192452			D	1	Salinispora arenicola	168697	5.63777	434277	176	2467.48			D	1	Psittacid alphaherpesvirus 1	50294	4.31815	20804	5	4160.8
53245			D	1	Candidatus Koribacter versatilis Ellin345	204669	4.92664	84458	88	959.75			D	1	Sphingomonas wittichii	160791	4.71176	51494	17	3029.06			194958			D	1	Anaeromyxobacter sp. Fw109-5	404589	5.69515	495617	201	2465.76			D	1	Sphingomonas	13687	4.89737	78954	19	4155.47
53409			D	1	Schizosaccharomyces pombe 972h-	4896	5.40135	251970	263	958.061			U	0	Watermelon mosaic virus	146500	3.48044	3023	1	3023			194959			D	1	Burkholderia mallei	13373	4.64673	44333	18	2462.94			D	1	Neisseria meningitidis FAM18	272831	4.46327	29058	7	4151.14
53983			D	1	Rhodobacter sphaeroides	1063	4.8672	73655	77	956.558			D	1	Nitrobacter hamburgensis	912	4.17808	15069	5	3013.8			196162			D	1	Leishmania major strain Friedlin	347515	5.99547	989619	402	2461.74			D	1	Francisella tularensis	263	5.06439	115982	28	4142.21
53984			D	1	Pseudoalteromonas atlantica	288	4.45829	28727	31	926.677			D	1	Delftia acidovorans	80866	4.84039	69246	23	3010.7			196400			D	1	Prochlorococcus marinus	1219	5.51806	329654	134	2460.1			U	0	Rhodoferax ferrireducens	192843	3.91698	8260	2	4130
53985			U	0	DG-75 Murine leukemia virus	114654	3.6653	4627	5	925.4			D	1	Microscilla marina ATCC 23134	313606	4.38093	24040	8	3005			197873			D	1	Parvibaculum lavamentivorans	256618	5.48378	304636	124	2456.74			U	0	Simian adenovirus 23	35266	4.09304	12389	3	4129.67
57509			D	1	Myxococcus xanthus DK 1622	246197	5.29663	197986	214	925.168			D	1	Schizosaccharomyces pombe 972h-	4896	4.77316	59315	20	2965.75			200154			D	1	Staphylothermus marinus	2280	5.10592	127621	52	2454.25			D	1	Acinetobacter baumannii	470	4.61497	41207	10	4120.7
58369			U	0	Feline leukemia virus	11768	3.66464	4620	5	924			U	0	Trichoderma reesei QM6a	51453	3.94876	8887	3	2962.33			200389			D	1	Nocardioides sp. JS614	196162	4.53543	34311	14	2450.79			U	0	Alternaria brassicae	29911	3.91551	8232	2	4116
59620			U	0	Tyuleniy virus	40004	3.56691	3689	4	922.25			D	1	Trichoderma reesei QM6a	51453	3.94876	8887	3	2962.33			200390			D	1	Rhodobacterales bacterium HTCC2255	367336	5.37565	237490	97	2448.35			U	0	Raspberry leaf mottle virus	326941	3.91487	8220	2	4110
60480			U	0	uncultured archaeon GZfos17C7	285367	4.21725	16491	18	916.167			D	1	Escherichia coli APEC O1	405955	4.0735	11844	4	2961			203191			D	1	Sphingomonas wittichii RW1	392499	4.86572	73404	30	2446.8			D	1	Stappia aggregata IAM 12614	384765	4.78871	61477	15	4098.47
60894			D	1	Caldivirga maquilingensis IC-167	397948	4.43865	27457	30	915.233			D	1	Syntrophobacter fumaroxidans MPOB	335543	3.94817	8875	3	2958.33			205877			D	1	Gallid alphaherpesvirus 2	10390	4.5638	36627	15	2441.8			D	1	Rhodococcus	1827	5.41022	257168	63	4082.03
63612			D	1	Azoarcus	12960	5.07144	117880	129	913.798			D	1	Myxococcus xanthus DK 1622	34	4.54998	35480	12	2956.67			206392			D	1	Sorangium cellulosum	56	4.28941	19472	8	2434			D	1	Trichomonas vaginalis G3	412133	6.0069	1016017	249	4080.39
65467			U	0	Candida albicans SC5314	5476	3.80441	6374	7	910.571			U	0	Bordetella pertussis	520	3.4707	2956	1	2956			207830			D	1	Ralstonia eutropha H16	381666	5.23708	172614	71	2431.18			U	0	Achromobacter xylosoxidans	85698	4.08647	12203	3	4067.67
65784			D	1	Heliothis zea nudivirus	29250	4.43345	27130	30	904.333			U	0	acyl-carrier-protein] thioesterase	85	3.4707	2956	1	2956			211594			U	0	Percursaria percursa	153906	3.86189	7276	3	2425.33			U	0	Fusarium graminearum	5518	4.08632	12199	3	4066.33
68760			D	1	Campylobacter jejuni	197	4.9093	81152	90	901.689			D	1	Pseudomonas	286	5.1039	127029	43	2954.16			215158			D	1	Candidatus Koribacter versatilis Ellin345	204669	4.90226	79848	33	2419.64			U	0	Mycobacterium phage Pipefish	373413	4.08629	12198	3	4066
68887			D	1	Chromohalobacter salexigens	158080	4.59817	39643	44	900.977			U	0	Streptomyces narbonensis	67333	3.47041	2954	1	2954			215282			D	1	Mycobacterium sp. JLS	164757	5.33308	215320	89	2419.33			D	1	Amycolatopsis orientalis	31958	4.45373	28427	7	4061
72124			D	1	Methylibium petroleiphilum PM1	420662	4.58725	38659	43	899.047			U	0	Human papillomavirus type 2	333751	3.46687	2930	1	2930			215288			D	1	Pseudomonas fluorescens	294	4.61331	41050	17	2414.71			D	1	Alteromonadales bacterium TW-7	156578	5.40714	255354	63	4053.24
73034			D	1	Sinorhizobium medicae	110321	5.36149	229872	256	897.938			U	0	Bacillus thuringiensis serovar kurstaki	1428	3.46687	2930	1	2930			215289			D	1	Campylobacter curvus	200	4.85989	72426	30	2414.2			D	1	Synechococcus sp. BL107	313625	5.19876	158037	39	4052.23
75612			D	1	Clostridium perfringens SM101	289380	5.05618	113811	127	896.15			D	1	Burkholderia mallei SAVP1	320373	4.31027	20430	7	2918.57			217823			D	1	Yersinia	629	4.46151	28941	12	2411.75			U	0	Shigella boydii	621	4.08354	12121	3	4040.33
76021			U	0	Streptomyces bikiniensis	1896	3.7972	6269	7	895.571			D	1	Micrococcaceae	1268	4.50619	32077	11	2916.09			217825			U	0	Burkholderia contaminans	292	3.68323	4822	2	2411			D	1	Pseudomonas putida	303	5.74791	559644	139	4026.22
76554			D	1	Streptomyces kanamyceticus	1967	4.56323	36579	41	892.171			U	0	Propionibacterium freudenreichii subsp. shermanii	1752	3.46389	2910	1	2910			221526			D	1	Trypanosoma brucei brucei TREU927	5691	5.74489	555759	231	2405.88			U	0	symbiont bacterium of Paederus fuscipes	176282	4.08178	12072	3	4024
76555			D	1	Ruegeria sp. TM1040	292414	4.6312	42776	48	891.167			U	0	uncultured archaeon GZfos34A6	285405	3.46389	2910	1	2910			228407			D	1	Synechococcus sp. RS9916	221359	5.41719	261331	109	2397.53			D	1	Nodularia spumigena CCY9414	313624	4.71826	52271	13	4020.85
76558			U	0	Pseudomonas abietaniphila	89065	3.72403	5297	6	882.833			U	0	uncultured archaeon GZfos34H9	285375	3.46389	2910	1	2910			228578			D	1	Rhodococcus jostii	101510	5.69076	490639	205	2393.36			D	1	Rhizobium leguminosarum bv. viciae 3841	216596	5.06606	116430	29	4014.83
76560			D	1	Chlorobium phaeobacteroides	1096	4.73811	54716	62	882.516			U	0	uncultured archaeon GZfos12E2	285364	3.46389	2910	1	2910			231490			D	1	Herpetosiphon aurantiacus DSM 785	316274	5.72108	526111	220	2391.41			D	1	Shigella flexneri	623	5.01816	104269	26	4010.35
76563			D	1	Marinomonas sp. MWYL1	400668	5.62797	424594	484	877.26			U	0	uncultured archaeon GZfos37D1	285371	3.46389	2910	1	2910			231981			U	0	NADPH] large chain precursor	314266	3.67888	4774	2	2387			D	1	Human immunodeficiency virus 1	11676	5.03179	107594	27	3984.96
76564			D	1	Shewanella baltica	62322	5.54391	349872	399	876.872			U	0	Vermamoeba vermiformis	5778	3.46389	2910	1	2910			241630			D	1	Psychrobacter sp. PRwf-1	349106	5.35551	226728	95	2386.61			D	1	Campylobacter curvus	200	4.90058	79539	20	3976.95
76565			D	1	Mycobacterium avium complex (MAC)	1764	5.39379	247622	283	874.989			D	1	Neisseria meningitidis	487	4.41676	26107	9	2900.78			246196			D	1	Aspergillus terreus NIH2624	341663	6.06764	1168533	490	2384.76			D	1	Arthrobacter sp. FB24	290399	4.77417	59453	15	3963.53
76758			D	1	Escherichia coli	562	5.53138	339920	390	871.59			D	1	Podospora anserina S mat+	5145	4.16119	14494	5	2898.8			249186			D	1	Ostreococcus tauri	70448	6.1293	1346796	567	2375.3			U	0	Trueperella pyogenes	1661	3.89894	7924	2	3962
76760			D	1	Lactococcus lactis subsp. cremoris MG1363	1359	4.41654	26094	30	869.8			U	0	Methanocorpusculum	2192	3.4618	2896	1	2896			253634			D	1	Salinispora	168694	5.35336	225613	95	2374.87			D	1	Alcanivorax borkumensis SK2	393595	4.77391	59417	15	3961.13
76867			D	1	Methylobacillus flagellatus	405	4.49502	31262	36	868.389			U	0	Acinetobacter baumannii 1042969-1265	1310574	3.46135	2893	1	2893			255470			D	1	Burkholderia multivorans	87883	5.66009	457184	193	2368.83			D	1	Vibrio alginolyticus	663	5.32131	209563	53	3954.02
76869			D	1	Pseudomonas	286	5.77939	601716	694	867.026			D	1	Cytophaga hutchinsonii ATCC 33406	269798	4.15875	14413	5	2882.6			255719			D	1	Burkholderia pseudomallei	28450	5.45144	282775	120	2356.46			U	0	Photobacterium angustum S14	314292	4.37475	23700	6	3950
77551			D	1	Shigella flexneri 5 str. 8401	373384	4.92455	84053	97	866.526			D	1	Candidatus Koribacter versatilis	204669	5.03918	109440	38	2880			260550			D	1	Fervidobacterium nodosum	2424	4.98459	96513	41	2353.98			D	1	Photobacterium angustum S14	314292	4.37475	23700	6	3950
78544			D	1	Methanococcus maripaludis	39152	5.02635	106255	123	863.862			D	1	Saccharophagus degradans	86304	4.83925	69064	24	2877.67			264691			D	1	Acidovorax citrulli	80869	5.6994	500499	213	2349.76			U	0	Pseudomonas putida GB-1	76869	4.37466	23695	6	3949.17
79700			U	0	Pseudomonas amygdali	47877	3.97607	9464	11	860.364			U	0	Paenibacillus sp. C7	316139	3.45894	2877	1	2877			264989			D	1	Cryptococcus neoformans var. neoformans JEC21	214684	5.31	204175	87	2346.84			D	1	Pseudomonas putida GB-1	76869	4.37466	23695	6	3949.17
80670			D	1	Vibrio cholerae	666	5.55366	357817	417	858.074			D	1	Parastagonospora nodorum SN15	321614	5.237	172583	60	2876.38			265124			D	1	Shigella flexneri	623	5.16191	145180	62	2341.61			D	1	Anaeromyxobacter dehalogenans	161493	5.45343	284075	72	3945.49
82937			D	1	Vibrio alginolyticus	663	5.43379	271515	317	856.514			D	1	Methanocella arvoryzae	351160	4.5373	34459	12	2871.58			265125			D	1	Leptospira borgpetersenii	174	5.22065	166208	71	2340.96			D	1	Thermosinus carboxydivorans	261685	5.15235	142020	36	3945
83288			D	1	Stappia aggregata IAM 12614	384765	4.88174	76163	89	855.764			D	1	Vibrio harveyi group	663	3.9352	8614	3	2871.33			267821			D	1	Burkholderia cenocepacia	95486	5.6382	434709	186	2337.15			D	1	Klebsiella pneumoniae	573	4.54974	35460	9	3940
83333			D	1	Listeria welshimeri	1643	5.21488	164012	192	854.229			D	1	Burkholderia cepacia	292	3.75899	5741	2	2870.5			268782			D	1	Human poliovirus 2	12083	3.97072	9348	4	2337			U	0	uncultured proteobacterium eBACred25D05	287841	3.89653	7880	2	3940
85655			D	1	Streptococcus thermophilus	1308	4.49971	31602	37	854.108			U	0	Mesorhizobium loti R7A	935547	3.75815	5730	2	2865			284207			D	1	Desulfococcus oleovorans Hxd3	96561	4.48202	30340	13	2333.85			D	1	Desulfuromonas acetoxidans	891	4.54892	35393	9	3932.56
86840			U	0	Polynucleobacter	44013	3.83423	6827	8	853.375			D	1	Rhodopseudomonas palustris	1076	4.96193	91607	32	2862.72			285378			D	1	Stigmatella aurantiaca DW4/3-1	378806	5.74728	558826	240	2328.44			U	0	Streptomyces albus	1888	3.89542	7860	2	3930
87882			D	1	Leuconostoc mesenteroides	1245	4.58414	38383	45	852.956			U	0	uncultured marine bacterium 66A03	331677	3.75762	5723	2	2861.5			285389			U	0	Sapovirus Hu/Koblenz/01/DE	171410	3.66764	4652	2	2326			D	1	Myxococcus xanthus	34	5.76424	581085	148	3926.25
89065			U	0	Basidiobolus ranarum	34480	3.77474	5953	7	850.429			U	0	Human T-lymphotropic virus 1	11908	3.45652	2861	1	2861			285411			U	0	Sapovirus Hu/Leonberg/4790/2002/DEU	412468	3.66764	4652	2	2326			U	0	Spanish sheep encephalitis virus	41408	3.89487	7850	2	3925
92652			U	0	Sparassis crispa	139825	3.77466	5952	7	850.286			D	1	Frankia alni	1859	5.00004	100010	35	2857.43			286072			U	0	Sapovirus Hu/GI/New Delhi/180/IND	388073	3.66764	4652	2	2326			D	1	Roseiflexus sp. RS-1	357808	5.58055	380675	97	3924.48
99000			U	0	Albatrellus higanensis	290590	3.77466	5952	7	850.286			U	0	Cacao swollen shoot virus	31559	3.45545	2854	1	2854			290397			U	0	Sapovirus Hu/GI/New Delhi/217/IND	388071	3.66764	4652	2	2326			D	1	Pseudomonas	286	5.65736	454322	116	3916.57
99929			U	0	Polyporus arcularius	5639	3.77466	5952	7	850.286			D	1	Rickettsiella grylli	59196	4.49681	31391	11	2853.73			291992			U	0	Sapovirus Hu/BA1443	171662	3.66764	4652	2	2326			U	0	Yersinia pestis Antiqua	632	3.89304	7817	2	3908.5
99940			U	0	Chondrostereum purpureum	58369	3.77466	5952	7	850.286			D	1	Caldivirga maquilingensis	76887	4.40963	25682	9	2853.56			297243			U	0	Sapporo virus	95342	3.66764	4652	2	2326			U	0	Burkholderia multivorans E243	398526	3.89243	7806	2	3903
100272			U	0	Climacodon septentrionalis	202711	3.77466	5952	7	850.286			D	1	Arthrobacter sp. FB24	290399	3.93207	8552	3	2850.67			303362			U	0	Sapovirus Hu/Mex14296/2000/Mex	215289	3.66764	4652	2	2326			D	1	Escherichia coli APEC O1	405955	4.76649	58411	15	3894.07
100903			U	0	Hygrophoropsis aurantiaca	72124	3.77466	5952	7	850.286			D	1	Methanoculleus marisnigri	2198	4.73349	54136	19	2849.26			303697			U	0	Sapovirus Hu/Mex11859/1999/Mex	215288	3.66764	4652	2	2326			U	0	Human poliovirus 3	12086	3.58906	3882	1	3882
103761			U	0	Ganoderma tsugae	34467	3.77466	5952	7	850.286			D	1	Myxococcus xanthus	34	5.19479	156598	55	2847.24			303923			U	0	Sapovirus Hu/Mex270/1990/Mex	215282	3.66764	4652	2	2326			D	1	Sinorhizobium meliloti	382	4.43369	27145	7	3877.86
109152			U	0	Aureoboletus projectellus	1661727	3.77466	5952	7	850.286			D	1	Leptospira borgpetersenii	174	4.45287	28371	10	2837.1			306552			U	0	Sapovirus Hu/Madrid01/97/SP	197873	3.66764	4652	2	2326			D	1	Acidovorax citrulli AAC00-1	397945	5.01946	104583	27	3873.44
112231			U	0	Pycnoporus sp. ZW02.30	289420	3.77466	5952	7	850.286			D	1	Pelotomaculum thermopropionicum SI	370438	4.29734	19831	7	2833			309355			D	1	Mycobacterium vanbaalenii	110539	5.59351	392199	169	2320.7			D	1	Ostreococcus tauri	70448	5.99271	983365	254	3871.52
114654			U	0	Cortinarius iodes	68760	3.77466	5952	7	850.286			D	1	Burkholderia ambifaria AMMD	339670	3.92932	8498	3	2832.67			309807			D	1	Lachnoclostridium phytofermentans	66219	5.42215	264332	114	2318.7			D	1	Aurantimonas manganoxydans SI85-9A1	287752	4.9301	85134	22	3869.73
114921			U	0	Suillus pictus	222705	3.77466	5952	7	850.286			D	1	Mycobacterium ulcerans	1809	4.94347	87795	31	2832.1			310539			D	1	Coprinopsis cinerea okayama7#130	240176	5.85147	710342	307	2313.82			D	1	Mycobacterium smegmatis	1772	5.72732	533728	138	3867.59
117187			U	0	Strobilomyces floccopus	80670	3.77466	5952	7	850.286			D	1	Stappia aggregata IAM 12614	384765	4.53079	33946	12	2828.83			316612			D	1	Acidothermus cellulolyticus 11B	351607	4.51029	32381	14	2312.93			D	1	Oenococcus oeni	1247	4.66492	46230	12	3852.5
119276			U	0	Lycoperdon pyriforme	5428	3.77466	5952	7	850.286			D	1	Prochlorococcus marinus	1219	4.84916	70658	25	2826.32			317858			D	1	synthetic construct	32630	5.23789	172938	75	2305.84			D	1	Mycobacterium ulcerans Agy99	362242	4.96537	92335	24	3847.29
119484			U	0	Phyllotopsis sp. MB35	289421	3.77466	5952	7	850.286			U	0	Anaplasma centrale str. Israel	574556	3.44886	2811	1	2811			318568			D	1	Lactobacillus reuteri	1598	5.07878	119888	52	2305.54			D	1	Microscilla marina ATCC 23134	313606	5.08994	123009	32	3844.03
122866			U	0	Spongipellis pachyodon	139421	3.77466	5952	7	850.286			D	1	Ralstonia eutropha H16	381666	4.29352	19657	7	2808.14			318569			D	1	Roseiflexus sp. RS-1	357808	5.62956	426148	186	2291.12			D	1	Methanocella arvoryzae MRE50	351160	4.42974	26899	7	3842.71
123356			U	0	Polyporus squamosus	5640	3.77466	5952	7	850.286			D	1	Saccharopolyspora erythraea	1836	3.92531	8420	3	2806.67			320371			D	1	Rhizobium leguminosarum	384	5.77617	597266	261	2288.38			D	1	Chlorobium ferrooxidans	84205	5.15281	142170	37	3842.43
123735			U	0	Gautieria otthii	150785	3.77466	5952	7	850.286			D	1	Burkholderia cenocepacia	95486	5.11078	129058	46	2805.61			320855			D	1	Podospora anserina S mat+	5145	4.65997	45706	20	2285.3			D	1	Marinobacter hydrocarbonoclasticus	2743	4.36254	23043	6	3840.5
128708			U	0	Armillaria mellea	47429	3.77466	5952	7	850.286			D	1	Herpetosiphon aurantiacus DSM 785	316274	5.15547	143045	51	2804.8			323118			D	1	Parastagonospora nodorum SN15	321614	5.96931	931772	408	2283.75			D	1	Pyrobaculum islandicum	2277	5.14046	138184	36	3838.44
129355			D	1	Vibrio cholerae NCTC 8457	666	4.41915	26251	31	846.806			D	1	Mycobacterium vanbaalenii PYR-1	350058	4.44713	27998	10	2799.8			329381			D	1	Vibrio alginolyticus	663	5.3493	223514	98	2280.76			D	1	Salinispora	168694	5.19682	157332	41	3837.37
129356			D	1	Xanthomonas campestris pv. campestris str. ATCC 33913	190485	4.60814	40564	48	845.083			D	1	Fulvimarina pelagi	217511	4.70218	50371	18	2798.39			333765			D	1	Clostridioides difficile	1496	4.63668	43319	19	2279.95			D	1	Rhodococcus jostii	101510	5.56612	368231	96	3835.74
129394			D	1	Hyphomonas neptunium ATCC 15444	228405	4.6587	45572	54	843.926			D	1	Candidatus Kuenenia stuttgartiensis	174633	4.72437	53012	19	2790.11			334757			D	1	Parvibaculum lavamentivorans DS-1	402881	4.63606	43257	19	2276.68			D	1	Aeromonas hydrophila	644	5.46458	291464	76	3835.05
133729			U	0	Influenza A virus (A/seal/Massachusetts/1/1980(H7N7))	680613	3.52686	3364	4	841			D	1	Synechococcus sp. CC9311	64471	4.82532	66883	24	2786.79			335187			D	1	Vibrio cholerae NCTC 8457	417399	4.53256	34085	15	2272.33			D	1	Deinococcus geothermalis	68909	4.75957	57487	15	3832.47
137443			U	0	Treponema denticola	158	4.0707	11768	14	840.571			D	1	Ostreococcus tauri	70448	5.44058	275793	99	2785.79			335543			D	1	Candidatus Koribacter versatilis	204669	5.64185	438378	193	2271.39			D	1	Salinispora arenicola	168697	5.43457	271998	71	3830.96
139421			U	0	Fervidobacterium	2422	3.5266	3362	4	840.5			U	0	Chlamydia felis	83556	3.74593	5571	2	2785.5			335918			D	1	Escherichia coli APEC O1	405955	4.77089	59005	26	2269.42			D	1	Pseudoalteromonas	53246	4.69712	49788	13	3829.85
139825			D	1	Chlorobium ferrooxidans	84205	5.33906	218304	260	839.631			D	1	Xanthomonas campestris pv. campestris str. ATCC 33913	190485	3.92189	8354	3	2784.67			338903			D	1	Labrenzia aggregata	187304	5.67959	478183	211	2266.27			D	1	Mycobacterium sp. MCS	164756	4.75778	57250	15	3816.67
143451			D	1	Paracoccus denitrificans	266	4.57707	37763	45	839.178			D	1	Leptospirillum rubarum	419542	4.59041	38941	14	2781.5			344970			D	1	Pseudomonas entomophila L48	384676	4.75316	56645	25	2265.8			U	0	Fusarium fujikuroi	5127	3.8815	7612	2	3806
145475			D	1	Stigmatella aurantiaca	41	5.77431	594716	709	838.81			D	1	gamma proteobacterium HTCC2207	314287	4.78659	61177	22	2780.77			344971			U	0	Salmonella enterica subsp. enterica serovar Paratyphi A	54388	3.35507	2265	1	2265			D	1	Actinobacillus pleuropneumoniae	715	4.69374	49402	13	3800.15
146476			D	1	Xanthomonas oryzae	347	4.44193	27665	33	838.333			D	1	Rhizobium leguminosarum	384	5.08685	122138	44	2775.86			345075			D	1	Paraburkholderia phytofirmans PsJN	398527	4.53112	33972	15	2264.8			D	1	Rhodobacterales bacterium HTCC2255	367336	5.30185	200378	53	3780.72
146923			U	0	Arthrobacter sp. SB	241182	3.52492	3349	4	837.25			D	1	Mycobacterium avium 104	243243	4.48431	30501	11	2772.82			347495			D	1	Candida glabrata CBS 138	5478	5.11813	131260	58	2263.1			D	1	Delftia acidovorans	80866	5.42263	264626	70	3780.37
150785			D	1	Helicobacter pylori	210	5.03928	109466	131	835.618			D	1	Magnetococcus marinus	156889	4.04497	11091	4	2772.75			352472			D	1	Trypanosoma brucei	5691	4.35286	22535	10	2253.5			D	1	Caldivirga maquilingensis	76887	5.10835	128336	34	3774.59
155003			D	1	Burkholderia mallei NCTC 10229	320390	4.68428	48337	58	833.397			D	1	Chlorobium ferrooxidans	84205	4.67308	47106	17	2770.94			355276			U	0	Lactobacillus phage phig1e	52979	3.65302	4498	2	2249			D	1	Bordetella avium	521	5.44543	278885	74	3768.72
158080			D	1	Rat cytomegalovirus Maastricht	79700	4.41186	25814	31	832.71			D	1	Coccidioides immitis RS	246410	5.20581	160622	58	2769.34			357437			U	0	Polysphondylium pallidum	13642	3.65244	4492	2	2246			D	1	Novosphingobium aromaticivorans DSM 12444	48937	4.69001	48979	13	3767.62
162425			D	1	Roseiflexus sp. RS-1	357808	5.71833	522798	629	831.157			U	0	Y73 sarcoma virus	11884	3.44217	2768	1	2768			357985			D	1	Staphylococcus aureus	1280	4.6301	42668	19	2245.68			D	1	Aspergillus clavatus NRRL 1	344612	6.03075	1073359	285	3766.17
163698			D	1	Paenarthrobacter aurescens TC1	290340	5.05631	113844	137	830.978			D	1	Streptomyces ambofaciens	1889	4.6974	49820	18	2767.78			357986			D	1	Aspergillus nidulans	162425	4.58136	38138	17	2243.41			D	1	Vibrio alginolyticus 12G01	314288	4.35357	22572	6	3762
164328			D	1	Phytophthora infestans	4787	4.33411	21583	26	830.115			U	0	Plasmodium berghei	5821	3.74312	5535	2	2767.5			357987			D	1	Stappia aggregata IAM 12614	384765	5.01342	103138	46	2242.13			D	1	Photorhabdus luminescens	29488	4.65397	45079	12	3756.58
167759			D	1	Alcanivorax borkumensis SK2	393595	4.66626	46372	56	828.071			D	1	Plasmodium berghei	5821	3.74312	5535	2	2767.5			357989			D	1	Rhizobium leguminosarum bv. viciae 3841	216596	5.17641	150111	67	2240.46			D	1	Clostridium perfringens SM101	289380	4.98974	97665	26	3756.35
168586			D	1	Photobacterium angustum	661	5.55246	356828	431	827.907			D	1	Pseudoalteromonas	53246	4.04383	11062	4	2765.5			357990			U	0	unclassified Porticoccaceae	314287	3.6507	4474	2	2237			D	1	Burkholderia cenocepacia	95486	5.51409	326657	87	3754.68
170617			D	1	Staphylococcus	1279	4.39508	24836	30	827.867			D	1	Pseudomonas aeruginosa C3719	287	3.91861	8291	3	2763.67			360102			D	1	Neisseria meningitidis	487	5.08106	120519	54	2231.83			U	0	Simian adenovirus E22	175569	3.87558	7509	2	3754.5
173061			D	1	Alteromonadales bacterium TW-7	156578	5.3862	243335	294	827.67			D	1	Nocardioides	1839	4.61747	41445	15	2763			360117			D	1	Leptospira borgpetersenii serovar Hardjo-bovis str. JB197	355277	4.52368	33395	15	2226.33			U	0	Simian adenovirus 24	175568	3.87558	7509	2	3754.5
178354			D	1	Pseudomonas aeruginosa	287	5.73195	539443	652	827.367			D	1	Rhizobium	379	3.91798	8279	3	2759.67			362663			D	1	Streptococcus sanguinis	1305	5.17974	151264	68	2224.47			D	1	Metallosphaera sedula	43687	5.14148	138510	37	3743.51
178876			D	1	Escherichia coli 536	362663	4.57875	37910	46	824.13			D	1	Fervidobacterium nodosum	2424	4.43949	27510	10	2751			363332			U	0	Haemophilus	724	3.34577	2217	1	2217			D	1	Mycobacterium vanbaalenii	110539	5.40405	253544	68	3728.59
186538			U	0	Bacillus coagulans 36D1	345219	4.06141	11519	14	822.786			U	0	Cyprinid herpesvirus 1	317858	3.43933	2750	1	2750			367301			D	1	Pseudomonas aeruginosa	287	5.78182	605093	273	2216.46			U	0	Cydia pomonella granulovirus	28289	4.04864	11185	3	3728.33
188539			D	1	Methanococcus vannielii	2187	4.92383	83914	102	822.686			D	1	Nocardioides sp. JS614	196162	3.91519	8226	3	2742			373384			D	1	Chloroflexus aggregans	152260	5.52746	336867	152	2216.23			D	1	Geobacter lovleyi	313985	5.3639	231155	62	3728.31
189918			D	1	Mesorhizobium loti	381	4.42035	26324	32	822.625			D	1	Paraburkholderia phytofirmans	261302	5.10068	126090	46	2741.09			376686			D	1	Sphingomonas	13687	5.11638	130730	59	2215.76			U	0	Mint virus 1	300740	3.87151	7439	2	3719.5
196627			U	0	uncultured marine type-A Synechococcus GOM 5D20	364154	3.91413	8206	10	820.6			D	1	Neurospora crassa	5141	4.5509	35555	13	2735			377601			D	1	Enterobacteriaceae	543	5.31764	207797	94	2210.61			D	1	Pseudomonas entomophila	312306	5.6556	452483	122	3708.88
201847			D	1	Parvibaculum lavamentivorans	256618	5.51807	329662	402	820.055			D	1	Shewanella pealeana	70864	4.85173	71077	26	2733.73			378831			D	1	Hepatitis C virus	11103	4.79126	61838	28	2208.5			D	1	Serratia proteamaculans	28151	5.46658	292808	79	3706.43
202252			D	1	Bordetella avium	521	5.44492	278558	343	812.122			U	0	uncultured archaeon GZfos37B2	285368	3.43664	2733	1	2733			379892			D	1	Frankia alni	1859	5.61011	407485	185	2202.62			D	1	Vibrio cholerae	666	5.46075	288902	78	3703.87
202711			D	1	Novosphingobium	48937	5.49053	309410	381	812.1			D	1	Agrobacterium tumefaciens	358	4.03838	10924	4	2731			380825			D	1	Stigmatella aurantiaca	41	5.74548	556517	253	2199.67			D	1	Roseovarius sp. HTCC2601	314265	4.77234	59202	16	3700.12
203120			U	0	Influenza A virus (A/domestic duck/Minnesota/1086/1980(H4N8))	402478	3.51121	3245	4	811.25			D	1	Hyperthermus butylicus	54248	4.51497	32732	12	2727.67			382359			D	1	Clostridiales	1496	5.22274	167010	76	2197.5			D	1	Verminephrobacter eiseniae	364317	5.52228	332874	90	3698.6
204073			U	0	Campylobacter fetus subsp. fetus 82-40	360106	3.68655	4859	6	809.833			U	0	Lactococcus lactis subsp. cremoris	1359	3.43553	2726	1	2726			385642			D	1	Paraburkholderia xenovorans	36873	5.4457	279059	127	2197.31			D	1	Rhodopseudomonas palustris HaA2	316058	4.744	55463	15	3697.53
204925			U	0	Influenza A virus (A/mallard/Ohio/99/1989(H10N7))	383317	3.50813	3222	4	805.5			D	1	Desulfovibrio vulgaris	881	4.75676	57116	21	2719.81			388071			D	1	Sulfurimonas denitrificans	39766	5.04942	112051	51	2197.08			D	1	Candidatus Kuenenia stuttgartiensis	174633	5.4476	280288	76	3688
208443			D	1	Human immunodeficiency virus 1	11676	5.34217	219871	274	802.449			D	1	Stigmatella aurantiaca	41	5.0869	122152	45	2714.49			388073			D	1	Roseiflexus castenholzii	120962	5.64027	436789	199	2194.92			D	1	Fulvimarina pelagi HTCC2506	314231	4.60736	40491	11	3681
208446			U	0	Influenza A virus (A/Indonesia/CDC835/2006(H5N1))	415313	3.50501	3199	4	799.75			D	1	Mycobacterium	1763	5.17329	149037	55	2709.76			388400			D	1	Sphingomonas wittichii	160791	5.48992	308970	141	2191.28			D	1	Saccharomyces cerevisiae	4932	4.96386	92016	25	3680.64
208960			D	1	Myxococcus xanthus	34	5.85602	717832	900	797.591			D	1	Kluyveromyces lactis	28985	4.83083	67737	25	2709.48			395019			D	1	Aspergillus fischeri NRRL 181	331117	6.2074	1612144	736	2190.41			D	1	Psychromonas sp. CNPT3	314282	5.26368	183518	50	3670.36
209261			D	1	Polaromonas naphthalenivorans	216465	4.67967	47827	60	797.117			D	1	Aspergillus terreus NIH2624	341663	5.38215	241072	89	2708.67			396037			D	1	Alcanivorax	59753	5.35332	225590	103	2190.19			D	1	Aspergillus fischeri NRRL 181	331117	6.06959	1173794	320	3668.11
215680			D	1	Pseudomonas putida	303	5.77312	593091	745	796.095			D	1	Rubrobacter xylanophilus DSM 9941	266117	4.03471	10832	4	2708			397948			D	1	Verminephrobacter eiseniae	364317	5.64334	439887	201	2188.49			U	0	Ovine mastadenovirus A	114424	3.56443	3668	1	3668
218849			D	1	Mycobacterium smegmatis	1772	5.82365	666265	837	796.016			D	1	Rhodococcus jostii	101510	4.93774	86645	32	2707.66			399599			D	1	Magnaporthe oryzae 70-15	242507	5.74136	551261	252	2187.54			D	1	Coccidioides immitis RS	246410	5.72173	526898	144	3659.01
220608			U	0	uncultured archaeon GZfos23H7	285360	3.59988	3980	5	796			D	1	Streptomyces avermitilis	33903	5.03385	108105	40	2702.62			402399			D	1	Serratia proteamaculans	28151	5.47895	301267	138	2183.09			D	1	Lyngbya sp. PCC 8106	313612	5.58444	384098	105	3658.08
220932			D	1	Sphingomonas sp. SKA58	314266	5.56051	363507	457	795.42			D	1	Scheffersomyces stipitis CBS 6054	322104	4.51088	32425	12	2702.08			402802			D	1	Francisella novicida	264	4.54302	34916	16	2182.25			D	1	Salinispora tropica	168695	5.16507	146240	40	3656
221992			D	1	Methanospirillum hungatei	2203	5.41103	257647	324	795.207			D	1	Aeromonas hydrophila	644	4.93675	86448	32	2701.5			403771			D	1	Rhodococcus	1827	5.42467	265872	122	2179.28			D	1	Methanococcus maripaludis	39152	4.90539	80424	22	3655.64
222523			D	1	Scheffersomyces stipitis CBS 6054	322104	5.11469	130225	165	789.242			D	1	Pseudomonas putida	303	4.96226	91676	34	2696.35			405948			U	0	Iris mild mosaic virus	206392	3.63859	4351	2	2175.5			D	1	Chloroflexus aggregans	152260	5.29349	196559	54	3639.98
222705			D	1	Pyrobaculum islandicum	2277	5.09017	123074	156	788.936			D	1	Burkholderia dolosa AU0158	350701	4.57623	37690	14	2692.14			406425			D	1	Paraburkholderia phymatum	148447	5.83975	691426	318	2174.3			D	1	Hyphomonas neptunium ATCC 15444	228405	4.51504	32737	9	3637.44
223255			D	1	Shewanella woodyi ATCC 51908	392500	4.72244	52777	67	787.716			D	1	Paraburkholderia phymatum	148447	5.12825	134354	50	2687.08			412022			D	1	Comamonas testosteroni	285	5.63342	429952	198	2171.47			D	1	Parvibaculum lavamentivorans	256618	5.35256	225194	62	3632.16
223305			D	1	Desulfitobacterium hafniense	49338	4.72182	52701	67	786.582			D	1	Rhodococcus jostii RHA1	101510	4.57541	37619	14	2687.07			412468			U	0	Arthroderma otae CBS 113480	63405	3.63749	4340	2	2170			D	1	Mycobacterium ulcerans	1809	5.3305	214042	59	3627.83
223323			D	1	Ostreococcus tauri	70448	6.00436	1010089	1289	783.622			D	1	Marinomonas sp. MWYL1	400668	4.8762	75197	28	2685.61			413255			U	0	Trichophyton benhamiae CBS 112371	63400	3.63749	4340	2	2170			D	1	Acidovorax citrulli	80869	5.51389	326502	90	3627.8
226900			D	1	Burkholderia pseudomallei 1106a	357347	4.95018	89163	114	782.132			D	1	Parvibaculum lavamentivorans	256618	4.75096	56359	21	2683.76			413579			D	1	Shewanella	22	5.06047	114941	53	2168.7			D	1	Streptomyces ambofaciens ATCC 23877	278992	4.70574	50786	14	3627.57
227859			D	1	Rickettsiella grylli	59196	5.11246	129556	166	780.458			U	0	Pseudoalteromonas tunicata	314281	3.42846	2682	1	2682			413845			D	1	Polynucleobacter asymbioticus	312153	5.16868	147462	68	2168.56			D	1	Campylobacter jejuni	197	4.97428	94249	26	3624.96
229992			U	0	Macropodid alphaherpesvirus 1	137443	3.59106	3900	5	780			D	1	Salmonella enterica	28901	4.20548	16050	6	2675			413846			D	1	Desulfococcus oleovorans	96561	5.45894	287701	133	2163.17			D	1	Yersinia pestis	632	4.60068	39873	11	3624.82
236244			D	1	Lactobacillus brevis	1580	5.11265	129614	167	776.132			D	1	Sorangium cellulosum	56	3.90417	8020	3	2673.33			415163			D	1	Sinorhizobium	28105	5.45185	283039	131	2160.6			U	0	Methanospirillum hungatei JF-1	323259	4.40382	25341	7	3620.14
239243			D	1	Hepatitis C virus	11103	4.84387	69803	90	775.589			D	1	Flavobacterium johnsoniae	986	4.74892	56095	21	2671.19			415164			D	1	Spiroplasma citri	2133	4.5386	34562	16	2160.12			D	1	Methanospirillum hungatei JF-1	323259	4.40382	25341	7	3620.14
239720			D	1	Azoarcus sp. BH72	62928	5.52019	331275	428	774.007			D	1	Aspergillus fischeri NRRL 181	331117	5.5664	368468	138	2670.06			417399			U	0	Canine adenovirus 2	10514	3.63528	4318	2	2159			D	1	Rubrobacter xylanophilus DSM 9941	266117	4.40298	25292	7	3613.14
239968			D	1	Desulfuromonas acetoxidans	891	4.62108	41791	54	773.907			D	1	Azoarcus sp. BH72	62928	4.70509	50709	19	2668.89			422132			D	1	Bifidobacterium adolescentis ATCC 15703	367928	4.80893	64406	30	2146.87			D	1	Paraburkholderia phytofirmans PsJN	398527	4.40297	25291	7	3613
241182			D	1	Pseudomonas mendocina	300	5.62614	422807	547	772.956			D	1	Toxoplasma gondii RH	383379	4.50516	32001	12	2666.75			430498			D	1	Aeromonas hydrophila	644	5.55584	359617	169	2127.91			D	1	Cryptosporidium parvum	5807	4.59906	39725	11	3611.36
244327			D	1	Paraburkholderia phytofirmans	261302	5.70164	503088	652	771.607			D	1	Campylobacter concisus	199	4.50461	31960	12	2663.33			509154			D	1	Microscilla marina	1027	5.59026	389276	183	2127.19			D	1	Leishmania major strain Friedlin	347515	5.8315	678427	188	3608.65
246197			D	1	Shewanella sp. MR-4	60480	4.5106	32404	42	771.524			D	1	Flavobacterium johnsoniae UW101	986	3.90249	7989	3	2663			525243			D	1	Streptomyces ambofaciens	1889	5.29129	195564	92	2125.7			D	1	Candidatus Baumannia cicadellinicola	186490	4.70161	50305	14	3593.21
253433			D	1	Leptospirillum	179	5.05297	112972	147	768.517			D	1	Burkholderiaceae	106590	4.74723	55876	21	2660.76			579112			D	1	Synechococcus sp. BL107	313625	5.13283	135779	64	2121.55			D	1	Pseudomonas mendocina	300	5.42463	265843	74	3592.47
253435			D	1	Vibrio harveyi group	314288	4.52446	33455	44	760.341			D	1	Rhodobacterales bacterium HTCC2255	367336	4.3274	21252	8	2656.5			651182			D	1	Pelagibaca bermudensis	314265	5.668	465584	220	2116.29			D	1	Coprinopsis cinerea okayama7#130	240176	5.7341	542129	151	3590.26
254010			D	1	Campylobacter fetus	196	4.99924	99826	132	756.258			D	1	Listeria welshimeri	1643	4.60026	39835	15	2655.67			686983			D	1	Pseudomonas aeruginosa C3719	350704	4.47048	29545	14	2110.36			D	1	Stenotrophomonas maltophilia	40324	5.41171	258054	72	3584.08
256753			D	1	Acidovorax citrulli AAC00-1	397945	4.83285	68053	90	756.144			D	1	Ralstonia pickettii	329	4.80436	63733	24	2655.54			709481			D	1	Burkholderia ambifaria	152480	5.65253	449291	213	2109.35			U	0	Clostridium beijerinckii	1520	3.85425	7149	2	3574.5
257385			D	1	Thermoanaerobacter	1754	4.94536	88178	117	753.658			D	1	Photobacterium profundum	74109	4.99233	98249	37	2655.38			935948			D	1	Paramecium tetraurelia strain d4-2	5888	5.47321	297309	141	2108.57			D	1	Marinomonas sp. MWYL1	400668	5.43923	274938	77	3570.62
257386			D	1	Frankia alni	1859	5.51932	330613	439	753.105			D	1	Stenotrophomonas maltophilia	40324	4.91453	82135	31	2649.52			1111734			D	1	Geobacillus stearothermophilus	1422	4.43783	27405	13	2108.08			D	1	Oceanobacter sp. RED65	207949	4.39751	24975	7	3567.86
258507			D	1	Toxoplasma gondii RH	383379	5.06932	117305	156	751.955			D	1	Sphingomonadaceae	41297	4.12176	13236	5	2647.2			1121034			U	0	Nosema sp. BZ-2006b	413845	3.32387	2108	1	2108			D	1	Haloquadratum walsbyi	293091	5.1192	131584	37	3556.32
258508			D	1	Clostridium	1485	4.75664	57100	76	751.316			U	0	Chrysosporum ovalisporum	75695	3.42275	2647	1	2647			1159556			U	0	Nosema sp. BZ-2006e	415164	3.32387	2108	1	2108			D	1	Granulibacter bethesdensis CGDNIH1	364410	4.75497	56881	16	3555.06
258966			D	1	Nitrosomonas eutropha	916	4.39426	24789	33	751.182			D	1	Clostridium novyi	1542	4.32556	21162	8	2645.25			1310868			U	0	Nosema spodopterae	231490	3.32387	2108	1	2108			D	1	Sinorhizobium	28105	5.42583	266580	75	3554.4
258967			D	1	Paraburkholderia xenovorans	36873	5.28889	194486	259	750.911			D	1	Serratia proteamaculans	28151	4.88438	76627	29	2642.31			1313215			U	0	Nosema sp. BZ-2006c	413846	3.32387	2108	1	2108			D	1	Granulibacter bethesdensis	364410	5.05572	113689	32	3552.78
258971			U	0	Arthrobacter sp. RP40.7	303737	3.47669	2997	4	749.25			D	1	Saccharophagus degradans 2-40	203122	4.19986	15844	6	2640.67			1400608			U	0	Nosema sp. BZ-2006d	415163	3.32387	2108	1	2108			U	0	Aeromonas virus Aeh1	227470	4.02715	10645	3	3548.33
258972			U	0	Pseudomonas aeruginosa NCMG1179	1078464	3.57334	3744	5	748.8			D	1	Coprinopsis cinerea okayama7#130	240176	5.11178	129354	49	2639.88			1849970			D	1	Pseudomonas putida	303	5.82474	667939	317	2107.06			U	0	Shigella dysenteriae	622	3.85028	7084	2	3542
260743			D	1	Saccharomyces cerevisiae S288C	4932	4.41825	26197	35	748.486			D	1	Roseiflexus castenholzii	120962	4.88392	76545	29	2639.48			1891762			D	1	Enterobacter sp. 638	399742	5.51092	324281	154	2105.72			D	1	Alcanivorax	59753	5.18233	152172	43	3538.88
261201			D	1	Neurospora crassa	5141	5.1435	139155	186	748.145			U	0	Rhizobium leguminosarum bv. viciae	387	3.42127	2638	1	2638			22			U	0	FeFe] hydrogenase H-cluster maturation GTPase HydF	881	3.799	6295	3	2098.33			U	0	Rhodococcus opacus	37919	3.84924	7067	2	3533.5
266264			D	1	Burkholderia pseudomallei 668	320373	5.07809	119700	160	748.125			D	1	Neisseria meningitidis FAM18	272831	4.02288	10541	4	2635.25			24			D	1	Caldivirga maquilingensis IC-167	397948	4.40009	25124	12	2093.67			U	0	Fowl aviadenovirus 1	10553	3.84825	7051	2	3525.5
268332			U	0	Humulus japonicus latent virus	269213	3.57241	3736	5	747.2			D	1	Microscilla marina	1027	4.97579	94578	36	2627.17			34			D	1	Myxococcus xanthus	34	5.8071	641350	307	2089.09			D	1	Methanospirillum hungatei	2203	5.18063	151575	43	3525
268786			U	0	Neocallimastix frontalis	4757	3.7759	5969	8	746.125			D	1	Burkholderia cenocepacia PC184	350702	4.88175	76164	29	2626.34			41			U	0	Monascus purpureus	5098	3.92163	8349	4	2087.25			D	1	Paraburkholderia xenovorans	36873	5.20976	162091	46	3523.72
268940			D	1	Shewanella pealeana	70864	5.51388	326500	438	745.434			D	1	Geobacter daltonii	316067	4.86629	73501	28	2625.04			56			D	1	Alteromonadales bacterium TW-7	156578	5.39746	249723	120	2081.03			U	0	Paramecium tetraurelia	5888	3.84794	7046	2	3523
269213			D	1	Jannaschia sp. CCS1	290400	5.4981	314848	423	744.322			D	1	Polynucleobacter asymbioticus	312153	4.69759	49841	19	2623.21			85			D	1	Streptomyces kanamyceticus	1967	4.61821	41515	20	2075.75			D	1	Frankia	1854	5.42765	267698	76	3522.34
269275			D	1	Thermofilum pendens	2269	5.08496	121608	164	741.512			D	1	Pseudomonas aeruginosa	287	5.13329	135922	52	2613.88			174			D	1	Hepatitis C virus subtype 6e	413255	4.39609	24894	12	2074.5			D	1	Synechococcus sp. CC9311	64471	5.2369	172546	49	3521.35
274855			D	1	Rickettsia canadensis	788	4.77853	60053	81	741.395			D	1	Methylophilales bacterium HTCC2181	383631	4.49636	31359	12	2613.25			179			D	1	Algoriphagus machipongonensis	388413	5.44968	281631	136	2070.82			D	1	Burkholderia pseudomallei	28450	5.28605	193221	55	3513.11
279185			U	0	Trypanosoma brucei rhodesiense	31286	3.471	2958	4	739.5			D	1	Synechococcus sp. BL107	313625	4.7388	54803	21	2609.67			194			D	1	Paraburkholderia phytofirmans	261302	5.74413	554797	268	2070.14			D	1	Paraburkholderia phytofirmans	261302	5.65614	453039	129	3511.93
279280			D	1	Roseovarius sp. HTCC2601	314265	4.87736	75398	102	739.196			D	1	Acidovorax citrulli	80869	4.90767	80849	31	2608.03			196			D	1	Roseobacter denitrificans	2434	5.48184	303278	147	2063.12			D	1	Geobacter daltonii	316067	5.32958	213589	61	3501.46
281458			D	1	Salmonella enterica	28901	4.63136	42792	58	737.793			D	1	Rhodobacter sphaeroides	1063	4.01833	10431	4	2607.75			197			U	0	Acinetobacter baumannii 25307_4	1310868	3.61532	4124	2	2062			D	1	Synechococcus sp. RS9916	221359	5.23444	171569	49	3501.41
282437			U	0	Coxiella burnetii Dugway 5J108-111	434922	3.77093	5901	8	737.625			D	1	Nodularia spumigena	70799	4.87849	75594	29	2606.69			199			D	1	Botrytis cinerea	40559	4.70949	51226	25	2049.04			D	1	Ralstonia eutropha H16	381666	4.94195	87489	25	3499.56
282444			D	1	Psychrobacter sp. PRwf-1	349106	5.22763	168901	229	737.559			D	1	Cenarchaeum symbiosum A	414004	4.61985	41673	16	2604.56			200			D	1	Synechococcus phage syn9	382359	4.45756	28679	14	2048.5			D	1	Mycobacterium avium	1764	4.97433	94260	27	3491.11
284515			D	1	Frankia	1854	5.59035	389363	529	736.036			D	1	Labrenzia aggregata	187304	4.98351	96274	37	2602			210			D	1	Fulvimarina pelagi	217511	5.40759	255616	125	2044.93			D	1	Alkaliphilus oremlandii	350688	5.20566	160568	46	3490.61
285360			D	1	Sphingomonas wittichii	160791	5.45436	284682	387	735.612			D	1	Azoarcus	12960	4.2599	18193	7	2599			212			D	1	Haloquadratum walsbyi	293091	5.15538	143016	70	2043.09			D	1	Stigmatella aurantiaca	41	5.59012	389157	112	3474.62
285365			D	1	Verminephrobacter eiseniae EF01-2	391735	4.97681	94801	129	734.891			D	1	Burkholderia ambifaria	152480	5.01506	103529	40	2588.22			263			D	1	Methylibium petroleiphilum PM1	420662	4.56487	36717	18	2039.83			D	1	Stigmatella aurantiaca DW4/3-1	378806	5.59397	392616	113	3474.48
285367			D	1	Pseudomonas entomophila	312306	5.6969	497619	678	733.951			D	1	marine gamma proteobacterium HTCC2143	247633	4.95703	90579	35	2587.97			264			D	1	Delftia	80865	5.07285	118263	58	2039.02			D	1	Streptomyces avermitilis MA-4680 = NBRC 14893	227882	5.21207	162956	47	3467.15
285369			U	0	Ralstonia sp. PHS1	119276	3.9433	8776	12	731.333			D	1	Metallosphaera sedula	43687	4.41256	25856	10	2585.6			266			D	1	Campylobacter jejuni	197	4.93243	85591	42	2037.88			U	0	Bacillus thuringiensis serovar aizawai	1433	3.84067	6929	2	3464.5
289420			D	1	Vibrio	662	5.10439	127171	174	730.868			D	1	Trichomonas vaginalis G3	412133	5.299	199067	77	2585.29			285			U	0	Paenibacillus polymyxa	1406	3.78576	6106	3	2035.33			U	0	Grapevine leafroll-associated virus 1	47985	3.5382	3453	1	3453
289421			D	1	Herpetosiphon aurantiacus DSM 785	316274	5.68244	481331	660	729.289			D	1	Methylibium petroleiphilum	105560	4.49152	31011	12	2584.25			286			D	1	Schizosaccharomyces pombe 972h-	4896	5.32972	213657	105	2034.83			U	0	Meleagrid alphaherpesvirus 1	37108	4.01477	10346	3	3448.67
290244			D	1	Leishmania major strain Friedlin	347515	5.91248	817491	1124	727.305			U	0	Lawsonia intracellularis PHE/MN1-00	363253	3.71324	5167	2	2583.5			287			D	1	Methanococcus vannielii	2187	4.77023	58915	29	2031.55			D	1	Novosphingobium	48937	5.35046	224111	65	3447.86
290576			U	0	Methylophaga aminisulfidivorans MP	1026882	3.76425	5811	8	726.375			D	1	Mycobacterium avium complex (MAC)	1764	4.79234	61993	24	2583.04			292			D	1	Streptomyces avermitilis MA-4680 = NBRC 14893	227882	5.35648	227240	112	2028.93			D	1	Streptococcus thermophilus	1308	4.38211	24105	7	3443.57
290590			U	0	Feline sarcoma virus	11772	3.33826	2179	3	726.333			D	1	Aeropyrum pernix K1	272557	4.36603	23229	9	2581			294			D	1	Aeropyrum pernix K1	272557	5.03125	107461	53	2027.57			U	0	Dickeya dadantii	556	4.01343	10314	3	3438
291175			D	1	Pelobacter propionicus	29543	4.49443	31220	43	726.047			U	0	Acinetobacter	469	3.41078	2575	1	2575			300			D	1	Flavobacterium johnsoniae	986	5.41397	259400	128	2026.56			U	0	Leptosphaeria maculans	5022	3.83708	6872	2	3436
292414			D	1	Pelotomaculum thermopropionicum SI	370438	5.02808	106680	147	725.714			U	0	Streptococcus phage k3	177181	3.41078	2575	1	2575			303			D	1	Photobacterium profundum 3TCK	314280	4.53676	34416	17	2024.47			D	1	Mycobacterium tuberculosis C	348776	4.31406	20609	6	3434.83
303737			D	1	Desulfovibrio vulgaris	881	5.31752	207742	287	723.84			D	1	Leptospirillum	179	4.18817	15423	6	2570.5			329			D	1	Shewanella putrefaciens	24	5.20384	159896	79	2024			D	1	Bifidobacterium adolescentis ATCC 15703	367928	4.68095	47968	14	3426.29
309182			D	1	Acidothermus cellulolyticus	28049	4.36464	23155	32	723.594			D	1	Ralstonia	329	4.4089	25639	10	2563.9			379			D	1	Plasmodium falciparum	5833	4.82466	66782	33	2023.7			D	1	Psychrobacter sp. PRwf-1	349106	5.11362	129902	38	3418.47
310750			D	1	Psychroflexus torquis	57029	5.33852	218032	302	721.96			D	1	Bacillus cereus group	1396	4.31146	20486	8	2560.75			380			D	1	Burkholderia cepacia complex	292	5.00474	101097	50	2021.94			D	1	Sphingomonas sp. SKA58	314266	5.35959	228870	67	3415.97
314280			D	1	Sphingomonadaceae	41297	4.41424	25956	36	721			D	1	Chloroflexus aggregans	152260	4.77001	58886	23	2560.26			382			D	1	Burkholderia mallei SAVP1	320388	4.76791	58602	29	2020.76			D	1	Microscilla marina	1027	5.55868	361973	106	3414.84
314288			D	1	Bacillus thuringiensis str. Al Hakam	412694	5.06168	115261	160	720.381			D	1	Methanosaeta thermophila PT	349307	3.88513	7676	3	2558.67			384			D	1	Plasmodium falciparum 3D7	36329	5.56525	367495	182	2019.2			U	0	Hepatitis C virus subtype 6g	356427	3.83327	6812	2	3406
320390			D	1	Serratia proteamaculans	28151	5.47392	297799	414	719.321			U	0	Gloeothece sp. KO68DGA	167942	3.4079	2558	1	2558			470			D	1	Bovine papular stomatitis virus	129727	4.48098	30268	15	2017.87			U	0	Hepatitis C virus subtype 6a	31655	3.83327	6812	2	3406
321147			D	1	Porcine reproductive and respiratory syndrome virus	28344	4.33238	21497	30	716.567			D	1	Psychromonas ingrahamii	357794	4.80558	63911	25	2556.44			487			D	1	Saccharopolyspora erythraea	1836	4.53532	34302	17	2017.76			D	1	Clostridiales	1496	5.19427	156413	46	3400.28
321149			D	1	Leptospira borgpetersenii	174	5.28547	192963	270	714.678			U	0	Includes: Glutamine amidotransferase]	326424	3.40654	2550	1	2550			521			D	1	Desulfovibrio vulgaris	881	5.36123	229736	114	2015.23			D	1	Cupriavidus necator	106590	5.49521	312759	92	3399.55
323259			D	1	Lyngbya sp. PCC 8106	313612	5.65878	455811	639	713.319			D	1	Shewanella woodyi	60961	4.83775	68825	27	2549.07			543			D	1	Thermoanaerobacter	1754	4.97616	94659	47	2014.02			U	0	Listeria monocytogenes	1639	4.00843	10196	3	3398.67
324831			D	1	Methanospirillum hungatei JF-1	323259	4.50627	32083	45	712.956			U	0	Pneumocystis carinii	4754	3.40586	2546	1	2546			561			D	1	Saccharophagus degradans	86304	5.55549	359329	179	2007.42			D	1	Caulobacter sp. K31	366602	5.51266	325578	96	3391.44
326426			D	1	Clostridium perfringens	1502	5.12666	133864	188	712.043			U	0	Garlic virus X	150284	3.40586	2546	1	2546			562			D	1	Coccidioides immitis RS	246410	5.82498	668315	333	2006.95			D	1	Burkholderia ambifaria AMMD	339670	4.30799	20323	6	3387.17
331271			D	1	Polynucleobacter asymbioticus	312153	5.12574	133580	188	710.532			U	0	Staphylococcus epidermidis	1280	3.40586	2546	1	2546			573			D	1	Lyngbya sp. PCC 8106	313612	5.6466	443201	221	2005.43			D	1	Flavobacterium johnsoniae	986	5.42152	263947	78	3383.94
331642			D	1	Lactobacillus delbrueckii	1584	4.9578	90741	128	708.914			D	1	Prochlorococcus marinus str. MIT 9303	59922	4.63623	43274	17	2545.53			613			D	1	Bordetella avium	521	5.41694	261182	131	1993.76			D	1	marine gamma proteobacterium HTCC2080	247639	5.44846	280842	83	3383.64
331978			D	1	Nocardioides sp. JS614	196162	4.50271	31821	45	707.133			D	1	Rhodopseudomonas palustris HaA2	316058	4.10415	12710	5	2542			620			D	1	Novosphingobium	48937	5.45779	286937	144	1992.62			U	0	Sulfolobus turreted icosahedral virus 1	269145	3.83008	6762	2	3381
333771			D	1	Mycobacterium avium	1764	5.2092	161881	229	706.904			D	1	Spiroplasma citri	2133	4.00685	10159	4	2539.75			623			D	1	Mycobacterium avium 104	243243	5.02102	104959	53	1980.36			D	1	Shewanella	22	5.03338	107990	32	3374.69
336068			U	0	Spirochaeta aurantia subsp. aurantia M1	555314	3.4504	2821	4	705.25			D	1	Magnaporthe oryzae 70-15	242507	5.01717	104032	41	2537.37			629			D	1	Acidovorax sp. JS42	232721	5.52147	332251	168	1977.68			D	1	Enterobacteriaceae	543	5.20805	161454	48	3363.62
338324			D	1	Geobacter lovleyi	313985	5.46304	290429	412	704.925			U	0	Burkholderia virus Bcep1	244310	3.40398	2535	1	2535			630			D	1	Cenarchaeum symbiosum A	414004	5.18796	154157	78	1976.37			D	1	Azoarcus sp. BH72	62928	5.21691	164781	49	3362.88
345073			U	0	Human alphaherpesvirus 2	10310	3.80216	6341	9	704.556			U	0	Burkholderia virus Bcep43	260373	3.40398	2535	1	2535			642			D	1	Comamonadaceae	80864	4.69334	49356	25	1974.24			D	1	Psychroflexus torquis	57029	5.24196	174566	52	3357.04
345219			D	1	Pseudomonas stutzeri	316	4.35236	22509	32	703.406			U	0	Burkholderia virus Bcep781	209052	3.40398	2535	1	2535			644			D	1	Methylibium petroleiphilum	105560	4.88634	76974	39	1973.69			D	1	Vibrio	662	5.04445	110777	33	3356.88
347515			D	1	Delftia	80865	5.15287	142189	203	700.438			D	1	Frankia alni ACN14a	326424	4.70498	50697	20	2534.85			657			D	1	Nodularia spumigena	70799	5.61214	409388	208	1968.21			D	1	Ruegeria sp. TM1040	292414	4.47986	30190	9	3354.44
347536			D	1	Glaciecola sp. HTCC2999	455436	5.1314	135331	194	697.582			D	1	Anaeromyxobacter dehalogenans	161493	4.70463	50656	20	2532.8			661			D	1	Thermosinus carboxydivorans	261685	5.26149	182594	93	1963.38			D	1	Toxoplasma gondii RH	383379	4.95658	90485	27	3351.3
350704			U	0	acyl-carrier-protein] reductase FabV	287	3.88491	7672	11	697.455			D	1	Maricaulis maris	74318	4.74564	55673	22	2530.59			662			D	1	Dinoroseobacter shibae	215813	5.51797	329590	168	1961.85			U	0	uncultured archaeon GZfos28G7	285381	3.82607	6700	2	3350
354242			D	1	Chlorobium ferrooxidans DSM 13031	377431	4.36143	22984	33	696.485			U	0	Janthinobacterium	29580	3.40312	2530	1	2530			663			D	1	Caldivirga maquilingensis	76887	5.23703	172597	88	1961.33			D	1	Escherichia coli 536	562	4.36983	23433	7	3347.57
355333			D	1	Metallosphaera sedula	43687	5.11389	129984	187	695.102			D	1	Pseudomonas mendocina	300	4.80099	63240	25	2529.6			666			D	1	Rickettsiella grylli	59196	5.03113	107431	55	1953.29			D	1	Dinoroseobacter shibae	215813	5.34417	220886	66	3346.76
357347			D	1	Clostridiales	1496	5.3204	209124	301	694.764			D	1	Comamonas testosteroni	285	4.86538	73346	29	2529.17			715			D	1	Sinorhizobium medicae	110321	5.37336	236246	121	1952.45			D	1	Shewanella putrefaciens	24	5.28037	190707	57	3345.74
357804			D	1	Ruminiclostridium thermocellum	1515	4.45439	28470	41	694.39			U	0	Leishmania infantum	5671	3.70381	5056	2	2528			728			D	1	Mariprofundus ferrooxydans	314344	5.39775	249891	128	1952.27			D	1	Prochlorococcus marinus	1219	5.33051	214046	64	3344.47
359139			D	1	Coccidioides immitis RS	246410	5.80092	632298	912	693.309			U	0	Xanthomonadaceae	32033	3.40278	2528	1	2528			777			D	1	Candidatus Kuenenia stuttgartiensis	174633	5.46868	294226	151	1948.52			D	1	Photobacterium profundum	74109	5.49722	314212	94	3342.68
360109			D	1	Burkholderia cenocepacia PC184	350702	5.39665	249257	360	692.381			U	0	Sulfolobus islandicus rod-shaped virus 1	157898	3.40278	2528	1	2528			788			U	0	Rachiplusia nu MNPV	709481	3.8917	7793	4	1948.25			D	1	Burkholderia dolosa AU0158	350701	4.9383	86757	26	3336.81
360723			D	1	Botrytis cinerea	40559	4.49248	31080	45	690.667			U	0	Mycoplasma hominis	2098	3.40278	2528	1	2528			881			D	1	Desulfitobacterium hafniense	49338	4.61097	40829	21	1944.24			U	0	Gluconobacter oxydans	442	3.824	6668	2	3334
360910			D	1	Escherichia	561	5.14876	140851	204	690.446			D	1	Lyngbya sp. PCC 8106	313612	4.98213	95968	38	2525.47			891			D	1	Sphingomonas sp. SKA58	314266	5.50597	320605	165	1943.06			D	1	Mycobacterium vanbaalenii PYR-1	350058	4.93697	86490	26	3326.54
364154			D	1	Streptococcus sanguinis	1305	5.08603	121907	177	688.74			D	1	Plasmodium falciparum 3D7	5843	4.70311	50479	20	2523.95			985			D	1	Methanospirillum hungatei	2203	5.26157	182628	94	1942.85			D	1	Mycobacterium sp. KMS	189918	4.29785	19854	6	3309
367110			U	0	citrate (pro-3S)-lyase] ligase	630	3.53605	3436	5	687.2			U	0	Streptomyces thermoviolaceus subsp. thermoviolaceus	66860	3.40123	2519	1	2519			986			D	1	Paenarthrobacter aurescens	43663	5.3953	248487	128	1941.3			D	1	Prochlorococcus marinus str. MIT 9303	59922	5.09871	125520	38	3303.16
369257			D	1	Neisseria meningitidis	487	4.96651	92579	135	685.77			D	1	Roseobacter denitrificans	2434	4.89077	77762	31	2508.45			1027			D	1	Debaryomyces hansenii CBS767	284592	5.11399	130015	67	1940.52			D	1	Methanoculleus marisnigri	2198	5.06144	115196	35	3291.31
369723			D	1	Nitrobacter hamburgensis	912	4.44863	28095	41	685.244			D	1	Desulfovibrio vulgaris DP4	391774	4.00117	10027	4	2506.75			1063			U	0	dinitrogen reductase] hydrolase	62928	3.88829	7732	4	1933			D	1	Sinorhizobium medicae	110321	5.26529	184200	56	3289.29
373068			D	1	Rhodococcus jostii	101510	5.56402	366453	535	684.959			D	1	Jannaschia sp. CCS1	290400	4.86097	72606	29	2503.66			1076			D	1	Thermotoga	2335	4.608	40551	21	1931			D	1	Lactococcus lactis	1358	5.02216	105235	32	3288.59
373409			U	0	Pseudomonas marginalis pv. pastinacae	281458	3.73862	5478	8	684.75			D	1	Paramecium tetraurelia strain d4-2	5888	4.69891	49993	20	2499.65			1129			D	1	Acidovorax citrulli AAC00-1	397945	4.86496	73276	38	1928.32			D	1	Fulvimarina pelagi	217511	5.28758	193902	59	3286.47
373413			U	0	Pseudomonas cedrina	651740	3.73862	5478	8	684.75			D	1	Methanospirillum hungatei	2203	4.62818	42480	17	2498.82			1219			D	1	Azoarcus sp. BH72	62928	5.40496	254076	132	1924.82			D	1	Paenarthrobacter aurescens	43663	5.27984	190474	58	3284.03
374752			U	0	Pseudomonas fluorescens bv. I	254010	3.73862	5478	8	684.75			D	1	Mycobacterium sp. JLS	164757	4.69865	49963	20	2498.15			1224			D	1	Bordetella avium 197N	360910	4.8158	65434	34	1924.53			U	0	Acidianus ambivalens	2283	3.99348	9851	3	3283.67
376796			U	0	Rhizobium sp. SIN-1	133729	3.61321	4104	6	684			D	1	Sinorhizobium fredii	380	4.17531	14973	6	2495.5			1247			D	1	Burkholderia pseudomallei 1106a	320371	4.80261	63476	33	1923.52			U	0	Pepper mottle virus	12209	3.81671	6557	2	3278.5
377431			D	1	Oenococcus oeni ATCC BAA-1163	379360	4.43686	27344	40	683.6			D	1	Photobacterium angustum	661	4.90138	79685	32	2490.16			1268			D	1	Vibrio cholerae	666	5.44844	280826	146	1923.47			D	1	marine gamma proteobacterium HTCC2143	247633	5.42408	265512	81	3277.93
379363			D	1	Rubrobacter xylanophilus DSM 9941	266117	4.52476	33478	49	683.224			D	1	Lachnoclostridium phytofermentans	66219	4.73857	54774	22	2489.73			1280			D	1	Pseudomonas	286	5.7277	534190	278	1921.55			D	1	Streptomyces avermitilis	33903	5.52837	337574	103	3277.42
379373			D	1	Parvibaculum lavamentivorans DS-1	402881	4.58226	38217	56	682.446			U	0	Sida yellow vein Madurai virus	420255	3.39602	2489	1	2489			1305			U	0	Encephalomyocarditis virus	12104	3.28262	1917	1	1917			D	1	Herpetosiphon aurantiacus DSM 785	316274	5.51439	326879	100	3268.79
380136			D	1	Fulvimarina pelagi	217511	5.38999	245467	360	681.853			D	1	marine gamma proteobacterium HTCC2080	247639	4.79395	62223	25	2488.92			1313			D	1	Toxoplasma gondii RH	383379	4.98986	97693	51	1915.55			D	1	Mycobacterium	1763	5.7074	509802	156	3267.96
380391			D	1	Mycobacterium tuberculosis complex	1765	4.72505	53094	78	680.692			D	1	Candidatus Ruthia magnifica	386487	4.09493	12443	5	2488.6			1314			D	1	Chelativorans sp. BNC1	266779	4.69691	49763	26	1913.96			D	1	Maricaulis maris	74318	5.24616	176262	54	3264.11
380800			D	1	Trichomonas vaginalis G3	412133	5.98616	968643	1424	680.227			D	1	Burkholderia cepacia complex	292	4.17365	14916	6	2486			1358			U	0	Staphylococcus virus 11	12360	3.75838	5733	3	1911			D	1	Burkholderia multivorans	87883	5.43775	274000	84	3261.9
380807			U	0	Burkholderia glumae	337	3.43425	2718	4	679.5			D	1	Mycobacterium sp. MCS	164756	4.24002	17379	7	2482.71			1386			D	1	Azoarcus	12960	5.13822	137474	72	1909.36			D	1	Lactobacillus brevis	1580	4.97579	94578	29	3261.31
381754			D	1	Candidatus Koribacter versatilis	204669	5.6296	426188	628	678.643			D	1	Roseiflexus sp. RS-1	357808	4.93872	86841	35	2481.17			1396			D	1	uncultured bacterium	77133	5.18298	152397	80	1904.96			U	0	Psychrobacter cryohalolentis	330922	3.99021	9777	3	3259
382359			D	1	Salinispora arenicola	168697	5.51281	325696	481	677.123			D	1	Burkholderia multivorans	87883	4.73697	54572	22	2480.55			1398			D	1	Frankia alni ACN14a	326424	5.38004	239904	126	1904			D	1	Frankia alni	1859	5.44193	276647	85	3254.67
383317			D	1	Anaeromyxobacter dehalogenans	161493	5.44349	277646	412	673.898			D	1	Nodularia spumigena CCY9414	313624	4.09349	12402	5	2480.4			1422			U	0	Botrytis virus X	174142	3.5807	3808	2	1904			D	1	Aspergillus fumigatus	746128	4.46673	29291	9	3254.56
384616			D	1	Mycobacterium vanbaalenii	110539	5.49393	311839	463	673.518			D	1	Helicobacter pylori	210	4.2975	19838	8	2479.75			1423			D	1	Hyphomonas	85	5.38307	241583	127	1902.23			U	0	uncultured marine group II euryarchaeote DeepAnt-JyKC7	274855	3.98758	9718	3	3239.33
388400			D	1	Kluyveromyces lactis	28985	5.38441	242330	360	673.139			D	1	Deinococcus geothermalis	68909	3.99625	9914	4	2478.5			1428			D	1	Granulibacter bethesdensis	364410	5.26603	184516	97	1902.23			U	0	Monocercomonoides sp. PA203	453998	3.81023	6460	2	3230
389167			U	0	Bayou orthohantavirus	1980459	3.73119	5385	8	673.125			D	1	Cowpox virus	10243	3.69469	4951	2	2475.5			1485			D	1	Gramella forsetii	411153	5.25685	180655	95	1901.63			D	1	Candidatus Koribacter versatilis	204669	5.54654	352000	109	3229.36
389214			D	1	Aurantimonas manganoxydans	287752	5.37216	235591	350	673.117			D	1	Escherichia coli 536	362663	3.87023	7417	3	2472.33			1496			D	1	Frankia casuarinae	106370	4.97808	95078	50	1901.56			D	1	Clostridium perfringens	1502	5.06519	116196	36	3227.67
390235			U	0	Auricularia auricula-judae	29892	3.60455	4023	6	670.5			U	0	Baumannia cicadellinicola str. Hc (Homalodisca coagulata)	374463	3.39252	2469	1	2469			1502			D	1	Aurantimonas manganoxydans	287752	5.48017	302110	159	1900.06			D	1	Rhizobium leguminosarum	384	5.58774	387027	120	3225.22
392500			D	1	Lachnoclostridium phytofermentans	66219	5.31772	207838	310	670.445			U	0	Xylella fastidiosa 9a5c	160492	3.39235	2468	1	2468			1542			D	1	marine gamma proteobacterium HTCC2143	247633	5.45708	286473	151	1897.17			D	1	Enterobacter sp. 638	399742	5.43758	273895	85	3222.29
397945			D	1	Methanocorpusculum labreanum	83984	4.99885	99735	149	669.362			D	1	Streptococcus thermophilus	1308	4.09128	12339	5	2467.8			1578			D	1	Bacillus amyloliquefaciens group	326423	4.38959	24524	13	1886.46			D	1	Paraburkholderia phymatum	148447	5.6221	418892	130	3222.25
398527			U	0	White spot syndrome virus	92652	3.52414	3343	5	668.6			D	1	Vibrio cholerae	666	4.71354	51706	21	2462.19			1580			D	1	Verminephrobacter eiseniae EF01-2	391735	4.98304	96171	51	1885.71			U	0	Rift Valley fever virus	11588	3.80882	6439	2	3219.5
398577			D	1	Microscilla marina	1027	5.62027	417126	626	666.335			D	1	Mycobacterium smegmatis	1772	5.115	130317	53	2458.81			1582			D	1	Yersinia enterocolitica	630	5.45572	285574	152	1878.78			D	1	Aspergillus terreus NIH2624	341663	5.88221	762439	237	3217.04
399795			D	1	Synechococcus sp. BL107	313625	5.22077	166252	250	665.008			U	0	Mycobacterium monacense	85693	3.39058	2458	1	2458			1584			D	1	Rhodopseudomonas palustris	1076	5.60585	403508	215	1876.78			D	1	Mariprofundus ferrooxydans	314344	5.23113	170267	53	3212.58
401526			D	1	Gramella forsetii KT0803	411154	4.2999	19948	30	664.933			D	1	Shewanella	22	4.23565	17205	7	2457.86			1598			D	1	Salinispora tropica CNB-440	369723	4.79119	61829	33	1873.61			U	0	Human adenovirus 49	218120	3.80686	6410	2	3205
402478			D	1	Clostridium novyi	1542	4.86905	73969	112	660.438			D	1	Burkholderia mallei NCTC 10247	320389	3.99238	9826	4	2456.5			1643			D	1	Leptospira borgpetersenii serovar Hardjo-bovis str. L550	355276	4.38573	24307	13	1869.77			D	1	Pelagibaca bermudensis	314265	5.4544	284708	89	3198.97
402481			D	1	Algoriphagus machipongonensis	388413	5.38061	240220	364	659.945			U	0	Human parvovirus B19 - A6	182494	3.38987	2454	1	2454			1680			D	1	Cupriavidus oxalaticus	96344	4.34978	22376	12	1864.67			D	1	Pseudomonas aeruginosa UCBPP-PA14	287	4.34854	22312	7	3187.43
404196			D	1	Cupriavidus necator	106590	5.49772	314569	477	659.474			D	1	Methylobacillus flagellatus KT	265072	3.86605	7346	3	2448.67			1754			D	1	Pseudomonas aeruginosa PA7	381754	4.44576	27910	15	1860.67			D	1	Ralstonia pickettii	329	5.25131	178366	56	3185.11
405554			D	1	Thermosinus carboxydivorans	261685	5.24221	174668	266	656.647			D	1	Pseudomonas aeruginosa PAO1	208964	3.86398	7311	3	2437			1763			D	1	Candidatus Solibacter usitatus Ellin6076	234267	4.76044	57602	31	1858.13			D	1	Shewanella pealeana ATCC 700345	398579	4.45634	28598	9	3177.56
407834			D	1	Streptococcus pneumoniae	1313	4.54929	35423	54	655.981			D	1	Escherichia coli	562	4.74852	56043	23	2436.65			1764			D	1	Thermotoga petrophila	93929	4.74595	55712	30	1857.07			D	1	Leptospira borgpetersenii	174	5.22613	168317	53	3175.79
411154			D	1	Cryptococcus neoformans var. neoformans JEC21	214684	5.12827	134359	205	655.41			D	1	Pseudomonas entomophila	312306	4.90484	80323	33	2434.03			1765			D	1	Thermosipho melanesiensis	46541	4.95007	89139	48	1857.06			U	0	Citrus tristeza virus	12162	3.80223	6342	2	3171
412694			D	1	Photobacterium profundum	74109	5.5459	351481	538	653.31			D	1	Trichoplusia ni ascovirus 2c	328615	3.86297	7294	3	2431.33			1769			D	1	Caulobacter sp. K31	366602	5.62613	422799	228	1854.38			U	0	Corynebacterium	1716	4.10305	12678	4	3169.5
413404			D	1	Pseudomonas mendocina ymp	399739	4.37042	23465	36	651.806			D	1	Paenarthrobacter aurescens	43663	4.56191	36468	15	2431.2			1772			D	1	Paenarthrobacter aurescens TC1	290340	4.96587	92443	50	1848.86			D	1	Lactobacillus reuteri	1598	4.88088	76011	24	3167.12
414668			D	1	Rickettsia bellii	33990	4.68902	48867	75	651.56			U	0	uncultured Prochlorococcus marinus clone HF10-11D6	379374	3.38578	2431	1	2431			1809			D	1	Coxiella burnetii	777	4.85777	72073	39	1848.03			U	0	Vibrio cholerae MZO-3	412883	3.97777	9501	3	3167
415313			D	1	Debaryomyces hansenii CBS767	284592	5.09028	123106	189	651.354			U	0	Pleurotus ostreatus	5322	3.38561	2430	1	2430			1827			D	1	Pseudoalteromonas atlantica	288	4.54512	35085	19	1846.58			D	1	Polaromonas naphthalenivorans	216465	4.50029	31644	10	3164.4
419541			D	1	Thermotoga petrophila	93929	4.65113	44785	69	649.058			D	1	Dinoroseobacter shibae	215813	4.76544	58269	24	2427.88			1839			D	1	Candidatus Solibacter usitatus	234267	5.06501	116147	63	1843.6			D	1	Psychromonas ingrahamii	357794	5.28557	193007	61	3164.05
420662			D	1	Methylibium petroleiphilum	105560	4.86528	73330	113	648.938			D	1	Salinispora arenicola	168697	4.95326	89797	37	2426.95			1854			D	1	Methylophilales bacterium HTCC2181	383631	4.8567	71895	39	1843.46			D	1	Listeria welshimeri	1643	5.14319	139056	44	3160.36
424366			U	0	Candidatus Ruthia magnifica str. Cm (Calyptogena magnifica)	413404	3.59006	3891	6	648.5			D	1	Dinoroseobacter shibae DFL 12 = DSM 16493	188906	3.86201	7278	3	2426			1859			D	1	Bermanella marisrubri	207949	5.38848	244615	133	1839.21			D	1	Kluyveromyces lactis	28985	5.18992	154854	49	3160.29
424944			D	1	Maricaulis maris	74318	5.31376	205951	318	647.645			D	1	Roseovarius sp. HTCC2601	314265	4.08368	12125	5	2425			1889			D	1	Delftia acidovorans SPH-1	398578	4.9631	91855	50	1837.1			D	1	Roseobacter denitrificans	2434	5.32562	211651	67	3158.97
431947			D	1	Salinispora tropica	168695	5.20502	160332	248	646.5			D	1	Clostridiales	1496	4.46377	29092	12	2424.33			2133			D	1	Lactobacillus brevis	1580	5.10743	128065	70	1829.5			D	1	Francisella novicida	264	4.34343	22051	7	3150.14
434922			D	1	Plasmodium falciparum 3D7	36329	5.41484	259919	403	644.96			D	1	Paraburkholderia xenovorans	36873	4.6633	46057	19	2424.05			2187			U	0	Influenza A virus (A/swine/Italy/1081/00(H1N2))	169163	3.73878	5480	3	1826.67			U	0	Shewanella frigidimarina	56812	4.34329	22044	7	3149.14
485915			D	1	Aspergillus fischeri NRRL 181	331117	6.10194	1264549	1962	644.52			D	1	Pelagibaca bermudensis	314265	4.86082	72580	30	2419.33			2198			U	0	Influenza A virus (A/swine/Italy/1521/98(H1N2))	169166	3.73878	5480	3	1826.67			D	1	Shewanella frigidimarina	56812	4.34329	22044	7	3149.14
555314			U	0	Influenza A virus (A/Indonesia/CDC938/2006(H5N1))	414668	3.50772	3219	5	643.8			D	1	Rickettsia bellii	33990	3.86028	7249	3	2416.33			2203			D	1	Methanocorpusculum labreanum	83984	4.96804	92905	51	1821.67			U	0	uncultured marine gamma proteobacterium EB000-45B06	248050	3.79913	6297	2	3148.5
578107			D	1	Streptomyces avermitilis MA-4680 = NBRC 14893	227882	5.24773	176902	275	643.28			D	1	Leishmania major strain Friedlin	5664	5.23958	173613	72	2411.29			2269			D	1	Shewanella denitrificans	192073	4.33921	21838	12	1819.83			U	0	Syntrophomonas wolfei subsp. wolfei str. Goettingen G311	335541	4.10013	12593	4	3148.25
651740			D	1	Thermofilum pendens Hrk 5	368408	4.48872	30812	48	641.917			D	1	Aspergillus fumigatus	746128	4.33638	21696	9	2410.67			2277			D	1	Pyrobaculum islandicum	2277	5.14552	139805	77	1815.65			D	1	Bacillus thuringiensis	1428	4.61188	40915	13	3147.31
680613			D	1	Delftia acidovorans	80866	5.39713	249535	389	641.478			D	1	Alcanivorax borkumensis SK2	393595	3.8592	7231	3	2410.33			2280			D	1	Pseudomonas mendocina	300	5.50441	319454	176	1815.08			U	0	Usutu virus	64286	3.49776	3146	1	3146
713604			D	1	Aspergillus clavatus NRRL 1	344612	6.06606	1164288	1827	637.268			D	1	Clostridium perfringens SM101	289380	4.49571	31312	13	2408.62			2335			D	1	Neisseria meningitidis FAM18	272831	4.33788	21771	12	1814.25			D	1	Fervidobacterium nodosum	2424	4.61133	40863	13	3143.31
752555			D	1	Saccharophagus degradans	86304	5.47612	299307	472	634.125			U	0	Vesicular exanthema of swine virus	35612	3.38166	2408	1	2408			2424			D	1	Helicobacter acinonychis	212	4.58032	38047	21	1811.76			D	1	uncultured bacterium	77133	5.01577	103699	33	3142.39
754257			D	1	Paramecium tetraurelia strain d4-2	5888	5.34847	223085	352	633.764			U	0	Yersinia intermedia	631	3.38166	2408	1	2408			2434			D	1	Mycobacterium phage Bxz1	205877	4.33592	21673	12	1806.08			D	1	Methanocorpusculum labreanum	83984	4.98772	97212	31	3135.87
754521			D	1	Dinoroseobacter shibae	215813	5.40772	255695	404	632.908			D	1	Delftia	80865	4.33588	21671	9	2407.89			3055			D	1	Fulvimarina pelagi HTCC2506	314231	4.61627	41330	23	1796.96			U	0	Enterococcus faecium	1352	3.79706	6267	2	3133.5
766501			D	1	Desulfococcus oleovorans	96561	5.41299	258818	410	631.263			D	1	Thermotoga petrophila	93929	3.98345	9626	4	2406.5			4896			D	1	Methanococcus maripaludis	39152	4.94411	87925	49	1794.39			D	1	Shewanella woodyi ATCC 51908	392500	4.27397	18792	6	3132
857571			D	1	Roseiflexus castenholzii	120962	5.52895	338025	539	627.134			D	1	Trypanosoma cruzi	5693	4.07987	12019	5	2403.8			4932			D	1	Shewanella woodyi	60961	5.36487	231668	130	1782.06			D	1	Bacillus subtilis	1423	4.3404	21898	7	3128.29
888807			D	1	Burkholderia multivorans ATCC 17616	395019	4.55925	36245	58	624.914			D	1	Novosphingobium	165696	4.77843	60038	25	2401.52			5141			D	1	Rickettsia bellii	33990	4.59275	39152	22	1779.64			D	1	Parastagonospora nodorum SN15	321614	5.73	537032	172	3122.28
907947			D	1	Burkholderia cepacia complex	87882	5.07684	119356	191	624.901			U	0	Junin mammarenavirus	11619	3.38021	2400	1	2400			5478			D	1	Alkaliphilus oremlandii	350688	5.06981	117439	66	1779.38			D	1	Desulfitobacterium hafniense	49338	4.44803	28056	9	3117.33
915425			D	1	Bordetella avium 197N	360910	4.77344	59352	95	624.758			D	1	Desulfococcus oleovorans	96561	4.77754	59916	25	2396.64			5691			D	1	Thiobacillus denitrificans	36861	5.14218	138734	78	1778.64			D	1	Streptomyces halstedii	1944	4.1919	15556	5	3111.2
1026882			D	1	Burkholderiaceae	106590	5.265	184079	295	623.997			D	1	Bradyrhizobium japonicum	375	3.85625	7182	3	2394			5693			D	1	Micrococcaceae	1268	4.96594	92456	52	1778			U	0	Mycobacterium avium subsp. avium ATCC 25291	553481	3.4929	3111	1	3111
1038923			D	1	Nile crocodilepox virus	1285600	4.35017	22396	36	622.111			D	1	Rhodococcus sp. NS1	402236	3.85594	7177	3	2392.33			5802			D	1	Neurospora crassa	5141	5.11891	131496	74	1776.97			D	1	Magnaporthe oryzae 70-15	242507	5.46591	292354	94	3110.15
1078464			D	1	Burkholderia multivorans	87883	5.46581	292287	470	621.887			D	1	Clostridium perfringens	1502	4.45765	28685	12	2390.42			5807			D	1	Nocardioides	1839	4.86243	72850	41	1776.83			D	1	Comamonas testosteroni	285	5.47352	297521	96	3099.18
1285600			D	1	Enterobacter sp. 638	399742	5.44878	281047	452	621.785			D	1	Alteromonadales bacterium TW-7	156578	4.71956	52428	22	2383.09			5833			D	1	Synechococcus sp. CC9311	64471	5.27893	190078	107	1776.43			D	1	Polynucleobacter asymbioticus	312153	5.03507	108410	35	3097.43
1310628			D	1	uncultured bacterium	77133	5.08745	122306	197	620.843			D	1	Thiobacillus denitrificans	36861	4.55244	35681	15	2378.73			5874			D	1	Polaromonas naphthalenivorans	216465	4.59127	39018	22	1773.55			D	1	Acidovorax sp. JS42	232721	5.40424	253652	82	3093.32
1661727			D	1	Burkholderia cenocepacia	95486	5.50595	320587	517	620.091			D	1	Methanoculleus marisnigri JR1	368407	3.85199	7112	3	2370.67			5888			U	0	uncultured archaeon GZfos26G2	285389	3.54974	3546	2	1773			D	1	Oenococcus oeni ATCC BAA-1163	379360	4.44458	27834	9	3092.67
1714621			D	1	Aurantimonas manganoxydans SI85-9A1	287752	4.92257	83671	135	619.785			D	1	Shewanella baltica	62322	4.75462	56835	24	2368.12			10359			D	1	Streptomyces avermitilis	33903	5.64215	438680	249	1761.77			U	0	Methanocorpusculum labreanum Z	410358	4.18918	15459	5	3091.8
1826778			D	1	Fulvimarina pelagi HTCC2506	314231	4.5844	38406	62	619.452			D	1	Salinispora tropica	168695	4.55036	35511	15	2367.4			10390			D	1	Toxoplasma gondii ME49	383379	4.42192	26419	15	1761.27			D	1	Algoriphagus machipongonensis	388413	5.34737	222520	72	3090.56
1979165			D	1	Methanocella arvoryzae MRE50	351160	4.51626	32829	53	619.415			D	1	Staphylothermus marinus	2280	3.97598	9462	4	2365.5			10678			D	1	Aurantimonas manganoxydans SI85-9A1	287752	4.81359	65102	37	1759.51			D	1	Micrococcaceae	1268	4.74468	55550	18	3086.11
1980459			D	1	Methanoculleus marisnigri	2198	5.27416	188001	304	618.424			D	1	Alcanivorax	59753	4.27632	18894	8	2361.75			11053			D	1	Roseovarius sp. HTCC2601	314265	4.98544	96702	55	1758.22			D	1	Shewanella baltica	62322	5.24512	175839	57	3084.89
1980519			D	1	Photobacterium	657	4.58365	38340	62	618.387			D	1	Sphingomonas sp. SKA58	314266	4.80424	63715	27	2359.81			11103			D	1	Geobacter daltonii	316067	5.41911	262490	150	1749.93			D	1	Leptospirillum rubarum	419542	4.66503	46241	15	3082.73
22			D	1	Mycobacterium sp. KMS	189918	4.49016	30914	50	618.28			D	1	Burkholderia	32008	4.54864	35370	15	2358			11673			D	1	Aspergillus fumigatus	746128	4.56517	36743	21	1749.67			U	0	Porcine lymphotropic herpesvirus 2	91741	3.78944	6158	2	3079
24			U	0	Leuconostoc mesenteroides subsp. mesenteroides ATCC 8293	203120	3.69417	4945	8	618.125			U	0	Blumeria graminis f. sp. hordei	62688	3.37254	2358	1	2358			11676			D	1	Bacillus	1386	4.32183	20981	12	1748.42			D	1	Paenarthrobacter aurescens TC1	290340	4.82972	67564	22	3071.09
[truncated: 673 more rows]

## Sheet: Supplementary Figure 3
Supplementary Figure 3a				Supplementary Figure 3b				Supplementary Figure 3c				Supplementary Figure 3d				Supplementary Figure 3e
[truncated: 833 more rows]

[truncated: 4 more sheets: Supplementary Figure 4, Supplementary Figure 5, Supplementary Figure 6, Supplementary Figure 7]
