# Supplementary material for: Analysis of human total antibody repertoires in TIF1γ autoantibody positive dermatomyositis
Source: Commun Biol. 2021 Mar 26;4:419. doi: 10.1038/s42003-021-01932-6 (PMC7997983; doi:10.1038/s42003-021-01932-6)
Supplement: Supplementary file 5 — Supplementary Data 2 [file 42003_2021_1932_MOESM5_ESM.xlsx]

## Sheet: DM P20
DM P20	Unique or distinct	Unique or distinct	Organism	staxids	Log.Sum.NGS.Freq	Sum.NGS.Freq	Species ranking	Count.Unique.Input.AA.Seq	Normalised NGS	Normalised ranking	Log. Normaised	no.rank	superkingdom	no.rank.1	phylum	class	order	family	genus	species
	D	1	Variola virus	10255	5.57092	372322	31	30	12410.7	1	4.0938	dsDNA viruses, no RNA stage	Viruses	NA	NA	NA	NA	NA	NA	NA
	U	0	Escherichia coli str. K-12 substr. MG1655	83333	4.40028	25135	382	4	6283.75	2	3.79822	cellular organisms	Bacteria	Escherichia coli K-12	Proteobacteria	Gammaproteobacteria	Enterobacterales	Enterobacteriaceae	Escherichia	Escherichia coli
	U	0	Sugarcane streak Egypt virus -	268786	4.53855	34558	329	8	4319.75	3	3.63546	ssDNA viruses	Viruses	Sugarcane streak Egypt virus - [Man]	NA	NA	NA	Geminiviridae	Mastrevirus	Sugarcane streak Egypt virus
	D	1	Sugarcane streak Egypt virus -	268786	4.53855	34558	330	8	4319.75	4	3.63546	ssDNA viruses	Viruses	NA	NA	NA	Sugarcane streak Egypt virus - [Man]	NA	NA	NA
	D	1	Clostridium botulinum	1491	4.61437	41150	299	10	4115	5	3.61437	cellular organisms	Bacteria	NA	Firmicutes	NA	Terrabacteria group	NA	NA	NA
	D	1	Crimean-Congo hemorrhagic fever orthonairovirus	1980519	4.75075	56331	253	14	4023.64	6	3.60462	ssRNA viruses	Viruses	NA	NA	NA	ssRNA negative-strand viruses	NA	NA	NA
	U	0	Maize streak virus -	268940	4.53763	34485	331	9	3831.67	7	3.58339	ssDNA viruses	Viruses	Maize streak virus - A[Vaalhart maize]	NA	NA	NA	Geminiviridae	Mastrevirus	Maize streak virus
	D	1	Maize streak virus -	268940	4.53763	34485	332	9	3831.67	8	3.58339	ssDNA viruses	Viruses	NA	NA	NA	Maize streak virus - A[Vaalhart maize]	NA	NA	NA
	U	0	Amycolatopsis coloradensis	76021	3.98118	9576	496	3	3192	9	3.50406	cellular organisms	Bacteria	Terrabacteria group	Actinobacteria	Actinobacteria	Pseudonocardiales	Pseudonocardiaceae	Amycolatopsis	Amycolatopsis coloradensis
	D	1	Cowpox virus	10243	5.03981	109601	183	36	3044.47	10	3.48351	dsDNA viruses, no RNA stage	Viruses	NA	NA	NA	NA	NA	NA	NA
	U	0	Desulfonatronovibrio hydrogenovorans	53245	4.34988	22381	398	8	2797.62	11	3.44679	cellular organisms	Bacteria	NA	Proteobacteria	Deltaproteobacteria	Desulfovibrionales	Desulfohalobiaceae	Desulfonatronovibrio	Desulfonatronovibrio hydrogenovorans
	U	0	Ross River virus	11029	4.13513	13650	466	5	2730	12	3.43616	ssRNA viruses	Viruses	ssRNA positive-strand viruses, no DNA stage	NA	NA	NA	Togaviridae	Alphavirus	Ross River virus
	U	0	Legionella rubrilucens	458	4.19962	15835	446	6	2639.17	13	3.42147	cellular organisms	Bacteria	NA	Proteobacteria	Gammaproteobacteria	Legionellales	Legionellaceae	Legionella	Legionella rubrilucens
	U	0	Pea seed-borne mosaic virus	12208	3.89768	7901	512	3	2633.67	14	3.42056	ssRNA viruses	Viruses	ssRNA positive-strand viruses, no DNA stage	NA	NA	NA	Potyviridae	Potyvirus	Pea seed-borne mosaic virus
	D	1	Ranid herpesvirus 1	85655	4.92054	83279	212	32	2602.47	15	3.41539	dsDNA viruses, no RNA stage	Viruses	NA	NA	NA	NA	NA	NA	NA
	U	0	Grapevine fanleaf virus	12274	4.41241	25847	377	10	2584.7	16	3.41241	ssRNA viruses	Viruses	ssRNA positive-strand viruses, no DNA stage	NA	NA	Picornavirales	Secoviridae	Nepovirus	Grapevine fanleaf virus
	U	0	Nocardia terpenica	37326	4.00424	10098	491	4	2524.5	17	3.40218	cellular organisms	Bacteria	Terrabacteria group	Actinobacteria	Actinobacteria	Corynebacteriales	Nocardiaceae	Nocardia	Nocardia brasiliensis
	D	1	Lactobacillus plantarum	1590	4.60468	40242	303	16	2515.12	18	3.40056	cellular organisms	Bacteria	NA	Firmicutes	NA	Terrabacteria group	NA	NA	NA
	U	0	Cupriavidus numazuensis	221992	4.23774	17288	432	7	2469.71	19	3.39265	cellular organisms	Bacteria	NA	Proteobacteria	Betaproteobacteria	Burkholderiales	Burkholderiaceae	Cupriavidus	Cupriavidus numazuensis
	U	0	Salmonella phage SETP3	424944	4.23434	17153	435	7	2450.43	20	3.38924	dsDNA viruses, no RNA stage	Viruses	Salmonella phage SETP3	NA	NA	Caudovirales	Siphoviridae	Jerseyvirus	Salmonella virus SETP3
	U	0	Verticillium dahliae	27337	3.99087	9792	494	4	2448	21	3.38881	cellular organisms	Eukaryota	Opisthokonta	Ascomycota	Sordariomycetes	Glomerellales	Plectosphaerellaceae	Verticillium	Verticillium dahliae
	U	0	Stylonychia lemnae	5949	3.98883	9746	495	4	2436.5	22	3.38677	cellular organisms	Eukaryota	Alveolata	NA	Spirotrichea	Sporadotrichida	Oxytrichidae	Stylonychia	Stylonychia lemnae
	U	0	Sapovirus Hu/Lyon/30388/98/F	112231	4.1634	14568	457	6	2428	23	3.38525	ssRNA viruses	Viruses	ssRNA positive-strand viruses, no DNA stage	NA	NA	NA	Caliciviridae	Sapovirus	Sapporo virus
	U	0	Sapporo virus-Sapporo	336068	4.1634	14568	458	6	2428	24	3.38525	ssRNA viruses	Viruses	ssRNA positive-strand viruses, no DNA stage	NA	NA	NA	Caliciviridae	Sapovirus	Sapporo virus
	U	0	Hepatitis C virus subtype 1a	31646	4.45515	28520	358	12	2376.67	25	3.37597	ssRNA viruses	Viruses	ssRNA positive-strand viruses, no DNA stage	NA	NA	NA	Flaviviridae	Hepacivirus	Hepacivirus C
	U	0	Simian foamy virus	11642	4.31802	20798	406	9	2310.89	26	3.36378	NA	Viruses	NA	NA	NA	Ortervirales	Retroviridae	Spumavirus	Simian foamy virus
	U	0	Wolbachia pipientis	955	4.06258	11550	480	5	2310	27	3.36361	cellular organisms	Bacteria	NA	Proteobacteria	Alphaproteobacteria	Rickettsiales	Anaplasmataceae	Wolbachia	Wolbachia pipientis
	U	0	2]i	349106	4.0582	11434	482	5	2286.8	28	3.35923	cellular organisms	Bacteria	NA	Proteobacteria	Gammaproteobacteria	Pseudomonadales	Moraxellaceae	Psychrobacter	Psychrobacter sp. PRwf-1
	U	0	Schwanniomyces etchellsii	28550	3.95386	8992	501	4	2248	29	3.3518	cellular organisms	Eukaryota	Opisthokonta	Ascomycota	Saccharomycetes	Saccharomycetales	Debaryomycetaceae	Schwanniomyces	Schwanniomyces etchellsii
	U	0	Sapovirus Hu/Dresden/pJG-Sap01/DE	291175	4.16423	14596	456	7	2085.14	30	3.31914	ssRNA viruses	Viruses	ssRNA positive-strand viruses, no DNA stage	NA	NA	NA	Caliciviridae	Sapovirus	Sapporo virus
	U	0	Camelpox virus CMS	28873	4.42583	26658	368	13	2050.62	31	3.31188	dsDNA viruses, no RNA stage	Viruses	NA	NA	NA	NA	Poxviridae	Orthopoxvirus	Camelpox virus
	U	0	Desulfomicrobium thermophilum	380392	4.00398	10092	492	5	2018.4	32	3.30501	cellular organisms	Bacteria	NA	Proteobacteria	Deltaproteobacteria	Desulfovibrionales	Desulfomicrobiaceae	Desulfomicrobium	Desulfomicrobium thermophilum
	D	1	Vaccinia virus	10245	4.64655	44315	290	22	2014.32	33	3.30413	dsDNA viruses, no RNA stage	Viruses	NA	NA	NA	NA	NA	NA	NA
	U	0	Human adenovirus 41	10524	3.88224	7625	516	4	1906.25	34	3.28018	dsDNA viruses, no RNA stage	Viruses	Human adenovirus 41	NA	NA	NA	Adenoviridae	Mastadenovirus	Human mastadenovirus F
	U	0	Salmonella enterica subsp. enterica serovar Typhi	90370	4.12267	13264	468	7	1894.86	35	3.27758	cellular organisms	Bacteria	Salmonella enterica subsp. enterica serovar Typhi	Proteobacteria	Gammaproteobacteria	Enterobacterales	Enterobacteriaceae	Salmonella	Salmonella enterica
	D	1	Bacillaceae	186817	4.79592	62506	242	33	1894.12	36	3.27741	cellular organisms	Bacteria	NA	Firmicutes	NA	Terrabacteria group	NA	NA	NA
	U	0	Entamoeba invadens IP1	33085	4.11474	13024	472	7	1860.57	37	3.26965	cellular organisms	Eukaryota	Amoebozoa	NA	NA	NA	Entamoebidae	Entamoeba	Entamoeba invadens
	U	0	Cyanidium sp. 3-8 CR	163698	4.1117	12933	473	7	1847.57	38	3.2666	cellular organisms	Eukaryota	Rhodophyta	NA	Bangiophyceae	Cyanidiales	Cyanidiaceae	Cyanidium	Cyanidium sp. 3-8 CR
	U	0	Pseudomonas aeruginosa group	330	3.96454	9216	499	5	1843.2	39	3.26557	cellular organisms	Bacteria	NA	Proteobacteria	Gammaproteobacteria	Pseudomonadales	Pseudomonadaceae	Pseudomonas	Pseudomonas pseudoalcaligenes
	U	0	Bifidobacterium breve UCC2003	326426	4.03362	10805	487	6	1800.83	40	3.25547	cellular organisms	Bacteria	Terrabacteria group	Actinobacteria	Actinobacteria	Bifidobacteriales	Bifidobacteriaceae	Bifidobacterium	Bifidobacterium breve
	U	0	uncultured marine type-A Synechococcus 4O4	359139	4.15131	14168	463	8	1771	41	3.24822	cellular organisms	Bacteria	Terrabacteria group	Cyanobacteria	NA	Synechococcales	Synechococcaceae	Synechococcus	uncultured marine type-A Synechococcus 4O4
	U	0	Amycolatopsis mediterranei S699	713604	3.84899	7063	518	4	1765.75	42	3.24693	cellular organisms	Bacteria	Terrabacteria group	Actinobacteria	Actinobacteria	Pseudonocardiales	Pseudonocardiaceae	Amycolatopsis	Amycolatopsis mediterranei
	U	0	Cryptococcus neoformans var. grubii H99	178876	4.70627	50847	270	29	1753.34	43	3.24387	cellular organisms	Eukaryota	Opisthokonta	Basidiomycota	Tremellomycetes	Tremellales	Cryptococcaceae	Cryptococcus	Cryptococcus neoformans
	U	0	Artemisia annua	32630	4.14129	13845	465	8	1730.62	44	3.2382	other sequences	NA	artificial sequences	NA	NA	NA	NA	NA	synthetic construct
	U	0	Dermatophilus congolensis	1863	3.8374	6877	522	4	1719.25	45	3.23534	cellular organisms	Bacteria	Terrabacteria group	Actinobacteria	Actinobacteria	Micrococcales	Dermatophilaceae	Dermatophilus	Dermatophilus congolensis
	U	0	uncultured eukaryote	100272	4.00843	10196	490	6	1699.33	46	3.23028	cellular organisms	Eukaryota	environmental samples	NA	NA	NA	NA	NA	uncultured eukaryote
	U	0	Clostridium saccharobutylicum	169679	3.92906	8493	509	5	1698.6	47	3.23009	cellular organisms	Bacteria	Terrabacteria group	Firmicutes	Clostridia	Clostridiales	Clostridiaceae	Clostridium	Clostridium saccharobutylicum
	D	1	Camelpox virus	28873	4.70663	50890	269	30	1696.33	48	3.22951	dsDNA viruses, no RNA stage	Viruses	NA	NA	NA	NA	NA	NA	NA
	U	0	Colletotrichum acutatum	27357	3.82184	6635	528	4	1658.75	49	3.21978	cellular organisms	Eukaryota	Opisthokonta	Ascomycota	Sordariomycetes	Glomerellales	Glomerellaceae	Colletotrichum	Colletotrichum acutatum
	U	0	Providencia stuartii	588	4.17394	14926	453	9	1658.44	50	3.2197	cellular organisms	Bacteria	NA	Proteobacteria	Gammaproteobacteria	Enterobacterales	Morganellaceae	Providencia	Providencia stuartii
	U	0	Metarhizium robertsii ARSEF 23	5530	3.81763	6571	529	4	1642.75	51	3.21557	cellular organisms	Eukaryota	Opisthokonta	Ascomycota	Sordariomycetes	Hypocreales	Clavicipitaceae	Metarhizium	Metarhizium anisopliae
	U	0	Entamoeba histolytica HM-1:IMSS	5759	4.11674	13084	469	8	1635.5	52	3.21365	cellular organisms	Eukaryota	Amoebozoa	NA	NA	NA	Entamoebidae	Entamoeba	Entamoeba histolytica
	U	0	Neurospora tetrasperma FGSC 2508	5141	4.11631	13071	470	8	1633.88	53	3.21322	cellular organisms	Eukaryota	Opisthokonta	Ascomycota	Sordariomycetes	Sordariales	Sordariaceae	Neurospora	Neurospora crassa
	U	0	Influenza A virus (A/chicken/Magetan/BBVW/2005(H5N1))	380807	3.81164	6481	533	4	1620.25	54	3.20958	ssRNA viruses	Viruses	ssRNA negative-strand viruses	NA	NA	NA	Orthomyxoviridae	Alphainfluenzavirus	Influenza A virus
	U	0	Influenza A virus (A/chicken/Gunung Kidal/BBVW/2005(H5N1))	380800	3.81164	6481	534	4	1620.25	55	3.20958	ssRNA viruses	Viruses	ssRNA negative-strand viruses	NA	NA	NA	Orthomyxoviridae	Alphainfluenzavirus	Influenza A virus
	D	1	Yersinia pseudotuberculosis	633	4.68648	48583	278	30	1619.43	56	3.20936	cellular organisms	Bacteria	NA	Proteobacteria	NA	NA	NA	NA	NA
	D	1	Pseudomonas putida GB-1	76869	4.73646	54508	258	34	1603.18	57	3.20498	cellular organisms	Bacteria	NA	Proteobacteria	NA	Pseudomonas putida GB-1	NA	NA	NA
	U	0	uncultured Poribacteria bacterium 64K2	309182	3.98096	9571	497	6	1595.17	58	3.20281	cellular organisms	Bacteria	unclassified Bacteria	Candidatus Poribacteria	NA	NA	NA	NA	uncultured Poribacteria bacterium 64K2
	U	0	Desulfohalobium retbaense DSM 5692	485915	3.80393	6367	542	4	1591.75	59	3.20187	cellular organisms	Bacteria	Desulfohalobium retbaense DSM 5692	Proteobacteria	Deltaproteobacteria	Desulfovibrionales	Desulfohalobiaceae	Desulfohalobium	Desulfohalobium retbaense
	U	0	uncultured Desulfotomaculum sp.	77133	3.80353	6361	544	4	1590.25	60	3.20147	cellular organisms	Bacteria	environmental samples	NA	NA	NA	NA	NA	uncultured bacterium
	U	0	Beet mosaic virus	114921	3.80209	6340	546	4	1585	61	3.20003	ssRNA viruses	Viruses	ssRNA positive-strand viruses, no DNA stage	NA	NA	NA	Potyviridae	Potyvirus	Beet mosaic virus
	U	0	Acetobacter syzygii	146476	4.1994	15827	447	10	1582.7	62	3.1994	cellular organisms	Bacteria	NA	Proteobacteria	Alphaproteobacteria	Rhodospirillales	Acetobacteraceae	Acetobacter	Acetobacter syzygii
	U	0	Salmonella enterica subsp. enterica serovar Typhi str. Ty2	209261	4.27639	18897	420	12	1574.75	63	3.19721	cellular organisms	Bacteria	Salmonella enterica subsp. enterica serovar Typhi	Proteobacteria	Gammaproteobacteria	Enterobacterales	Enterobacteriaceae	Salmonella	Salmonella enterica
	D	1	Bacillus thuringiensis	1428	4.99077	97898	195	63	1553.94	64	3.19143	cellular organisms	Bacteria	NA	Firmicutes	NA	Terrabacteria group	NA	NA	NA
	D	1	Candidatus Baumannia cicadellinicola	186490	4.80393	63669	238	41	1552.9	65	3.19114	cellular organisms	Bacteria	NA	Proteobacteria	NA	unclassified Gammaproteobacteria	Candidatus Baumannia	NA	NA
	D	1	Giardia intestinalis	5741	4.71727	52152	265	34	1533.88	66	3.18579	cellular organisms	Eukaryota	NA	NA	NA	Fornicata	Diplomonadida	NA	NA
	D	1	Human betaherpesvirus 5	10359	4.72867	53539	260	35	1529.69	67	3.1846	dsDNA viruses, no RNA stage	Viruses	NA	NA	NA	NA	NA	NA	NA
	D	1	Polaromonas sp. JS666	296591	5.13387	136105	149	89	1529.27	68	3.18448	cellular organisms	Bacteria	NA	Proteobacteria	NA	NA	NA	NA	NA
	U	0	Streptococcus sanguinis SK1 = NCTC 7863	888807	3.77988	6024	549	4	1506	69	3.17782	cellular organisms	Bacteria	Terrabacteria group	Firmicutes	Bacilli	Lactobacillales	Streptococcaceae	Streptococcus	Streptococcus sanguinis
	D	1	Lactobacillus gasseri	1596	4.70747	50988	268	34	1499.65	70	3.17599	cellular organisms	Bacteria	NA	Firmicutes	NA	Terrabacteria group	NA	NA	NA
	U	0	Rous sarcoma virus	11886	3.77612	5972	550	4	1493	71	3.17406	NA	Viruses	NA	NA	NA	Ortervirales	Retroviridae	Alpharetrovirus	Rous sarcoma virus
	D	1	Trypanosoma brucei	5691	4.80679	64090	237	43	1490.47	72	3.17332	cellular organisms	Eukaryota	NA	NA	NA	Euglenozoa	NA	NA	NA
	D	1	Human alphaherpesvirus 1	10298	4.66121	45836	285	32	1432.38	73	3.15606	dsDNA viruses, no RNA stage	Viruses	NA	NA	NA	NA	NA	NA	NA
	U	0	Actinobacillus pleuropneumoniae serovar 8 str. 405	754257	4.05469	11342	483	8	1417.75	74	3.1516	cellular organisms	Bacteria	Actinobacillus pleuropneumoniae serovar 8	Proteobacteria	Gammaproteobacteria	Pasteurellales	Pasteurellaceae	Actinobacillus	Actinobacillus pleuropneumoniae
	U	0	Stenotrophomonas	40323	4.04914	11198	484	8	1399.75	75	3.14605	cellular organisms	Bacteria	NA	Proteobacteria	Gammaproteobacteria	Xanthomonadales	Xanthomonadaceae	Stenotrophomonas	NA
	U	0	Sodalis glossinidius	63612	4.09795	12530	474	9	1392.22	76	3.14371	cellular organisms	Bacteria	NA	Proteobacteria	Gammaproteobacteria	Enterobacterales	Pectobacteriaceae	Sodalis	Sodalis glossinidius
	U	0	Bovine rotavirus	10927	4.18452	15294	449	11	1390.36	77	3.14313	dsRNA viruses	Viruses	Bovine rotavirus A	NA	NA	NA	Reoviridae	Rotavirus	Rotavirus A
	U	0	Bartonella sp. ZPUW1	376796	4.21598	16443	442	12	1370.25	78	3.1368	cellular organisms	Bacteria	NA	Proteobacteria	Alphaproteobacteria	Rhizobiales	Bartonellaceae	Bartonella	Bartonella sp. ZPUW1
	U	0	Human papillomavirus type 91	202252	4.3085	20347	408	15	1356.47	79	3.13241	dsDNA viruses, no RNA stage	Viruses	Human papillomavirus type 91	NA	NA	NA	Papillomaviridae	Alphapapillomavirus	Alphapapillomavirus 8
	U	0	Caulobacter	75	3.73328	5411	590	4	1352.75	80	3.13122	cellular organisms	Bacteria	NA	Proteobacteria	Alphaproteobacteria	Caulobacterales	Caulobacteraceae	Caulobacter	NA
	D	1	Agrobacterium tumefaciens	358	4.81312	65031	236	49	1327.16	81	3.12292	cellular organisms	Bacteria	NA	Proteobacteria	NA	Rhizobium/Agrobacterium group	NA	NA	NA
	U	0	Moraxella catarrhalis O35E	857571	3.81538	6537	531	5	1307.4	82	3.11641	cellular organisms	Bacteria	Moraxella catarrhalis O35E	Proteobacteria	Gammaproteobacteria	Pseudomonadales	Moraxellaceae	Moraxella	Moraxella catarrhalis
	U	0	Burkholderia pseudomallei Pasteur 52237	331978	3.88975	7758	514	6	1293	83	3.1116	cellular organisms	Bacteria	Burkholderia pseudomallei Pasteur 52237	Proteobacteria	Betaproteobacteria	Burkholderiales	Burkholderiaceae	Burkholderia	Burkholderia pseudomallei
	U	0	Coccidioides posadasii C735 delta SOWgp	5501	4.25715	18078	425	14	1291.29	84	3.11102	cellular organisms	Eukaryota	Opisthokonta	Ascomycota	Eurotiomycetes	Onygenales	NA	Coccidioides	Coccidioides immitis
	U	0	acyl-carrier-protein] synthase I	366602	3.7129	5163	593	4	1290.75	85	3.11084	cellular organisms	Bacteria	NA	Proteobacteria	Alphaproteobacteria	Caulobacterales	Caulobacteraceae	Caulobacter	Caulobacter sp. K31
	U	0	Desulfotomaculum acetoxidans DSM 771	485916	3.80502	6383	536	5	1276.6	86	3.10605	cellular organisms	Bacteria	Terrabacteria group	Firmicutes	Clostridia	Clostridiales	Peptococcaceae	Desulfotomaculum	Desulfotomaculum acetoxidans
	U	0	Desulfotomaculum sp. Srb55	387630	3.80502	6383	537	5	1276.6	87	3.10605	cellular organisms	Bacteria	Terrabacteria group	Firmicutes	Clostridia	Clostridiales	Peptococcaceae	Desulfotomaculum	Desulfotomaculum sp. Srb55
	U	0	Desulfotomaculum geothermicum	39060	3.80502	6383	538	5	1276.6	88	3.10605	cellular organisms	Bacteria	Terrabacteria group	Firmicutes	Clostridia	Clostridiales	Peptococcaceae	Desulfotomaculum	Desulfotomaculum geothermicum
	U	0	Desulfotomaculum acetoxidans	58138	3.80502	6383	539	5	1276.6	89	3.10605	cellular organisms	Bacteria	Terrabacteria group	Firmicutes	Clostridia	Clostridiales	Peptococcaceae	Desulfotomaculum	Desulfotomaculum acetoxidans
	U	0	Clostridium paraputrificum	29363	3.80462	6377	540	5	1275.4	90	3.10565	cellular organisms	Bacteria	Terrabacteria group	Firmicutes	Clostridia	Clostridiales	Clostridiaceae	Clostridium	Clostridium paraputrificum
	U	0	Taro bacilliform virus	178354	3.80366	6363	543	5	1272.6	91	3.10469	NA	Viruses	NA	NA	NA	Ortervirales	Caulimoviridae	Badnavirus	Taro bacilliform virus
	D	1	Ectromelia virus	12643	4.63377	43030	293	34	1265.59	92	3.10229	dsDNA viruses, no RNA stage	Viruses	NA	NA	NA	NA	NA	NA	NA
	D	1	Vibrio alginolyticus 12G01	314288	4.73535	54369	259	43	1264.4	93	3.10188	cellular organisms	Bacteria	NA	Proteobacteria	NA	Vibrio alginolyticus 12G01	NA	NA	NA
	U	0	gamma proteobacterium B9-12	99940	4.09328	12396	475	10	1239.6	94	3.09328	cellular organisms	Bacteria	unclassified Gammaproteobacteria	Proteobacteria	Gammaproteobacteria	NA	NA	NA	gamma proteobacterium B9-12
	D	1	Staphylococcus aureus	1280	5.01577	103698	187	84	1234.5	95	3.09149	cellular organisms	Bacteria	NA	Firmicutes	NA	Terrabacteria group	NA	NA	NA
	U	0	uncultured Clostridium sp.	59620	3.93531	8616	507	7	1230.86	96	3.09021	cellular organisms	Bacteria	Terrabacteria group	Firmicutes	Clostridia	Clostridiales	Clostridiaceae	Clostridium	uncultured Clostridium sp.
	D	1	Syntrophobacter fumaroxidans MPOB	335543	4.85893	72265	226	60	1204.42	97	3.08078	cellular organisms	Bacteria	NA	Proteobacteria	delta/epsilon subdivisions	Syntrophobacter fumaroxidans MPOB	NA	NA	NA
	D	1	Serratia proteamaculans 568	399741	4.68135	48012	280	40	1200.3	98	3.07929	cellular organisms	Bacteria	NA	Proteobacteria	NA	Serratia proteamaculans 568	NA	NA	NA
	D	1	Methylophilales bacterium HTCC2181	383631	5.2574	180883	122	151	1197.9	99	3.07842	cellular organisms	Bacteria	NA	Proteobacteria	NA	unclassified Nitrosomonadales	OM43 clade	NA	NA
	U	0	Tanapox virus	99000	3.67943	4780	598	4	1195	100	3.07737	dsDNA viruses, no RNA stage	Viruses	NA	NA	NA	NA	Poxviridae	Yatapoxvirus	Tanapox virus
	U	0	Campylobacter jejuni subsp. jejuni 81-176	354242	4.03092	10738	488	9	1193.11	101	3.07668	cellular organisms	Bacteria	Campylobacter jejuni subsp. jejuni 81-176	Proteobacteria	Epsilonproteobacteria	Campylobacterales	Campylobacteraceae	Campylobacter	Campylobacter jejuni
	U	0	His 1 virus	128708	4.0762	11918	477	10	1191.8	102	3.0762	dsDNA viruses, no RNA stage	Viruses	NA	NA	NA	NA	NA	Salterprovirus	His 1 virus
	U	0	Newbury agent 1	331642	3.67523	4734	600	4	1183.5	103	3.07317	ssRNA viruses	Viruses	ssRNA positive-strand viruses, no DNA stage	NA	NA	NA	Caliciviridae	Nebovirus	Newbury-1 virus
	U	0	Enterobacteria phage 933W	10730	3.67459	4727	601	4	1181.75	104	3.07253	dsDNA viruses, no RNA stage	Viruses	Enterobacteria phage 933W	NA	NA	Caudovirales	Podoviridae	Nona33virus	Escherichia virus 933W
	U	0	Nia vibrissa	155003	3.77019	5891	575	5	1178.2	105	3.07122	cellular organisms	Eukaryota	Opisthokonta	Basidiomycota	Agaricomycetes	Agaricales	Niaceae	Nia	Nia vibrissa
	U	0	Scherffelia dubia	3190	4.06945	11734	479	10	1173.4	106	3.06945	cellular organisms	Eukaryota	NA	Chlorophyta	Chlorodendrophyceae	Chlorodendrales	Chlorodendraceae	Scherffelia	Scherffelia dubia
	D	1	Pediococcus pentosaceus	1255	4.6009	39893	305	34	1173.32	107	3.06942	cellular organisms	Bacteria	NA	Firmicutes	NA	Terrabacteria group	NA	NA	NA
	D	1	Methanoculleus marisnigri JR1	368407	4.69256	49268	274	42	1173.05	108	3.06932	cellular organisms	Archaea	NA	Euryarchaeota	NA	Methanoculleus marisnigri JR1	NA	NA	NA
	U	0	Heterosigma akashiwo RNA virus	239720	3.76827	5865	576	5	1173	109	3.0693	ssRNA viruses	Viruses	ssRNA positive-strand viruses, no DNA stage	NA	NA	Picornavirales	Marnaviridae	Marnavirus	Heterosigma akashiwo RNA virus
	U	0	Prevotella bryantii B14	752555	3.7673	5852	578	5	1170.4	110	3.06833	cellular organisms	Bacteria	FCB group	Bacteroidetes	Bacteroidia	Bacteroidales	Prevotellaceae	Prevotella	Prevotella bryantii
	D	1	Saccharophagus degradans 2-40	203122	4.79889	62935	241	54	1165.46	111	3.0665	cellular organisms	Bacteria	NA	Proteobacteria	NA	Saccharophagus degradans 2-40	NA	NA	NA
	D	1	Mycobacterium ulcerans Agy99	362242	5.05043	112313	182	97	1157.87	112	3.06366	cellular organisms	Bacteria	NA	Actinobacteria	NA	Terrabacteria group	Mycobacterium ulcerans Agy99	NA	NA
	U	0	Streptomyces fradiae	1906	4.01611	10378	489	9	1153.11	113	3.06187	cellular organisms	Bacteria	Terrabacteria group	Actinobacteria	Actinobacteria	Streptomycetales	Streptomycetaceae	Streptomyces	Streptomyces fradiae
	U	0	Plasmodium gallinaceum	5849	3.75929	5745	580	5	1149	114	3.06032	cellular organisms	Eukaryota	Alveolata	Apicomplexa	Aconoidasida	Haemosporida	Plasmodiidae	Plasmodium	Plasmodium gallinaceum
	D	1	Lactococcus lactis	1358	5.25072	178124	124	157	1134.55	115	3.05482	cellular organisms	Bacteria	NA	Firmicutes	NA	Terrabacteria group	NA	NA	NA
	U	0	Porphyromonas gingivalis	431947	3.83245	6799	524	6	1133.17	116	3.05429	cellular organisms	Bacteria	FCB group	Bacteroidetes	Bacteroidia	Bacteroidales	Porphyromonadaceae	Porphyromonas	Porphyromonas gingivalis
	U	0	Prevotella bryantii	752555	3.7522	5652	581	5	1130.4	117	3.05323	cellular organisms	Bacteria	FCB group	Bacteroidetes	Bacteroidia	Bacteroidales	Prevotellaceae	Prevotella	Prevotella bryantii
	D	1	Hepatitis B virus	10407	4.35098	22438	396	20	1121.9	118	3.04995	Retro-transcribing viruses	Viruses	NA	NA	NA	NA	NA	NA	NA
	U	0	Burkholderia virus phiE125	28450	4.0035	10081	493	9	1120.11	119	3.04926	cellular organisms	Bacteria	NA	Proteobacteria	Betaproteobacteria	Burkholderiales	Burkholderiaceae	Burkholderia	Burkholderia pseudomallei
	D	1	Sulfurimonas denitrificans	39766	5.28519	192835	114	173	1114.65	120	3.04714	cellular organisms	Bacteria	NA	Proteobacteria	delta/epsilon subdivisions	NA	NA	NA	NA
	D	1	Saccharomyces cerevisiae	4932	5.10654	127804	159	116	1101.76	121	3.04209	cellular organisms	Eukaryota	Fungi	Ascomycota	Saccharomycotina	Opisthokonta	saccharomyceta	NA	NA
	U	0	Tobacco streak virus	12317	3.74044	5501	586	5	1100.2	122	3.04147	ssRNA viruses	Viruses	ssRNA positive-strand viruses, no DNA stage	NA	NA	NA	Bromoviridae	Ilarvirus	Tobacco streak virus
	D	1	Bacillus	1386	4.80156	63323	240	58	1091.78	123	3.03813	cellular organisms	Bacteria	NA	Firmicutes	NA	Terrabacteria group	NA	NA	NA
	D	1	Bacillus subtilis	1423	4.51392	32653	339	30	1088.43	124	3.0368	cellular organisms	Bacteria	NA	Firmicutes	NA	Terrabacteria group	NA	NA	NA
	U	0	Alpinia mosaic virus	204073	3.93334	8577	508	8	1072.12	125	3.03025	ssRNA viruses	Viruses	ssRNA positive-strand viruses, no DNA stage	NA	NA	NA	Potyviridae	Macluravirus	Alpinia mosaic virus
	U	0	Bacillus sp. CY22	208446	3.80591	6396	535	6	1066	126	3.02776	cellular organisms	Bacteria	Terrabacteria group	Firmicutes	Bacilli	Bacillales	Bacillaceae	Bacillus	Bacillus sp. CY22
	U	0	Potato virus M	12167	3.50352	3188	626	3	1062.67	127	3.0264	ssRNA viruses	Viruses	ssRNA positive-strand viruses, no DNA stage	NA	NA	Tymovirales	Betaflexiviridae	Carlavirus	Potato virus M
	U	0	Pseudomonas fluorescens Q8r1-96	1038923	3.9286	8484	510	8	1060.5	128	3.02551	cellular organisms	Bacteria	Pseudomonas fluorescens Q8r1-96	Proteobacteria	Gammaproteobacteria	Pseudomonadales	Pseudomonadaceae	Pseudomonas	Pseudomonas fluorescens
	D	1	Photobacterium profundum 3TCK	314280	4.71201	51524	266	49	1051.51	129	3.02181	cellular organisms	Bacteria	NA	Proteobacteria	NA	Photobacterium profundum 3TCK	NA	NA	NA
	D	1	Mycobacterium sp. MCS	164756	5.00752	101746	190	97	1048.93	130	3.02075	cellular organisms	Bacteria	NA	Actinobacteria	NA	Terrabacteria group	NA	NA	NA
	D	1	Anaplasma phagocytophilum	948	4.44479	27848	362	27	1031.41	131	3.01343	cellular organisms	Bacteria	NA	Proteobacteria	NA	NA	NA	NA	NA
	D	1	Paraburkholderia xenovorans LB400	266265	5.06465	116050	175	113	1026.99	132	3.01157	cellular organisms	Bacteria	NA	Proteobacteria	NA	Paraburkholderia xenovorans LB400	NA	NA	NA
	D	1	Mycobacterium phage Pipefish	373413	4.51468	32710	338	32	1022.19	133	3.00953	dsDNA viruses, no RNA stage	Viruses	NA	NA	NA	Mycobacterium phage Pipefish	NA	NA	NA
	U	0	Hepatitis C virus subtype 2a	31649	4.23877	17329	430	17	1019.35	134	3.00832	ssRNA viruses	Viruses	ssRNA positive-strand viruses, no DNA stage	NA	NA	NA	Flaviviridae	Hepacivirus	Hepacivirus C
	D	1	Shewanella sp. MR-7	60481	4.73811	54716	256	54	1013.26	135	3.00572	cellular organisms	Bacteria	NA	Proteobacteria	NA	NA	NA	NA	NA
	U	0	Piromyces equi	99929	3.70148	5029	594	5	1005.8	136	3.00251	cellular organisms	Eukaryota	Opisthokonta	Chytridiomycota	Neocallimastigomycetes	Neocallimastigales	Neocallimastigaceae	Piromyces	Piromyces equi
	D	1	Paraburkholderia phymatum	148447	5.86131	726617	6	725	1002.23	137	3.00097	cellular organisms	Bacteria	NA	Proteobacteria	NA	NA	NA	NA	NA
	U	0	Arthrobacter keyseri	122866	3.84522	7002	519	7	1000.29	138	3.00012	cellular organisms	Bacteria	Terrabacteria group	Actinobacteria	Actinobacteria	Micrococcales	Micrococcaceae	Arthrobacter	Arthrobacter keyseri
	D	1	Streptomyces ambofaciens	1889	5.41999	263020	71	263	1000.08	139	3.00003	cellular organisms	Bacteria	NA	Actinobacteria	NA	Terrabacteria group	NA	NA	NA
	D	1	Rhizobium leguminosarum bv. viciae 3841	216596	5.2215	166533	132	167	997.204	140	2.99878	cellular organisms	Bacteria	NA	Proteobacteria	NA	Rhizobium/Agrobacterium group	Rhizobium leguminosarum bv. viciae	Rhizobium leguminosarum bv. viciae 3841	NA
	D	1	Rhizobium	379	4.75413	56772	252	57	996	141	2.99826	cellular organisms	Bacteria	NA	Proteobacteria	NA	Rhizobium/Agrobacterium group	NA	NA	NA
	D	1	Shewanella	22	5.25282	178986	123	180	994.367	142	2.99755	cellular organisms	Bacteria	NA	Proteobacteria	NA	NA	NA	NA	NA
	D	1	Streptococcus pyogenes	1314	4.99612	99111	193	100	991.11	143	2.99612	cellular organisms	Bacteria	NA	Firmicutes	NA	Terrabacteria group	NA	NA	NA
	D	1	Campylobacter curvus	200	4.84031	69233	231	70	989.043	144	2.99522	cellular organisms	Bacteria	NA	Proteobacteria	delta/epsilon subdivisions	NA	NA	NA	NA
	U	0	Steccherinum laeticolor	374752	3.77305	5930	571	6	988.333	145	2.9949	cellular organisms	Eukaryota	Opisthokonta	Basidiomycota	Agaricomycetes	Polyporales	Steccherinaceae	Steccherinum	Steccherinum laeticolor
	U	0	Maize streak virus - Reunion	268332	3.83935	6908	520	7	986.857	146	2.99425	ssDNA viruses	Viruses	Maize streak virus - Reunion [N2AR2]	NA	NA	NA	Geminiviridae	Mastrevirus	Maize streak virus
	U	0	Coltricia perennis	40426	3.77181	5913	572	6	985.5	147	2.99366	cellular organisms	Eukaryota	Opisthokonta	Basidiomycota	Agaricomycetes	Hymenochaetales	Hymenochaetaceae	Coltricia	Coltricia perennis
	U	0	Fomitiporia mediterranea	208960	3.77181	5913	573	6	985.5	148	2.99366	cellular organisms	Eukaryota	Opisthokonta	Basidiomycota	Agaricomycetes	Hymenochaetales	Hymenochaetaceae	Fomitiporia	Fomitiporia mediterranea
	U	0	Maize streak virus	10821	3.83847	6894	521	7	984.857	149	2.99337	ssDNA viruses	Viruses	NA	NA	NA	NA	Geminiviridae	Mastrevirus	Maize streak virus
	D	1	Mycobacterium ulcerans	1809	5.61244	409675	27	416	984.796	150	2.99335	cellular organisms	Bacteria	NA	Actinobacteria	NA	Terrabacteria group	NA	NA	NA
	D	1	Human alphaherpesvirus 3	10335	4.27166	18692	422	19	983.789	151	2.9929	dsDNA viruses, no RNA stage	Viruses	NA	NA	NA	NA	NA	NA	NA
	D	1	Bipolaris maydis ATCC 48331	5016	4.51049	32396	341	33	981.697	152	2.99198	cellular organisms	Eukaryota	Fungi	Ascomycota	Pezizomycotina	Opisthokonta	saccharomyceta	leotiomyceta	dothideomyceta
	D	1	Mycobacterium sp. JLS	164757	5.38627	243374	86	248	981.347	153	2.99182	cellular organisms	Bacteria	NA	Actinobacteria	NA	Terrabacteria group	NA	NA	NA
	D	1	Proteobacteria	287	4.78297	60669	243	62	978.532	154	2.99058	cellular organisms	Bacteria	NA	Proteobacteria	NA	NA	NA	NA	NA
	U	0	Clostridium botulinum A	36826	3.7676	5856	577	6	976	155	2.98945	cellular organisms	Bacteria	Terrabacteria group	Firmicutes	Clostridia	Clostridiales	Clostridiaceae	Clostridium	Clostridium botulinum
	D	1	Synechococcus phage syn9	382359	4.70487	50684	271	52	974.692	156	2.98887	dsDNA viruses, no RNA stage	Viruses	NA	NA	NA	unclassified T4virus	NA	NA	NA
	U	0	Sphingobium yanoikuyae	13690	3.89187	7796	513	8	974.5	157	2.98878	cellular organisms	Bacteria	NA	Proteobacteria	Alphaproteobacteria	Sphingomonadales	Sphingomonadaceae	Sphingobium	Sphingobium yanoikuyae
	D	1	Burkholderia ambifaria MC40-6	398577	4.68725	48669	277	50	973.38	158	2.98828	cellular organisms	Bacteria	NA	Proteobacteria	NA	Burkholderia ambifaria MC40-6	NA	NA	NA
	U	0	human herpesvirus 1	10298	3.58659	3860	610	4	965	159	2.98453	dsDNA viruses, no RNA stage	Viruses	NA	NA	NA	Herpesvirales	Herpesviridae	Simplexvirus	Human alphaherpesvirus 1
	D	1	Deinococcus geothermalis	68909	4.6557	45258	287	47	962.936	160	2.9836	cellular organisms	Bacteria	NA	Deinococcus-Thermus	NA	Terrabacteria group	NA	NA	NA
	D	1	Candidatus Koribacter versatilis Ellin345	204669	4.92664	84458	207	88	959.75	161	2.98216	cellular organisms	Bacteria	NA	Acidobacteria	NA	Candidatus Koribacter versatilis Ellin345	NA	NA	NA
	D	1	Schizosaccharomyces pombe 972h-	4896	5.40135	251970	79	263	958.061	162	2.98139	cellular organisms	Eukaryota	Fungi	Ascomycota	Taphrinomycotina	Opisthokonta	NA	NA	NA
	D	1	Rhodobacter sphaeroides	1063	4.8672	73655	224	77	956.558	163	2.98071	cellular organisms	Bacteria	NA	Proteobacteria	NA	NA	NA	NA	NA
	D	1	Pseudoalteromonas atlantica	288	4.45829	28727	357	31	926.677	164	2.96693	cellular organisms	Bacteria	NA	Proteobacteria	NA	NA	NA	NA	NA
	U	0	DG-75 Murine leukemia virus	114654	3.6653	4627	602	5	925.4	165	2.96633	unclassified Murine leukemia virus	Viruses	DG-75 Murine leukemia virus	NA	NA	Ortervirales	Retroviridae	Gammaretrovirus	Murine leukemia virus
	D	1	Myxococcus xanthus DK 1622	246197	5.29663	197986	110	214	925.168	166	2.96622	cellular organisms	Bacteria	NA	Proteobacteria	delta/epsilon subdivisions	Myxococcus xanthus DK 1622	NA	NA	NA
	U	0	Feline leukemia virus	11768	3.66464	4620	603	5	924	167	2.96567	NA	Viruses	NA	NA	NA	Ortervirales	Retroviridae	Gammaretrovirus	Feline leukemia virus
	U	0	Tyuleniy virus	40004	3.56691	3689	614	4	922.25	168	2.96485	ssRNA viruses	Viruses	ssRNA positive-strand viruses, no DNA stage	NA	NA	NA	Flaviviridae	Flavivirus	Tyuleniy virus
	U	0	uncultured archaeon GZfos17C7	285367	4.21725	16491	440	18	916.167	169	2.96197	cellular organisms	Archaea	environmental samples	NA	NA	NA	NA	NA	uncultured archaeon GZfos17C7
	D	1	Caldivirga maquilingensis IC-167	397948	4.43865	27457	365	30	915.233	170	2.96153	cellular organisms	Archaea	NA	Crenarchaeota	NA	TACK group	Caldivirga maquilingensis IC-167	NA	NA
	D	1	Azoarcus	12960	5.07144	117880	173	129	913.798	171	2.96085	cellular organisms	Bacteria	NA	Proteobacteria	NA	NA	NA	NA	NA
	U	0	Candida albicans SC5314	5476	3.80441	6374	541	7	910.571	172	2.95931	cellular organisms	Eukaryota	Opisthokonta	Ascomycota	Saccharomycetes	Saccharomycetales	Debaryomycetaceae	Candida	Candida albicans
	D	1	Heliothis zea nudivirus	29250	4.43345	27130	367	30	904.333	173	2.95633	dsDNA viruses, no RNA stage	Viruses	NA	NA	NA	NA	NA	NA	NA
	D	1	Campylobacter jejuni	197	4.9093	81152	214	90	901.689	174	2.95506	cellular organisms	Bacteria	NA	Proteobacteria	delta/epsilon subdivisions	NA	NA	NA	NA
	D	1	Chromohalobacter salexigens	158080	4.59817	39643	306	44	900.977	175	2.95471	cellular organisms	Bacteria	NA	Proteobacteria	NA	NA	NA	NA	NA
	D	1	Methylibium petroleiphilum PM1	420662	4.58725	38659	310	43	899.047	176	2.95378	cellular organisms	Bacteria	NA	Proteobacteria	NA	unclassified Burkholderiales	Burkholderiales Genera incertae sedis	Methylibium petroleiphilum PM1	NA
	D	1	Sinorhizobium medicae	110321	5.36149	229872	94	256	897.938	177	2.95325	cellular organisms	Bacteria	NA	Proteobacteria	NA	Sinorhizobium/Ensifer group	NA	NA	NA
	D	1	Clostridium perfringens SM101	289380	5.05618	113811	178	127	896.15	178	2.95238	cellular organisms	Bacteria	NA	Firmicutes	NA	Terrabacteria group	Clostridium perfringens SM101	NA	NA
	U	0	Streptomyces bikiniensis	1896	3.7972	6269	547	7	895.571	179	2.9521	cellular organisms	Bacteria	Terrabacteria group	Actinobacteria	Actinobacteria	Streptomycetales	Streptomycetaceae	Streptomyces	Streptomyces bikiniensis
	D	1	Streptomyces kanamyceticus	1967	4.56323	36579	321	41	892.171	180	2.95045	cellular organisms	Bacteria	NA	Actinobacteria	NA	Terrabacteria group	NA	NA	NA
	D	1	Ruegeria sp. TM1040	292414	4.6312	42776	297	48	891.167	181	2.94996	cellular organisms	Bacteria	NA	Proteobacteria	NA	NA	NA	NA	NA
	U	0	Pseudomonas abietaniphila	89065	3.72403	5297	592	6	882.833	182	2.94588	cellular organisms	Bacteria	NA	Proteobacteria	Gammaproteobacteria	Pseudomonadales	Pseudomonadaceae	Pseudomonas	Pseudomonas abietaniphila
	D	1	Chlorobium phaeobacteroides	1096	4.73811	54716	257	62	882.516	183	2.94572	cellular organisms	Bacteria	NA	Chlorobi	NA	FCB group	Bacteroidetes/Chlorobi group	Chlorobium/Pelodictyon group	NA
	D	1	Marinomonas sp. MWYL1	400668	5.62797	424594	24	484	877.26	184	2.94313	cellular organisms	Bacteria	NA	Proteobacteria	NA	NA	NA	NA	NA
	D	1	Shewanella baltica	62322	5.54391	349872	37	399	876.872	185	2.94294	cellular organisms	Bacteria	NA	Proteobacteria	NA	NA	NA	NA	NA
	D	1	Mycobacterium avium complex (MAC)	1764	5.39379	247622	84	283	874.989	186	2.942	cellular organisms	Bacteria	NA	Actinobacteria	NA	Terrabacteria group	NA	NA	NA
	D	1	Escherichia coli	562	5.53138	339920	39	390	871.59	187	2.94031	cellular organisms	Bacteria	NA	Proteobacteria	NA	NA	NA	NA	NA
	D	1	Lactococcus lactis subsp. cremoris MG1363	1359	4.41654	26094	375	30	869.8	188	2.93942	cellular organisms	Bacteria	NA	Firmicutes	NA	Terrabacteria group	NA	NA	NA
	D	1	Methylobacillus flagellatus	405	4.49502	31262	349	36	868.389	189	2.93871	cellular organisms	Bacteria	NA	Proteobacteria	NA	NA	NA	NA	NA
	D	1	Pseudomonas	286	5.77939	601716	12	694	867.026	190	2.93803	cellular organisms	Bacteria	NA	Proteobacteria	NA	NA	NA	NA	NA
	D	1	Shigella flexneri 5 str. 8401	373384	4.92455	84053	208	97	866.526	191	2.93778	cellular organisms	Bacteria	NA	Proteobacteria	NA	Shigella flexneri 5	Shigella flexneri 5 str. 8401	NA	NA
	D	1	Methanococcus maripaludis	39152	5.02635	106255	186	123	863.862	192	2.93644	cellular organisms	Archaea	NA	Euryarchaeota	NA	NA	NA	NA	NA
	U	0	Pseudomonas amygdali	47877	3.97607	9464	498	11	860.364	193	2.93468	cellular organisms	Bacteria	NA	Proteobacteria	Gammaproteobacteria	Pseudomonadales	Pseudomonadaceae	Pseudomonas	Pseudomonas amygdali
	D	1	Vibrio cholerae	666	5.55366	357817	34	417	858.074	194	2.93352	cellular organisms	Bacteria	NA	Proteobacteria	NA	NA	NA	NA	NA
	D	1	Vibrio alginolyticus	663	5.43379	271515	69	317	856.514	195	2.93273	cellular organisms	Bacteria	NA	Proteobacteria	NA	NA	NA	NA	NA
	D	1	Stappia aggregata IAM 12614	384765	4.88174	76163	219	89	855.764	196	2.93235	cellular organisms	Bacteria	NA	Proteobacteria	NA	Labrenzia aggregata IAM 12614	NA	NA	NA
	D	1	Listeria welshimeri	1643	5.21488	164012	135	192	854.229	197	2.93157	cellular organisms	Bacteria	NA	Firmicutes	NA	Terrabacteria group	NA	NA	NA
	D	1	Streptococcus thermophilus	1308	4.49971	31602	347	37	854.108	198	2.93151	cellular organisms	Bacteria	NA	Firmicutes	NA	Terrabacteria group	NA	NA	NA
	U	0	Polynucleobacter	44013	3.83423	6827	523	8	853.375	199	2.93114	cellular organisms	Bacteria	NA	Proteobacteria	Betaproteobacteria	Burkholderiales	Burkholderiaceae	Polynucleobacter	NA
	D	1	Leuconostoc mesenteroides	1245	4.58414	38383	312	45	852.956	200	2.93093	cellular organisms	Bacteria	NA	Firmicutes	NA	Terrabacteria group	NA	NA	NA
	U	0	Basidiobolus ranarum	34480	3.77474	5953	552	7	850.429	201	2.92964	cellular organisms	Eukaryota	Opisthokonta	Zoopagomycota	Basidiobolomycetes	Basidiobolales	Basidiobolaceae	Basidiobolus	Basidiobolus ranarum
	U	0	Sparassis crispa	139825	3.77466	5952	553	7	850.286	202	2.92956	cellular organisms	Eukaryota	Opisthokonta	Basidiomycota	Agaricomycetes	Polyporales	Sparassidaceae	Sparassis	Sparassis crispa
	U	0	Albatrellus higanensis	290590	3.77466	5952	554	7	850.286	203	2.92956	cellular organisms	Eukaryota	Opisthokonta	Basidiomycota	Agaricomycetes	Russulales	Albatrellaceae	Albatrellus	Albatrellus higanensis
	U	0	Polyporus arcularius	5639	3.77466	5952	555	7	850.286	204	2.92956	cellular organisms	Eukaryota	Opisthokonta	Basidiomycota	Agaricomycetes	Polyporales	Polyporaceae	Polyporus	Polyporus arcularius
	U	0	Chondrostereum purpureum	58369	3.77466	5952	556	7	850.286	205	2.92956	cellular organisms	Eukaryota	Opisthokonta	Basidiomycota	Agaricomycetes	Agaricales	Schizophyllaceae	Chondrostereum	Chondrostereum purpureum
	U	0	Climacodon septentrionalis	202711	3.77466	5952	557	7	850.286	206	2.92956	cellular organisms	Eukaryota	Opisthokonta	Basidiomycota	Agaricomycetes	Polyporales	Meruliaceae	Climacodon	Climacodon septentrionalis
	U	0	Hygrophoropsis aurantiaca	72124	3.77466	5952	558	7	850.286	207	2.92956	cellular organisms	Eukaryota	Opisthokonta	Basidiomycota	Agaricomycetes	Boletales	Hygrophoropsidaceae	Hygrophoropsis	Hygrophoropsis aurantiaca
	U	0	Ganoderma tsugae	34467	3.77466	5952	559	7	850.286	208	2.92956	cellular organisms	Eukaryota	Opisthokonta	Basidiomycota	Agaricomycetes	Polyporales	Polyporaceae	Ganoderma	Ganoderma tsugae
	U	0	Aureoboletus projectellus	1661727	3.77466	5952	560	7	850.286	209	2.92956	cellular organisms	Eukaryota	Opisthokonta	Basidiomycota	Agaricomycetes	Boletales	Boletaceae	Aureoboletus	Aureoboletus projectellus
	U	0	Pycnoporus sp. ZW02.30	289420	3.77466	5952	561	7	850.286	210	2.92956	cellular organisms	Eukaryota	Opisthokonta	Basidiomycota	Agaricomycetes	Polyporales	Polyporaceae	Pycnoporus	Pycnoporus sp. ZW02.30
	U	0	Cortinarius iodes	68760	3.77466	5952	562	7	850.286	211	2.92956	cellular organisms	Eukaryota	Opisthokonta	Basidiomycota	Agaricomycetes	Agaricales	Cortinariaceae	Cortinarius	Cortinarius iodes
	U	0	Suillus pictus	222705	3.77466	5952	563	7	850.286	212	2.92956	cellular organisms	Eukaryota	Opisthokonta	Basidiomycota	Agaricomycetes	Boletales	Suillaceae	Suillus	Suillus pictus
	U	0	Strobilomyces floccopus	80670	3.77466	5952	564	7	850.286	213	2.92956	cellular organisms	Eukaryota	Opisthokonta	Basidiomycota	Agaricomycetes	Boletales	Boletaceae	Strobilomyces	Strobilomyces floccopus
	U	0	Lycoperdon pyriforme	5428	3.77466	5952	565	7	850.286	214	2.92956	cellular organisms	Eukaryota	Opisthokonta	Basidiomycota	Agaricomycetes	Agaricales	Lycoperdaceae	Lycoperdon	Lycoperdon pyriforme
	U	0	Phyllotopsis sp. MB35	289421	3.77466	5952	566	7	850.286	215	2.92956	cellular organisms	Eukaryota	Opisthokonta	Basidiomycota	Agaricomycetes	Agaricales	NA	Phyllotopsis	Phyllotopsis sp. MB35
	U	0	Spongipellis pachyodon	139421	3.77466	5952	567	7	850.286	216	2.92956	cellular organisms	Eukaryota	Opisthokonta	Basidiomycota	Agaricomycetes	Polyporales	NA	Spongipellis	Spongipellis pachyodon
	U	0	Polyporus squamosus	5640	3.77466	5952	568	7	850.286	217	2.92956	cellular organisms	Eukaryota	Opisthokonta	Basidiomycota	Agaricomycetes	Polyporales	Polyporaceae	Polyporus	Polyporus squamosus
	U	0	Gautieria otthii	150785	3.77466	5952	569	7	850.286	218	2.92956	cellular organisms	Eukaryota	Opisthokonta	Basidiomycota	Agaricomycetes	Gomphales	Gautieriaceae	Gautieria	Gautieria otthii
	U	0	Armillaria mellea	47429	3.77466	5952	570	7	850.286	219	2.92956	cellular organisms	Eukaryota	Opisthokonta	Basidiomycota	Agaricomycetes	Agaricales	Physalacriaceae	Armillaria	Armillaria mellea
	D	1	Vibrio cholerae NCTC 8457	666	4.41915	26251	372	31	846.806	220	2.92778	cellular organisms	Bacteria	NA	Proteobacteria	NA	NA	NA	NA	NA
	D	1	Xanthomonas campestris pv. campestris str. ATCC 33913	190485	4.60814	40564	302	48	845.083	221	2.9269	cellular organisms	Bacteria	NA	Proteobacteria	NA	Xanthomonas campestris pv. campestris	Xanthomonas campestris pv. campestris str. ATCC 33913	NA	NA
	D	1	Hyphomonas neptunium ATCC 15444	228405	4.6587	45572	286	54	843.926	222	2.9263	cellular organisms	Bacteria	NA	Proteobacteria	NA	Hyphomonas neptunium ATCC 15444	NA	NA	NA
	U	0	Influenza A virus (A/seal/Massachusetts/1/1980(H7N7))	680613	3.52686	3364	616	4	841	223	2.9248	ssRNA viruses	Viruses	ssRNA negative-strand viruses	NA	NA	NA	Orthomyxoviridae	Alphainfluenzavirus	Influenza A virus
	U	0	Treponema denticola	158	4.0707	11768	478	14	840.571	224	2.92457	cellular organisms	Bacteria	NA	Spirochaetes	Spirochaetia	Spirochaetales	Spirochaetaceae	Treponema	Treponema denticola
	U	0	Fervidobacterium	2422	3.5266	3362	617	4	840.5	225	2.92454	cellular organisms	Bacteria	NA	Thermotogae	Thermotogae	Thermotogales	Fervidobacteriaceae	Fervidobacterium	NA
	D	1	Chlorobium ferrooxidans	84205	5.33906	218304	99	260	839.631	226	2.92409	cellular organisms	Bacteria	NA	Chlorobi	NA	FCB group	Bacteroidetes/Chlorobi group	Chlorobium/Pelodictyon group	NA
	D	1	Paracoccus denitrificans	266	4.57707	37763	316	45	839.178	227	2.92385	cellular organisms	Bacteria	NA	Proteobacteria	NA	NA	NA	NA	NA
	D	1	Stigmatella aurantiaca	41	5.77431	594716	13	709	838.81	228	2.92366	cellular organisms	Bacteria	NA	Proteobacteria	delta/epsilon subdivisions	NA	NA	NA	NA
	D	1	Xanthomonas oryzae	347	4.44193	27665	364	33	838.333	229	2.92342	cellular organisms	Bacteria	NA	Proteobacteria	NA	NA	NA	NA	NA
	U	0	Arthrobacter sp. SB	241182	3.52492	3349	618	4	837.25	230	2.92286	cellular organisms	Bacteria	Terrabacteria group	Actinobacteria	Actinobacteria	Micrococcales	Micrococcaceae	Arthrobacter	Arthrobacter sp. SB
	D	1	Helicobacter pylori	210	5.03928	109466	184	131	835.618	231	2.92201	cellular organisms	Bacteria	NA	Proteobacteria	delta/epsilon subdivisions	NA	NA	NA	NA
	D	1	Burkholderia mallei NCTC 10229	320390	4.68428	48337	279	58	833.397	232	2.92085	cellular organisms	Bacteria	NA	Proteobacteria	NA	Burkholderia mallei GB8 horse 4	NA	NA	NA
	D	1	Rat cytomegalovirus Maastricht	79700	4.41186	25814	378	31	832.71	233	2.92049	dsDNA viruses, no RNA stage	Viruses	NA	NA	NA	Rat cytomegalovirus Maastricht	NA	NA	NA
	D	1	Roseiflexus sp. RS-1	357808	5.71833	522798	17	629	831.157	234	2.91968	cellular organisms	Bacteria	NA	Chloroflexi	NA	Terrabacteria group	NA	NA	NA
	D	1	Paenarthrobacter aurescens TC1	290340	5.05631	113844	177	137	830.978	235	2.91959	cellular organisms	Bacteria	NA	Actinobacteria	NA	Terrabacteria group	Paenarthrobacter aurescens TC1	NA	NA
	D	1	Phytophthora infestans	4787	4.33411	21583	403	26	830.115	236	2.91914	cellular organisms	Eukaryota	NA	NA	NA	Stramenopiles	NA	NA	NA
	D	1	Alcanivorax borkumensis SK2	393595	4.66626	46372	283	56	828.071	237	2.91807	cellular organisms	Bacteria	NA	Proteobacteria	NA	Alcanivorax borkumensis SK2	NA	NA	NA
	D	1	Photobacterium angustum	661	5.55246	356828	35	431	827.907	238	2.91798	cellular organisms	Bacteria	NA	Proteobacteria	NA	NA	NA	NA	NA
	D	1	Staphylococcus	1279	4.39508	24836	384	30	827.867	239	2.91796	cellular organisms	Bacteria	NA	Firmicutes	NA	Terrabacteria group	NA	NA	NA
	D	1	Alteromonadales bacterium TW-7	156578	5.3862	243335	87	294	827.67	240	2.91786	cellular organisms	Bacteria	NA	Proteobacteria	NA	unclassified Alteromonadales	NA	NA	NA
	D	1	Pseudomonas aeruginosa	287	5.73195	539443	16	652	827.367	241	2.9177	cellular organisms	Bacteria	NA	Proteobacteria	NA	NA	NA	NA	NA
	D	1	Escherichia coli 536	362663	4.57875	37910	315	46	824.13	242	2.916	cellular organisms	Bacteria	NA	Proteobacteria	NA	Escherichia coli 536	NA	NA	NA
	U	0	Bacillus coagulans 36D1	345219	4.06141	11519	481	14	822.786	243	2.91529	cellular organisms	Bacteria	Terrabacteria group	Firmicutes	Bacilli	Bacillales	Bacillaceae	Bacillus	Bacillus coagulans
	D	1	Methanococcus vannielii	2187	4.92383	83914	209	102	822.686	244	2.91523	cellular organisms	Archaea	NA	Euryarchaeota	NA	NA	NA	NA	NA
	D	1	Mesorhizobium loti	381	4.42035	26324	371	32	822.625	245	2.9152	cellular organisms	Bacteria	NA	Proteobacteria	NA	NA	NA	NA	NA
	U	0	uncultured marine type-A Synechococcus GOM 5D20	364154	3.91413	8206	511	10	820.6	246	2.91413	cellular organisms	Bacteria	Terrabacteria group	Cyanobacteria	NA	Synechococcales	Synechococcaceae	Synechococcus	uncultured marine type-A Synechococcus GOM 5D20
	D	1	Parvibaculum lavamentivorans	256618	5.51807	329662	45	402	820.055	247	2.91384	cellular organisms	Bacteria	NA	Proteobacteria	NA	NA	NA	NA	NA
	D	1	Bordetella avium	521	5.44492	278558	64	343	812.122	248	2.90962	cellular organisms	Bacteria	NA	Proteobacteria	NA	NA	NA	NA	NA
	D	1	Novosphingobium	48937	5.49053	309410	54	381	812.1	249	2.90961	cellular organisms	Bacteria	NA	Proteobacteria	NA	NA	NA	NA	NA
	U	0	Influenza A virus (A/domestic duck/Minnesota/1086/1980(H4N8))	402478	3.51121	3245	622	4	811.25	250	2.90915	ssRNA viruses	Viruses	ssRNA negative-strand viruses	NA	NA	NA	Orthomyxoviridae	Alphainfluenzavirus	Influenza A virus
	U	0	Campylobacter fetus subsp. fetus 82-40	360106	3.68655	4859	597	6	809.833	251	2.9084	cellular organisms	Bacteria	Campylobacter fetus subsp. fetus 82-40	Proteobacteria	Epsilonproteobacteria	Campylobacterales	Campylobacteraceae	Campylobacter	Campylobacter fetus
	U	0	Influenza A virus (A/mallard/Ohio/99/1989(H10N7))	383317	3.50813	3222	623	4	805.5	252	2.90607	ssRNA viruses	Viruses	ssRNA negative-strand viruses	NA	NA	NA	Orthomyxoviridae	Alphainfluenzavirus	Influenza A virus
	D	1	Human immunodeficiency virus 1	11676	5.34217	219871	98	274	802.449	253	2.90442	NA	Viruses	NA	NA	NA	NA	NA	NA	NA
	U	0	Influenza A virus (A/Indonesia/CDC835/2006(H5N1))	415313	3.50501	3199	625	4	799.75	254	2.90295	ssRNA viruses	Viruses	ssRNA negative-strand viruses	NA	NA	NA	Orthomyxoviridae	Alphainfluenzavirus	Influenza A virus
	D	1	Myxococcus xanthus	34	5.85602	717832	7	900	797.591	255	2.90178	cellular organisms	Bacteria	NA	Proteobacteria	delta/epsilon subdivisions	NA	NA	NA	NA
	D	1	Polaromonas naphthalenivorans	216465	4.67967	47827	282	60	797.117	256	2.90152	cellular organisms	Bacteria	NA	Proteobacteria	NA	NA	NA	NA	NA
	D	1	Pseudomonas putida	303	5.77312	593091	14	745	796.095	257	2.90097	cellular organisms	Bacteria	NA	Proteobacteria	NA	NA	NA	NA	NA
	D	1	Mycobacterium smegmatis	1772	5.82365	666265	9	837	796.016	258	2.90092	cellular organisms	Bacteria	NA	Actinobacteria	NA	Terrabacteria group	NA	NA	NA
	U	0	uncultured archaeon GZfos23H7	285360	3.59988	3980	606	5	796	259	2.90091	cellular organisms	Archaea	environmental samples	NA	NA	NA	NA	NA	uncultured archaeon GZfos23H7
	D	1	Sphingomonas sp. SKA58	314266	5.56051	363507	33	457	795.42	260	2.9006	cellular organisms	Bacteria	NA	Proteobacteria	NA	NA	NA	NA	NA
	D	1	Methanospirillum hungatei	2203	5.41103	257647	75	324	795.207	261	2.90048	cellular organisms	Archaea	NA	Euryarchaeota	NA	NA	NA	NA	NA
	D	1	Scheffersomyces stipitis CBS 6054	322104	5.11469	130225	155	165	789.242	262	2.89721	cellular organisms	Eukaryota	Fungi	Ascomycota	Saccharomycotina	Opisthokonta	saccharomyceta	Scheffersomyces stipitis CBS 6054	NA
	D	1	Pyrobaculum islandicum	2277	5.09017	123074	164	156	788.936	263	2.89704	cellular organisms	Archaea	NA	Crenarchaeota	NA	TACK group	NA	NA	NA
	D	1	Shewanella woodyi ATCC 51908	392500	4.72244	52777	262	67	787.716	264	2.89637	cellular organisms	Bacteria	NA	Proteobacteria	NA	Shewanella woodyi ATCC 51908	NA	NA	NA
	D	1	Desulfitobacterium hafniense	49338	4.72182	52701	263	67	786.582	265	2.89574	cellular organisms	Bacteria	NA	Firmicutes	NA	Terrabacteria group	NA	NA	NA
	D	1	Ostreococcus tauri	70448	6.00436	1010089	3	1289	783.622	266	2.89411	cellular organisms	Eukaryota	Viridiplantae	Chlorophyta	NA	prasinophytes	NA	NA	NA
	D	1	Burkholderia pseudomallei 1106a	357347	4.95018	89163	202	114	782.132	267	2.89328	cellular organisms	Bacteria	NA	Proteobacteria	NA	Burkholderia pseudomallei 1106b	NA	NA	NA
	D	1	Rickettsiella grylli	59196	5.11246	129556	158	166	780.458	268	2.89235	cellular organisms	Bacteria	NA	Proteobacteria	NA	NA	NA	NA	NA
	U	0	Macropodid alphaherpesvirus 1	137443	3.59106	3900	608	5	780	269	2.89209	dsDNA viruses, no RNA stage	Viruses	NA	NA	NA	Herpesvirales	Herpesviridae	Simplexvirus	Macropodid alphaherpesvirus 1
	D	1	Lactobacillus brevis	1580	5.11265	129614	157	167	776.132	270	2.88994	cellular organisms	Bacteria	NA	Firmicutes	NA	Terrabacteria group	NA	NA	NA
	D	1	Hepatitis C virus	11103	4.84387	69803	230	90	775.589	271	2.88963	ssRNA viruses	Viruses	NA	NA	NA	ssRNA positive-strand viruses, no DNA stage	Flaviviridae	NA	NA
	D	1	Azoarcus sp. BH72	62928	5.52019	331275	42	428	774.007	272	2.88874	cellular organisms	Bacteria	NA	Proteobacteria	NA	NA	NA	NA	NA
	D	1	Desulfuromonas acetoxidans	891	4.62108	41791	298	54	773.907	273	2.88869	cellular organisms	Bacteria	NA	Proteobacteria	delta/epsilon subdivisions	NA	NA	NA	NA
	D	1	Pseudomonas mendocina	300	5.62614	422807	25	547	772.956	274	2.88815	cellular organisms	Bacteria	NA	Proteobacteria	NA	NA	NA	NA	NA
	D	1	Paraburkholderia phytofirmans	261302	5.70164	503088	18	652	771.607	275	2.8874	cellular organisms	Bacteria	NA	Proteobacteria	NA	NA	NA	NA	NA
	D	1	Shewanella sp. MR-4	60480	4.5106	32404	340	42	771.524	276	2.88735	cellular organisms	Bacteria	NA	Proteobacteria	NA	NA	NA	NA	NA
	D	1	Leptospirillum	179	5.05297	112972	179	147	768.517	277	2.88565	cellular organisms	Bacteria	NA	Nitrospirae	NA	NA	NA	NA	NA
	D	1	Vibrio harveyi group	314288	4.52446	33455	334	44	760.341	278	2.88101	cellular organisms	Bacteria	NA	Proteobacteria	NA	Vibrio alginolyticus 12G01	NA	NA	NA
	D	1	Campylobacter fetus	196	4.99924	99826	191	132	756.258	279	2.87867	cellular organisms	Bacteria	NA	Proteobacteria	delta/epsilon subdivisions	NA	NA	NA	NA
	D	1	Acidovorax citrulli AAC00-1	397945	4.83285	68053	232	90	756.144	280	2.8786	cellular organisms	Bacteria	NA	Proteobacteria	NA	Acidovorax citrulli AAC00-1	NA	NA	NA
	D	1	Thermoanaerobacter	1754	4.94536	88178	204	117	753.658	281	2.87717	cellular organisms	Bacteria	NA	Firmicutes	NA	Terrabacteria group	NA	NA	NA
	D	1	Frankia alni	1859	5.51932	330613	43	439	753.105	282	2.87686	cellular organisms	Bacteria	NA	Actinobacteria	NA	Terrabacteria group	NA	NA	NA
	D	1	Toxoplasma gondii RH	383379	5.06932	117305	174	156	751.955	283	2.87619	cellular organisms	Eukaryota	NA	Apicomplexa	NA	Alveolata	Toxoplasma gondii RH	NA	NA
	D	1	Clostridium	1485	4.75664	57100	250	76	751.316	284	2.87582	cellular organisms	Bacteria	NA	Firmicutes	NA	Terrabacteria group	NA	NA	NA
	D	1	Nitrosomonas eutropha	916	4.39426	24789	385	33	751.182	285	2.87575	cellular organisms	Bacteria	NA	Proteobacteria	NA	NA	NA	NA	NA
	D	1	Paraburkholderia xenovorans	36873	5.28889	194486	111	259	750.911	286	2.87559	cellular organisms	Bacteria	NA	Proteobacteria	NA	NA	NA	NA	NA
	U	0	Arthrobacter sp. RP40.7	303737	3.47669	2997	627	4	749.25	287	2.87463	cellular organisms	Bacteria	Terrabacteria group	Actinobacteria	Actinobacteria	Micrococcales	Micrococcaceae	Arthrobacter	Arthrobacter sp. RP40.7
	U	0	Pseudomonas aeruginosa NCMG1179	1078464	3.57334	3744	612	5	748.8	288	2.87437	cellular organisms	Bacteria	Pseudomonas aeruginosa NCMG1179	Proteobacteria	Gammaproteobacteria	Pseudomonadales	Pseudomonadaceae	Pseudomonas	Pseudomonas aeruginosa
	D	1	Saccharomyces cerevisiae S288C	4932	4.41825	26197	374	35	748.486	289	2.87418	cellular organisms	Eukaryota	Fungi	Ascomycota	Saccharomycotina	Opisthokonta	saccharomyceta	NA	NA
	D	1	Neurospora crassa	5141	5.1435	139155	147	186	748.145	290	2.87399	cellular organisms	Eukaryota	Fungi	Ascomycota	Pezizomycotina	Opisthokonta	saccharomyceta	leotiomyceta	sordariomyceta
	D	1	Burkholderia pseudomallei 668	320373	5.07809	119700	170	160	748.125	291	2.87397	cellular organisms	Bacteria	NA	Proteobacteria	NA	Burkholderia pseudomallei 668	NA	NA	NA
	U	0	Humulus japonicus latent virus	269213	3.57241	3736	613	5	747.2	292	2.87344	ssRNA viruses	Viruses	ssRNA positive-strand viruses, no DNA stage	NA	NA	NA	Bromoviridae	Ilarvirus	Humulus japonicus latent virus
	U	0	Neocallimastix frontalis	4757	3.7759	5969	551	8	746.125	293	2.87281	cellular organisms	Eukaryota	Opisthokonta	Chytridiomycota	Neocallimastigomycetes	Neocallimastigales	Neocallimastigaceae	Neocallimastix	Neocallimastix frontalis
	D	1	Shewanella pealeana	70864	5.51388	326500	47	438	745.434	294	2.87241	cellular organisms	Bacteria	NA	Proteobacteria	NA	NA	NA	NA	NA
	D	1	Jannaschia sp. CCS1	290400	5.4981	314848	51	423	744.322	295	2.87176	cellular organisms	Bacteria	NA	Proteobacteria	NA	NA	NA	NA	NA
	D	1	Thermofilum pendens	2269	5.08496	121608	169	164	741.512	296	2.87012	cellular organisms	Archaea	NA	Crenarchaeota	NA	TACK group	NA	NA	NA
	D	1	Rickettsia canadensis	788	4.77853	60053	244	81	741.395	297	2.87005	cellular organisms	Bacteria	NA	Proteobacteria	NA	NA	NA	NA	NA
	U	0	Trypanosoma brucei rhodesiense	31286	3.471	2958	628	4	739.5	298	2.86894	cellular organisms	Eukaryota	Euglenozoa	NA	NA	Kinetoplastida	Trypanosomatidae	Trypanosoma	Trypanosoma brucei
	D	1	Roseovarius sp. HTCC2601	314265	4.87736	75398	221	102	739.196	299	2.86876	cellular organisms	Bacteria	NA	Proteobacteria	NA	Pelagibaca bermudensis HTCC2601	NA	NA	NA
	D	1	Salmonella enterica	28901	4.63136	42792	296	58	737.793	300	2.86793	cellular organisms	Bacteria	NA	Proteobacteria	NA	NA	NA	NA	NA
	U	0	Coxiella burnetii Dugway 5J108-111	434922	3.77093	5901	574	8	737.625	301	2.86784	cellular organisms	Bacteria	Coxiella burnetii Dugway 5J108-111	Proteobacteria	Gammaproteobacteria	Legionellales	Coxiellaceae	Coxiella	Coxiella burnetii
	D	1	Psychrobacter sp. PRwf-1	349106	5.22763	168901	131	229	737.559	302	2.8678	cellular organisms	Bacteria	NA	Proteobacteria	NA	NA	NA	NA	NA
	D	1	Frankia	1854	5.59035	389363	28	529	736.036	303	2.8669	cellular organisms	Bacteria	NA	Actinobacteria	NA	Terrabacteria group	NA	NA	NA
	D	1	Sphingomonas wittichii	160791	5.45436	284682	61	387	735.612	304	2.86665	cellular organisms	Bacteria	NA	Proteobacteria	NA	NA	NA	NA	NA
	D	1	Verminephrobacter eiseniae EF01-2	391735	4.97681	94801	199	129	734.891	305	2.86622	cellular organisms	Bacteria	NA	Proteobacteria	NA	Verminephrobacter eiseniae EF01-2	NA	NA	NA
	D	1	Pseudomonas entomophila	312306	5.6969	497619	19	678	733.951	306	2.86567	cellular organisms	Bacteria	NA	Proteobacteria	NA	NA	NA	NA	NA
	U	0	Ralstonia sp. PHS1	119276	3.9433	8776	504	12	731.333	307	2.86412	cellular organisms	Bacteria	NA	Proteobacteria	Betaproteobacteria	Burkholderiales	Burkholderiaceae	Ralstonia	Ralstonia sp. PHS1
	D	1	Vibrio	662	5.10439	127171	161	174	730.868	308	2.86384	cellular organisms	Bacteria	NA	Proteobacteria	NA	NA	NA	NA	NA
	D	1	Herpetosiphon aurantiacus DSM 785	316274	5.68244	481331	20	660	729.289	309	2.8629	cellular organisms	Bacteria	NA	Chloroflexi	NA	Terrabacteria group	Herpetosiphon aurantiacus DSM 785	NA	NA
	D	1	Leishmania major strain Friedlin	347515	5.91248	817491	5	1124	727.305	310	2.86172	cellular organisms	Eukaryota	NA	NA	NA	Euglenozoa	Leishmania major strain Friedlin	NA	NA
	U	0	Methylophaga aminisulfidivorans MP	1026882	3.76425	5811	579	8	726.375	311	2.86116	cellular organisms	Bacteria	Methylophaga aminisulfidivorans MP	Proteobacteria	Gammaproteobacteria	Thiotrichales	Piscirickettsiaceae	Methylophaga	Methylophaga aminisulfidivorans
	U	0	Feline sarcoma virus	11772	3.33826	2179	643	3	726.333	312	2.86114	Feline sarcoma virus	Viruses	NA	NA	NA	Ortervirales	Retroviridae	Gammaretrovirus	Feline leukemia virus
	D	1	Pelobacter propionicus	29543	4.49443	31220	350	43	726.047	313	2.86096	cellular organisms	Bacteria	NA	Proteobacteria	delta/epsilon subdivisions	NA	NA	NA	NA
	D	1	Pelotomaculum thermopropionicum SI	370438	5.02808	106680	185	147	725.714	314	2.86077	cellular organisms	Bacteria	NA	Firmicutes	NA	Terrabacteria group	Pelotomaculum thermopropionicum SI	NA	NA
	D	1	Desulfovibrio vulgaris	881	5.31752	207742	107	287	723.84	315	2.85964	cellular organisms	Bacteria	NA	Proteobacteria	delta/epsilon subdivisions	NA	NA	NA	NA
	D	1	Acidothermus cellulolyticus	28049	4.36464	23155	391	32	723.594	316	2.85949	cellular organisms	Bacteria	NA	Actinobacteria	NA	Terrabacteria group	NA	NA	NA
	D	1	Psychroflexus torquis	57029	5.33852	218032	100	302	721.96	317	2.85851	cellular organisms	Bacteria	NA	Bacteroidetes	NA	FCB group	Bacteroidetes/Chlorobi group	NA	NA
	D	1	Sphingomonadaceae	41297	4.41424	25956	376	36	721	318	2.85794	cellular organisms	Bacteria	NA	Proteobacteria	NA	NA	NA	NA	NA
	D	1	Bacillus thuringiensis str. Al Hakam	412694	5.06168	115261	176	160	720.381	319	2.85756	cellular organisms	Bacteria	NA	Firmicutes	NA	Terrabacteria group	Bacillus thuringiensis str. Al Hakam	NA	NA
	D	1	Serratia proteamaculans	28151	5.47392	297799	56	414	719.321	320	2.85692	cellular organisms	Bacteria	NA	Proteobacteria	NA	NA	NA	NA	NA
	D	1	Porcine reproductive and respiratory syndrome virus	28344	4.33238	21497	404	30	716.567	321	2.85526	ssRNA viruses	Viruses	NA	NA	NA	ssRNA positive-strand viruses, no DNA stage	unclassified Arteriviridae	NA	NA
	D	1	Leptospira borgpetersenii	174	5.28547	192963	113	270	714.678	322	2.85411	cellular organisms	Bacteria	NA	Spirochaetes	NA	Leptospirales	NA	NA	NA
	D	1	Lyngbya sp. PCC 8106	313612	5.65878	455811	22	639	713.319	323	2.85328	cellular organisms	Bacteria	NA	Cyanobacteria	NA	Terrabacteria group	Cyanobacteria/Melainabacteria group	NA	NA
	D	1	Methanospirillum hungatei JF-1	323259	4.50627	32083	343	45	712.956	324	2.85306	cellular organisms	Archaea	NA	Euryarchaeota	NA	Methanospirillum hungatei JF-1	NA	NA	NA
	D	1	Clostridium perfringens	1502	5.12666	133864	152	188	712.043	325	2.85251	cellular organisms	Bacteria	NA	Firmicutes	NA	Terrabacteria group	NA	NA	NA
	D	1	Polynucleobacter asymbioticus	312153	5.12574	133580	153	188	710.532	326	2.85158	cellular organisms	Bacteria	NA	Proteobacteria	NA	Polynucleobacter asymbioticus QLW-P1DMWA-1	NA	NA	NA
	D	1	Lactobacillus delbrueckii	1584	4.9578	90741	201	128	708.914	327	2.85059	cellular organisms	Bacteria	NA	Firmicutes	NA	Terrabacteria group	NA	NA	NA
	D	1	Nocardioides sp. JS614	196162	4.50271	31821	344	45	707.133	328	2.8495	cellular organisms	Bacteria	NA	Actinobacteria	NA	Terrabacteria group	NA	NA	NA
	D	1	Mycobacterium avium	1764	5.2092	161881	137	229	706.904	329	2.84936	cellular organisms	Bacteria	NA	Actinobacteria	NA	Terrabacteria group	NA	NA	NA
	U	0	Spirochaeta aurantia subsp. aurantia M1	555314	3.4504	2821	631	4	705.25	330	2.84834	cellular organisms	Bacteria	Spirochaeta aurantia subsp. aurantia M1	Spirochaetes	Spirochaetia	Spirochaetales	Spirochaetaceae	Spirochaeta	Spirochaeta aurantia
	D	1	Geobacter lovleyi	313985	5.46304	290429	59	412	704.925	331	2.84814	cellular organisms	Bacteria	NA	Proteobacteria	delta/epsilon subdivisions	NA	NA	NA	NA
	U	0	Human alphaherpesvirus 2	10310	3.80216	6341	545	9	704.556	332	2.84792	dsDNA viruses, no RNA stage	Viruses	NA	NA	NA	Herpesvirales	Herpesviridae	Simplexvirus	Human alphaherpesvirus 2
	D	1	Pseudomonas stutzeri	316	4.35236	22509	395	32	703.406	333	2.84721	cellular organisms	Bacteria	NA	Proteobacteria	NA	NA	NA	NA	NA
	D	1	Delftia	80865	5.15287	142189	144	203	700.438	334	2.84537	cellular organisms	Bacteria	NA	Proteobacteria	NA	NA	NA	NA	NA
	D	1	Glaciecola sp. HTCC2999	455436	5.1314	135331	150	194	697.582	335	2.8436	cellular organisms	Bacteria	NA	Proteobacteria	NA	NA	NA	NA	NA
	U	0	acyl-carrier-protein] reductase FabV	287	3.88491	7672	515	11	697.455	336	2.84352	cellular organisms	Bacteria	NA	Proteobacteria	Gammaproteobacteria	Pseudomonadales	Pseudomonadaceae	Pseudomonas	Pseudomonas aeruginosa
	D	1	Chlorobium ferrooxidans DSM 13031	377431	4.36143	22984	392	33	696.485	337	2.84291	cellular organisms	Bacteria	NA	Chlorobi	NA	FCB group	Bacteroidetes/Chlorobi group	Chlorobium/Pelodictyon group	Chlorobium ferrooxidans DSM 13031
	D	1	Metallosphaera sedula	43687	5.11389	129984	156	187	695.102	338	2.84205	cellular organisms	Archaea	NA	Crenarchaeota	NA	TACK group	NA	NA	NA
	D	1	Clostridiales	1496	5.3204	209124	105	301	694.764	339	2.84184	cellular organisms	Bacteria	NA	Firmicutes	NA	Terrabacteria group	NA	NA	NA
	D	1	Ruminiclostridium thermocellum	1515	4.45439	28470	359	41	694.39	340	2.8416	cellular organisms	Bacteria	NA	Firmicutes	NA	Terrabacteria group	NA	NA	NA
	D	1	Coccidioides immitis RS	246410	5.80092	632298	10	912	693.309	341	2.84093	cellular organisms	Eukaryota	Fungi	Ascomycota	Pezizomycotina	Opisthokonta	saccharomyceta	leotiomyceta	Onygenales incertae sedis
	D	1	Burkholderia cenocepacia PC184	350702	5.39665	249257	82	360	692.381	342	2.84034	cellular organisms	Bacteria	NA	Proteobacteria	NA	Burkholderia cenocepacia PC184	NA	NA	NA
	D	1	Botrytis cinerea	40559	4.49248	31080	352	45	690.667	343	2.83927	cellular organisms	Eukaryota	Fungi	Ascomycota	Pezizomycotina	Opisthokonta	saccharomyceta	leotiomyceta	sordariomyceta
	D	1	Escherichia	561	5.14876	140851	145	204	690.446	344	2.83913	cellular organisms	Bacteria	NA	Proteobacteria	NA	NA	NA	NA	NA
	D	1	Streptococcus sanguinis	1305	5.08603	121907	167	177	688.74	345	2.83806	cellular organisms	Bacteria	NA	Firmicutes	NA	Terrabacteria group	NA	NA	NA
	U	0	citrate (pro-3S)-lyase] ligase	630	3.53605	3436	615	5	687.2	346	2.83708	cellular organisms	Bacteria	NA	Proteobacteria	Gammaproteobacteria	Enterobacterales	Yersiniaceae	Yersinia	Yersinia enterocolitica
	D	1	Neisseria meningitidis	487	4.96651	92579	200	135	685.77	347	2.83618	cellular organisms	Bacteria	NA	Proteobacteria	NA	NA	NA	NA	NA
	D	1	Nitrobacter hamburgensis	912	4.44863	28095	361	41	685.244	348	2.83585	cellular organisms	Bacteria	NA	Proteobacteria	NA	NA	NA	NA	NA
	D	1	Rhodococcus jostii	101510	5.56402	366453	32	535	684.959	349	2.83566	cellular organisms	Bacteria	NA	Actinobacteria	NA	Terrabacteria group	Rhodococcus jostii RHA1	NA	NA
	U	0	Pseudomonas marginalis pv. pastinacae	281458	3.73862	5478	587	8	684.75	350	2.83553	cellular organisms	Bacteria	Pseudomonas marginalis pv. pastinacae	Proteobacteria	Gammaproteobacteria	Pseudomonadales	Pseudomonadaceae	Pseudomonas	Pseudomonas marginalis
	U	0	Pseudomonas cedrina	651740	3.73862	5478	588	8	684.75	351	2.83553	cellular organisms	Bacteria	NA	Proteobacteria	Gammaproteobacteria	Pseudomonadales	Pseudomonadaceae	Pseudomonas	Pseudomonas cedrina
	U	0	Pseudomonas fluorescens bv. I	254010	3.73862	5478	589	8	684.75	352	2.83553	cellular organisms	Bacteria	Pseudomonas fluorescens bv. I	Proteobacteria	Gammaproteobacteria	Pseudomonadales	Pseudomonadaceae	Pseudomonas	Pseudomonas fluorescens
	U	0	Rhizobium sp. SIN-1	133729	3.61321	4104	604	6	684	353	2.83506	cellular organisms	Bacteria	Rhizobium/Agrobacterium group	Proteobacteria	Alphaproteobacteria	Rhizobiales	Rhizobiaceae	Rhizobium	Rhizobium sp. SIN-1
	D	1	Oenococcus oeni ATCC BAA-1163	379360	4.43686	27344	366	40	683.6	354	2.8348	cellular organisms	Bacteria	NA	Firmicutes	NA	Terrabacteria group	Oenococcus oeni ATCC BAA-1163	NA	NA
	D	1	Rubrobacter xylanophilus DSM 9941	266117	4.52476	33478	333	49	683.224	355	2.83456	cellular organisms	Bacteria	NA	Actinobacteria	NA	Terrabacteria group	Rubrobacter xylanophilus DSM 9941	NA	NA
	D	1	Parvibaculum lavamentivorans DS-1	402881	4.58226	38217	314	56	682.446	356	2.83407	cellular organisms	Bacteria	NA	Proteobacteria	NA	Parvibaculum lavamentivorans DS-1	NA	NA	NA
	D	1	Fulvimarina pelagi	217511	5.38999	245467	85	360	681.853	357	2.83369	cellular organisms	Bacteria	NA	Proteobacteria	NA	NA	NA	NA	NA
	D	1	Mycobacterium tuberculosis complex	1765	4.72505	53094	261	78	680.692	358	2.83295	cellular organisms	Bacteria	NA	Actinobacteria	NA	Terrabacteria group	NA	NA	NA
	D	1	Trichomonas vaginalis G3	412133	5.98616	968643	4	1424	680.227	359	2.83265	cellular organisms	Eukaryota	NA	NA	NA	Parabasalia	Trichomonas vaginalis G3	NA	NA
	U	0	Burkholderia glumae	337	3.43425	2718	634	4	679.5	360	2.83219	cellular organisms	Bacteria	NA	Proteobacteria	Betaproteobacteria	Burkholderiales	Burkholderiaceae	Burkholderia	Burkholderia glumae
	D	1	Candidatus Koribacter versatilis	204669	5.6296	426188	23	628	678.643	361	2.83164	cellular organisms	Bacteria	NA	Acidobacteria	NA	Candidatus Koribacter versatilis Ellin345	NA	NA	NA
	D	1	Salinispora arenicola	168697	5.51281	325696	48	481	677.123	362	2.83067	cellular organisms	Bacteria	NA	Actinobacteria	NA	Terrabacteria group	NA	NA	NA
	D	1	Anaeromyxobacter dehalogenans	161493	5.44349	277646	67	412	673.898	363	2.82859	cellular organisms	Bacteria	NA	Proteobacteria	delta/epsilon subdivisions	NA	NA	NA	NA
	D	1	Mycobacterium vanbaalenii	110539	5.49393	311839	53	463	673.518	364	2.82835	cellular organisms	Bacteria	NA	Actinobacteria	NA	Terrabacteria group	NA	NA	NA
	D	1	Kluyveromyces lactis	28985	5.38441	242330	88	360	673.139	365	2.8281	cellular organisms	Eukaryota	Fungi	Ascomycota	Saccharomycotina	Opisthokonta	saccharomyceta	NA	NA
	U	0	Bayou orthohantavirus	1980459	3.73119	5385	591	8	673.125	366	2.8281	ssRNA viruses	Viruses	ssRNA negative-strand viruses	NA	NA	Bunyavirales	Hantaviridae	Orthohantavirus	Bayou orthohantavirus
	D	1	Aurantimonas manganoxydans	287752	5.37216	235591	92	350	673.117	367	2.82809	cellular organisms	Bacteria	NA	Proteobacteria	NA	Aurantimonas manganoxydans SI85-9A1	NA	NA	NA
	U	0	Auricularia auricula-judae	29892	3.60455	4023	605	6	670.5	368	2.8264	cellular organisms	Eukaryota	Opisthokonta	Basidiomycota	Agaricomycetes	Auriculariales	Auriculariaceae	Auricularia	Auricularia auricula-judae
	D	1	Lachnoclostridium phytofermentans	66219	5.31772	207838	106	310	670.445	369	2.82636	cellular organisms	Bacteria	NA	Firmicutes	NA	Terrabacteria group	NA	NA	NA
	D	1	Methanocorpusculum labreanum	83984	4.99885	99735	192	149	669.362	370	2.82566	cellular organisms	Archaea	NA	Euryarchaeota	NA	NA	NA	NA	NA
	U	0	White spot syndrome virus	92652	3.52414	3343	619	5	668.6	371	2.82517	dsDNA viruses, no RNA stage	Viruses	Shrimp white spot syndrome virus	NA	NA	NA	Nimaviridae	Whispovirus	White spot syndrome virus
	D	1	Microscilla marina	1027	5.62027	417126	26	626	666.335	372	2.82369	cellular organisms	Bacteria	NA	Bacteroidetes	NA	FCB group	Bacteroidetes/Chlorobi group	NA	NA
	D	1	Synechococcus sp. BL107	313625	5.22077	166252	134	250	665.008	373	2.82283	cellular organisms	Bacteria	NA	Cyanobacteria	NA	Terrabacteria group	Cyanobacteria/Melainabacteria group	NA	NA
	D	1	Gramella forsetii KT0803	411154	4.2999	19948	412	30	664.933	374	2.82278	cellular organisms	Bacteria	NA	Bacteroidetes	NA	FCB group	Bacteroidetes/Chlorobi group	Gramella forsetii KT0803	NA
	D	1	Clostridium novyi	1542	4.86905	73969	223	112	660.438	375	2.81983	cellular organisms	Bacteria	NA	Firmicutes	NA	Terrabacteria group	NA	NA	NA
	D	1	Algoriphagus machipongonensis	388413	5.38061	240220	90	364	659.945	376	2.81951	cellular organisms	Bacteria	NA	Bacteroidetes	NA	FCB group	Bacteroidetes/Chlorobi group	NA	NA
	D	1	Cupriavidus necator	106590	5.49772	314569	52	477	659.474	377	2.8192	cellular organisms	Bacteria	NA	Proteobacteria	NA	NA	NA	NA	NA
	D	1	Thermosinus carboxydivorans	261685	5.24221	174668	127	266	656.647	378	2.81733	cellular organisms	Bacteria	NA	Firmicutes	NA	Terrabacteria group	NA	NA	NA
	D	1	Streptococcus pneumoniae	1313	4.54929	35423	326	54	655.981	379	2.81689	cellular organisms	Bacteria	NA	Firmicutes	NA	Terrabacteria group	NA	NA	NA
	D	1	Cryptococcus neoformans var. neoformans JEC21	214684	5.12827	134359	151	205	655.41	380	2.81651	cellular organisms	Eukaryota	Fungi	Basidiomycota	Agaricomycotina	Opisthokonta	Cryptococcus neoformans species complex	Cryptococcus neoformans var. neoformans JEC21	NA
	D	1	Photobacterium profundum	74109	5.5459	351481	36	538	653.31	381	2.81512	cellular organisms	Bacteria	NA	Proteobacteria	NA	NA	NA	NA	NA
	D	1	Pseudomonas mendocina ymp	399739	4.37042	23465	389	36	651.806	382	2.81412	cellular organisms	Bacteria	NA	Proteobacteria	NA	Pseudomonas mendocina ymp	NA	NA	NA
	D	1	Rickettsia bellii	33990	4.68902	48867	275	75	651.56	383	2.81395	cellular organisms	Bacteria	NA	Proteobacteria	NA	NA	NA	NA	NA
	D	1	Debaryomyces hansenii CBS767	284592	5.09028	123106	163	189	651.354	384	2.81382	cellular organisms	Eukaryota	Fungi	Ascomycota	Saccharomycotina	Opisthokonta	saccharomyceta	Debaryomyces hansenii CBS767	NA
	D	1	Thermotoga petrophila	93929	4.65113	44785	288	69	649.058	385	2.81228	cellular organisms	Bacteria	NA	Thermotogae	NA	NA	NA	NA	NA
	D	1	Methylibium petroleiphilum	105560	4.86528	73330	225	113	648.938	386	2.8122	cellular organisms	Bacteria	NA	Proteobacteria	NA	unclassified Burkholderiales	Burkholderiales Genera incertae sedis	NA	NA
	U	0	Candidatus Ruthia magnifica str. Cm (Calyptogena magnifica)	413404	3.59006	3891	609	6	648.5	387	2.81191	cellular organisms	Bacteria	unclassified Gammaproteobacteria	Proteobacteria	Gammaproteobacteria	NA	NA	Candidatus Ruthia	Candidatus Ruthia magnifica
	D	1	Maricaulis maris	74318	5.31376	205951	108	318	647.645	388	2.81134	cellular organisms	Bacteria	NA	Proteobacteria	NA	NA	NA	NA	NA
	D	1	Salinispora tropica	168695	5.20502	160332	138	248	646.5	389	2.81057	cellular organisms	Bacteria	NA	Actinobacteria	NA	Terrabacteria group	NA	NA	NA
	D	1	Plasmodium falciparum 3D7	36329	5.41484	259919	72	403	644.96	390	2.80953	cellular organisms	Eukaryota	NA	Apicomplexa	NA	Alveolata	Plasmodium falciparum 3D7	NA	NA
	D	1	Aspergillus fischeri NRRL 181	331117	6.10194	1264549	1	1962	644.52	391	2.80924	cellular organisms	Eukaryota	Fungi	Ascomycota	Pezizomycotina	Opisthokonta	saccharomyceta	leotiomyceta	Aspergillus fischeri NRRL 181
	U	0	Influenza A virus (A/Indonesia/CDC938/2006(H5N1))	414668	3.50772	3219	624	5	643.8	392	2.80875	ssRNA viruses	Viruses	ssRNA negative-strand viruses	NA	NA	NA	Orthomyxoviridae	Alphainfluenzavirus	Influenza A virus
	D	1	Streptomyces avermitilis MA-4680 = NBRC 14893	227882	5.24773	176902	125	275	643.28	393	2.8084	cellular organisms	Bacteria	NA	Actinobacteria	NA	Terrabacteria group	Streptomyces avermitilis MA-4680 = NBRC 14893	NA	NA
	D	1	Thermofilum pendens Hrk 5	368408	4.48872	30812	355	48	641.917	394	2.80748	cellular organisms	Archaea	NA	Crenarchaeota	NA	TACK group	Thermofilum pendens Hrk 5	NA	NA
	D	1	Delftia acidovorans	80866	5.39713	249535	80	389	641.478	395	2.80718	cellular organisms	Bacteria	NA	Proteobacteria	NA	NA	NA	NA	NA
	D	1	Aspergillus clavatus NRRL 1	344612	6.06606	1164288	2	1827	637.268	396	2.80432	cellular organisms	Eukaryota	Fungi	Ascomycota	Pezizomycotina	Opisthokonta	saccharomyceta	leotiomyceta	Aspergillus clavatus NRRL 1
	D	1	Saccharophagus degradans	86304	5.47612	299307	55	472	634.125	397	2.80217	cellular organisms	Bacteria	NA	Proteobacteria	NA	NA	NA	NA	NA
	D	1	Paramecium tetraurelia strain d4-2	5888	5.34847	223085	97	352	633.764	398	2.80193	cellular organisms	Eukaryota	NA	NA	Intramacronucleata	Alveolata	Ciliophora	NA	NA
	D	1	Dinoroseobacter shibae	215813	5.40772	255695	76	404	632.908	399	2.80134	cellular organisms	Bacteria	NA	Proteobacteria	NA	NA	NA	NA	NA
	D	1	Desulfococcus oleovorans	96561	5.41299	258818	74	410	631.263	400	2.80021	cellular organisms	Bacteria	NA	Proteobacteria	delta/epsilon subdivisions	Desulfococcus oleovorans Hxd3	NA	NA	NA
	D	1	Roseiflexus castenholzii	120962	5.52895	338025	40	539	627.134	401	2.79736	cellular organisms	Bacteria	NA	Chloroflexi	NA	Terrabacteria group	NA	NA	NA
	D	1	Burkholderia multivorans ATCC 17616	395019	4.55925	36245	324	58	624.914	402	2.79582	cellular organisms	Bacteria	NA	Proteobacteria	NA	Burkholderia multivorans ATCC 17616	NA	NA	NA
	D	1	Burkholderia cepacia complex	87882	5.07684	119356	172	191	624.901	403	2.79581	cellular organisms	Bacteria	NA	Proteobacteria	NA	NA	NA	NA	NA
	D	1	Bordetella avium 197N	360910	4.77344	59352	247	95	624.758	404	2.79571	cellular organisms	Bacteria	NA	Proteobacteria	NA	Bordetella avium 197N	NA	NA	NA
	D	1	Burkholderiaceae	106590	5.265	184079	120	295	623.997	405	2.79518	cellular organisms	Bacteria	NA	Proteobacteria	NA	NA	NA	NA	NA
	D	1	Nile crocodilepox virus	1285600	4.35017	22396	397	36	622.111	406	2.79387	dsDNA viruses, no RNA stage	Viruses	NA	NA	NA	NA	NA	NA	NA
	D	1	Burkholderia multivorans	87883	5.46581	292287	58	470	621.887	407	2.79371	cellular organisms	Bacteria	NA	Proteobacteria	NA	NA	NA	NA	NA
	D	1	Enterobacter sp. 638	399742	5.44878	281047	62	452	621.785	408	2.79364	cellular organisms	Bacteria	NA	Proteobacteria	NA	NA	NA	NA	NA
	D	1	uncultured bacterium	77133	5.08745	122306	166	197	620.843	409	2.79298	cellular organisms	Bacteria	NA	NA	NA	environmental samples	NA	NA	NA
	D	1	Burkholderia cenocepacia	95486	5.50595	320587	50	517	620.091	410	2.79246	cellular organisms	Bacteria	NA	Proteobacteria	NA	NA	NA	NA	NA
	D	1	Aurantimonas manganoxydans SI85-9A1	287752	4.92257	83671	211	135	619.785	411	2.79224	cellular organisms	Bacteria	NA	Proteobacteria	NA	Aurantimonas manganoxydans SI85-9A1	NA	NA	NA
	D	1	Fulvimarina pelagi HTCC2506	314231	4.5844	38406	311	62	619.452	412	2.79201	cellular organisms	Bacteria	NA	Proteobacteria	NA	Fulvimarina pelagi HTCC2506	NA	NA	NA
	D	1	Methanocella arvoryzae MRE50	351160	4.51626	32829	337	53	619.415	413	2.79198	cellular organisms	Archaea	NA	Euryarchaeota	NA	Methanocella arvoryzae MRE50	NA	NA	NA
	D	1	Methanoculleus marisnigri	2198	5.27416	188001	117	304	618.424	414	2.79129	cellular organisms	Archaea	NA	Euryarchaeota	NA	NA	NA	NA	NA
	D	1	Photobacterium	657	4.58365	38340	313	62	618.387	415	2.79126	cellular organisms	Bacteria	NA	Proteobacteria	NA	NA	NA	NA	NA
	D	1	Mycobacterium sp. KMS	189918	4.49016	30914	354	50	618.28	416	2.79119	cellular organisms	Bacteria	NA	Actinobacteria	NA	Terrabacteria group	NA	NA	NA
	U	0	Leuconostoc mesenteroides subsp. mesenteroides ATCC 8293	203120	3.69417	4945	595	8	618.125	417	2.79108	cellular organisms	Bacteria	Terrabacteria group	Firmicutes	Bacilli	Lactobacillales	Leuconostocaceae	Leuconostoc	Leuconostoc mesenteroides
	D	1	Verminephrobacter eiseniae	364317	5.58899	388137	30	628	618.053	418	2.79103	cellular organisms	Bacteria	NA	Proteobacteria	NA	NA	NA	NA	NA
	D	1	Oenococcus oeni	1247	4.63565	43217	292	70	617.386	419	2.79056	cellular organisms	Bacteria	NA	Firmicutes	NA	Terrabacteria group	NA	NA	NA
	D	1	Sinorhizobium meliloti	382	4.42341	26510	370	43	616.512	420	2.78994	cellular organisms	Bacteria	NA	Proteobacteria	NA	Sinorhizobium/Ensifer group	NA	NA	NA
	D	1	Comamonas testosteroni	285	5.47181	296355	57	481	616.123	421	2.78967	cellular organisms	Bacteria	NA	Proteobacteria	NA	NA	NA	NA	NA
	D	1	Shewanella woodyi	60961	5.32752	212580	104	346	614.393	422	2.78845	cellular organisms	Bacteria	NA	Proteobacteria	NA	NA	NA	NA	NA
	D	1	Burkholderia pseudomallei	28450	5.32914	213371	103	348	613.135	423	2.78756	cellular organisms	Bacteria	NA	Proteobacteria	NA	NA	NA	NA	NA
	D	1	Mariprofundus ferrooxydans	314344	5.2213	166457	133	272	611.974	424	2.78673	cellular organisms	Bacteria	NA	Proteobacteria	NA	NA	NA	NA	NA
	D	1	Bacillus cereus	1396	4.27804	18969	418	31	611.903	425	2.78668	cellular organisms	Bacteria	NA	Firmicutes	NA	Terrabacteria group	NA	NA	NA
	D	1	Sphingopyxis alaskensis	117207	4.317	20749	407	34	610.265	426	2.78552	cellular organisms	Bacteria	NA	Proteobacteria	NA	NA	NA	NA	NA
	D	1	Leptospirillum sp. Group II 'CF-1'	419541	4.74735	55892	254	92	607.522	427	2.78356	cellular organisms	Bacteria	NA	Nitrospirae	NA	NA	NA	NA	NA
	D	1	Paenarthrobacter aurescens	43663	5.27324	187601	118	310	605.165	428	2.78187	cellular organisms	Bacteria	NA	Actinobacteria	NA	Terrabacteria group	NA	NA	NA
	D	1	Magnetococcus marinus MC-1	156889	4.28585	19313	416	32	603.531	429	2.7807	cellular organisms	Bacteria	NA	Proteobacteria	NA	Magnetococcus marinus MC-1	NA	NA	NA
	D	1	Fervidobacterium nodosum	2424	4.91712	82627	213	137	603.117	430	2.7804	cellular organisms	Bacteria	NA	Thermotogae	NA	NA	NA	NA	NA
	D	1	Escherichia coli APEC O1	562	4.59301	39175	308	65	602.692	431	2.7801	cellular organisms	Bacteria	NA	Proteobacteria	NA	NA	NA	NA	NA
	D	1	Rhodopseudomonas palustris	1076	5.58989	388946	29	646	602.084	432	2.77966	cellular organisms	Bacteria	NA	Proteobacteria	NA	NA	NA	NA	NA
	D	1	Prochlorococcus marinus str. MIT 9303	59922	5.23717	172651	128	287	601.571	433	2.77929	cellular organisms	Bacteria	NA	Cyanobacteria	NA	Terrabacteria group	Cyanobacteria/Melainabacteria group	Prochlorococcus marinus str. MIT 9303	NA
	D	1	Enterobacteriaceae	543	5.10632	127737	160	213	599.704	434	2.77794	cellular organisms	Bacteria	NA	Proteobacteria	NA	NA	NA	NA	NA
	D	1	Xanthomonas axonopodis pv. citri str. 306	190486	4.41133	25783	379	43	599.605	435	2.77786	cellular organisms	Bacteria	NA	Proteobacteria	NA	Xanthomonas citri pv. citri	Xanthomonas citri pv. citri str. 306	NA	NA
	D	1	Labrenzia aggregata	187304	5.5174	329151	46	550	598.456	436	2.77703	cellular organisms	Bacteria	NA	Proteobacteria	NA	NA	NA	NA	NA
	D	1	Neisseria meningitidis FAM18	272831	4.56184	36462	322	61	597.738	437	2.77651	cellular organisms	Bacteria	NA	Proteobacteria	NA	Neisseria meningitidis serogroup C	Neisseria meningitidis FAM18	NA	NA
	D	1	Paraburkholderia phytofirmans PsJN	398527	4.39959	25095	383	42	597.5	438	2.77634	cellular organisms	Bacteria	NA	Proteobacteria	NA	Paraburkholderia phytofirmans PsJN	NA	NA	NA
	D	1	Podospora anserina S mat+	5145	4.29422	19689	414	33	596.636	439	2.77571	cellular organisms	Eukaryota	Fungi	Ascomycota	Pezizomycotina	Opisthokonta	saccharomyceta	leotiomyceta	sordariomyceta
	D	1	Dictyostelium discoideum AX4	352472	4.41855	26215	373	44	595.795	440	2.7751	cellular organisms	Eukaryota	NA	NA	NA	Amoebozoa	Mycetozoa	Dictyostelids	Dictyostelium discoideum AX4
	D	1	Coprinopsis cinerea okayama7#130	240176	5.66304	460297	21	773	595.468	441	2.77486	cellular organisms	Eukaryota	Fungi	Basidiomycota	Agaricomycotina	Opisthokonta	Coprinopsis cinerea okayama7#130	NA	NA
	U	0	Leishmania tarentolae	5689	3.67633	4746	599	8	593.25	442	2.77324	cellular organisms	Eukaryota	Euglenozoa	NA	NA	Kinetoplastida	Trypanosomatidae	Leishmania	Leishmania tarentolae
	D	1	Roseobacter denitrificans	2434	5.4138	259298	73	438	592.005	443	2.77233	cellular organisms	Bacteria	NA	Proteobacteria	NA	NA	NA	NA	NA
	D	1	Stenotrophomonas maltophilia	40324	5.44373	277798	66	470	591.06	444	2.77163	cellular organisms	Bacteria	NA	Proteobacteria	NA	Stenotrophomonas maltophilia group	NA	NA	NA
	D	1	Shewanella putrefaciens	24	5.16778	147158	142	249	590.996	445	2.77158	cellular organisms	Bacteria	NA	Proteobacteria	NA	NA	NA	NA	NA
	D	1	Clostridioides difficile	1496	4.77573	59667	246	101	590.762	446	2.77141	cellular organisms	Bacteria	NA	Firmicutes	NA	Terrabacteria group	NA	NA	NA
	D	1	Francisella novicida	264	4.56972	37130	318	63	589.365	447	2.77038	cellular organisms	Bacteria	NA	Proteobacteria	NA	NA	NA	NA	NA
	D	1	Sphingomonas	13687	5.09979	125833	162	214	588.005	448	2.76938	cellular organisms	Bacteria	NA	Proteobacteria	NA	NA	NA	NA	NA
	D	1	Mycobacterium	1763	5.75416	567753	15	966	587.736	449	2.76918	cellular organisms	Bacteria	NA	Actinobacteria	NA	Terrabacteria group	NA	NA	NA
	D	1	Alcanivorax borkumensis	59754	4.63222	42877	294	73	587.356	450	2.7689	cellular organisms	Bacteria	NA	Proteobacteria	NA	NA	NA	NA	NA
	D	1	Cupriavidus metallidurans CH34	266264	4.40033	25138	381	43	584.605	451	2.76686	cellular organisms	Bacteria	NA	Proteobacteria	NA	Cupriavidus metallidurans CH34	NA	NA	NA
	D	1	Parastagonospora nodorum SN15	321614	5.78853	614509	11	1052	584.134	452	2.76651	cellular organisms	Eukaryota	Fungi	Ascomycota	Pezizomycotina	Opisthokonta	saccharomyceta	leotiomyceta	dothideomyceta
	D	1	Coxiella burnetii	777	4.92992	85098	205	146	582.863	453	2.76557	cellular organisms	Bacteria	NA	Proteobacteria	NA	NA	NA	NA	NA
	D	1	Anaeromyxobacter sp. Fw109-5	404589	5.45655	286120	60	491	582.729	454	2.76547	cellular organisms	Bacteria	NA	Proteobacteria	delta/epsilon subdivisions	NA	NA	NA	NA
	D	1	Yersinia pestis KIM10+	187410	4.378	23878	387	41	582.39	455	2.76521	cellular organisms	Bacteria	NA	Proteobacteria	NA	Yersinia pestis KIM10+	NA	NA	NA
	D	1	Salinispora	168694	5.18235	152179	140	263	578.627	456	2.7624	cellular organisms	Bacteria	NA	Actinobacteria	NA	Terrabacteria group	NA	NA	NA
	D	1	Prochlorococcus marinus	1219	5.26746	185123	119	320	578.509	457	2.76231	cellular organisms	Bacteria	NA	Cyanobacteria	NA	Terrabacteria group	Cyanobacteria/Melainabacteria group	NA	NA
	D	1	Cryptosporidium parvum Iowa II	353152	4.42438	26569	369	46	577.587	458	2.76162	cellular organisms	Eukaryota	NA	Apicomplexa	NA	Alveolata	Cryptosporidium parvum Iowa II	NA	NA
	D	1	Lawsonia intracellularis	29546	4.85019	70825	228	124	571.169	459	2.75676	cellular organisms	Bacteria	NA	Proteobacteria	delta/epsilon subdivisions	NA	NA	NA	NA
	D	1	Escherichia coli UTI89	364106	4.82827	67340	234	118	570.678	460	2.75639	cellular organisms	Bacteria	NA	Proteobacteria	NA	Escherichia coli UTI89	NA	NA	NA
	D	1	Yersinia enterocolitica	630	5.40757	255604	77	448	570.545	461	2.75629	cellular organisms	Bacteria	NA	Proteobacteria	NA	NA	NA	NA	NA
	D	1	Aeropyrum pernix K1	272557	4.60099	39902	304	70	570.029	462	2.7559	cellular organisms	Archaea	NA	Crenarchaeota	NA	TACK group	Aeropyrum pernix K1	NA	NA
	D	1	Leishmania major	5664	4.23267	17087	436	30	569.567	463	2.75554	cellular organisms	Eukaryota	NA	NA	NA	Euglenozoa	NA	NA	NA
	D	1	gamma proteobacterium HTCC2207	314287	5.3045	201603	109	354	569.5	464	2.75549	cellular organisms	Bacteria	NA	Proteobacteria	NA	unclassified Porticoccaceae	SAR92 clade	NA	NA
	D	1	Sorangium cellulosum	56	4.21783	16513	439	29	569.414	465	2.75543	cellular organisms	Bacteria	NA	Proteobacteria	delta/epsilon subdivisions	NA	NA	NA	NA
	D	1	Flavobacteria bacterium BBFL7	156586	5.14451	139478	146	245	569.298	466	2.75534	cellular organisms	Bacteria	NA	Bacteroidetes	NA	FCB group	Bacteroidetes/Chlorobi group	unclassified Flavobacteriia	NA
	D	1	Ralstonia pickettii	329	5.3315	214537	102	377	569.064	467	2.75516	cellular organisms	Bacteria	NA	Proteobacteria	NA	NA	NA	NA	NA
	D	1	Acidovorax sp. JS42	232721	5.36571	232120	93	408	568.922	468	2.75505	cellular organisms	Bacteria	NA	Proteobacteria	NA	NA	NA	NA	NA
	D	1	Shewanella pealeana ATCC 700345	398579	4.32129	20955	405	37	566.351	469	2.75309	cellular organisms	Bacteria	NA	Proteobacteria	NA	Shewanella pealeana ATCC 700345	NA	NA	NA
	U	0	Cystobasidium minutum	29899	3.45025	2820	632	5	564	470	2.75128	cellular organisms	Eukaryota	Opisthokonta	Basidiomycota	Cystobasidiomycetes	Cystobasidiales	Cystobasidiaceae	Cystobasidium	Cystobasidium minutum
	D	1	pseudomallei group	13373	4.25573	18019	426	32	563.094	471	2.75058	cellular organisms	Bacteria	NA	Proteobacteria	NA	NA	NA	NA	NA
	D	1	Rhodococcus jostii RHA1	101510	5.13571	136683	148	243	562.481	472	2.75011	cellular organisms	Bacteria	NA	Actinobacteria	NA	Terrabacteria group	Rhodococcus jostii RHA1	NA	NA
	D	1	Frankia casuarinae	106370	4.89572	78654	217	140	561.814	473	2.74959	cellular organisms	Bacteria	NA	Actinobacteria	NA	Terrabacteria group	NA	NA	NA
	D	1	Burkholderia ambifaria	152480	5.53644	343908	38	614	560.111	474	2.74827	cellular organisms	Bacteria	NA	Proteobacteria	NA	NA	NA	NA	NA
	D	1	Trypanosoma cruzi	5693	4.56117	36406	323	65	560.092	475	2.74826	cellular organisms	Eukaryota	NA	NA	NA	Euglenozoa	NA	NA	NA
	D	1	Infectious bronchitis virus	11120	3.95211	8956	503	16	559.75	476	2.74799	ssRNA viruses	Viruses	NA	NA	NA	ssRNA positive-strand viruses, no DNA stage	Infectious bronchitis virus	NA	NA
	D	1	Candidatus Kuenenia stuttgartiensis	174633	5.33568	216610	101	388	558.273	477	2.74685	cellular organisms	Bacteria	NA	Planctomycetes	NA	PVC group	NA	NA	NA
	D	1	Nodularia spumigena	70799	5.3504	224079	96	402	557.41	478	2.74618	cellular organisms	Bacteria	NA	Cyanobacteria	NA	Terrabacteria group	Cyanobacteria/Melainabacteria group	NA	NA
	D	1	marine gamma proteobacterium HTCC2143	247633	5.39601	248893	83	447	556.808	479	2.74571	cellular organisms	Bacteria	NA	Proteobacteria	NA	unclassified Spongiibacteraceae	BD1-7 clade	NA	NA
	D	1	Flavobacterium johnsoniae	986	5.37571	237527	91	428	554.97	480	2.74427	cellular organisms	Bacteria	NA	Bacteroidetes	NA	FCB group	Bacteroidetes/Chlorobi group	NA	NA
	D	1	Aeromonas hydrophila	644	5.40323	253063	78	456	554.963	481	2.74426	cellular organisms	Bacteria	NA	Proteobacteria	NA	NA	NA	NA	NA
	D	1	Thermosinus carboxydivorans Nor1	401526	4.49163	31019	353	56	553.911	482	2.74344	cellular organisms	Bacteria	NA	Firmicutes	NA	Terrabacteria group	Thermosinus carboxydivorans Nor1	NA	NA
	U	0	Cucurbit yellow stunting disorder virus	51330	3.52009	3312	620	6	552	483	2.74194	ssRNA viruses	Viruses	ssRNA positive-strand viruses, no DNA stage	NA	NA	NA	Closteroviridae	Crinivirus	Cucurbit yellow stunting disorder virus
	U	0	Pseudomonas orientalis	76758	3.74115	5510	582	10	551	484	2.74115	cellular organisms	Bacteria	NA	Proteobacteria	Gammaproteobacteria	Pseudomonadales	Pseudomonadaceae	Pseudomonas	Pseudomonas orientalis
	U	0	Pseudomonas marginalis	298	3.74115	5510	583	10	551	485	2.74115	cellular organisms	Bacteria	NA	Proteobacteria	Gammaproteobacteria	Pseudomonadales	Pseudomonadaceae	Pseudomonas	Pseudomonas marginalis
	U	0	Pseudomonas rhodesiae	76760	3.74115	5510	584	10	551	486	2.74115	cellular organisms	Bacteria	NA	Proteobacteria	Gammaproteobacteria	Pseudomonadales	Pseudomonadaceae	Pseudomonas	Pseudomonas rhodesiae
	U	0	Pseudomonas gessardii	78544	3.74115	5510	585	10	551	487	2.74115	cellular organisms	Bacteria	NA	Proteobacteria	Gammaproteobacteria	Pseudomonadales	Pseudomonadaceae	Pseudomonas	Pseudomonas gessardii
	D	1	Stigmatella aurantiaca DW4/3-1	378806	5.52865	337791	41	614	550.148	488	2.74048	cellular organisms	Bacteria	NA	Proteobacteria	delta/epsilon subdivisions	Stigmatella aurantiaca DW4/3-1	NA	NA	NA
	D	1	delta proteobacterium MLMS-1	262489	5.35525	226597	95	415	546.017	489	2.73721	cellular organisms	Bacteria	NA	Proteobacteria	delta/epsilon subdivisions	unclassified Deltaproteobacteria	unclassified Deltaproteobacteria (miscellaneous)	NA	NA
	U	0	Bacilli	1280	3.43569	2727	633	5	545.4	490	2.73672	cellular organisms	Bacteria	Terrabacteria group	Firmicutes	Bacilli	Bacillales	Staphylococcaceae	Staphylococcus	Staphylococcus aureus
	D	1	Rhodobacterales bacterium HTCC2255	367336	5.16265	145430	143	267	544.682	491	2.73614	cellular organisms	Bacteria	NA	Proteobacteria	NA	unclassified Rhodobacterales	NA	NA	NA
	D	1	Rubrobacter xylanophilus	49319	4.63913	43564	291	80	544.55	492	2.73604	cellular organisms	Bacteria	NA	Actinobacteria	NA	Terrabacteria group	NA	NA	NA
	U	0	Influenza A virus (A/mallard duck/Minnesota/19/1979(H10N7))	402481	3.51388	3265	621	6	544.167	493	2.73573	ssRNA viruses	Viruses	ssRNA negative-strand viruses	NA	NA	NA	Orthomyxoviridae	Alphainfluenzavirus	Influenza A virus
	D	1	Chloroflexus aggregans	152260	5.3968	249343	81	459	543.231	494	2.73498	cellular organisms	Bacteria	NA	Chloroflexi	NA	Terrabacteria group	NA	NA	NA
	D	1	Synechococcus sp. CC9311	64471	5.21348	163487	136	301	543.146	495	2.73492	cellular organisms	Bacteria	NA	Cyanobacteria	NA	Terrabacteria group	Cyanobacteria/Melainabacteria group	NA	NA
	D	1	Helicobacter acinonychis	212	4.70787	51035	267	94	542.926	496	2.73474	cellular organisms	Bacteria	NA	Proteobacteria	delta/epsilon subdivisions	NA	NA	NA	NA
	D	1	Acidovorax citrulli	80869	5.4447	278421	65	514	541.675	497	2.73374	cellular organisms	Bacteria	NA	Proteobacteria	NA	NA	NA	NA	NA
	D	1	Streptomyces avermitilis	33903	5.51888	330276	44	613	538.786	498	2.73142	cellular organisms	Bacteria	NA	Actinobacteria	NA	Terrabacteria group	NA	NA	NA
	D	1	Hyphomonas	85	5.28181	191340	115	356	537.472	499	2.73036	cellular organisms	Bacteria	NA	Proteobacteria	NA	NA	NA	NA	NA
	D	1	Cupriavidus metallidurans	119219	4.34307	22033	402	41	537.39	500	2.73029	cellular organisms	Bacteria	NA	Proteobacteria	NA	NA	NA	NA	NA
	D	1	Borreliella afzelii	29518	4.37334	23623	388	44	536.886	501	2.72988	cellular organisms	Bacteria	NA	Spirochaetes	NA	NA	NA	NA	NA
	D	1	Sinorhizobium	28105	5.28781	194003	112	362	535.92	502	2.7291	cellular organisms	Bacteria	NA	Proteobacteria	NA	Sinorhizobium/Ensifer group	NA	NA	NA
	D	1	Ralstonia eutropha H16	381666	4.76218	57833	249	108	535.491	503	2.72875	cellular organisms	Bacteria	NA	Proteobacteria	NA	Ralstonia eutropha H16	NA	NA	NA
	D	1	Arthrobacter sp. FB24	290399	4.63172	42827	295	80	535.337	504	2.72863	cellular organisms	Bacteria	NA	Actinobacteria	NA	Terrabacteria group	NA	NA	NA
	D	1	Alkaliphilus oremlandii	350688	5.05257	112867	180	211	534.915	505	2.72828	cellular organisms	Bacteria	NA	Firmicutes	NA	Terrabacteria group	Alkaliphilus oremlandii OhILAs	NA	NA
	D	1	Macacine betaherpesvirus 3	47929	4.24665	17646	428	33	534.727	506	2.72813	dsDNA viruses, no RNA stage	Viruses	NA	NA	NA	NA	NA	NA	NA
	D	1	Synechococcus sp. RS9916	221359	5.19903	158134	139	296	534.236	507	2.72773	cellular organisms	Bacteria	NA	Cyanobacteria	NA	Terrabacteria group	Cyanobacteria/Melainabacteria group	NA	NA
	D	1	Mycobacterium avium 104	243243	4.88516	76765	218	144	533.09	508	2.7268	cellular organisms	Bacteria	NA	Actinobacteria	NA	Terrabacteria group	Mycobacterium avium 104	NA	NA
	D	1	Campylobacter	194	4.27021	18630	423	35	532.286	509	2.72614	cellular organisms	Bacteria	NA	Proteobacteria	delta/epsilon subdivisions	NA	NA	NA	NA
	D	1	Corynebacterium glutamicum ATCC 13032	196627	4.61176	40903	301	77	531.208	510	2.72526	cellular organisms	Bacteria	NA	Actinobacteria	NA	Terrabacteria group	Corynebacterium glutamicum ATCC 13032	NA	NA
	D	1	Pelagibaca bermudensis	314265	5.38422	242225	89	457	530.033	511	2.7243	cellular organisms	Bacteria	NA	Proteobacteria	NA	Pelagibaca bermudensis HTCC2601	NA	NA	NA
	D	1	Candidatus Solibacter usitatus	234267	4.90098	79613	215	151	527.238	512	2.72201	cellular organisms	Bacteria	NA	Acidobacteria	NA	Candidatus Solibacter usitatus Ellin6076	NA	NA	NA
	D	1	Sphingomonas wittichii RW1	392499	4.64928	44594	289	85	524.635	513	2.71986	cellular organisms	Bacteria	NA	Proteobacteria	NA	Sphingomonas wittichii RW1	NA	NA	NA
	D	1	Plasmodium falciparum	5833	4.66379	46109	284	88	523.966	514	2.7193	cellular organisms	Eukaryota	NA	Apicomplexa	NA	Alveolata	NA	NA	NA
	D	1	Aspergillus terreus NIH2624	341663	5.8498	707617	8	1352	523.385	515	2.71882	cellular organisms	Eukaryota	Fungi	Ascomycota	Pezizomycotina	Opisthokonta	saccharomyceta	leotiomyceta	Aspergillus terreus NIH2624
	D	1	Theileria annulata	5874	4.73904	54833	255	105	522.219	516	2.71785	cellular organisms	Eukaryota	NA	Apicomplexa	NA	Alveolata	Piroplasmida	NA	NA
	U	0	Cryphonectria parasitica	5116	3.83085	6774	526	13	521.077	517	2.7169	cellular organisms	Eukaryota	Opisthokonta	Ascomycota	Sordariomycetes	Diaporthales	Cryphonectriaceae	Cryphonectria	Cryphonectria parasitica
	D	1	Lactobacillus casei group	1582	4.49431	31211	351	60	520.183	518	2.71616	cellular organisms	Bacteria	NA	Firmicutes	NA	Terrabacteria group	NA	NA	NA
	D	1	Cercopithecine alphaherpesvirus 2	10317	4.14659	14015	464	27	519.074	519	2.71523	dsDNA viruses, no RNA stage	Viruses	NA	NA	NA	NA	NA	NA	NA
	D	1	Actinobacillus pleuropneumoniae	715	4.30253	20069	409	39	514.59	520	2.71146	cellular organisms	Bacteria	NA	Proteobacteria	NA	NA	NA	NA	NA
	D	1	Histophilus somni	731	4.30218	20053	410	39	514.179	521	2.71111	cellular organisms	Bacteria	NA	Proteobacteria	NA	NA	NA	NA	NA
	D	1	Rhodococcus	1827	5.27804	189689	116	369	514.062	522	2.71102	cellular organisms	Bacteria	NA	Actinobacteria	NA	Terrabacteria group	NA	NA	NA
	U	0	Proteus mirabilis	584	3.82419	6671	527	13	513.154	523	2.71025	cellular organisms	Bacteria	NA	Proteobacteria	Gammaproteobacteria	Enterobacterales	Morganellaceae	Proteus	Proteus mirabilis
	D	1	Haloquadratum walsbyi	293091	5.07728	119475	171	233	512.768	524	2.70992	cellular organisms	Archaea	NA	Euryarchaeota	NA	NA	NA	NA	NA
	D	1	Mycobacterium vanbaalenii PYR-1	350058	4.80311	63549	239	125	508.392	525	2.7062	cellular organisms	Bacteria	NA	Actinobacteria	NA	Terrabacteria group	Mycobacterium vanbaalenii PYR-1	NA	NA
	D	1	Bacillus sp. B14905	388400	4.49787	31468	348	62	507.548	526	2.70548	cellular organisms	Bacteria	NA	Firmicutes	NA	Terrabacteria group	NA	NA	NA
	D	1	Pseudomonas entomophila L48	384676	4.57418	37513	317	74	506.932	527	2.70495	cellular organisms	Bacteria	NA	Proteobacteria	NA	Pseudomonas entomophila L48	NA	NA	NA
	D	1	Alcanivorax	59753	4.98703	97058	197	192	505.51	528	2.70373	cellular organisms	Bacteria	NA	Proteobacteria	NA	NA	NA	NA	NA
	D	1	Burkholderia dolosa AU0158	350701	5.08574	121826	168	241	505.502	529	2.70372	cellular organisms	Bacteria	NA	Proteobacteria	NA	Burkholderia dolosa AU0158	NA	NA	NA
	D	1	Bacillus coagulans	1398	4.92358	83864	210	166	505.205	530	2.70347	cellular organisms	Bacteria	NA	Firmicutes	NA	Terrabacteria group	NA	NA	NA
	D	1	Psychromonas ingrahamii	357794	5.22925	169533	130	336	504.562	531	2.70291	cellular organisms	Bacteria	NA	Proteobacteria	NA	NA	NA	NA	NA
	D	1	Bacillus cereus group	1428	4.75586	56998	251	113	504.407	532	2.70278	cellular organisms	Bacteria	NA	Firmicutes	NA	Terrabacteria group	NA	NA	NA
	D	1	Caulobacter sp. K31	366602	5.44594	279219	63	554	504.005	533	2.70244	cellular organisms	Bacteria	NA	Proteobacteria	NA	NA	NA	NA	NA
	D	1	Psychromonas ingrahamii 37	357804	4.21685	16476	441	33	499.273	534	2.69834	cellular organisms	Bacteria	NA	Proteobacteria	NA	Psychromonas ingrahamii 37	NA	NA	NA
	D	1	Burkholderia mallei NCTC 10247	320389	4.23815	17304	431	35	494.4	535	2.69408	cellular organisms	Bacteria	NA	Proteobacteria	NA	Burkholderia mallei NCTC 10247	NA	NA	NA
	U	0	uncultured bacterium pES01019D12	355333	3.69346	4937	596	10	493.7	536	2.69346	cellular organisms	Bacteria	environmental samples	NA	NA	NA	NA	NA	uncultured bacterium pES01019D12
	D	1	Cryptosporidium parvum	5807	4.5184	32991	336	67	492.403	537	2.69232	cellular organisms	Eukaryota	NA	Apicomplexa	NA	Alveolata	NA	NA	NA
	D	1	Ralstonia	329	4.85658	71876	227	146	492.301	538	2.69223	cellular organisms	Bacteria	NA	Proteobacteria	NA	NA	NA	NA	NA
	D	1	Lactobacillus reuteri	1598	4.8766	75267	222	153	491.941	539	2.69191	cellular organisms	Bacteria	NA	Firmicutes	NA	Terrabacteria group	NA	NA	NA
	D	1	Oceanobacter sp. RED65	207949	4.23571	17207	433	35	491.629	540	2.69164	cellular organisms	Bacteria	NA	Proteobacteria	NA	NA	NA	NA	NA
	D	1	Shigella flexneri	623	4.81778	65732	235	134	490.537	541	2.69067	cellular organisms	Bacteria	NA	Proteobacteria	NA	NA	NA	NA	NA
	D	1	Bermanella marisrubri	207949	5.23197	170595	129	348	490.216	542	2.69039	cellular organisms	Bacteria	NA	Proteobacteria	NA	NA	NA	NA	NA
	D	1	Burkholderia	32008	4.97744	94939	198	194	489.376	543	2.68964	cellular organisms	Bacteria	NA	Proteobacteria	NA	NA	NA	NA	NA
	D	1	Caldivirga maquilingensis	76887	4.94812	88740	203	182	487.582	544	2.68805	cellular organisms	Archaea	NA	Crenarchaeota	NA	TACK group	NA	NA	NA
	U	0	Mycobacterium abscessus	36809	3.38364	2419	638	5	483.8	545	2.68467	cellular organisms	Bacteria	Terrabacteria group	Actinobacteria	Actinobacteria	Corynebacteriales	Mycobacteriaceae	Mycobacteroides	Mycobacteroides abscessus
	D	1	Candida glabrata CBS 138	5478	4.87894	75673	220	157	481.994	546	2.68304	cellular organisms	Eukaryota	Fungi	Ascomycota	Saccharomycotina	Opisthokonta	saccharomyceta	Nakaseomyces/Candida clade	NA
	D	1	Pseudomonas aeruginosa PA7	381754	4.19731	15751	448	33	477.303	547	2.67879	cellular organisms	Bacteria	NA	Proteobacteria	NA	Pseudomonas aeruginosa PA7	NA	NA	NA
	D	1	Campylobacter concisus	199	4.83064	67708	233	142	476.817	548	2.67835	cellular organisms	Bacteria	NA	Proteobacteria	delta/epsilon subdivisions	NA	NA	NA	NA
	D	1	Granulibacter bethesdensis	364410	5.05125	112526	181	236	476.805	549	2.67834	cellular organisms	Bacteria	NA	Proteobacteria	NA	NA	NA	NA	NA
	D	1	Francisella tularensis	263	4.68014	47878	281	101	474.04	550	2.67581	cellular organisms	Bacteria	NA	Proteobacteria	NA	NA	NA	NA	NA
	D	1	Pseudomonas fluorescens	294	4.27766	18952	419	40	473.8	551	2.6756	cellular organisms	Bacteria	NA	Proteobacteria	NA	NA	NA	NA	NA
	D	1	Hyperthermus butylicus	54248	4.76528	58248	248	123	473.561	552	2.67538	cellular organisms	Archaea	NA	Crenarchaeota	NA	TACK group	NA	NA	NA
	D	1	Lactobacillus gasseri ATCC 33323 = JCM 1131	324831	4.15195	14189	461	30	472.967	553	2.67483	cellular organisms	Bacteria	NA	Firmicutes	NA	Terrabacteria group	Lactobacillus gasseri ATCC 33323 = JCM 1131	NA	NA
	D	1	Burkholderia cenocepacia AU 1054	331271	4.34535	22149	401	47	471.255	554	2.67326	cellular organisms	Bacteria	NA	Proteobacteria	NA	Burkholderia cenocepacia AU 1054	NA	NA	NA
	D	1	Thiobacillus denitrificans	36861	4.99306	98415	194	209	470.885	555	2.67292	cellular organisms	Bacteria	NA	Proteobacteria	NA	NA	NA	NA	NA
	D	1	Bartonella bacilliformis	774	4.1778	15059	452	32	470.594	556	2.67265	cellular organisms	Bacteria	NA	Proteobacteria	NA	NA	NA	NA	NA
	D	1	Panine betaherpesvirus 2	188763	4.20322	15967	444	34	469.618	557	2.67174	dsDNA viruses, no RNA stage	Viruses	NA	NA	NA	NA	NA	NA	NA
	D	1	Pyrobaculum calidifontis JCM 11548	410359	5.08782	122412	165	261	469.011	558	2.67118	cellular organisms	Archaea	NA	Crenarchaeota	NA	TACK group	Pyrobaculum calidifontis JCM 11548	NA	NA
	D	1	Magnaporthe oryzae 70-15	242507	5.50789	322023	49	690	466.7	559	2.66904	cellular organisms	Eukaryota	Fungi	Ascomycota	Pezizomycotina	Opisthokonta	saccharomyceta	leotiomyceta	sordariomyceta
	D	1	Herbaspirillum seropedicae	964	4.16038	14467	459	31	466.677	560	2.66902	cellular organisms	Bacteria	NA	Proteobacteria	NA	NA	NA	NA	NA
	D	1	Salinispora tropica CNB-440	369723	4.71745	52174	264	112	465.839	561	2.66824	cellular organisms	Bacteria	NA	Actinobacteria	NA	Terrabacteria group	Salinispora tropica CNB-440	NA	NA
	D	1	Geobacter daltonii	316067	5.24276	174889	126	376	465.13	562	2.66757	cellular organisms	Bacteria	NA	Proteobacteria	delta/epsilon subdivisions	Geobacter daltonii FRC-32	NA	NA	NA
	D	1	Frankia alni ACN14a	326424	5.17109	148283	141	319	464.837	563	2.6673	cellular organisms	Bacteria	NA	Actinobacteria	NA	Terrabacteria group	Frankia alni ACN14a	NA	NA
	D	1	Chelativorans sp. BNC1	266779	4.59614	39458	307	85	464.212	564	2.66672	cellular organisms	Bacteria	NA	Proteobacteria	NA	NA	NA	NA	NA
	U	0	Kluyveromyces marxianus	4911	3.26694	1849	648	4	462.25	565	2.66488	cellular organisms	Eukaryota	Opisthokonta	Ascomycota	Saccharomycetes	Saccharomycetales	Saccharomycetaceae	Kluyveromyces	Kluyveromyces marxianus
	D	1	Comamonadaceae	80864	4.54474	35054	328	76	461.237	566	2.66392	cellular organisms	Bacteria	NA	Proteobacteria	NA	NA	NA	NA	NA
	D	1	Cenarchaeum symbiosum A	414004	5.01566	103672	188	227	456.705	567	2.65964	cellular organisms	Archaea	NA	Thaumarchaeota	NA	TACK group	Cenarchaeum symbiosum A	NA	NA
	D	1	Rhizobium leguminosarum	384	5.43324	271171	70	597	454.223	568	2.65727	cellular organisms	Bacteria	NA	Proteobacteria	NA	Rhizobium/Agrobacterium group	NA	NA	NA
	D	1	Gramella forsetii	411153	5.1213	132222	154	292	452.815	569	2.65592	cellular organisms	Bacteria	NA	Bacteroidetes	NA	FCB group	Bacteroidetes/Chlorobi group	NA	NA
	D	1	Tropheryma whipplei	2039	4.23535	17193	434	38	452.447	570	2.65557	cellular organisms	Bacteria	NA	Actinobacteria	NA	Terrabacteria group	unclassified Micrococcales	NA	NA
	D	1	Thermosipho melanesiensis	46541	4.84399	69821	229	156	447.571	571	2.65086	cellular organisms	Bacteria	NA	Thermotogae	NA	NA	NA	NA	NA
	D	1	Nocardioides	1839	4.6961	49671	273	111	447.486	572	2.65078	cellular organisms	Bacteria	NA	Actinobacteria	NA	Terrabacteria group	NA	NA	NA
	U	0	Baboon cytomegalovirus	120505	3.34889	2233	641	5	446.6	573	2.64992	dsDNA viruses, no RNA stage	Viruses	unclassified Cytomegalovirus	NA	NA	Herpesvirales	Herpesviridae	Cytomegalovirus	Baboon cytomegalovirus
	D	1	Gammaproteobacteria	550	4.34846	22308	399	50	446.16	574	2.64949	cellular organisms	Bacteria	NA	Proteobacteria	NA	NA	NA	NA	NA
	D	1	Geobacter lovleyi SZ	398767	4.3479	22279	400	50	445.58	575	2.64893	cellular organisms	Bacteria	NA	Proteobacteria	delta/epsilon subdivisions	Geobacter lovleyi SZ	NA	NA	NA
	D	1	Paraburkholderia phymatum STM815	391038	4.69956	50068	272	113	443.08	576	2.64648	cellular organisms	Bacteria	NA	Proteobacteria	NA	Paraburkholderia phymatum STM815	NA	NA	NA
	D	1	Burkholderia ambifaria AMMD	339670	4.28946	19474	415	44	442.591	577	2.646	cellular organisms	Bacteria	NA	Proteobacteria	NA	Burkholderia ambifaria AMMD	NA	NA	NA
	D	1	Candidatus Pelagibacter ubique	198252	4.54868	35374	327	80	442.175	578	2.64559	cellular organisms	Bacteria	NA	Proteobacteria	NA	NA	NA	NA	NA
	U	0	Pseudomonas pseudoalcaligenes	330	3.59901	3972	607	9	441.333	579	2.64477	cellular organisms	Bacteria	NA	Proteobacteria	Gammaproteobacteria	Pseudomonadales	Pseudomonadaceae	Pseudomonas	Pseudomonas pseudoalcaligenes
	D	1	Aspergillus fumigatus	746128	4.50041	31653	346	72	439.625	580	2.64308	cellular organisms	Eukaryota	Fungi	Ascomycota	Pezizomycotina	Opisthokonta	saccharomyceta	leotiomyceta	NA
	D	1	Pseudoalteromonas	53246	4.55143	35598	325	81	439.481	581	2.64294	cellular organisms	Bacteria	NA	Proteobacteria	NA	NA	NA	NA	NA
	D	1	Methanocella arvoryzae	351160	4.98896	97491	196	222	439.149	582	2.64261	cellular organisms	Archaea	NA	Euryarchaeota	NA	Methanocella arvoryzae MRE50	NA	NA	NA
	D	1	Roseobacter denitrificans OCh 114	375451	4.3586	22835	393	52	439.135	583	2.6426	cellular organisms	Bacteria	NA	Proteobacteria	NA	Roseobacter denitrificans OCh 114	NA	NA	NA
	D	1	Neurospora crassa OR74A	367110	4.52192	33260	335	76	437.632	584	2.64111	cellular organisms	Eukaryota	Fungi	Ascomycota	Pezizomycotina	Opisthokonta	saccharomyceta	leotiomyceta	sordariomyceta
	D	1	Desulfovibrio vulgaris DP4	391774	4.50983	32347	342	74	437.122	585	2.6406	cellular organisms	Bacteria	NA	Proteobacteria	delta/epsilon subdivisions	Desulfovibrio vulgaris DP4	NA	NA	NA
	D	1	Psychromonas sp. CNPT3	314282	5.00978	102278	189	234	437.085	586	2.64057	cellular organisms	Bacteria	NA	Proteobacteria	NA	NA	NA	NA	NA
	D	1	Bifidobacterium adolescentis ATCC 15703	367928	4.50215	31780	345	73	435.342	587	2.63883	cellular organisms	Bacteria	NA	Actinobacteria	NA	Terrabacteria group	Bifidobacterium adolescentis ATCC 15703	NA	NA
	D	1	Cytophaga hutchinsonii	985	4.36948	23414	390	54	433.593	588	2.63708	cellular organisms	Bacteria	NA	Bacteroidetes	NA	FCB group	Bacteroidetes/Chlorobi group	NA	NA
	D	1	Sinorhizobium fredii	380	4.44242	27696	363	64	432.75	589	2.63624	cellular organisms	Bacteria	NA	Proteobacteria	NA	Sinorhizobium/Ensifer group	Sinorhizobium fredii group	NA	NA
	D	1	Rhodopseudomonas palustris HaA2	316058	4.40226	25250	380	59	427.966	590	2.63141	cellular organisms	Bacteria	NA	Proteobacteria	NA	Rhodopseudomonas palustris HaA2	NA	NA	NA
	D	1	Trypanosoma brucei brucei TREU927	5691	5.43951	275113	68	644	427.194	591	2.63063	cellular organisms	Eukaryota	NA	NA	NA	Euglenozoa	NA	NA	NA
	U	0	Phytophthora ramorum	164328	3.40773	2557	636	6	426.167	592	2.62958	cellular organisms	Eukaryota	Stramenopiles	NA	Oomycetes	Peronosporales	Peronosporaceae	Phytophthora	Phytophthora ramorum
	D	1	Desulfococcus oleovorans Hxd3	96561	4.23088	17017	437	40	425.425	593	2.62882	cellular organisms	Bacteria	NA	Proteobacteria	delta/epsilon subdivisions	Desulfococcus oleovorans Hxd3	NA	NA	NA
	D	1	Klebsiella pneumoniae	573	4.20493	16030	443	38	421.842	594	2.62515	cellular organisms	Bacteria	NA	Proteobacteria	NA	NA	NA	NA	NA
	D	1	Granulibacter bethesdensis CGDNIH1	364410	4.56772	36959	319	88	419.989	595	2.62324	cellular organisms	Bacteria	NA	Proteobacteria	NA	NA	NA	NA	NA
	D	1	Aeromonas	642	4.61385	41101	300	99	415.162	596	2.61822	cellular organisms	Bacteria	NA	Proteobacteria	NA	NA	NA	NA	NA
	D	1	Leptospirillum rubarum	419542	4.59133	39024	309	94	415.149	597	2.6182	cellular organisms	Bacteria	NA	Nitrospirae	NA	NA	NA	NA	NA
	D	1	Serratia	613	4.89587	78681	216	190	414.111	598	2.61712	cellular organisms	Bacteria	NA	Proteobacteria	NA	NA	NA	NA	NA
	U	0	Mycobacterium marinum	1781	3.21775	1651	650	4	412.75	599	2.61569	cellular organisms	Bacteria	Terrabacteria group	Actinobacteria	Actinobacteria	Corynebacteriales	Mycobacteriaceae	Mycobacterium	Mycobacterium marinum
	D	1	Gallid alphaherpesvirus 2	10390	4.04587	11114	486	27	411.63	600	2.61451	dsDNA viruses, no RNA stage	Viruses	NA	NA	NA	NA	NA	NA	NA
	D	1	Streptomyces nanchangensis	204925	4.16929	14767	455	36	410.194	601	2.61299	cellular organisms	Bacteria	NA	Actinobacteria	NA	Terrabacteria group	NA	NA	NA
	U	0	Salmonella enterica subsp. arizonae	594	3.39076	2459	637	6	409.833	602	2.61261	cellular organisms	Bacteria	Salmonella enterica subsp. enterica serovar Gallinarum	Proteobacteria	Gammaproteobacteria	Enterobacterales	Enterobacteriaceae	Salmonella	Salmonella enterica
	U	0	Heliobacterium chlorum	2698	3.08458	1215	659	3	405	603	2.60746	cellular organisms	Bacteria	Terrabacteria group	Firmicutes	Clostridia	Clostridiales	Heliobacteriaceae	Heliobacterium	Heliobacterium chlorum
	D	1	Mariprofundus ferrooxydans PV-1	314345	4.29541	19743	413	49	402.918	604	2.60522	cellular organisms	Bacteria	NA	Proteobacteria	NA	Mariprofundus ferrooxydans PV-1	NA	NA	NA
	D	1	marine gamma proteobacterium HTCC2080	247639	5.26374	183543	121	467	393.026	605	2.59442	cellular organisms	Bacteria	NA	Proteobacteria	NA	unclassified Halieaceae	NA	NA	NA
	D	1	synthetic construct	32630	4.92783	84689	206	217	390.272	606	2.59137	other sequences	NA	NA	NA	NA	artificial sequences	NA	NA	NA
	D	1	Magnetococcus marinus	156889	4.20063	15872	445	41	387.122	607	2.58785	cellular organisms	Bacteria	NA	Proteobacteria	NA	Magnetococcus marinus MC-1	NA	NA	NA
	D	1	Microscilla marina ATCC 23134	313606	4.77703	59845	245	155	386.097	608	2.5867	cellular organisms	Bacteria	NA	Bacteroidetes	NA	FCB group	Bacteroidetes/Chlorobi group	Microscilla marina ATCC 23134	NA
	D	1	Ranid herpesvirus 2	389214	4.23927	17349	429	45	385.533	609	2.58606	dsDNA viruses, no RNA stage	Viruses	NA	NA	NA	NA	NA	NA	NA
	U	0	Amycolatopsis balhimycina	208443	3.36192	2301	639	6	383.5	610	2.58377	cellular organisms	Bacteria	Terrabacteria group	Actinobacteria	Actinobacteria	Pseudonocardiales	Pseudonocardiaceae	Amycolatopsis	Amycolatopsis balhimycina
	D	1	Anaeromyxobacter dehalogenans 2CP-C	290397	4.15171	14181	462	37	383.27	611	2.58351	cellular organisms	Bacteria	NA	Proteobacteria	delta/epsilon subdivisions	Anaeromyxobacter dehalogenans 2CP-C	NA	NA	NA
	D	1	Candidatus Solibacter usitatus Ellin6076	234267	4.45149	28281	360	74	382.176	612	2.58226	cellular organisms	Bacteria	NA	Acidobacteria	NA	Candidatus Solibacter usitatus Ellin6076	NA	NA	NA
	D	1	Burkholderia mallei SAVP1	13373	4.56504	36732	320	97	378.68	613	2.57827	cellular organisms	Bacteria	NA	Proteobacteria	NA	NA	NA	NA	NA
	U	0	Enterobacter cloacae	550	3.57646	3771	611	10	377.1	614	2.57646	cellular organisms	Bacteria	NA	Proteobacteria	Gammaproteobacteria	Enterobacterales	Enterobacteriaceae	Enterobacter	Enterobacter cloacae
	U	0	Cotton leaf curl Multan virus	223255	2.86806	738	671	2	369	615	2.56703	ssDNA viruses	Viruses	Cotton leaf curl Multan virus-[Faisalabad2]	NA	NA	NA	Geminiviridae	Begomovirus	Cotton leaf curl Multan virus
	U	0	Halobacterium salinarum	2242	3.46255	2901	630	8	362.625	616	2.55946	cellular organisms	Archaea	NA	Euryarchaeota	Halobacteria	Halobacteriales	Halobacteriaceae	Halobacterium	Halobacterium salinarum
	D	1	Candidatus Ruthia magnifica	386487	4.48147	30302	356	84	360.738	617	2.55719	cellular organisms	Bacteria	NA	Proteobacteria	NA	unclassified Gammaproteobacteria	sulfur-oxidizing symbionts	NA	NA
	D	1	Spiroplasma citri	2133	4.25198	17864	427	50	357.28	618	2.55301	cellular organisms	Bacteria	NA	Tenericutes	NA	Terrabacteria group	NA	NA	NA
	D	1	Aspergillus nidulans	162425	4.2845	19253	417	54	356.537	619	2.5521	cellular organisms	Eukaryota	Fungi	Ascomycota	Pezizomycotina	Opisthokonta	saccharomyceta	leotiomyceta	NA
	D	1	Streptomyces ambofaciens ATCC 23877	278992	4.37958	23965	386	69	347.319	620	2.54073	cellular organisms	Bacteria	NA	Actinobacteria	NA	Terrabacteria group	Streptomyces ambofaciens ATCC 23877	NA	NA
	D	1	Toxoplasma gondii ME49	383379	4.04887	11191	485	33	339.121	621	2.53035	cellular organisms	Eukaryota	NA	Apicomplexa	NA	Alveolata	Toxoplasma gondii RH	NA	NA
	D	1	Micrococcaceae	1268	4.68891	48855	276	147	332.347	622	2.52159	cellular organisms	Bacteria	NA	Actinobacteria	NA	Terrabacteria group	NA	NA	NA
	U	0	Leishmania tropica	5666	3.46746	2934	629	9	326	623	2.51322	cellular organisms	Eukaryota	Euglenozoa	NA	NA	Kinetoplastida	Trypanosomatidae	Leishmania	Leishmania tropica
	U	0	Tomato leaf curl New Delhi virus -	220932	2.99034	978	663	3	326	624	2.51322	ssDNA viruses	Viruses	NA	NA	NA	NA	Geminiviridae	Begomovirus	Tomato leaf curl Karnataka virus
	D	1	Maricaulis maris MCS10	394221	4.12561	13354	467	42	317.952	625	2.50236	cellular organisms	Bacteria	NA	Proteobacteria	NA	Maricaulis maris MCS10	NA	NA	NA
	D	1	Fusarium verticillioides	117187	4.17808	15069	451	48	313.938	626	2.49684	cellular organisms	Eukaryota	Fungi	Ascomycota	Pezizomycotina	Opisthokonta	saccharomyceta	leotiomyceta	sordariomyceta
	U	0	Lettuce mosaic virus	12202	3.33846	2180	642	7	311.429	627	2.49336	ssRNA viruses	Viruses	ssRNA positive-strand viruses, no DNA stage	NA	NA	NA	Potyviridae	Potyvirus	Lettuce mosaic virus
	U	0	Cucumber green mottle mosaic virus	12235	3.18837	1543	652	5	308.6	628	2.4894	ssRNA viruses	Viruses	ssRNA positive-strand viruses, no DNA stage	NA	NA	NA	Virgaviridae	Tobamovirus	Cucumber green mottle mosaic virus
	U	0	Xenotropic MuLV-related virus VP62	32630	3.26245	1830	649	6	305	629	2.4843	other sequences	NA	artificial sequences	NA	NA	NA	NA	NA	synthetic construct
	D	1	Mycobacterium leprae	1769	4.26442	18383	424	61	301.361	630	2.47909	cellular organisms	Bacteria	NA	Actinobacteria	NA	Terrabacteria group	NA	NA	NA
	U	0	uncultured marine bacterium 313	257386	3.17289	1489	654	5	297.8	631	2.47392	cellular organisms	Bacteria	environmental samples	NA	NA	NA	NA	NA	uncultured marine bacterium 313
	U	0	Bat CoV 279/2005	389167	3.17056	1481	655	5	296.2	632	2.47159	ssRNA viruses	Viruses	ssRNA positive-strand viruses, no DNA stage	NA	NA	Nidovirales	Coronaviridae	Betacoronavirus	Severe acute respiratory syndrome-related coronavirus
	U	0	Streptomyces hygroscopicus subsp. duamyceticus	285527	3.4239	2654	635	9	294.889	633	2.46966	cellular organisms	Bacteria	Terrabacteria group	Actinobacteria	Actinobacteria	Streptomycetales	Streptomycetaceae	Streptomyces	Streptomyces hygroscopicus
	D	1	Chlamydomonas reinhardtii	3055	4.11574	13054	471	45	290.089	634	2.46253	cellular organisms	Eukaryota	Viridiplantae	Chlorophyta	NA	NA	NA	NA	NA
	D	1	Syntrophobacter fumaroxidans	119484	4.27342	18768	421	65	288.738	635	2.4605	cellular organisms	Bacteria	NA	Proteobacteria	delta/epsilon subdivisions	NA	NA	NA	NA
	D	1	Nodularia spumigena CCY9414	313624	4.16976	14783	454	52	284.288	636	2.45376	cellular organisms	Bacteria	NA	Cyanobacteria	NA	Terrabacteria group	Cyanobacteria/Melainabacteria group	Nodularia spumigena CCY9414	NA
	D	1	Dictyostelium discoideum	44689	4.15223	14198	460	50	283.96	637	2.45326	cellular organisms	Eukaryota	NA	NA	NA	Amoebozoa	Mycetozoa	Dictyostelids	NA
	D	1	Thermotoga	2335	4.23086	17016	438	61	278.951	638	2.44553	cellular organisms	Bacteria	NA	Thermotogae	NA	NA	NA	NA	NA
	U	0	Burkholderia virus Bcep1	244310	3.2887	1944	646	7	277.714	639	2.4436	dsDNA viruses, no RNA stage	Viruses	NA	NA	NA	Caudovirales	Myoviridae	Bcep78virus	Burkholderia virus Bcep1
	D	1	Novosphingobium aromaticivorans DSM 12444	48937	4.08775	12239	476	45	271.978	640	2.43453	cellular organisms	Bacteria	NA	Proteobacteria	NA	NA	NA	NA	NA
	D	1	Acinetobacter baumannii	470	3.93867	8683	506	32	271.344	641	2.43352	cellular organisms	Bacteria	NA	Proteobacteria	NA	NA	NA	NA	NA
	D	1	Pyrobaculum islandicum DSM 4184	384616	3.96384	9201	500	34	270.618	642	2.43236	cellular organisms	Archaea	NA	Crenarchaeota	NA	TACK group	Pyrobaculum islandicum DSM 4184	NA	NA
	U	0	Indian cassava mosaic virus	31600	2.73239	540	680	2	270	643	2.43136	ssDNA viruses	Viruses	NA	NA	NA	NA	Geminiviridae	Begomovirus	Indian cassava mosaic virus
	U	0	Listeria	1637	3.12516	1334	656	5	266.8	644	2.42619	cellular organisms	Bacteria	Terrabacteria group	Firmicutes	Bacilli	Bacillales	Listeriaceae	Listeria	NA
	U	0	Tomato leaf curl New Delhi virus	407834	2.89763	790	669	3	263.333	645	2.42051	ssDNA viruses	Viruses	Tomato leaf curl New Delhi virus [Pakistan:Solanum:1997]	NA	NA	NA	Geminiviridae	Begomovirus	Tomato leaf curl New Delhi virus
	U	0	Bacillus cereus ATCC 10987	222523	3.19451	1565	651	6	260.833	646	2.41636	cellular organisms	Bacteria	Terrabacteria group	Firmicutes	Bacilli	Bacillales	Bacillaceae	Bacillus	Bacillus cereus
	D	1	Comamonas testosteroni KF-1	399795	3.95279	8970	502	35	256.286	647	2.40872	cellular organisms	Bacteria	NA	Proteobacteria	NA	Comamonas testosteroni KF-1	NA	NA	NA
	U	0	Venezuelan equine encephalitis virus	11036	2.70757	510	681	2	255	648	2.40654	ssRNA viruses	Viruses	ssRNA positive-strand viruses, no DNA stage	NA	NA	NA	Togaviridae	Alphavirus	Venezuelan equine encephalitis virus
	D	1	Simian immunodeficiency virus	11723	3.83213	6794	525	27	251.63	649	2.40076	NA	Viruses	NA	NA	NA	NA	NA	NA	NA
	D	1	Bifidobacterium adolescentis	1680	4.18259	15226	450	63	241.683	650	2.38325	cellular organisms	Bacteria	NA	Actinobacteria	NA	Terrabacteria group	NA	NA	NA
	U	0	Avian metapneumovirus	38525	2.98498	966	664	4	241.5	651	2.38292	ssRNA viruses	Viruses	ssRNA negative-strand viruses	NA	NA	Mononegavirales	Pneumoviridae	Metapneumovirus	Avian metapneumovirus
	U	0	Burkholderia virus Bcep781	209052	3.32201	2099	644	9	233.222	652	2.36777	dsDNA viruses, no RNA stage	Viruses	NA	NA	NA	Caudovirales	Myoviridae	Bcep78virus	Burkholderia virus Bcep781
	U	0	Borrelia hermsii	140	2.96802	929	665	4	232.25	653	2.36596	cellular organisms	Bacteria	NA	Spirochaetes	Spirochaetia	Spirochaetales	Borreliaceae	Borrelia	Borrelia hermsii
	U	0	Burkholderia virus Bcep43	260373	3.35064	2242	640	10	224.2	654	2.35064	dsDNA viruses, no RNA stage	Viruses	NA	NA	NA	Caudovirales	Myoviridae	Bcep78virus	Burkholderia virus Bcep43
	U	0	Wolbachia endosymbiont of Onchocerca volvulus	77551	3.18639	1536	653	7	219.429	655	2.34129	cellular organisms	Bacteria	NA	Proteobacteria	Alphaproteobacteria	Rickettsiales	Anaplasmataceae	Wolbachia	Wolbachia endosymbiont of Onchocerca volvulus
	U	0	uncultured archaeon GZfos19C7	285365	3.03623	1087	662	5	217.4	656	2.33726	cellular organisms	Archaea	environmental samples	NA	NA	NA	NA	NA	uncultured archaeon GZfos19C7
	U	0	Phytophthora cinnamomi	4785	3.11327	1298	658	6	216.333	657	2.33512	cellular organisms	Eukaryota	Stramenopiles	NA	Oomycetes	Peronosporales	Peronosporaceae	Phytophthora	Phytophthora cinnamomi
	D	1	Pseudomonas putida W619	390235	3.87099	7430	517	35	212.286	658	2.32692	cellular organisms	Bacteria	NA	Proteobacteria	NA	Pseudomonas putida W619	NA	NA	NA
	D	1	Toxoplasma gondii	5811	3.78789	6136	548	29	211.586	659	2.32549	cellular organisms	Eukaryota	NA	Apicomplexa	NA	Alveolata	NA	NA	NA
	U	0	Helicosporidium sp. ex Simulium jonesi	145475	2.92221	836	667	4	209	660	2.32015	cellular organisms	Eukaryota	NA	Chlorophyta	Trebouxiophyceae	Chlorellales	Chlorellaceae	Helicosporidium	Helicosporidium sp. ex Simulium jonesi
	D	1	Staphylothermus marinus	2280	4.30192	20041	411	96	208.76	661	2.31965	cellular organisms	Archaea	NA	Crenarchaeota	NA	TACK group	NA	NA	NA
	U	0	Adoxophyes orana granulovirus	170617	3.31765	2078	645	10	207.8	662	2.31765	dsDNA viruses, no RNA stage	Viruses	NA	NA	NA	NA	Baculoviridae	Betabaculovirus	Adoxophyes orana granulovirus
	D	1	Delftia acidovorans SPH-1	398578	4.35654	22727	394	113	201.124	663	2.30346	cellular organisms	Bacteria	NA	Proteobacteria	NA	Delftia acidovorans SPH-1	NA	NA	NA
	U	0	Yersinia phage Berlin	369257	3.08027	1203	660	6	200.5	664	2.30211	dsDNA viruses, no RNA stage	Viruses	unclassified T7-like viruses	NA	NA	Caudovirales	Podoviridae	T7virus	Yersinia phage Berlin
	D	1	Hyperthermus butylicus DSM 5456	415426	3.81378	6513	532	33	197.364	665	2.29527	cellular organisms	Archaea	NA	Crenarchaeota	NA	TACK group	Hyperthermus butylicus DSM 5456	NA	NA
	U	0	Planktothrix agardhii	1160	2.75815	573	678	3	191	666	2.28103	cellular organisms	Bacteria	Terrabacteria group	Cyanobacteria	NA	Oscillatoriales	Microcoleaceae	Planktothrix	Planktothrix agardhii
	U	0	Butyrivibrio fibrisolvens	831	2.96473	922	666	5	184.4	667	2.26576	cellular organisms	Bacteria	Terrabacteria group	Firmicutes	Clostridia	Clostridiales	Lachnospiraceae	Butyrivibrio	Butyrivibrio fibrisolvens
	D	1	Pseudomonas aeruginosa C3719	350704	3.81578	6543	530	36	181.75	668	2.25947	cellular organisms	Bacteria	NA	Proteobacteria	NA	Pseudomonas aeruginosa C3719	NA	NA	NA
	U	0	Pepper leaf curl Bangladesh virus	223305	2.5563	360	690	2	180	669	2.25527	ssDNA viruses	Viruses	NA	NA	NA	NA	Geminiviridae	Begomovirus	Pepper leaf curl Bangladesh virus
	U	0	Bacillus cereus ATCC 14579	226900	2.85491	716	672	4	179	670	2.25285	cellular organisms	Bacteria	Terrabacteria group	Firmicutes	Bacilli	Bacillales	Bacillaceae	Bacillus	Bacillus cereus
	U	0	Streptomyces parvulus	146923	3.28758	1939	647	12	161.583	671	2.2084	cellular organisms	Bacteria	Terrabacteria group	Actinobacteria	Actinobacteria	Streptomycetales	Streptomycetaceae	Streptomyces	Streptomyces parvulus
	U	0	Phytophthora capsici	4784	2.80889	644	674	4	161	672	2.20683	cellular organisms	Eukaryota	Stramenopiles	NA	Oomycetes	Peronosporales	Peronosporaceae	Phytophthora	Phytophthora capsici
	U	0	Sindbis virus	11034	2.89818	791	668	5	158.2	673	2.19921	ssRNA viruses	Viruses	ssRNA positive-strand viruses, no DNA stage	NA	NA	NA	Togaviridae	Alphavirus	Sindbis virus
	U	0	Cutibacterium acnes	1747	2.88024	759	670	5	151.8	674	2.18127	cellular organisms	Bacteria	Terrabacteria group	Actinobacteria	Actinobacteria	Propionibacteriales	Propionibacteriaceae	Cutibacterium	Cutibacterium acnes
	U	0	Planktothrix rubescens No82	282444	2.64246	439	684	3	146.333	675	2.16534	cellular organisms	Bacteria	Terrabacteria group	Cyanobacteria	NA	Oscillatoriales	Microcoleaceae	Planktothrix	Planktothrix rubescens
	U	0	Planktothrix rubescens No3	282437	2.64246	439	685	3	146.333	676	2.16534	cellular organisms	Bacteria	Terrabacteria group	Cyanobacteria	NA	Oscillatoriales	Microcoleaceae	Planktothrix	Planktothrix rubescens
	D	1	Yersinia pestis	632	3.94166	8743	505	61	143.328	677	2.15633	cellular organisms	Bacteria	NA	Proteobacteria	NA	NA	NA	NA	NA
	U	0	Mycoplasma fermentans	2115	2.74194	552	679	4	138	678	2.13988	cellular organisms	Bacteria	Terrabacteria group	Tenericutes	Mollicutes	Mycoplasmatales	Mycoplasmataceae	Mycoplasma	Mycoplasma fermentans
	U	0	Botrytis allii	279185	2.60097	399	687	3	133	679	2.12385	cellular organisms	Eukaryota	Opisthokonta	Ascomycota	Leotiomycetes	Helotiales	Sclerotiniaceae	Botrytis	Botrytis allii
	U	0	Griffithsia japonica	83288	3.041	1099	661	9	122.111	680	2.08676	cellular organisms	Eukaryota	Rhodophyta	NA	Florideophyceae	Ceramiales	Ceramiaceae	Griffithsia	Griffithsia japonica
	U	0	Phytophthora alphaendornavirus 1	310750	2.65706	454	683	4	113.5	681	2.055	dsRNA viruses	Viruses	NA	NA	NA	NA	Endornaviridae	Alphaendornavirus	Phytophthora alphaendornavirus 1
	U	0	Rotavirus G9	42567	1.99123	98	777	1	98	682	1.99123	dsRNA viruses	Viruses	Rotavirus G9	NA	NA	NA	Reoviridae	Rotavirus	Rotavirus A
	U	0	GB virus C	54290	2.76118	577	677	6	96.1667	683	1.98302	ssRNA viruses	Viruses	ssRNA positive-strand viruses, no DNA stage	NA	NA	NA	Flaviviridae	Pegivirus	Pegivirus C
	U	0	Avian leukosis virus	11864	2.58206	382	688	4	95.5	684	1.98	NA	Viruses	NA	NA	NA	Ortervirales	Retroviridae	Alpharetrovirus	Avian leukosis virus
	U	0	uncultured archaeon GZfos1C11	290244	2.67394	472	682	5	94.4	685	1.97497	cellular organisms	Archaea	environmental samples	NA	NA	NA	NA	NA	uncultured archaeon GZfos1C11
	U	0	Enterovirus A71	39054	2.55871	362	689	4	90.5	686	1.95665	ssRNA viruses	Viruses	ssRNA positive-strand viruses, no DNA stage	NA	NA	Picornavirales	Picornaviridae	Enterovirus	Enterovirus A
	U	0	Squash leaf curl China virus -	269275	2.41162	258	696	3	86	687	1.9345	ssDNA viruses	Viruses	Squash leaf curl China virus - [B]	NA	NA	NA	Geminiviridae	Begomovirus	Squash leaf curl China virus
	U	0	Cellvibrio mixtus	39650	2.76343	580	676	7	82.8571	688	1.91833	cellular organisms	Bacteria	NA	Proteobacteria	Gammaproteobacteria	Cellvibrionales	Cellvibrionaceae	Cellvibrio	Cellvibrio mixtus
	U	0	Tomato bushy stunt virus	12145	2.6149	412	686	5	82.4	689	1.91593	ssRNA viruses	Viruses	ssRNA positive-strand viruses, no DNA stage	NA	NA	NA	Tombusviridae	Tombusvirus	Tomato bushy stunt virus
	U	0	Tomato yellow leaf curl Sardinia virus	123735	2.21484	164	724	2	82	690	1.91381	cellular organisms	Bacteria	Terrabacteria group	Actinobacteria	Actinobacteria	Streptosporangiales	Thermomonosporaceae	Actinomadura	Actinomadura melliaura
	U	0	Squash leaf curl China virus	223323	2.36549	232	702	3	77.3333	691	1.88837	ssRNA viruses	Viruses	ssRNA positive-strand viruses, no DNA stage	NA	NA	Nidovirales	Coronaviridae	Betacoronavirus	Severe acute respiratory syndrome-related coronavirus
	U	0	Cotton leaf curl virus	53010	2.35025	224	703	3	74.6667	692	1.87313	ssDNA viruses	Viruses	unclassified Begomovirus	NA	NA	NA	Geminiviridae	Begomovirus	Cotton leaf curl virus
	U	0	Borna disease virus 1	1714621	2.33445	216	707	3	72	693	1.85733	ssRNA viruses	Viruses	ssRNA negative-strand viruses	NA	NA	Mononegavirales	Bornaviridae	Orthobornavirus	Mammalian 1 orthobornavirus
	U	0	Tomato leaf curl Bangalore virus	220608	2.32634	212	708	3	70.6667	694	1.84921	ssDNA viruses	Viruses	NA	NA	NA	NA	Geminiviridae	Begomovirus	Tomato leaf curl Bangalore virus
	U	0	Rotavirus G2	73034	1.8451	70	813	1	70	695	1.8451	cellular organisms	Eukaryota	Alveolata	NA	Dinophyceae	Pyrocystales	Pyrocystaceae	Pyrocystis	Pyrocystis lunula
	U	0	Human parvovirus B19	10798	1.81954	66	817	1	66	696	1.81954	ssDNA viruses	Viruses	Human parvovirus B19	NA	NA	NA	Parvoviridae	Erythroparvovirus	Primate erythroparvovirus 1
	U	0	uncultured Prochlorococcus marinus clone ASNC1092	379363	2.54407	350	691	6	58.3333	697	1.76592	cellular organisms	Bacteria	Terrabacteria group	Cyanobacteria	NA	Synechococcales	Prochloraceae	Prochlorococcus	Prochlorococcus marinus
	U	0	Bovine rotavirus A	10937	1.74819	56	827	1	56	698	1.74819	dsRNA viruses	Viruses	unclassified rotaviruses	NA	NA	NA	Reoviridae	Rotavirus	Equine rotavirus
	U	0	Aeromonas salmonicida	645	2.76567	583	675	11	53	699	1.72428	cellular organisms	Bacteria	NA	Proteobacteria	Gammaproteobacteria	Aeromonadales	Aeromonadaceae	Aeromonas	Aeromonas salmonicida
	U	0	Phytophthora cactorum	29920	2.32015	209	709	4	52.25	700	1.71809	cellular organisms	Eukaryota	Stramenopiles	NA	Oomycetes	Peronosporales	Peronosporaceae	Phytophthora	Phytophthora cactorum
	U	0	Mycobacterium phage Orion	373409	2.39445	248	699	5	49.6	701	1.69548	dsDNA viruses, no RNA stage	Viruses	Mycobacterium phage Orion	NA	NA	Caudovirales	Siphoviridae	Pg1virus	Mycobacterium virus Pg1
	U	0	Transmissible gastroenteritis virus	11149	1.99564	99	776	2	49.5	702	1.69461	ssRNA viruses	Viruses	ssRNA positive-strand viruses, no DNA stage	NA	NA	Nidovirales	Coronaviridae	Alphacoronavirus	Alphacoronavirus 1
	U	0	Burkholderia virus BcepC6B	279280	2.45332	284	693	6	47.3333	703	1.67517	dsDNA viruses, no RNA stage	Viruses	NA	NA	NA	Caudovirales	Podoviridae	Bpp1virus	Burkholderia virus BcepC6B
	U	0	Mumps rubulavirus	1979165	2.14922	141	742	3	47	704	1.6721	ssRNA viruses	Viruses	ssRNA negative-strand viruses	NA	NA	Mononegavirales	Paramyxoviridae	Rubulavirus	Mumps rubulavirus
	U	0	Bat coronavirus HKU5-5	424366	2.26007	182	717	4	45.5	705	1.65801	ssRNA viruses	Viruses	ssRNA positive-strand viruses, no DNA stage	NA	NA	Nidovirales	Coronaviridae	Betacoronavirus	Pipistrellus bat coronavirus HKU5
	U	0	Phocine morbillivirus	11240	1.95424	90	784	2	45	706	1.65321	cellular organisms	Eukaryota	Stramenopiles	NA	Synurophyceae	Synurales	Mallomonadaceae	Synura	Synura synuroidea
	U	0	Phaeosphaeria sp. L487	65784	2.23805	173	720	4	43.25	707	1.63599	cellular organisms	Eukaryota	Opisthokonta	Ascomycota	Dothideomycetes	Pleosporales	Phaeosphaeriaceae	Phaeosphaeria	Phaeosphaeria sp. L487
	U	0	Semliki Forest virus	11033	1.9345	86	787	2	43	708	1.63347	ssRNA viruses	Viruses	ssRNA positive-strand viruses, no DNA stage	NA	NA	NA	Togaviridae	Alphavirus	Semliki Forest virus
	U	0	Phytophthora cambivora	53983	2.09342	124	755	3	41.3333	709	1.6163	cellular organisms	Eukaryota	Stramenopiles	NA	Oomycetes	Peronosporales	Peronosporaceae	Phytophthora	Phytophthora cambivora
	U	0	Phytophthora nemorosa	239968	2.09342	124	756	3	41.3333	710	1.6163	cellular organisms	Eukaryota	Stramenopiles	NA	Oomycetes	Peronosporales	Peronosporaceae	Phytophthora	Phytophthora nemorosa
	U	0	Phytophthora lateralis	129355	2.09342	124	757	3	41.3333	711	1.6163	cellular organisms	Eukaryota	Stramenopiles	NA	Oomycetes	Peronosporales	Peronosporaceae	Phytophthora	Phytophthora lateralis
	U	0	Phytopythium vexans	907947	2.09342	124	758	3	41.3333	712	1.6163	cellular organisms	Eukaryota	Stramenopiles	NA	Oomycetes	Pythiales	Pythiaceae	Phytopythium	Phytopythium vexans
	U	0	Phytophthora citricola	53984	2.09342	124	759	3	41.3333	713	1.6163	cellular organisms	Eukaryota	Stramenopiles	NA	Oomycetes	Peronosporales	Peronosporaceae	Phytophthora	Phytophthora citricola
	U	0	Phytophthora drechsleri	4794	2.09342	124	760	3	41.3333	714	1.6163	cellular organisms	Eukaryota	Stramenopiles	NA	Oomycetes	Peronosporales	Peronosporaceae	Phytophthora	Phytophthora drechsleri
	U	0	Phytophthora boehmeriae	109152	2.09342	124	761	3	41.3333	715	1.6163	cellular organisms	Eukaryota	Stramenopiles	NA	Oomycetes	Peronosporales	Peronosporaceae	Phytophthora	Phytophthora boehmeriae
	U	0	Phytophthora megasperma	4788	2.09342	124	762	3	41.3333	716	1.6163	cellular organisms	Eukaryota	Stramenopiles	NA	Oomycetes	Peronosporales	Peronosporaceae	Phytophthora	Phytophthora megasperma
	U	0	Phytophthora fragariae	53985	2.09342	124	763	3	41.3333	717	1.6163	cellular organisms	Eukaryota	Stramenopiles	NA	Oomycetes	Peronosporales	Peronosporaceae	Phytophthora	Phytophthora fragariae
	U	0	SARS coronavirus BJ162	321147	2.31387	206	710	5	41.2	718	1.6149	ssRNA viruses	Viruses	ssRNA positive-strand viruses, no DNA stage	NA	NA	Nidovirales	Coronaviridae	Betacoronavirus	Severe acute respiratory syndrome-related coronavirus
	U	0	SARS coronavirus TW3	258966	2.31387	206	711	5	41.2	719	1.6149	ssRNA viruses	Viruses	ssRNA positive-strand viruses, no DNA stage	NA	NA	Nidovirales	Coronaviridae	Betacoronavirus	Severe acute respiratory syndrome-related coronavirus
	U	0	SARS coronavirus TW4	258967	2.31387	206	712	5	41.2	720	1.6149	ssRNA viruses	Viruses	ssRNA positive-strand viruses, no DNA stage	NA	NA	Nidovirales	Coronaviridae	Betacoronavirus	Severe acute respiratory syndrome-related coronavirus
	U	0	SARS coronavirus TW9	258972	2.31387	206	713	5	41.2	721	1.6149	ssRNA viruses	Viruses	ssRNA positive-strand viruses, no DNA stage	NA	NA	Nidovirales	Coronaviridae	Betacoronavirus	Severe acute respiratory syndrome-related coronavirus
	U	0	uncultured archaeon GZfos31B6	285369	2.3075	203	714	5	40.6	722	1.60853	cellular organisms	Archaea	environmental samples	NA	NA	NA	NA	NA	uncultured archaeon GZfos31B6
	U	0	Pseudomonas sp. HJ-2	244327	2.44091	276	694	7	39.4286	723	1.59581	cellular organisms	Bacteria	NA	Proteobacteria	Gammaproteobacteria	Pseudomonadales	Pseudomonadaceae	Pseudomonas	Pseudomonas sp. HJ-2
	U	0	Jaagsiekte sheep retrovirus	11746	1.89209	78	797	2	39	724	1.59106	cellular organisms	Eukaryota	Opisthokonta	Basidiomycota	Agaricomycetes	Agaricales	Cortinariaceae	Hebeloma	Hebeloma cylindrosporum
	U	0	Mycobacterium avium subsp. paratuberculosis	1770	2.82086	662	673	17	38.9412	725	1.59041	cellular organisms	Bacteria	Terrabacteria group	Actinobacteria	Actinobacteria	Corynebacteriales	Mycobacteriaceae	Mycobacterium	Mycobacterium avium
	U	0	SARS coronavirus	227859	2.36549	232	701	6	38.6667	726	1.58734	ssDNA viruses	Viruses	NA	NA	NA	NA	Geminiviridae	Begomovirus	Squash leaf curl China virus
	D	1	Marinobacter hydrocarbonoclasticus	2743	3.11361	1299	657	34	38.2059	727	1.58213	cellular organisms	Bacteria	NA	Proteobacteria	NA	NA	NA	NA	NA
	U	0	SARS coronavirus Frankfurt 1	229992	2.34044	219	704	6	36.5	728	1.56229	ssRNA viruses	Viruses	ssRNA positive-strand viruses, no DNA stage	NA	NA	Nidovirales	Coronaviridae	Betacoronavirus	Severe acute respiratory syndrome-related coronavirus
	U	0	SARS coronavirus NS-1	260743	2.34044	219	705	6	36.5	729	1.56229	ssRNA viruses	Viruses	ssRNA positive-strand viruses, no DNA stage	NA	NA	Nidovirales	Coronaviridae	Betacoronavirus	Severe acute respiratory syndrome-related coronavirus
	U	0	Azorhizobium caulinodans	7	2.33646	217	706	6	36.1667	730	1.55831	cellular organisms	Bacteria	NA	Proteobacteria	Alphaproteobacteria	Rhizobiales	Xanthobacteraceae	Azorhizobium	Azorhizobium caulinodans
	U	0	Campylobacter jejuni subsp. doylei 269.97	360109	2.39967	251	698	7	35.8571	731	1.55458	cellular organisms	Bacteria	Campylobacter jejuni subsp. doylei 269.97	Proteobacteria	Epsilonproteobacteria	Campylobacterales	Campylobacteraceae	Campylobacter	Campylobacter jejuni
	U	0	Kamiti River virus	218849	2.39445	248	700	7	35.4286	732	1.54935	ssRNA viruses	Viruses	ssRNA positive-strand viruses, no DNA stage	NA	NA	NA	Flaviviridae	Flavivirus	Kamiti River virus
	U	0	Blackberry yellow vein-associated virus	404196	2.01703	104	773	3	34.6667	733	1.53991	ssRNA viruses	Viruses	ssRNA positive-strand viruses, no DNA stage	NA	NA	NA	Closteroviridae	Crinivirus	Blackberry yellow vein-associated virus
	U	0	Murine cytomegalovirus (strain K181)	10366	2.22531	168	722	5	33.6	734	1.52634	dsDNA viruses, no RNA stage	Viruses	NA	NA	NA	Herpesvirales	Herpesviridae	Muromegalovirus	Murid betaherpesvirus 1
	U	0	Urostyla grandis	57509	1.81954	66	818	2	33	735	1.51851	cellular organisms	Eukaryota	Alveolata	NA	Spirotrichea	Urostylida	Urostylidae	Urostyla	Urostyla grandis
	U	0	Pseudomonas coronafaciens	53409	1.80618	64	819	2	32	736	1.50515	cellular organisms	Bacteria	NA	Proteobacteria	Gammaproteobacteria	Pseudomonadales	Pseudomonadaceae	Pseudomonas	Pseudomonas coronafaciens
	U	0	Pseudomonas mandelii	75612	1.80618	64	820	2	32	737	1.50515	cellular organisms	Bacteria	NA	Proteobacteria	Gammaproteobacteria	Pseudomonadales	Pseudomonadaceae	Pseudomonas	Pseudomonas mandelii
	U	0	Haemophilus sp. 26E	173061	2.10037	126	753	4	31.5	738	1.49831	cellular organisms	Bacteria	NA	Proteobacteria	Gammaproteobacteria	Pasteurellales	Pasteurellaceae	Haemophilus	Haemophilus sp. 26E
	U	0	Colletotrichum lindemuthianum	290576	2.08279	121	764	4	30.25	739	1.48073	cellular organisms	Eukaryota	Opisthokonta	Ascomycota	Sordariomycetes	Glomerellales	Glomerellaceae	Colletotrichum	Colletotrichum lindemuthianum
	U	0	SARS coronavirus BJ202	321149	2.17898	151	731	5	30.2	740	1.48001	ssRNA viruses	Viruses	ssRNA positive-strand viruses, no DNA stage	NA	NA	Nidovirales	Coronaviridae	Betacoronavirus	Severe acute respiratory syndrome-related coronavirus
	U	0	SARS coronavirus TW8	258971	2.17898	151	732	5	30.2	741	1.48001	ssRNA viruses	Viruses	ssRNA positive-strand viruses, no DNA stage	NA	NA	Nidovirales	Coronaviridae	Betacoronavirus	Severe acute respiratory syndrome-related coronavirus
	U	0	SARS coronavirus PUMC03	253435	2.17898	151	733	5	30.2	742	1.48001	ssRNA viruses	Viruses	ssRNA positive-strand viruses, no DNA stage	NA	NA	Nidovirales	Coronaviridae	Betacoronavirus	Severe acute respiratory syndrome-related coronavirus
	U	0	SARS coronavirus PUMC01	253433	2.17898	151	734	5	30.2	743	1.48001	ssRNA viruses	Viruses	ssRNA positive-strand viruses, no DNA stage	NA	NA	Nidovirales	Coronaviridae	Betacoronavirus	Severe acute respiratory syndrome-related coronavirus
	U	0	SARS coronavirus CUHK-AG03	239243	2.17898	151	735	5	30.2	744	1.48001	ssRNA viruses	Viruses	ssRNA positive-strand viruses, no DNA stage	NA	NA	Nidovirales	Coronaviridae	Betacoronavirus	Severe acute respiratory syndrome-related coronavirus
	U	0	SARS coronavirus ShanghaiQXC2	258508	2.17898	151	736	5	30.2	745	1.48001	ssRNA viruses	Viruses	ssRNA positive-strand viruses, no DNA stage	NA	NA	Nidovirales	Coronaviridae	Betacoronavirus	Severe acute respiratory syndrome-related coronavirus
	U	0	Redspotted grouper nervous necrosis virus	43763	1.77815	60	825	2	30	746	1.47712	ssRNA viruses	Viruses	ssRNA positive-strand viruses, no DNA stage	NA	NA	NA	Nodaviridae	Betanodavirus	Redspotted grouper nervous necrosis virus
	U	0	Avian infectious bronchitis virus partridge/GD/S14/2003	284515	2.17319	149	738	5	29.8	747	1.47422	cellular organisms	Eukaryota	Opisthokonta	Ascomycota	Eurotiomycetes	Onygenales	Arthrodermataceae	Trichophyton	Trichophyton rubrum
	U	0	Daphne mosaic virus	578107	1.94939	89	785	3	29.6667	748	1.47227	ssRNA viruses	Viruses	ssRNA positive-strand viruses, no DNA stage	NA	NA	NA	Potyviridae	Potyvirus	Daphne mosaic virus
	U	0	Human papillomavirus type 43	10591	2.16732	147	739	5	29.4	749	1.46835	dsDNA viruses, no RNA stage	Viruses	Human papillomavirus type 43	NA	NA	NA	Papillomaviridae	Alphapapillomavirus	Alphapapillomavirus 8
	U	0	Zaire ebolavirus	186538	1.94448	88	786	3	29.3333	750	1.46736	ssRNA viruses	Viruses	ssRNA negative-strand viruses	NA	NA	Mononegavirales	Filoviridae	Ebolavirus	Zaire ebolavirus
	U	0	White bream virus	405554	2.24055	174	719	6	29	751	1.4624	ssRNA viruses	Viruses	ssRNA positive-strand viruses, no DNA stage	NA	NA	Nidovirales	Coronaviridae	Bafinivirus	White bream virus
	U	0	Vibrio cholerae O395	345073	2.41497	260	695	9	28.8889	752	1.46073	cellular organisms	Bacteria	Vibrio cholerae O395	Proteobacteria	Gammaproteobacteria	Vibrionales	Vibrionaceae	Vibrio	Vibrio cholerae
	U	0	Klebsiella aerogenes	548	2.15534	143	741	5	28.6	753	1.45637	cellular organisms	Bacteria	NA	Proteobacteria	Gammaproteobacteria	Enterobacterales	Enterobacteriaceae	Klebsiella	Klebsiella aerogenes
	U	0	Rotavirus G12	215680	1.75587	57	826	2	28.5	754	1.45484	dsRNA viruses	Viruses	Rotavirus G12	NA	NA	NA	Reoviridae	Rotavirus	Rotavirus A
	U	0	Foot-and-mouth disease virus O/SKR/2000	168586	2.13988	138	745	5	27.6	755	1.44091	ssRNA viruses	Viruses	ssRNA positive-strand viruses, no DNA stage	NA	NA	Picornavirales	Picornaviridae	Aphthovirus	Foot-and-mouth disease virus
	U	0	SARS coronavirus GZ02	256753	2.21484	164	725	6	27.3333	756	1.43669	ssDNA viruses	Viruses	NA	NA	NA	NA	Geminiviridae	Begomovirus	Tomato yellow leaf curl Sardinia virus
	U	0	SARS coronavirus ShanghaiQXC1	258507	2.21484	164	726	6	27.3333	757	1.43669	ssRNA viruses	Viruses	ssRNA positive-strand viruses, no DNA stage	NA	NA	Nidovirales	Coronaviridae	Betacoronavirus	Severe acute respiratory syndrome-related coronavirus
	U	0	Bat SARS CoV Rm1/2004	347536	2.13354	136	747	5	27.2	758	1.43457	ssRNA viruses	Viruses	ssRNA positive-strand viruses, no DNA stage	NA	NA	Nidovirales	Coronaviridae	Betacoronavirus	Severe acute respiratory syndrome-related coronavirus
	U	0	Moraxella bovis	476	2.13033	135	748	5	27	759	1.43136	cellular organisms	Bacteria	NA	Proteobacteria	Gammaproteobacteria	Pseudomonadales	Moraxellaceae	Moraxella	Moraxella bovis
	U	0	Hyaloperonospora parasitica	123356	2.20412	160	728	6	26.6667	760	1.42597	cellular organisms	Eukaryota	Stramenopiles	NA	Oomycetes	Peronosporales	Peronosporaceae	Hyaloperonospora	Hyaloperonospora parasitica
	U	0	Lactococcus phage P335 sensu lato	201847	2.12057	132	750	5	26.4	761	1.4216	cellular organisms	Bacteria	NA	Proteobacteria	Gammaproteobacteria	Pseudomonadales	Pseudomonadaceae	Pseudomonas	Pseudomonas nitroreducens
	U	0	Aster yellows phytoplasma	35779	2.01284	103	774	4	25.75	762	1.41078	cellular organisms	Bacteria	Terrabacteria group	Tenericutes	Mollicutes	Acholeplasmatales	Acholeplasmataceae	Candidatus Phytoplasma	Aster yellows phytoplasma
	U	0	Pseudomonas fragi	296	1.88649	77	801	3	25.6667	763	1.40937	cellular organisms	Bacteria	NA	Proteobacteria	Gammaproteobacteria	Pseudomonadales	Pseudomonadaceae	Pseudomonas	Pseudomonas fragi
	U	0	Chlorobaculum tepidum	1097	2.24304	175	718	7	25	764	1.39794	cellular organisms	Bacteria	FCB group	Chlorobi	Chlorobia	Chlorobiales	Chlorobiaceae	Chlorobaculum	Chlorobaculum tepidum
	U	0	Pseudomonas agarici	46677	1.87506	75	802	3	25	765	1.39794	cellular organisms	Bacteria	NA	Proteobacteria	Gammaproteobacteria	Pseudomonadales	Pseudomonadaceae	Pseudomonas	Pseudomonas agarici
	U	0	Trichophyton rubrum	5551	2.17319	149	737	6	24.8333	766	1.39504	ssRNA viruses	Viruses	ssRNA positive-strand viruses, no DNA stage	NA	NA	Nidovirales	Coronaviridae	Gammacoronavirus	Avian coronavirus
	U	0	Human papillomavirus type 97	338324	2.29003	195	715	8	24.375	767	1.38694	dsDNA viruses, no RNA stage	Viruses	Human papillomavirus type 97	NA	NA	NA	Papillomaviridae	Alphapapillomavirus	Alphapapillomavirus 7
	U	0	Human papillomavirus type 81	333771	2.45484	285	692	12	23.75	768	1.37566	dsDNA viruses, no RNA stage	Viruses	Human papillomavirus type 81	NA	NA	NA	Papillomaviridae	Alphapapillomavirus	Alphapapillomavirus 3
	U	0	Corynebacterium sp. L2-79-05	373068	2.27416	188	716	8	23.5	769	1.37107	cellular organisms	Bacteria	Terrabacteria group	Actinobacteria	Actinobacteria	Corynebacteriales	Corynebacteriaceae	Corynebacterium	Corynebacterium sp. L2-79-05
	U	0	Actinomadura melliaura	360723	2.21484	164	723	7	23.4286	770	1.36975	ssRNA viruses	Viruses	ssRNA positive-strand viruses, no DNA stage	NA	NA	Nidovirales	Coronaviridae	Betacoronavirus	Severe acute respiratory syndrome-related coronavirus
	U	0	uncultured Candidatus Nitrosocaldus sp.	766501	2.06819	117	765	5	23.4	771	1.36922	cellular organisms	Archaea	TACK group	Thaumarchaeota	Nitrososphaeria	Candidatus Nitrosocaldales	Candidatus Nitrosocaldaceae	Candidatus Nitrosocaldus	uncultured Candidatus Nitrosocaldus sp.
	U	0	uncultured marine bacterium 66A03	331677	2.20683	161	727	7	23	772	1.36173	cellular organisms	Bacteria	environmental samples	NA	NA	NA	NA	NA	uncultured marine bacterium 66A03
	U	0	Saccharopolyspora spinosa	60894	2.0569	114	766	5	22.8	773	1.35793	cellular organisms	Bacteria	Terrabacteria group	Actinobacteria	Actinobacteria	Pseudonocardiales	Pseudonocardiaceae	Saccharopolyspora	Saccharopolyspora spinosa
	U	0	Curvularia lunata	5503	2.0569	114	767	5	22.8	774	1.35793	cellular organisms	Eukaryota	Opisthokonta	Ascomycota	Dothideomycetes	Pleosporales	Pleosporaceae	Curvularia	Curvularia lunata
	U	0	Mesorhizobium sp. 7653R	103761	1.95904	91	782	4	22.75	775	1.35698	cellular organisms	Bacteria	environmental samples	Proteobacteria	Betaproteobacteria	Nitrosomonadales	Nitrosomonadaceae	Nitrosomonas	uncultured Nitrosomonas B1
	U	0	Trypanosoma brucei gambiense DAL972	5691	2.19033	155	729	7	22.1429	776	1.34523	cellular organisms	Eukaryota	Euglenozoa	NA	NA	Kinetoplastida	Trypanosomatidae	Trypanosoma	Trypanosoma brucei
	U	0	unidentified bacterium	1826778	2.18184	152	730	7	21.7143	777	1.33675	cellular organisms	Bacteria	unclassified Bacteria	NA	NA	NA	NA	NA	bacterium
	U	0	Phytophthora mirabilis	129356	1.92942	85	790	4	21.25	778	1.32736	ssDNA viruses	Viruses	unclassified Anelloviridae	NA	NA	NA	Anelloviridae	NA	Torque teno virus
	U	0	Influenza A virus (A/chicken/Yokohama/aq135/2001(H9N2))	380136	1.92428	84	791	4	21	779	1.32222	ssRNA viruses	Viruses	ssRNA negative-strand viruses	NA	NA	NA	Orthomyxoviridae	Alphainfluenzavirus	Influenza A virus
	U	0	Leishmania gerbilli	40285	1.91381	82	793	4	20.5	780	1.31175	cellular organisms	Bacteria	Terrabacteria group	Firmicutes	Bacilli	Lactobacillales	Lactobacillaceae	Lactobacillus	Lactobacillus pentosus
	U	0	uncultured Nitrosomonas C5	76560	1.89209	78	798	4	19.5	781	1.29003	NA	Viruses	NA	NA	NA	Ortervirales	Retroviridae	Betaretrovirus	Jaagsiekte sheep retrovirus
	U	0	uncultured Nitrosomonas C2	76558	1.89209	78	799	4	19.5	782	1.29003	cellular organisms	Bacteria	environmental samples	Proteobacteria	Betaproteobacteria	Nitrosomonadales	Nitrosomonadaceae	Nitrosomonas	uncultured Nitrosomonas C5
	U	0	uncultured Nitrosomonas E7	76564	1.89209	78	800	4	19.5	783	1.29003	cellular organisms	Bacteria	environmental samples	Proteobacteria	Betaproteobacteria	Nitrosomonadales	Nitrosomonadaceae	Nitrosomonas	uncultured Nitrosomonas C2
	U	0	Fusarium sambucinum	5128	1.97772	95	778	5	19	784	1.27875	cellular organisms	Eukaryota	Opisthokonta	Ascomycota	Sordariomycetes	Hypocreales	Nectriaceae	Fusarium	Fusarium sambucinum
	U	0	Pythium graminicola	82937	1.87506	75	803	4	18.75	785	1.273	cellular organisms	Eukaryota	Stramenopiles	NA	Oomycetes	Pythiales	Pythiaceae	Pythium	Pythium graminicola
	U	0	Phytophthora palmivora	4796	1.87506	75	804	4	18.75	786	1.273	cellular organisms	Eukaryota	Stramenopiles	NA	Oomycetes	Peronosporales	Peronosporaceae	Phytophthora	Phytophthora palmivora
	U	0	Graphium sp. ATCC 58400	261201	1.87506	75	805	4	18.75	787	1.273	cellular organisms	Eukaryota	Opisthokonta	Ascomycota	Sordariomycetes	Microascales	NA	Graphium	Graphium sp. ATCC 58400
	U	0	Pseudomonas sp. WCHP16	28094	2.04922	112	768	6	18.6667	788	1.27107	cellular organisms	Bacteria	NA	Proteobacteria	Betaproteobacteria	Burkholderiales	Burkholderiaceae	Paraburkholderia	Paraburkholderia caryophylli
	U	0	uncultured Nitrosomonas E8	76565	2.04922	112	769	6	18.6667	789	1.27107	cellular organisms	Bacteria	environmental samples	Proteobacteria	Betaproteobacteria	Nitrosomonadales	Nitrosomonadaceae	Nitrosomonas	uncultured Nitrosomonas E8
	U	0	Plasmopara viticola	143451	1.86923	74	806	4	18.5	790	1.26717	cellular organisms	Eukaryota	Stramenopiles	NA	Oomycetes	Peronosporales	Peronosporaceae	Plasmopara	Plasmopara viticola
	U	0	Pseudomonas aeruginosa C40	287	1.86923	74	808	4	18.5	791	1.26717	ssDNA viruses	Viruses	unclassified Anelloviridae	NA	NA	NA	Anelloviridae	NA	Torque teno virus
	U	0	uncultured Nitrosomonas B1	76554	1.95904	91	779	5	18.2	792	1.26007	cellular organisms	Bacteria	environmental samples	Proteobacteria	Betaproteobacteria	Nitrosomonadales	Nitrosomonadaceae	Nitrosomonas	uncultured Nitrosomonas C1
	U	0	uncultured Nitrosomonas C1	76555	1.95904	91	780	5	18.2	793	1.26007	cellular organisms	Bacteria	environmental samples	Proteobacteria	Betaproteobacteria	Nitrosomonadales	Nitrosomonadaceae	Nitrosomonas	uncultured Nitrosomonas E6
	U	0	uncultured Nitrosomonas E6	76563	1.95904	91	781	5	18.2	794	1.26007	cellular organisms	Bacteria	NA	Proteobacteria	Alphaproteobacteria	Rhizobiales	Phyllobacteriaceae	Mesorhizobium	Mesorhizobium sp. 7653R
	U	0	Streptococcus phage 10270.2	370552	2.40312	253	697	14	18.0714	795	1.25699	cellular organisms	Bacteria	Terrabacteria group	Firmicutes	Bacilli	Lactobacillales	Streptococcaceae	Streptococcus	Streptococcus pyogenes
	U	0	Amphotropic murine leukemia virus	188539	1.85733	72	809	4	18	798	1.25527	unclassified Murine leukemia virus	Viruses	Amphotropic murine leukemia virus	NA	NA	Ortervirales	Retroviridae	Gammaretrovirus	Murine leukemia virus
	U	0	Streptomyces sp. AM-7161	221710	2.03342	108	771	6	18	796	1.25527	cellular organisms	Bacteria	Terrabacteria group	Actinobacteria	Actinobacteria	Streptomycetales	Streptomycetaceae	Streptomyces	Streptomyces sp. AM-7161
	U	0	Synura synuroidea	47573	1.95424	90	783	5	18	797	1.25527	ssRNA viruses	Viruses	ssRNA negative-strand viruses	NA	NA	Mononegavirales	Paramyxoviridae	Morbillivirus	Phocine morbillivirus
	U	0	Botrytis cinerea B05.10	40559	1.85126	71	810	4	17.75	799	1.2492	cellular organisms	Eukaryota	Opisthokonta	Ascomycota	Leotiomycetes	Helotiales	Sclerotiniaceae	Botrytis	Botrytis cinerea
	U	0	Rhizobium leguminosarum bv. trifolii TA1	754521	1.85126	71	811	4	17.75	800	1.2492	cellular organisms	Bacteria	Rhizobium/Agrobacterium group	Proteobacteria	Alphaproteobacteria	Rhizobiales	Rhizobiaceae	Rhizobium	Rhizobium leguminosarum
	U	0	Pyrocystis lunula	2972	1.8451	70	812	4	17.5	802	1.24304	dsRNA viruses	Viruses	Rotavirus G2	NA	NA	NA	Reoviridae	Rotavirus	Rotavirus A
	U	0	Acinetobacter baumannii 1267820	1310628	2.14613	140	744	8	17.5	801	1.24304	cellular organisms	Bacteria	PVC group	Chlamydiae	Chlamydiia	Chlamydiales	Chlamydiaceae	Chlamydia	Chlamydia felis
	U	0	Pseudomonas tolaasii	29442	1.716	52	829	3	17.3333	803	1.23888	cellular organisms	Bacteria	NA	Proteobacteria	Gammaproteobacteria	Pseudomonadales	Pseudomonadaceae	Pseudomonas	Pseudomonas tolaasii
	U	0	Human papillomavirus type 101	915425	1.83885	69	814	4	17.25	805	1.23679	dsDNA viruses, no RNA stage	Viruses	Human papillomavirus type 101	NA	NA	NA	Papillomaviridae	Gammapapillomavirus	Gammapapillomavirus 6
	U	0	Micrococcus lysodeikticus, Peptide Partial, 497 aa], partial	1270	2.13988	138	746	8	17.25	804	1.23679	cellular organisms	Bacteria	Terrabacteria group	Actinobacteria	Actinobacteria	Micrococcales	Micrococcaceae	Micrococcus	Micrococcus luteus
	U	0	Torque teno virus	68887	1.92942	85	788	5	17	807	1.23045	cellular organisms	Bacteria	NA	Proteobacteria	Gammaproteobacteria	Pseudomonadales	Pseudomonadaceae	Pseudomonas	Pseudomonas cannabina
	U	0	Pseudomonas cannabina	86840	1.92942	85	789	5	17	808	1.23045	cellular organisms	Eukaryota	Stramenopiles	NA	Oomycetes	Peronosporales	Peronosporaceae	Phytophthora	Phytophthora mirabilis
	U	0	Pseudomonas aeruginosa MH27	287	1.83251	68	815	4	17	809	1.23045	cellular organisms	Bacteria	NA	Proteobacteria	Gammaproteobacteria	Pseudomonadales	Pseudomonadaceae	Pseudomonas	Pseudomonas aeruginosa
	U	0	Cherry green ring mottle virus	65467	2.23045	170	721	10	17	806	1.23045	ssRNA viruses	Viruses	ssRNA positive-strand viruses, no DNA stage	NA	NA	Tymovirales	Betaflexiviridae	Robigovirus	Cherry green ring mottle virus
	U	0	Edwardsiella	635	1.82607	67	816	4	16.75	810	1.22401	cellular organisms	Bacteria	NA	Proteobacteria	Gammaproteobacteria	Enterobacterales	Hafniaceae	Edwardsiella	NA
	U	0	Turnip mosaic virus	12230	2	100	775	6	16.6667	811	1.22185	ssRNA viruses	Viruses	ssRNA positive-strand viruses, no DNA stage	NA	NA	NA	Potyviridae	Potyvirus	Turnip mosaic virus
	U	0	Maize dwarf mosaic virus	12203	1.69897	50	831	3	16.6667	812	1.22185	ssRNA viruses	Viruses	ssRNA positive-strand viruses, no DNA stage	NA	NA	NA	Potyviridae	Potyvirus	Maize dwarf mosaic virus
	U	0	Pseudomonas nitroreducens	46680	2.12057	132	749	8	16.5	813	1.21748	dsDNA viruses, no RNA stage	Viruses	unclassified Siphoviridae	NA	NA	Caudovirales	Siphoviridae	NA	Lactococcus phage P335 sensu lato
	U	0	Lactobacillus pentosus	1589	1.91381	82	792	5	16.4	814	1.21484	cellular organisms	Eukaryota	Euglenozoa	NA	NA	Kinetoplastida	Trypanosomatidae	Leishmania	Leishmania gerbilli
	U	0	Arthrobacter sp. Rue61a	290340	2.16435	146	740	9	16.2222	815	1.21011	cellular organisms	Bacteria	Terrabacteria group	Actinobacteria	Actinobacteria	Micrococcales	Micrococcaceae	Paenarthrobacter	Paenarthrobacter aurescens
	U	0	uncultured bacterium pFosLip	380391	1.90849	81	795	5	16.2	816	1.20952	cellular organisms	Bacteria	FCB group	Bacteroidetes	NA	Bacteroidetes Order II. Incertae sedis	Rhodothermaceae	Rhodothermus	Rhodothermus marinus
	U	0	Rice stripe tenuivirus	12331	1.68124	48	832	3	16	817	1.20412	ssRNA viruses	Viruses	ssRNA negative-strand viruses	NA	NA	Bunyavirales	Phenuiviridae	Tenuivirus	Rice stripe tenuivirus
	U	0	Xanthomonas oryzae pv. oryzicola	129394	2.04532	111	770	7	15.8571	818	1.20022	cellular organisms	Bacteria	Xanthomonas oryzae pv. oryzicola	Proteobacteria	Gammaproteobacteria	Xanthomonadales	Xanthomonadaceae	Xanthomonas	Xanthomonas oryzae
	U	0	uncultured Prochlorococcus marinus clone HF10-11A3	379373	1.79934	63	821	4	15.75	819	1.19728	cellular organisms	Bacteria	Terrabacteria group	Cyanobacteria	NA	Synechococcales	Prochloraceae	Prochlorococcus	Prochlorococcus marinus
	U	0	Bacillus alcalophilus	1445	2.09691	125	754	8	15.625	820	1.19382	cellular organisms	Bacteria	Terrabacteria group	Firmicutes	Bacilli	Bacillales	Bacillaceae	Bacillus	Bacillus alcalophilus
	U	0	Hebeloma cylindrosporum	76867	1.89209	78	796	5	15.6	821	1.19312	cellular organisms	Bacteria	environmental samples	Proteobacteria	Betaproteobacteria	Nitrosomonadales	Nitrosomonadaceae	Nitrosomonas	uncultured Nitrosomonas E7
	U	0	Chlamydia felis	83556	2.14613	140	743	9	15.5556	822	1.19189	cellular organisms	Bacteria	Acinetobacter baumannii 1267820	Proteobacteria	Gammaproteobacteria	Pseudomonadales	Moraxellaceae	Acinetobacter	Acinetobacter baumannii
	U	0	Bradyrhizobium elkanii	29448	1.79239	62	824	4	15.5	823	1.19033	cellular organisms	Bacteria	environmental samples	NA	NA	NA	NA	NA	uncultured marine bacterium 311
	U	0	Torque teno virus 13	167759	1.86923	74	807	5	14.8	824	1.17026	cellular organisms	Bacteria	NA	Proteobacteria	Gammaproteobacteria	Pseudomonadales	Pseudomonadaceae	Pseudomonas	Pseudomonas aeruginosa
	U	0	uncultured marine group II euryarchaeote DeepAnt-JyKC7	274855	1.74819	56	828	4	14	825	1.14613	cellular organisms	Archaea	unclassified Euryarchaeota	Euryarchaeota	NA	NA	NA	NA	uncultured marine group II euryarchaeote DeepAnt-JyKC7
	U	0	Rhodothermus marinus	29549	1.90849	81	794	6	13.5	827	1.13033	cellular organisms	Bacteria	environmental samples	NA	NA	NA	NA	NA	uncultured bacterium pFosLip
	U	0	Podovirus GOM	236244	2.03342	108	772	8	13.5	826	1.13033	dsDNA viruses, no RNA stage	Viruses	unclassified Podoviridae	NA	NA	Caudovirales	Podoviridae	NA	Podovirus GOM
	U	0	Borrelia persica	44448	2.11727	131	751	10	13.1	828	1.11727	cellular organisms	Bacteria	NA	Spirochaetes	Spirochaetia	Spirochaetales	Borreliaceae	Borrelia	Borrelia persica
	U	0	Borrelia duttonii	40834	2.11727	131	752	10	13.1	829	1.11727	cellular organisms	Bacteria	NA	Spirochaetes	Spirochaetia	Spirochaetales	Borreliaceae	Borrelia	Borrelia duttonii
	U	0	Bovine alphaherpesvirus 2	10295	1.70757	51	830	4	12.75	830	1.10551	dsDNA viruses, no RNA stage	Viruses	NA	NA	NA	Herpesvirales	Herpesviridae	Simplexvirus	Bovine alphaherpesvirus 2
	U	0	uncultured marine bacterium 311	257385	1.79239	62	822	5	12.4	831	1.09342	cellular organisms	Eukaryota	Opisthokonta	Ascomycota	Sordariomycetes	Hypocreales	Nectriaceae	Fusarium	Fusarium oxysporum
	U	0	Fusarium oxysporum f. sp. fragariae	100903	1.79239	62	823	5	12.4	832	1.09342	cellular organisms	Bacteria	NA	Proteobacteria	Alphaproteobacteria	Rhizobiales	Bradyrhizobiaceae	Bradyrhizobium	Bradyrhizobium elkanii

## Sheet: HC P20
HC P20	Unique or distinct	Unique or distinct	Organism	staxids	Log.Sum.NGS.Freq	Species ranking	Sum.NGS.Freq	Count.Unique.Input.AA.Seq	Normalised NGS	Normalised ranking	no.rank	superkingdom	no.rank.1	phylum	class	order	family	genus	species
	U	0	Human polyomavirus 1	1891762	4.97527	208	94465	1	94465	1	dsDNA viruses, no RNA stage	Viruses	NA	NA	NA	NA	Polyomaviridae	Betapolyomavirus	Human polyomavirus 1
	U	0	Herpes simplex virus 1 strain R-15	36345	4.35129	401	22454	1	22454	2	dsDNA viruses, no RNA stage	Viruses	Herpes simplex virus 1 strain R-15	NA	NA	Herpesvirales	Herpesviridae	Simplexvirus	Human alphaherpesvirus 1
	D	1	protein-PII] uridylyltransferase	80869	5.2145	146	163869	8	20483.6	3	cellular organisms	Bacteria	NA	NA	NA	NA	NA	Proteobacteria	NA
	U	0	Blackberry virus Y	323118	4.43218	379	27051	2	13525.5	4	ssRNA viruses	Viruses	ssRNA positive-strand viruses, no DNA stage	NA	NA	NA	Potyviridae	Brambyvirus	Blackberry virus Y
	U	0	Bacillus sp. DAU101	363332	4.32106	412	20944	2	10472	5	cellular organisms	Bacteria	Terrabacteria group	Firmicutes	Bacilli	Bacillales	Bacillaceae	Bacillus	Bacillus sp. DAU101
	U	0	Ehrlichia canis	944	4.31746	415	20771	2	10385.5	6	cellular organisms	Bacteria	NA	Proteobacteria	Alphaproteobacteria	Rickettsiales	Anaplasmataceae	Ehrlichia	Ehrlichia canis
	D	1	Human poliovirus 1	12080	4.47141	365	29608	3	9869.33	7	ssRNA viruses	Viruses	ssRNA positive-strand viruses, no DNA stage	NA	Human poliovirus 1	NA	NA	NA	NA
	U	0	Volvariella volvacea	36659	4.28578	423	19310	2	9655	8	cellular organisms	Eukaryota	Opisthokonta	Basidiomycota	Agaricomycetes	Agaricales	Pluteaceae	Volvariella	Volvariella volvacea
	U	0	Mycobacterium avium subsp. avium ATCC 25291	553481	3.93952	483	8700	1	8700	9	cellular organisms	Bacteria	Terrabacteria group	Actinobacteria	Actinobacteria	Corynebacteriales	Mycobacteriaceae	Mycobacterium	Mycobacterium avium
	U	0	Sacbrood virus	89463	4.41474	384	25986	3	8662	10	ssRNA viruses	Viruses	ssRNA positive-strand viruses, no DNA stage	NA	NA	Picornavirales	Iflaviridae	Iflavirus	Sacbrood virus
	U	0	Ceramothyrium linnaeae	66613	4.23093	431	17019	2	8509.5	11	cellular organisms	Eukaryota	Opisthokonta	Ascomycota	Eurotiomycetes	Chaetothyriales	Chaetothyriaceae	Ceramothyrium	Ceramothyrium linnaeae
	U	0	Mycobacterium smegmatis str. MC2 155	246196	4.16209	441	14524	2	7262	12	cellular organisms	Bacteria	Terrabacteria group	Actinobacteria	Actinobacteria	Corynebacteriales	Mycobacteriaceae	Mycolicibacterium	Mycobacterium smegmatis
	U	0	Enterobacteria phage epsilon15	215158	3.84819	493	7050	1	7050	13	dsDNA viruses, no RNA stage	Viruses	Salmonella phage epsilon15	NA	NA	Caudovirales	Podoviridae	Epsilon15virus	Salmonella virus Epsilon15
	U	0	Grapevine asteroid mosaic-associated virus	103724	4.12788	446	13424	2	6712	14	ssRNA viruses	Viruses	ssRNA positive-strand viruses, no DNA stage	NA	NA	Tymovirales	Tymoviridae	Marafivirus	Grapevine asteroid mosaic-associated virus
	D	1	Porcine epidemic diarrhea virus	28295	4.42833	381	26812	4	6703	15	ssRNA viruses	Viruses	ssRNA positive-strand viruses, no DNA stage	NA	NA	NA	NA	NA	NA
	U	0	Avian orthoreovirus	38170	4.11919	450	13158	2	6579	16	dsRNA viruses	Viruses	NA	NA	NA	NA	Reoviridae	Orthoreovirus	Avian orthoreovirus
	U	0	Oxymonadida environmental sample	413579	4.1035	453	12691	2	6345.5	17	cellular organisms	Eukaryota	environmental samples	NA	NA	Oxymonadida	NA	NA	Oxymonadida environmental sample
	U	0	Mossman virus	241630	4.09559	455	12462	2	6231	18	ssRNA viruses	Viruses	ssRNA negative-strand viruses	NA	NA	Mononegavirales	Paramyxoviridae	NA	Mossman virus
	U	0	Mycobacterium tuberculosis str. Haarlem	1765	4.09489	456	12442	2	6221	19	cellular organisms	Bacteria	Terrabacteria group	Actinobacteria	Actinobacteria	Corynebacteriales	Mycobacteriaceae	Mycobacterium	Mycobacterium bovis
	U	0	Grapevine rupestris stem pitting-associated virus	196400	4.08066	458	12041	2	6020.5	20	ssRNA viruses	Viruses	ssRNA positive-strand viruses, no DNA stage	NA	NA	Tymovirales	Betaflexiviridae	Foveavirus	Grapevine rupestris stem pitting-associated virus
	D	1	Dengue virus 1	11053	4.62221	314	41900	7	5985.71	21	ssRNA viruses	Viruses	ssRNA positive-strand viruses, no DNA stage	NA	Dengue virus 1	NA	NA	NA	NA
	U	0	Human T-lymphotropic virus 1	11908	3.77619	509	5973	1	5973	22	Human T-lymphotropic virus 1	Viruses	NA	NA	NA	Ortervirales	Retroviridae	Deltaretrovirus	Primate T-lymphotropic virus 1
	D	1	Human coronavirus OC43	31631	4.67362	292	47165	8	5895.62	23	ssRNA viruses	Viruses	ssRNA positive-strand viruses, no DNA stage	NA	Human coronavirus OC43	NA	NA	NA	NA
	U	0	Sugarcane streak Reunion virus -	268782	4.07052	460	11763	2	5881.5	24	ssDNA viruses	Viruses	Sugarcane streak Reunion virus - [Mauritius]	NA	NA	NA	Geminiviridae	Mastrevirus	Sugarcane streak Reunion virus
	U	0	Eschaneustyla sp. WJC-2005	334757	4.35656	398	22728	4	5682	25	cellular organisms	Eukaryota	Alveolata	NA	Spirotrichea	Urostylida	Urostylidae	Eschaneustyla	Eschaneustyla sp. WJC-2005
	D	1	Human betaherpesvirus 5	10359	5.08403	179	121348	22	5515.82	26	dsDNA viruses, no RNA stage	Viruses	NA	NA	NA	NA	NA	NA	NA
	U	0	Cyprinid herpesvirus 1	317858	4.03842	466	10925	2	5462.5	27	dsDNA viruses, no RNA stage	Viruses	NA	NA	NA	Herpesvirales	Alloherpesviridae	Cyprinivirus	Cyprinid herpesvirus 1
	U	0	Cordyceps brongniartii	118266	4.01351	470	10316	2	5158	28	cellular organisms	Eukaryota	Opisthokonta	Ascomycota	Sordariomycetes	Hypocreales	Cordycipitaceae	Cordyceps	Cordyceps brongniartii
	U	0	Pseudomonas aeruginosa C41	1402489	3.9857	476	9676	2	4838	29	cellular organisms	Bacteria	Pseudomonas aeruginosa CF18	Proteobacteria	Gammaproteobacteria	Pseudomonadales	Pseudomonadaceae	Pseudomonas	Pseudomonas aeruginosa
	D	1	Rubrobacter xylanophilus DSM 9941	266117	4.82018	250	66096	14	4721.14	30	cellular organisms	Bacteria	Terrabacteria group	NA	Rubrobacter xylanophilus DSM 9941	NA	NA	Actinobacteria	NA
	U	0	Pirital mammarenavirus	49891	3.9675	478	9279	2	4639.5	31	ssRNA viruses	Viruses	ssRNA negative-strand viruses	NA	NA	NA	Arenaviridae	Mammarenavirus	Pirital mammarenavirus
	U	0	eukaryotic synthetic construct	111789	4.1412	443	13842	3	4614	32	other sequences	NA	artificial sequences	NA	NA	NA	NA	NA	eukaryotic synthetic construct
	U	0	Influenza A virus (A/feral pigeon/HK/862.7/2002(H5N1))	284207	3.96327	479	9189	2	4594.5	33	ssRNA viruses	Viruses	ssRNA negative-strand viruses	NA	NA	NA	Orthomyxoviridae	Alphainfluenzavirus	Influenza A virus
	U	0	Influenza A virus (A/duck/Hong Kong/821/2002(H5N1))	303923	3.96327	480	9189	2	4594.5	34	ssRNA viruses	Viruses	ssRNA negative-strand viruses	NA	NA	NA	Orthomyxoviridae	Alphainfluenzavirus	Influenza A virus
	U	0	Influenza A virus (A/chicken/Vietnam/159/2004(H5N1))	380825	3.96327	481	9189	2	4594.5	35	ssRNA viruses	Viruses	ssRNA negative-strand viruses	NA	NA	NA	Orthomyxoviridae	Alphainfluenzavirus	Influenza A virus
	U	0	BtrI acyl-carrier protein] decarboxylase; AltName: Full=Butirosin biosynthesis protein	1397	4.12525	447	13343	3	4447.67	36	cellular organisms	Bacteria	Terrabacteria group	Firmicutes	Bacilli	Bacillales	Bacillaceae	Bacillus	Bacillus circulans
	D	1	Synechococcus	1129	4.81967	251	66019	15	4401.27	37	cellular organisms	Bacteria	Terrabacteria group	NA	Cyanobacteria/Melainabacteria group	NA	NA	Cyanobacteria	NA
	D	1	Fusarium verticillioides	117187	4.64052	303	43704	10	4370.4	38	cellular organisms	Eukaryota	Opisthokonta	Fungi	saccharomyceta	leotiomyceta	sordariomyceta	Ascomycota	Pezizomycotina
	D	1	Cupriavidus metallidurans CH34	266264	4.95989	215	91179	21	4341.86	39	cellular organisms	Bacteria	Cupriavidus metallidurans CH34	NA	NA	NA	NA	Proteobacteria	NA
	D	1	Thermosinus carboxydivorans Nor1	401526	4.78279	262	60644	14	4331.71	40	cellular organisms	Bacteria	Terrabacteria group	NA	Thermosinus carboxydivorans Nor1	NA	NA	Firmicutes	NA
	U	0	Streptococcus equi	1336	4.41425	385	25957	6	4326.17	41	cellular organisms	Bacteria	Terrabacteria group	Firmicutes	Bacilli	Lactobacillales	Streptococcaceae	Streptococcus	Streptococcus equi
	U	0	Streptomyces sp. SMA64	200389	3.63367	543	4302	1	4302	42	cellular organisms	Bacteria	Terrabacteria group	Actinobacteria	Actinobacteria	Streptomycetales	Streptomycetaceae	Streptomyces	Streptomyces sp. SMA64
	U	0	Streptomyces sp. SMA5	200390	3.63367	544	4302	1	4302	43	cellular organisms	Bacteria	Terrabacteria group	Actinobacteria	Actinobacteria	Streptomycetales	Streptomycetaceae	Streptomyces	Streptomyces sp. SMA5
	U	0	IncT plasmid R394	192121	3.63114	545	4277	1	4277	44	other sequences	NA	plasmids	NA	NA	NA	NA	NA	IncT plasmid R394
	U	0	Mycoplasma alligatoris	47687	4.09587	454	12470	3	4156.67	45	cellular organisms	Bacteria	Terrabacteria group	Tenericutes	Mollicutes	Mycoplasmatales	Mycoplasmataceae	Mycoplasma	Mycoplasma alligatoris
	D	1	Mycobacterium tuberculosis complex	1765	4.93816	220	86728	21	4129.9	46	cellular organisms	Bacteria	Terrabacteria group	NA	NA	NA	NA	Actinobacteria	NA
	D	1	Syntrophobacter fumaroxidans MPOB	335543	4.69481	285	49523	12	4126.92	47	cellular organisms	Bacteria	Syntrophobacter fumaroxidans MPOB	NA	NA	NA	NA	Proteobacteria	delta/epsilon subdivisions
	D	1	Human immunodeficiency virus 1	11676	5.35504	111	226485	55	4117.91	48	NA	Viruses	NA	NA	NA	NA	NA	NA	NA
	U	0	Nitzschia sp. KKT-2005	357437	4.45431	372	28465	7	4066.43	49	cellular organisms	Eukaryota	Stramenopiles	Bacillariophyta	Bacillariophyceae	Bacillariales	Bacillariaceae	Nitzschia	Nitzschia sp. KKT-2005
	D	1	Janthinobacterium lividum	29581	4.68557	290	48481	12	4040.08	50	cellular organisms	Bacteria	NA	NA	NA	NA	NA	Proteobacteria	NA
	D	1	Streptomyces nanchangensis	204925	4.85766	242	72054	18	4003	51	cellular organisms	Bacteria	Terrabacteria group	NA	NA	NA	NA	Actinobacteria	NA
	D	1	Chlamydomonas reinhardtii	3055	5.04251	190	110283	28	3938.68	52	cellular organisms	Eukaryota	NA	Viridiplantae	NA	NA	NA	Chlorophyta	NA
	U	0	Cocksfoot streak virus	192452	4.06759	463	11684	3	3894.67	53	ssRNA viruses	Viruses	ssRNA positive-strand viruses, no DNA stage	NA	NA	NA	Potyviridae	Potyvirus	Cocksfoot streak virus
	U	0	Brugmansia mild mottle virus	402399	3.58138	549	3814	1	3814	54	ssRNA viruses	Viruses	ssRNA positive-strand viruses, no DNA stage	NA	NA	NA	Virgaviridae	Tobamovirus	Brugmansia mild mottle virus
	U	0	Scopulariopsis sp. RP38.3	303697	3.57461	551	3755	1	3755	55	cellular organisms	Eukaryota	Opisthokonta	Ascomycota	Sordariomycetes	Microascales	Microascaceae	Scopulariopsis	Scopulariopsis sp. RP38.3
	U	0	Yersinia intermedia	631	3.87157	488	7440	2	3720	56	cellular organisms	Bacteria	NA	Proteobacteria	Gammaproteobacteria	Enterobacterales	Yersiniaceae	Yersinia	Yersinia intermedia
	U	0	Tulip virus X	167132	3.86404	489	7312	2	3656	57	ssRNA viruses	Viruses	ssRNA positive-strand viruses, no DNA stage	NA	NA	Tymovirales	Alphaflexiviridae	Potexvirus	Tulip virus X
	D	1	Mycobacterium sp. KMS	189918	4.73837	277	54748	15	3649.87	58	cellular organisms	Bacteria	Terrabacteria group	NA	NA	NA	NA	Actinobacteria	NA
	D	1	Porcine reproductive and respiratory syndrome virus	28344	4.46531	368	29195	8	3649.38	59	ssRNA viruses	Viruses	ssRNA positive-strand viruses, no DNA stage	NA	unclassified Arteriviridae	NA	NA	NA	NA
	D	1	Sphingomonadaceae	41297	4.81602	252	65466	18	3637	60	cellular organisms	Bacteria	NA	NA	NA	NA	NA	Proteobacteria	NA
	U	0	Thermococcus zilligii	54076	4.03555	467	10853	3	3617.67	61	cellular organisms	Archaea	NA	Euryarchaeota	Thermococci	Thermococcales	Thermococcaceae	Thermococcus	Thermococcus zilligii
	U	0	unidentified marine eubacterium clone PO3135	80706	3.85733	492	7200	2	3600	62	cellular organisms	Bacteria	environmental samples	NA	NA	NA	NA	NA	unidentified marine eubacterium clone PO3135
	D	1	Vibrio alginolyticus 12G01	663	4.74851	272	56042	16	3502.62	63	cellular organisms	Bacteria	NA	NA	NA	NA	NA	Proteobacteria	NA
	D	1	Orf virus	10258	4.77332	263	59336	17	3490.35	64	dsDNA viruses, no RNA stage	Viruses	NA	NA	NA	NA	NA	NA	NA
	U	0	NADP+]	364410	3.83942	494	6909	2	3454.5	65	cellular organisms	Bacteria	NA	Proteobacteria	Alphaproteobacteria	Rhodospirillales	Acetobacteraceae	Granulibacter	Granulibacter bethesdensis
	U	0	Schizosaccharomyces japonicus	4897	3.83942	495	6909	2	3454.5	66	cellular organisms	Eukaryota	Opisthokonta	Ascomycota	Schizosaccharomycetes	Schizosaccharomycetales	Schizosaccharomycetaceae	Schizosaccharomyces	Schizosaccharomyces japonicus
	U	0	Flammulina velutipes	38945	3.83442	496	6830	2	3415	67	cellular organisms	Eukaryota	Opisthokonta	Basidiomycota	Agaricomycetes	Agaricales	Physalacriaceae	Flammulina	Flammulina velutipes
	D	1	Bacillus subtilis	1423	4.83423	247	68270	20	3413.5	68	cellular organisms	Bacteria	Terrabacteria group	NA	NA	NA	NA	Firmicutes	NA
	D	1	Mycobacterium avium complex (MAC)	44454	5.53073	57	339416	100	3394.16	69	cellular organisms	Bacteria	Terrabacteria group	NA	NA	NA	NA	Actinobacteria	NA
	U	0	Lactobacillus suebicus	152335	3.82975	497	6757	2	3378.5	70	cellular organisms	Bacteria	Terrabacteria group	Firmicutes	Bacilli	Lactobacillales	Lactobacillaceae	Lactobacillus	Lactobacillus suebicus
	U	0	Lactobacillus vaccinostercus	176291	3.82975	498	6757	2	3378.5	71	cellular organisms	Bacteria	Terrabacteria group	Firmicutes	Bacilli	Lactobacillales	Lactobacillaceae	Lactobacillus	Lactobacillus vaccinostercus
	D	1	Mycobacterium sp. MCS	164756	4.94119	219	87336	26	3359.08	72	cellular organisms	Bacteria	Terrabacteria group	NA	NA	NA	NA	Actinobacteria	NA
	U	0	Turnip yellow mosaic virus	12154	3.82685	499	6712	2	3356	73	ssRNA viruses	Viruses	ssRNA positive-strand viruses, no DNA stage	NA	NA	Tymovirales	Tymoviridae	Tymovirus	Turnip yellow mosaic virus
	U	0	Rhizobium etli CFN 42	396	3.99996	473	9999	3	3333	74	cellular organisms	Bacteria	Rhizobium/Agrobacterium group	Proteobacteria	Alphaproteobacteria	Rhizobiales	Rhizobiaceae	Rhizobium	Rhizobium phaseoli
	D	1	Novosphingobium aromaticivorans DSM 12444	48937	4.90202	228	79803	24	3325.12	75	cellular organisms	Bacteria	NA	NA	NA	NA	NA	Proteobacteria	NA
	D	1	Oenococcus oeni ATCC BAA-1163	379360	4.66764	293	46520	14	3322.86	76	cellular organisms	Bacteria	Terrabacteria group	NA	Oenococcus oeni ATCC BAA-1163	NA	NA	Firmicutes	NA
	U	0	Bacillus halotolerans	1423	3.8204	500	6613	2	3306.5	77	cellular organisms	Bacteria	Terrabacteria group	Firmicutes	Bacilli	Bacillales	Bacillaceae	Bacillus	Bacillus subtilis
	D	1	Streptomyces ambofaciens ATCC 23877	278992	4.86107	238	72622	22	3301	78	cellular organisms	Bacteria	Terrabacteria group	NA	Streptomyces ambofaciens ATCC 23877	NA	NA	Actinobacteria	NA
	U	0	Escherichia virus P1	10678	3.81954	501	6600	2	3300	79	dsDNA viruses, no RNA stage	Viruses	NA	NA	NA	Caudovirales	Myoviridae	P1virus	Escherichia virus P1
	U	0	Avian reovirus strain 1733	61431	3.81816	502	6579	2	3289.5	80	dsRNA viruses	Viruses	Avian reovirus strain 1733	NA	NA	NA	Reoviridae	Orthoreovirus	Avian orthoreovirus
	D	1	Bacillus cereus	1396	4.71513	282	51896	16	3243.5	81	cellular organisms	Bacteria	Terrabacteria group	NA	NA	NA	NA	Firmicutes	NA
	D	1	Cryptosporidium parvum	5807	4.76114	267	57695	18	3205.28	82	cellular organisms	Eukaryota	Alveolata	NA	NA	NA	NA	Apicomplexa	NA
	U	0	Murid betaherpesvirus 2	28304	4.10527	452	12743	4	3185.75	83	dsDNA viruses, no RNA stage	Viruses	NA	NA	NA	Herpesvirales	Herpesviridae	Muromegalovirus	Murid betaherpesvirus 2
	D	1	Campylobacter fetus	196	4.9939	199	98605	31	3180.81	84	cellular organisms	Bacteria	NA	NA	NA	NA	NA	Proteobacteria	delta/epsilon subdivisions
	U	0	Ustilaginoidea virens	1159556	3.80037	505	6315	2	3157.5	85	cellular organisms	Eukaryota	Opisthokonta	Ascomycota	Sordariomycetes	Hypocreales	NA	Ustilaginoidea	Ustilaginoidea virens
	D	1	Acinetobacter baumannii ATCC 17978	400667	4.63936	305	43587	14	3113.36	86	cellular organisms	Bacteria	Acinetobacter baumannii ATCC 17978	NA	NA	NA	NA	Proteobacteria	NA
	U	0	Blautia wexlerae	1351	4.09184	457	12355	4	3088.75	87	cellular organisms	Bacteria	Terrabacteria group	Firmicutes	Bacilli	Lactobacillales	Enterococcaceae	Enterococcus	Enterococcus faecalis
	D	1	Helicobacter pylori	210	5.11226	175	129498	42	3083.29	88	cellular organisms	Bacteria	NA	NA	NA	NA	NA	Proteobacteria	delta/epsilon subdivisions
	D	1	Burkholderia ambifaria AMMD	339670	4.63506	309	43158	14	3082.71	89	cellular organisms	Bacteria	Burkholderia ambifaria AMMD	NA	NA	NA	NA	Proteobacteria	NA
	D	1	Mamestra configurata nucleopolyhedrovirus A	207830	4.60262	323	40052	13	3080.92	90	dsDNA viruses, no RNA stage	Viruses	NA	NA	NA	NA	NA	NA	NA
	D	1	Microscilla marina ATCC 23134	313606	5.31386	121	205995	67	3074.55	91	cellular organisms	Bacteria	FCB group	NA	Bacteroidetes/Chlorobi group	Microscilla marina ATCC 23134	NA	Bacteroidetes	NA
	U	0	Ehrlichia muris	35795	3.4853	555	3057	1	3057	92	cellular organisms	Bacteria	NA	Proteobacteria	Alphaproteobacteria	Rickettsiales	Anaplasmataceae	Ehrlichia	Ehrlichia muris
	D	1	Methanospirillum hungatei JF-1	323259	4.56409	336	36651	12	3054.25	93	cellular organisms	Archaea	Methanospirillum hungatei JF-1	NA	NA	NA	NA	Euryarchaeota	NA
	D	1	Rhizobium	379	4.73894	276	54820	18	3045.56	94	cellular organisms	Bacteria	Rhizobium/Agrobacterium group	NA	NA	NA	NA	Proteobacteria	NA
	D	1	Streptococcus pyogenes	1314	5.23879	137	173296	57	3040.28	95	cellular organisms	Bacteria	Terrabacteria group	NA	NA	NA	NA	Firmicutes	NA
	D	1	Scheffersomyces stipitis CBS 6054	322104	5.22133	143	166469	55	3026.71	96	cellular organisms	Eukaryota	Opisthokonta	Fungi	saccharomyceta	Scheffersomyces stipitis CBS 6054	NA	Ascomycota	Saccharomycotina
	U	0	Chlorobium limicola	1092	3.78183	508	6051	2	3025.5	97	cellular organisms	Bacteria	FCB group	Chlorobi	Chlorobia	Chlorobiales	Chlorobiaceae	Chlorobium	Chlorobium limicola
	D	1	Mycobacterium tuberculosis C	348776	4.59142	326	39032	13	3002.46	98	cellular organisms	Bacteria	Terrabacteria group	NA	Mycobacterium tuberculosis C	NA	NA	Actinobacteria	NA
	U	0	Oscillatoriaceae	313612	4.43061	380	26953	9	2994.78	99	cellular organisms	Bacteria	Terrabacteria group	Cyanobacteria	NA	Oscillatoriales	Oscillatoriaceae	Lyngbya	Lyngbya sp. PCC 8106
	D	1	Lawsonia intracellularis	29546	5.11978	170	131760	44	2994.55	100	cellular organisms	Bacteria	NA	NA	NA	NA	NA	Proteobacteria	delta/epsilon subdivisions
	U	0	Capra hircus papillomavirus 1	338903	3.951	482	8933	3	2977.67	101	dsDNA viruses, no RNA stage	Viruses	Capra hircus papillomavirus 1	NA	NA	NA	Papillomaviridae	Phipapillomavirus	Phipapillomavirus 1
	D	1	Clostridium perfringens SM101	289380	5.18537	152	153240	52	2946.92	102	cellular organisms	Bacteria	Terrabacteria group	NA	Clostridium perfringens SM101	NA	NA	Firmicutes	NA
	D	1	Serratia proteamaculans 568	399741	4.64446	300	44102	15	2940.13	103	cellular organisms	Bacteria	Serratia proteamaculans 568	NA	NA	NA	NA	Proteobacteria	NA
	U	0	Enterobacteria phage M11	74336	3.76856	510	5869	2	2934.5	104	ssRNA viruses	Viruses	ssRNA positive-strand viruses, no DNA stage	NA	NA	NA	Leviviridae	Allolevivirus	Escherichia virus Qbeta
	D	1	Hyperthermus butylicus DSM 5456	415426	4.72088	279	52587	18	2921.5	105	cellular organisms	Archaea	TACK group	NA	Hyperthermus butylicus DSM 5456	NA	NA	Crenarchaeota	NA
	D	1	Candidatus Ruthia magnifica	386487	4.86341	235	73014	25	2920.56	106	cellular organisms	Bacteria	unclassified Gammaproteobacteria	NA	sulfur-oxidizing symbionts	NA	NA	Proteobacteria	NA
	D	1	Clostridium perfringens	1502	5.31526	120	206661	71	2910.72	107	cellular organisms	Bacteria	Terrabacteria group	NA	NA	NA	NA	Firmicutes	NA
	D	1	Burkholderia mallei NCTC 10247	13373	4.64003	304	43655	15	2910.33	108	cellular organisms	Bacteria	NA	NA	NA	NA	NA	Proteobacteria	NA
	D	1	Burkholderiaceae	106590	5.53487	56	342665	118	2903.94	109	cellular organisms	Bacteria	NA	NA	NA	NA	NA	Proteobacteria	NA
	D	1	Dictyostelium discoideum	44689	4.63836	306	43487	15	2899.13	110	cellular organisms	Eukaryota	Amoebozoa	NA	Mycetozoa	Dictyostelids	NA	NA	NA
	D	1	Desulfovibrio vulgaris DP4	391774	4.9536	216	89867	31	2898.94	111	cellular organisms	Bacteria	Desulfovibrio vulgaris DP4	NA	NA	NA	NA	Proteobacteria	delta/epsilon subdivisions
	D	1	Chlorobium ferrooxidans	84205	5.35954	107	228844	79	2896.76	112	cellular organisms	Bacteria	FCB group	NA	Bacteroidetes/Chlorobi group	Chlorobium/Pelodictyon group	NA	Chlorobi	NA
	D	1	Cupriavidus necator	106590	5.74023	23	549835	191	2878.72	113	cellular organisms	Bacteria	NA	NA	NA	NA	NA	Proteobacteria	NA
	D	1	Mycobacterium	1763	5.96018	8	912394	322	2833.52	114	cellular organisms	Bacteria	Terrabacteria group	NA	NA	NA	NA	Actinobacteria	NA
	D	1	Mycobacterium avium	1764	5.28479	126	192661	69	2792.19	115	cellular organisms	Bacteria	Terrabacteria group	NA	NA	NA	NA	Actinobacteria	NA
	U	0	Methanococcus	2184	4.04595	464	11116	4	2779	116	cellular organisms	Archaea	NA	Euryarchaeota	Methanococci	Methanococcales	Methanococcaceae	Methanococcus	NA
	U	0	Corynebacterium efficiens	152794	3.74351	512	5540	2	2770	117	cellular organisms	Bacteria	Terrabacteria group	Actinobacteria	Actinobacteria	Corynebacteriales	Corynebacteriaceae	Corynebacterium	Corynebacterium efficiens
	D	1	Cytophaga hutchinsonii ATCC 33406	269798	4.80386	256	63659	23	2767.78	118	cellular organisms	Bacteria	FCB group	NA	Bacteroidetes/Chlorobi group	Cytophaga hutchinsonii ATCC 33406	NA	Bacteroidetes	NA
	U	0	Trichormus variabilis	264691	3.74249	513	5527	2	2763.5	119	cellular organisms	Bacteria	Terrabacteria group	Cyanobacteria	NA	Nostocales	Nostocaceae	Trichormus	Trichormus variabilis
	D	1	Alcanivorax borkumensis SK2	393595	4.74152	275	55147	20	2757.35	120	cellular organisms	Bacteria	Alcanivorax borkumensis SK2	NA	NA	NA	NA	Proteobacteria	NA
	D	1	Psychroflexus torquis	57029	5.25897	134	181541	66	2750.62	121	cellular organisms	Bacteria	FCB group	NA	Bacteroidetes/Chlorobi group	NA	NA	Bacteroidetes	NA
	D	1	Mariprofundus ferrooxydans PV-1	314345	4.64329	301	43984	16	2749	122	cellular organisms	Bacteria	Mariprofundus ferrooxydans PV-1	NA	NA	NA	NA	Proteobacteria	NA
	D	1	Roseobacter denitrificans OCh 114	375451	4.83517	246	68418	25	2736.72	123	cellular organisms	Bacteria	Roseobacter denitrificans OCh 114	NA	NA	NA	NA	Proteobacteria	NA
	D	1	Bacillus sp. B14905	388400	4.58288	328	38272	14	2733.71	124	cellular organisms	Bacteria	Terrabacteria group	NA	NA	NA	NA	Firmicutes	NA
	D	1	Actinobacillus pleuropneumoniae	715	4.71518	281	51902	19	2731.68	125	cellular organisms	Bacteria	NA	NA	NA	NA	NA	Proteobacteria	NA
	D	1	Dictyostelium discoideum AX4	352472	4.69162	287	49161	18	2731.17	126	cellular organisms	Eukaryota	Amoebozoa	NA	Mycetozoa	Dictyostelids	Dictyostelium discoideum AX4	NA	NA
	D	1	Saccharomyces cerevisiae	4932	5.04662	189	111332	41	2715.41	127	cellular organisms	Eukaryota	Opisthokonta	Fungi	saccharomyceta	NA	NA	Ascomycota	Saccharomycotina
	D	1	Mycobacterium smegmatis	1772	5.88538	9	768040	284	2704.37	128	cellular organisms	Bacteria	Terrabacteria group	NA	NA	NA	NA	Actinobacteria	NA
	D	1	Yersinia pestis	631	4.93491	221	86082	32	2690.06	129	cellular organisms	Bacteria	NA	NA	NA	NA	NA	Proteobacteria	NA
	D	1	Ruegeria sp. TM1040	292414	4.74887	271	56088	21	2670.86	130	cellular organisms	Bacteria	NA	NA	NA	NA	NA	Proteobacteria	NA
	D	1	Metallosphaera sedula	43687	5.26469	130	183944	69	2665.86	131	cellular organisms	Archaea	TACK group	NA	NA	NA	NA	Crenarchaeota	NA
	D	1	Campylobacter	194	4.78737	261	61287	23	2664.65	132	cellular organisms	Bacteria	NA	NA	NA	NA	NA	Proteobacteria	delta/epsilon subdivisions
	D	1	Salinispora tropica	168695	5.36863	104	233683	88	2655.49	133	cellular organisms	Bacteria	Terrabacteria group	NA	NA	NA	NA	Actinobacteria	NA
	D	1	Aspergillus clavatus NRRL 1	344612	6.21827	1	1652977	623	2653.25	134	cellular organisms	Eukaryota	Opisthokonta	Fungi	saccharomyceta	leotiomyceta	Aspergillus clavatus NRRL 1	Ascomycota	Pezizomycotina
	D	1	Rhodobacter sphaeroides	1063	5.01298	195	103033	39	2641.87	135	cellular organisms	Bacteria	NA	NA	NA	NA	NA	Proteobacteria	NA
	D	1	Rhodopseudomonas palustris HaA2	316058	4.98943	202	97595	37	2637.7	136	cellular organisms	Bacteria	Rhodopseudomonas palustris HaA2	NA	NA	NA	NA	Proteobacteria	NA
	D	1	Ranid herpesvirus 1	85655	4.6758	291	47402	18	2633.44	137	dsDNA viruses, no RNA stage	Viruses	NA	NA	NA	NA	NA	NA	NA
	D	1	Mycobacterium ulcerans	1809	5.54695	55	352331	134	2629.34	138	cellular organisms	Bacteria	Terrabacteria group	NA	NA	NA	NA	Actinobacteria	NA
	D	1	Trichomonas vaginalis G3	412133	6.15885	3	1441612	550	2621.11	139	cellular organisms	Eukaryota	Parabasalia	NA	Trichomonas vaginalis G3	NA	NA	NA	NA
	D	1	Frankia	1854	5.69236	28	492450	188	2619.41	140	cellular organisms	Bacteria	Terrabacteria group	NA	NA	NA	NA	Actinobacteria	NA
	D	1	Mycobacterium ulcerans Agy99	362242	5.20323	148	159674	61	2617.61	141	cellular organisms	Bacteria	Terrabacteria group	NA	Mycobacterium ulcerans Agy99	NA	NA	Actinobacteria	NA
	D	1	marine gamma proteobacterium HTCC2080	247639	5.63101	43	427576	164	2607.17	142	cellular organisms	Bacteria	unclassified Halieaceae	NA	NA	NA	NA	Proteobacteria	NA
	D	1	delta proteobacterium MLMS-1	262489	5.59497	49	393523	151	2606.11	143	cellular organisms	Bacteria	unclassified Deltaproteobacteria	NA	unclassified Deltaproteobacteria (miscellaneous)	NA	NA	Proteobacteria	delta/epsilon subdivisions
	U	0	Capronia pilosella	45095	4.318	414	20797	8	2599.62	144	cellular organisms	Eukaryota	Opisthokonta	Ascomycota	Eurotiomycetes	Chaetothyriales	Herpotrichiellaceae	Capronia	Capronia pilosella
	D	1	uncultured archaeon GZfos28B8	285358	4.61896	315	41587	16	2599.19	145	cellular organisms	Archaea	environmental samples	NA	NA	NA	NA	NA	NA
	U	0	Canine distemper virus strain Onderstepoort	11233	3.71416	516	5178	2	2589	146	ssRNA viruses	Viruses	ssRNA negative-strand viruses	NA	NA	Mononegavirales	Paramyxoviridae	Morbillivirus	Canine morbillivirus
	D	1	Burkholderia	292	5.19061	150	155101	60	2585.02	147	cellular organisms	Bacteria	NA	NA	NA	NA	NA	Proteobacteria	NA
	D	1	Lactococcus lactis	1358	5.12451	168	133202	52	2561.58	148	cellular organisms	Bacteria	Terrabacteria group	NA	NA	NA	NA	Firmicutes	NA
	D	1	Porcine enteric sapovirus	106333	4.40725	386	25542	10	2554.2	149	ssRNA viruses	Viruses	ssRNA positive-strand viruses, no DNA stage	NA	Sapovirus GIII	Porcine enteric sapovirus	NA	NA	NA
	D	1	Arthrobacter sp. FB24	290399	4.9712	210	93583	37	2529.27	150	cellular organisms	Bacteria	Terrabacteria group	NA	NA	NA	NA	Actinobacteria	NA
	D	1	Francisella tularensis	263	5.15706	160	143569	57	2518.75	151	cellular organisms	Bacteria	NA	NA	NA	NA	NA	Proteobacteria	NA
	U	0	Bdellovibrio phage phiMH2K	145579	4.00294	471	10068	4	2517	152	ssDNA viruses	Viruses	Bdellovibrio phage phiMH2K	NA	NA	NA	Microviridae	Bdellomicrovirus	Bdellovibrio virus MH2K
	D	1	Guillardia theta	55529	4.63001	313	42659	17	2509.35	153	cellular organisms	Eukaryota	NA	NA	NA	NA	NA	NA	NA
	D	1	Cryptosporidium parvum Iowa II	5807	4.47795	363	30057	12	2504.75	154	cellular organisms	Eukaryota	Alveolata	NA	NA	NA	NA	Apicomplexa	NA
	U	0	Acinetobacter baumannii 6013150	525243	3.6994	517	5005	2	2502.5	155	cellular organisms	Bacteria	Acinetobacter baumannii 6013150	Proteobacteria	Gammaproteobacteria	Pseudomonadales	Moraxellaceae	Acinetobacter	Acinetobacter baumannii
	D	1	Flavobacteria bacterium BBFL7	156586	5.30983	123	204096	82	2488.98	156	cellular organisms	Bacteria	FCB group	NA	Bacteroidetes/Chlorobi group	unclassified Flavobacteriia	NA	Bacteroidetes	NA
	U	0	Aichi virus 1	1313215	3.69679	518	4975	2	2487.5	157	ssRNA viruses	Viruses	ssRNA positive-strand viruses, no DNA stage	NA	NA	Picornavirales	Picornaviridae	Kobuvirus	Aichivirus A
	D	1	Pseudomonas entomophila	312306	5.76249	17	578752	234	2473.3	158	cellular organisms	Bacteria	NA	NA	NA	NA	NA	Proteobacteria	NA
	D	1	Jannaschia sp. CCS1	290400	5.65743	33	454393	184	2469.53	159	cellular organisms	Bacteria	NA	NA	NA	NA	NA	Proteobacteria	NA
	D	1	Lactobacillus casei group	1582	4.89763	229	79000	32	2468.75	160	cellular organisms	Bacteria	Terrabacteria group	NA	NA	NA	NA	Firmicutes	NA
	D	1	Salinispora arenicola	168697	5.63777	41	434277	176	2467.48	161	cellular organisms	Bacteria	Terrabacteria group	NA	NA	NA	NA	Actinobacteria	NA
	D	1	Anaeromyxobacter sp. Fw109-5	404589	5.69515	27	495617	201	2465.76	162	cellular organisms	Bacteria	NA	NA	NA	NA	NA	Proteobacteria	delta/epsilon subdivisions
	D	1	Burkholderia mallei	13373	4.64673	298	44333	18	2462.94	163	cellular organisms	Bacteria	NA	NA	NA	NA	NA	Proteobacteria	NA
	D	1	Leishmania major strain Friedlin	347515	5.99547	6	989619	402	2461.74	164	cellular organisms	Eukaryota	Euglenozoa	NA	Leishmania major strain Friedlin	NA	NA	NA	NA
	D	1	Prochlorococcus marinus	1219	5.51806	60	329654	134	2460.1	165	cellular organisms	Bacteria	Terrabacteria group	NA	Cyanobacteria/Melainabacteria group	NA	NA	Cyanobacteria	NA
	D	1	Parvibaculum lavamentivorans	256618	5.48378	67	304636	124	2456.74	166	cellular organisms	Bacteria	NA	NA	NA	NA	NA	Proteobacteria	NA
	D	1	Staphylothermus marinus	2280	5.10592	177	127621	52	2454.25	167	cellular organisms	Archaea	TACK group	NA	NA	NA	NA	Crenarchaeota	NA
	D	1	Nocardioides sp. JS614	196162	4.53543	346	34311	14	2450.79	168	cellular organisms	Bacteria	Terrabacteria group	NA	NA	NA	NA	Actinobacteria	NA
	D	1	Rhodobacterales bacterium HTCC2255	367336	5.37565	102	237490	97	2448.35	169	cellular organisms	Bacteria	unclassified Rhodobacterales	NA	NA	NA	NA	Proteobacteria	NA
	D	1	Sphingomonas wittichii RW1	392499	4.86572	233	73404	30	2446.8	170	cellular organisms	Bacteria	Sphingomonas wittichii RW1	NA	NA	NA	NA	Proteobacteria	NA
	D	1	Gallid alphaherpesvirus 2	10390	4.5638	337	36627	15	2441.8	171	dsDNA viruses, no RNA stage	Viruses	NA	NA	NA	NA	NA	NA	NA
	D	1	Sorangium cellulosum	56	4.28941	421	19472	8	2434	172	cellular organisms	Bacteria	NA	NA	NA	NA	NA	Proteobacteria	delta/epsilon subdivisions
	D	1	Ralstonia eutropha H16	381666	5.23708	139	172614	71	2431.18	173	cellular organisms	Bacteria	Ralstonia eutropha H16	NA	NA	NA	NA	Proteobacteria	NA
	U	0	Percursaria percursa	153906	3.86189	491	7276	3	2425.33	174	cellular organisms	Eukaryota	NA	Chlorophyta	Ulvophyceae	Ulvales	Kornmanniaceae	Percursaria	Percursaria percursa
	D	1	Candidatus Koribacter versatilis Ellin345	204669	4.90226	227	79848	33	2419.64	175	cellular organisms	Bacteria	Candidatus Koribacter versatilis Ellin345	NA	NA	NA	NA	Acidobacteria	NA
	D	1	Mycobacterium sp. JLS	164757	5.33308	117	215320	89	2419.33	176	cellular organisms	Bacteria	Terrabacteria group	NA	NA	NA	NA	Actinobacteria	NA
	D	1	Pseudomonas fluorescens	294	4.61331	318	41050	17	2414.71	177	cellular organisms	Bacteria	NA	NA	NA	NA	NA	Proteobacteria	NA
	D	1	Campylobacter curvus	200	4.85989	239	72426	30	2414.2	178	cellular organisms	Bacteria	NA	NA	NA	NA	NA	Proteobacteria	delta/epsilon subdivisions
	D	1	Yersinia	629	4.46151	370	28941	12	2411.75	179	cellular organisms	Bacteria	NA	NA	NA	NA	NA	Proteobacteria	NA
	U	0	Burkholderia contaminans	292	3.68323	520	4822	2	2411	180	cellular organisms	Bacteria	NA	Proteobacteria	Betaproteobacteria	Burkholderiales	Burkholderiaceae	Burkholderia	Burkholderia cepacia
	D	1	Trypanosoma brucei brucei TREU927	5691	5.74489	20	555759	231	2405.88	181	cellular organisms	Eukaryota	Euglenozoa	NA	NA	NA	NA	NA	NA
	D	1	Synechococcus sp. RS9916	221359	5.41719	89	261331	109	2397.53	182	cellular organisms	Bacteria	Terrabacteria group	NA	Cyanobacteria/Melainabacteria group	NA	NA	Cyanobacteria	NA
	D	1	Rhodococcus jostii	101510	5.69076	29	490639	205	2393.36	183	cellular organisms	Bacteria	Terrabacteria group	NA	Rhodococcus jostii RHA1	NA	NA	Actinobacteria	NA
	D	1	Herpetosiphon aurantiacus DSM 785	316274	5.72108	25	526111	220	2391.41	184	cellular organisms	Bacteria	Terrabacteria group	NA	Herpetosiphon aurantiacus DSM 785	NA	NA	Chloroflexi	NA
	U	0	NADPH] large chain precursor	314266	3.67888	523	4774	2	2387	185	cellular organisms	Bacteria	NA	Proteobacteria	Alphaproteobacteria	Sphingomonadales	Sphingomonadaceae	Sphingomonas	Sphingomonas sp. SKA58
	D	1	Psychrobacter sp. PRwf-1	349106	5.35551	109	226728	95	2386.61	186	cellular organisms	Bacteria	NA	NA	NA	NA	NA	Proteobacteria	NA
	D	1	Aspergillus terreus NIH2624	341663	6.06764	5	1168533	490	2384.76	187	cellular organisms	Eukaryota	Opisthokonta	Fungi	saccharomyceta	leotiomyceta	Aspergillus terreus NIH2624	Ascomycota	Pezizomycotina
	D	1	Ostreococcus tauri	70448	6.1293	4	1346796	567	2375.3	188	cellular organisms	Eukaryota	prasinophytes	Viridiplantae	NA	NA	NA	Chlorophyta	NA
	D	1	Salinispora	168694	5.35336	112	225613	95	2374.87	189	cellular organisms	Bacteria	Terrabacteria group	NA	NA	NA	NA	Actinobacteria	NA
	D	1	Burkholderia multivorans	87883	5.66009	32	457184	193	2368.83	190	cellular organisms	Bacteria	NA	NA	NA	NA	NA	Proteobacteria	NA
	D	1	Burkholderia pseudomallei	28450	5.45144	81	282775	120	2356.46	191	cellular organisms	Bacteria	NA	NA	NA	NA	NA	Proteobacteria	NA
	D	1	Fervidobacterium nodosum	2424	4.98459	204	96513	41	2353.98	192	cellular organisms	Bacteria	NA	NA	NA	NA	NA	Thermotogae	NA
	D	1	Acidovorax citrulli	80869	5.6994	26	500499	213	2349.76	193	cellular organisms	Bacteria	NA	NA	NA	NA	NA	Proteobacteria	NA
	D	1	Cryptococcus neoformans var. neoformans JEC21	214684	5.31	122	204175	87	2346.84	194	cellular organisms	Eukaryota	Opisthokonta	Fungi	Cryptococcus neoformans species complex	Cryptococcus neoformans var. neoformans JEC21	NA	Basidiomycota	Agaricomycotina
	D	1	Shigella flexneri	623	5.16191	159	145180	62	2341.61	195	cellular organisms	Bacteria	NA	NA	NA	NA	NA	Proteobacteria	NA
	D	1	Leptospira borgpetersenii	174	5.22065	144	166208	71	2340.96	196	cellular organisms	Bacteria	Leptospirales	NA	NA	NA	NA	Spirochaetes	NA
	D	1	Burkholderia cenocepacia	95486	5.6382	40	434709	186	2337.15	197	cellular organisms	Bacteria	NA	NA	NA	NA	NA	Proteobacteria	NA
	D	1	Human poliovirus 2	12083	3.97072	477	9348	4	2337	198	ssRNA viruses	Viruses	ssRNA positive-strand viruses, no DNA stage	NA	Human poliovirus 2	NA	NA	NA	NA
	D	1	Desulfococcus oleovorans Hxd3	96561	4.48202	360	30340	13	2333.85	199	cellular organisms	Bacteria	Desulfococcus oleovorans Hxd3	NA	NA	NA	NA	Proteobacteria	delta/epsilon subdivisions
	D	1	Stigmatella aurantiaca DW4/3-1	378806	5.74728	18	558826	240	2328.44	200	cellular organisms	Bacteria	Stigmatella aurantiaca DW4/3-1	NA	NA	NA	NA	Proteobacteria	delta/epsilon subdivisions
	U	0	Sapovirus Hu/Koblenz/01/DE	171410	3.66764	525	4652	2	2326	201	ssRNA viruses	Viruses	ssRNA positive-strand viruses, no DNA stage	NA	NA	NA	Caliciviridae	Sapovirus	Sapporo virus
	U	0	Sapovirus Hu/Leonberg/4790/2002/DEU	412468	3.66764	526	4652	2	2326	202	ssRNA viruses	Viruses	ssRNA positive-strand viruses, no DNA stage	NA	NA	NA	Caliciviridae	Sapovirus	Sapporo virus
	U	0	Sapovirus Hu/GI/New Delhi/180/IND	388073	3.66764	527	4652	2	2326	203	ssRNA viruses	Viruses	ssRNA positive-strand viruses, no DNA stage	NA	NA	NA	Caliciviridae	Sapovirus	Sapporo virus
	U	0	Sapovirus Hu/GI/New Delhi/217/IND	388071	3.66764	528	4652	2	2326	204	ssRNA viruses	Viruses	ssRNA positive-strand viruses, no DNA stage	NA	NA	NA	Caliciviridae	Sapovirus	Sapporo virus
	U	0	Sapovirus Hu/BA1443	171662	3.66764	529	4652	2	2326	205	ssRNA viruses	Viruses	ssRNA positive-strand viruses, no DNA stage	NA	NA	NA	Caliciviridae	Sapovirus	Sapporo virus
	U	0	Sapporo virus	95342	3.66764	530	4652	2	2326	206	ssRNA viruses	Viruses	ssRNA positive-strand viruses, no DNA stage	NA	NA	NA	Caliciviridae	Sapovirus	Sapporo virus
	U	0	Sapovirus Hu/Mex14296/2000/Mex	215289	3.66764	531	4652	2	2326	207	ssRNA viruses	Viruses	ssRNA positive-strand viruses, no DNA stage	NA	NA	NA	Caliciviridae	Sapovirus	Sapporo virus
	U	0	Sapovirus Hu/Mex11859/1999/Mex	215288	3.66764	532	4652	2	2326	208	ssRNA viruses	Viruses	ssRNA positive-strand viruses, no DNA stage	NA	NA	NA	Caliciviridae	Sapovirus	Sapporo virus
	U	0	Sapovirus Hu/Mex270/1990/Mex	215282	3.66764	533	4652	2	2326	209	ssRNA viruses	Viruses	ssRNA positive-strand viruses, no DNA stage	NA	NA	NA	Caliciviridae	Sapovirus	Sapporo virus
	U	0	Sapovirus Hu/Madrid01/97/SP	197873	3.66764	534	4652	2	2326	210	ssRNA viruses	Viruses	ssRNA positive-strand viruses, no DNA stage	NA	NA	NA	Caliciviridae	Sapovirus	Sapporo virus
	D	1	Mycobacterium vanbaalenii	110539	5.59351	50	392199	169	2320.7	211	cellular organisms	Bacteria	Terrabacteria group	NA	NA	NA	NA	Actinobacteria	NA
	D	1	Lachnoclostridium phytofermentans	66219	5.42215	87	264332	114	2318.7	212	cellular organisms	Bacteria	Terrabacteria group	NA	NA	NA	NA	Firmicutes	NA
	D	1	Coprinopsis cinerea okayama7#130	240176	5.85147	10	710342	307	2313.82	213	cellular organisms	Eukaryota	Opisthokonta	Fungi	Coprinopsis cinerea okayama7#130	NA	NA	Basidiomycota	Agaricomycotina
	D	1	Acidothermus cellulolyticus 11B	351607	4.51029	354	32381	14	2312.93	214	cellular organisms	Bacteria	Terrabacteria group	NA	Acidothermus cellulolyticus 11B	NA	NA	Actinobacteria	NA
	D	1	synthetic construct	32630	5.23789	138	172938	75	2305.84	215	other sequences	NA	artificial sequences	NA	NA	NA	NA	NA	NA
	D	1	Lactobacillus reuteri	1598	5.07878	181	119888	52	2305.54	216	cellular organisms	Bacteria	Terrabacteria group	NA	NA	NA	NA	Firmicutes	NA
	D	1	Roseiflexus sp. RS-1	357808	5.62956	44	426148	186	2291.12	217	cellular organisms	Bacteria	Terrabacteria group	NA	NA	NA	NA	Chloroflexi	NA
	D	1	Rhizobium leguminosarum	384	5.77617	16	597266	261	2288.38	218	cellular organisms	Bacteria	Rhizobium/Agrobacterium group	NA	NA	NA	NA	Proteobacteria	NA
	D	1	Podospora anserina S mat+	5145	4.65997	294	45706	20	2285.3	219	cellular organisms	Eukaryota	Opisthokonta	Fungi	saccharomyceta	leotiomyceta	sordariomyceta	Ascomycota	Pezizomycotina
	D	1	Parastagonospora nodorum SN15	321614	5.96931	7	931772	408	2283.75	220	cellular organisms	Eukaryota	Opisthokonta	Fungi	saccharomyceta	leotiomyceta	dothideomyceta	Ascomycota	Pezizomycotina
	D	1	Vibrio alginolyticus	663	5.3493	115	223514	98	2280.76	221	cellular organisms	Bacteria	NA	NA	NA	NA	NA	Proteobacteria	NA
	D	1	Clostridioides difficile	1496	4.63668	307	43319	19	2279.95	222	cellular organisms	Bacteria	Terrabacteria group	NA	NA	NA	NA	Firmicutes	NA
	D	1	Parvibaculum lavamentivorans DS-1	402881	4.63606	308	43257	19	2276.68	223	cellular organisms	Bacteria	Parvibaculum lavamentivorans DS-1	NA	NA	NA	NA	Proteobacteria	NA
	D	1	Vibrio cholerae NCTC 8457	417399	4.53256	348	34085	15	2272.33	224	cellular organisms	Bacteria	Vibrio cholerae NCTC 8457	NA	NA	NA	NA	Proteobacteria	NA
	D	1	Candidatus Koribacter versatilis	204669	5.64185	38	438378	193	2271.39	225	cellular organisms	Bacteria	Candidatus Koribacter versatilis Ellin345	NA	NA	NA	NA	Acidobacteria	NA
	D	1	Escherichia coli APEC O1	405955	4.77089	264	59005	26	2269.42	226	cellular organisms	Bacteria	Escherichia coli APEC O1	NA	NA	NA	NA	Proteobacteria	NA
	D	1	Labrenzia aggregata	187304	5.67959	30	478183	211	2266.27	227	cellular organisms	Bacteria	NA	NA	NA	NA	NA	Proteobacteria	NA
	D	1	Pseudomonas entomophila L48	384676	4.75316	270	56645	25	2265.8	228	cellular organisms	Bacteria	Pseudomonas entomophila L48	NA	NA	NA	NA	Proteobacteria	NA
	U	0	Salmonella enterica subsp. enterica serovar Paratyphi A	54388	3.35507	560	2265	1	2265	229	cellular organisms	Bacteria	Salmonella enterica subsp. enterica serovar Paratyphi A	Proteobacteria	Gammaproteobacteria	Enterobacterales	Enterobacteriaceae	Salmonella	Salmonella enterica
	D	1	Paraburkholderia phytofirmans PsJN	398527	4.53112	349	33972	15	2264.8	230	cellular organisms	Bacteria	Paraburkholderia phytofirmans PsJN	NA	NA	NA	NA	Proteobacteria	NA
	D	1	Candida glabrata CBS 138	5478	5.11813	172	131260	58	2263.1	231	cellular organisms	Eukaryota	Opisthokonta	Fungi	saccharomyceta	Nakaseomyces/Candida clade	NA	Ascomycota	Saccharomycotina
	D	1	Trypanosoma brucei	5691	4.35286	400	22535	10	2253.5	232	cellular organisms	Eukaryota	Euglenozoa	NA	NA	NA	NA	NA	NA
	U	0	Lactobacillus phage phig1e	52979	3.65302	536	4498	2	2249	233	dsDNA viruses, no RNA stage	Viruses	unclassified Siphoviridae	NA	NA	Caudovirales	Siphoviridae	NA	Lactobacillus phage phig1e
	U	0	Polysphondylium pallidum	13642	3.65244	537	4492	2	2246	234	cellular organisms	Eukaryota	Amoebozoa	NA	NA	Acytosteliales	Acytosteliaceae	Heterostelium	Heterostelium pallidum
	D	1	Staphylococcus aureus	1280	4.6301	312	42668	19	2245.68	235	cellular organisms	Bacteria	Terrabacteria group	NA	NA	NA	NA	Firmicutes	NA
	D	1	Aspergillus nidulans	162425	4.58136	329	38138	17	2243.41	236	cellular organisms	Eukaryota	Opisthokonta	Fungi	saccharomyceta	leotiomyceta	NA	Ascomycota	Pezizomycotina
	D	1	Stappia aggregata IAM 12614	384765	5.01342	194	103138	46	2242.13	237	cellular organisms	Bacteria	Labrenzia aggregata IAM 12614	NA	NA	NA	NA	Proteobacteria	NA
	D	1	Rhizobium leguminosarum bv. viciae 3841	216596	5.17641	155	150111	67	2240.46	238	cellular organisms	Bacteria	Rhizobium/Agrobacterium group	NA	Rhizobium leguminosarum bv. viciae	Rhizobium leguminosarum bv. viciae 3841	NA	Proteobacteria	NA
	U	0	unclassified Porticoccaceae	314287	3.6507	538	4474	2	2237	239	cellular organisms	Bacteria	unclassified Porticoccaceae	Proteobacteria	Gammaproteobacteria	Cellvibrionales	Porticoccaceae	NA	gamma proteobacterium HTCC2207
	D	1	Neisseria meningitidis	487	5.08106	180	120519	54	2231.83	240	cellular organisms	Bacteria	NA	NA	NA	NA	NA	Proteobacteria	NA
	D	1	Leptospira borgpetersenii serovar Hardjo-bovis str. JB197	355277	4.52368	350	33395	15	2226.33	241	cellular organisms	Bacteria	Leptospirales	NA	Leptospira borgpetersenii serovar Hardjo-bovis	Leptospira borgpetersenii serovar Hardjo-bovis str. JB197	NA	Spirochaetes	NA
	D	1	Streptococcus sanguinis	1305	5.17974	154	151264	68	2224.47	242	cellular organisms	Bacteria	Terrabacteria group	NA	NA	NA	NA	Firmicutes	NA
	U	0	Haemophilus	724	3.34577	561	2217	1	2217	243	cellular organisms	Bacteria	NA	Proteobacteria	Gammaproteobacteria	Pasteurellales	Pasteurellaceae	Haemophilus	NA
	D	1	Pseudomonas aeruginosa	287	5.78182	15	605093	273	2216.46	244	cellular organisms	Bacteria	NA	NA	NA	NA	NA	Proteobacteria	NA
	D	1	Chloroflexus aggregans	152260	5.52746	58	336867	152	2216.23	245	cellular organisms	Bacteria	Terrabacteria group	NA	NA	NA	NA	Chloroflexi	NA
	D	1	Sphingomonas	13687	5.11638	173	130730	59	2215.76	246	cellular organisms	Bacteria	NA	NA	NA	NA	NA	Proteobacteria	NA
	D	1	Enterobacteriaceae	543	5.31764	119	207797	94	2210.61	247	cellular organisms	Bacteria	NA	NA	NA	NA	NA	Proteobacteria	NA
	D	1	Hepatitis C virus	11103	4.79126	259	61838	28	2208.5	248	ssRNA viruses	Viruses	ssRNA positive-strand viruses, no DNA stage	NA	NA	NA	NA	NA	NA
	D	1	Frankia alni	1859	5.61011	47	407485	185	2202.62	249	cellular organisms	Bacteria	Terrabacteria group	NA	NA	NA	NA	Actinobacteria	NA
	D	1	Stigmatella aurantiaca	41	5.74548	19	556517	253	2199.67	250	cellular organisms	Bacteria	NA	NA	NA	NA	NA	Proteobacteria	delta/epsilon subdivisions
	D	1	Clostridiales	1496	5.22274	142	167010	76	2197.5	251	cellular organisms	Bacteria	Terrabacteria group	NA	NA	NA	NA	Firmicutes	NA
	D	1	Paraburkholderia xenovorans	36873	5.4457	84	279059	127	2197.31	252	cellular organisms	Bacteria	NA	NA	NA	NA	NA	Proteobacteria	NA
	D	1	Sulfurimonas denitrificans	39766	5.04942	188	112051	51	2197.08	253	cellular organisms	Bacteria	NA	NA	NA	NA	NA	Proteobacteria	delta/epsilon subdivisions
	D	1	Roseiflexus castenholzii	120962	5.64027	39	436789	199	2194.92	254	cellular organisms	Bacteria	Terrabacteria group	NA	NA	NA	NA	Chloroflexi	NA
	D	1	Sphingomonas wittichii	160791	5.48992	66	308970	141	2191.28	255	cellular organisms	Bacteria	NA	NA	NA	NA	NA	Proteobacteria	NA
	D	1	Aspergillus fischeri NRRL 181	331117	6.2074	2	1612144	736	2190.41	256	cellular organisms	Eukaryota	Opisthokonta	Fungi	saccharomyceta	leotiomyceta	Aspergillus fischeri NRRL 181	Ascomycota	Pezizomycotina
	D	1	Alcanivorax	59753	5.35332	113	225590	103	2190.19	257	cellular organisms	Bacteria	NA	NA	NA	NA	NA	Proteobacteria	NA
	D	1	Verminephrobacter eiseniae	364317	5.64334	36	439887	201	2188.49	258	cellular organisms	Bacteria	NA	NA	NA	NA	NA	Proteobacteria	NA
	D	1	Magnaporthe oryzae 70-15	242507	5.74136	22	551261	252	2187.54	259	cellular organisms	Eukaryota	Opisthokonta	Fungi	saccharomyceta	leotiomyceta	sordariomyceta	Ascomycota	Pezizomycotina
	D	1	Serratia proteamaculans	28151	5.47895	71	301267	138	2183.09	260	cellular organisms	Bacteria	NA	NA	NA	NA	NA	Proteobacteria	NA
	D	1	Francisella novicida	264	4.54302	343	34916	16	2182.25	261	cellular organisms	Bacteria	NA	NA	NA	NA	NA	Proteobacteria	NA
	D	1	Rhodococcus	1827	5.42467	86	265872	122	2179.28	262	cellular organisms	Bacteria	Terrabacteria group	NA	NA	NA	NA	Actinobacteria	NA
	U	0	Iris mild mosaic virus	206392	3.63859	539	4351	2	2175.5	263	ssRNA viruses	Viruses	ssRNA positive-strand viruses, no DNA stage	NA	NA	NA	Potyviridae	Potyvirus	Iris mild mosaic virus
	D	1	Paraburkholderia phymatum	148447	5.83975	11	691426	318	2174.3	264	cellular organisms	Bacteria	NA	NA	NA	NA	NA	Proteobacteria	NA
	D	1	Comamonas testosteroni	285	5.63342	42	429952	198	2171.47	265	cellular organisms	Bacteria	NA	NA	NA	NA	NA	Proteobacteria	NA
	U	0	Arthroderma otae CBS 113480	63405	3.63749	540	4340	2	2170	266	cellular organisms	Eukaryota	Opisthokonta	Ascomycota	Eurotiomycetes	Onygenales	Arthrodermataceae	Microsporum	Microsporum canis
	U	0	Trichophyton benhamiae CBS 112371	63400	3.63749	541	4340	2	2170	267	cellular organisms	Eukaryota	Opisthokonta	Ascomycota	Eurotiomycetes	Onygenales	Arthrodermataceae	Trichophyton	Trichophyton benhamiae
	D	1	Shewanella	22	5.06047	186	114941	53	2168.7	268	cellular organisms	Bacteria	NA	NA	NA	NA	NA	Proteobacteria	NA
	D	1	Polynucleobacter asymbioticus	312153	5.16868	157	147462	68	2168.56	269	cellular organisms	Bacteria	Polynucleobacter asymbioticus QLW-P1DMWA-1	NA	NA	NA	NA	Proteobacteria	NA
	D	1	Desulfococcus oleovorans	96561	5.45894	76	287701	133	2163.17	270	cellular organisms	Bacteria	Desulfococcus oleovorans Hxd3	NA	NA	NA	NA	Proteobacteria	delta/epsilon subdivisions
	D	1	Sinorhizobium	28105	5.45185	80	283039	131	2160.6	271	cellular organisms	Bacteria	Sinorhizobium/Ensifer group	NA	NA	NA	NA	Proteobacteria	NA
	D	1	Spiroplasma citri	2133	4.5386	344	34562	16	2160.12	272	cellular organisms	Bacteria	Terrabacteria group	NA	NA	NA	NA	Tenericutes	NA
	U	0	Canine adenovirus 2	10514	3.63528	542	4318	2	2159	273	dsDNA viruses, no RNA stage	Viruses	Canine adenovirus 2	NA	NA	NA	Adenoviridae	Mastadenovirus	Canine mastadenovirus A
	D	1	Bifidobacterium adolescentis ATCC 15703	367928	4.80893	255	64406	30	2146.87	274	cellular organisms	Bacteria	Terrabacteria group	NA	Bifidobacterium adolescentis ATCC 15703	NA	NA	Actinobacteria	NA
	D	1	Aeromonas hydrophila	644	5.55584	53	359617	169	2127.91	275	cellular organisms	Bacteria	NA	NA	NA	NA	NA	Proteobacteria	NA
	D	1	Microscilla marina	1027	5.59026	51	389276	183	2127.19	276	cellular organisms	Bacteria	FCB group	NA	Bacteroidetes/Chlorobi group	NA	NA	Bacteroidetes	NA
	D	1	Streptomyces ambofaciens	1889	5.29129	125	195564	92	2125.7	277	cellular organisms	Bacteria	Terrabacteria group	NA	NA	NA	NA	Actinobacteria	NA
	D	1	Synechococcus sp. BL107	313625	5.13283	166	135779	64	2121.55	278	cellular organisms	Bacteria	Terrabacteria group	NA	Cyanobacteria/Melainabacteria group	NA	NA	Cyanobacteria	NA
	D	1	Pelagibaca bermudensis	314265	5.668	31	465584	220	2116.29	279	cellular organisms	Bacteria	Pelagibaca bermudensis HTCC2601	NA	NA	NA	NA	Proteobacteria	NA
	D	1	Pseudomonas aeruginosa C3719	350704	4.47048	366	29545	14	2110.36	280	cellular organisms	Bacteria	Pseudomonas aeruginosa C3719	NA	NA	NA	NA	Proteobacteria	NA
	D	1	Burkholderia ambifaria	152480	5.65253	34	449291	213	2109.35	281	cellular organisms	Bacteria	NA	NA	NA	NA	NA	Proteobacteria	NA
	D	1	Paramecium tetraurelia strain d4-2	5888	5.47321	72	297309	141	2108.57	282	cellular organisms	Eukaryota	Alveolata	NA	Ciliophora	NA	NA	NA	Intramacronucleata
	D	1	Geobacillus stearothermophilus	1422	4.43783	376	27405	13	2108.08	283	cellular organisms	Bacteria	Terrabacteria group	NA	NA	NA	NA	Firmicutes	NA
	U	0	Nosema sp. BZ-2006b	413845	3.32387	563	2108	1	2108	284	cellular organisms	Eukaryota	Opisthokonta	Microsporidia	NA	NA	Nosematidae	Nosema	Nosema sp. BZ-2006b
	U	0	Nosema sp. BZ-2006e	415164	3.32387	564	2108	1	2108	285	cellular organisms	Eukaryota	Opisthokonta	Microsporidia	NA	NA	Nosematidae	Nosema	Nosema sp. BZ-2006e
	U	0	Nosema spodopterae	231490	3.32387	565	2108	1	2108	286	cellular organisms	Eukaryota	Opisthokonta	Microsporidia	NA	NA	Nosematidae	Nosema	Nosema spodopterae
	U	0	Nosema sp. BZ-2006c	413846	3.32387	566	2108	1	2108	287	cellular organisms	Eukaryota	Opisthokonta	Microsporidia	NA	NA	Nosematidae	Nosema	Nosema sp. BZ-2006c
	U	0	Nosema sp. BZ-2006d	415163	3.32387	567	2108	1	2108	288	cellular organisms	Eukaryota	Opisthokonta	Microsporidia	NA	NA	Nosematidae	Nosema	Nosema sp. BZ-2006d
	D	1	Pseudomonas putida	303	5.82474	13	667939	317	2107.06	289	cellular organisms	Bacteria	NA	NA	NA	NA	NA	Proteobacteria	NA
	D	1	Enterobacter sp. 638	399742	5.51092	62	324281	154	2105.72	290	cellular organisms	Bacteria	NA	NA	NA	NA	NA	Proteobacteria	NA
	U	0	FeFe] hydrogenase H-cluster maturation GTPase HydF	881	3.799	506	6295	3	2098.33	291	cellular organisms	Bacteria	NA	Proteobacteria	Deltaproteobacteria	Desulfovibrionales	Desulfovibrionaceae	Desulfovibrio	Desulfovibrio vulgaris
	D	1	Caldivirga maquilingensis IC-167	397948	4.40009	387	25124	12	2093.67	292	cellular organisms	Archaea	TACK group	NA	Caldivirga maquilingensis IC-167	NA	NA	Crenarchaeota	NA
	D	1	Myxococcus xanthus	34	5.8071	14	641350	307	2089.09	293	cellular organisms	Bacteria	NA	NA	NA	NA	NA	Proteobacteria	delta/epsilon subdivisions
	U	0	Monascus purpureus	5098	3.92163	484	8349	4	2087.25	294	cellular organisms	Eukaryota	Opisthokonta	Ascomycota	Eurotiomycetes	Eurotiales	Aspergillaceae	Monascus	Monascus purpureus
	D	1	Alteromonadales bacterium TW-7	156578	5.39746	96	249723	120	2081.03	295	cellular organisms	Bacteria	unclassified Alteromonadales	NA	NA	NA	NA	Proteobacteria	NA
	D	1	Streptomyces kanamyceticus	1967	4.61821	316	41515	20	2075.75	296	cellular organisms	Bacteria	Terrabacteria group	NA	NA	NA	NA	Actinobacteria	NA
	D	1	Hepatitis C virus subtype 6e	413255	4.39609	389	24894	12	2074.5	297	ssRNA viruses	Viruses	ssRNA positive-strand viruses, no DNA stage	NA	Hepatitis C virus genotype 6	Hepatitis C virus subtype 6e	NA	NA	NA
	D	1	Algoriphagus machipongonensis	388413	5.44968	82	281631	136	2070.82	298	cellular organisms	Bacteria	FCB group	NA	Bacteroidetes/Chlorobi group	NA	NA	Bacteroidetes	NA
	D	1	Paraburkholderia phytofirmans	261302	5.74413	21	554797	268	2070.14	299	cellular organisms	Bacteria	NA	NA	NA	NA	NA	Proteobacteria	NA
	D	1	Roseobacter denitrificans	2434	5.48184	68	303278	147	2063.12	300	cellular organisms	Bacteria	NA	NA	NA	NA	NA	Proteobacteria	NA
	U	0	Acinetobacter baumannii 25307_4	1310868	3.61532	547	4124	2	2062	301	cellular organisms	Bacteria	Acinetobacter baumannii 25307_4	Proteobacteria	Gammaproteobacteria	Pseudomonadales	Moraxellaceae	Acinetobacter	Acinetobacter baumannii
	D	1	Botrytis cinerea	40559	4.70949	283	51226	25	2049.04	302	cellular organisms	Eukaryota	Opisthokonta	Fungi	saccharomyceta	leotiomyceta	sordariomyceta	Ascomycota	Pezizomycotina
	D	1	Synechococcus phage syn9	382359	4.45756	371	28679	14	2048.5	303	dsDNA viruses, no RNA stage	Viruses	unclassified T4virus	NA	NA	NA	NA	NA	NA
	D	1	Fulvimarina pelagi	217511	5.40759	93	255616	125	2044.93	304	cellular organisms	Bacteria	NA	NA	NA	NA	NA	Proteobacteria	NA
	D	1	Haloquadratum walsbyi	293091	5.15538	161	143016	70	2043.09	305	cellular organisms	Archaea	NA	NA	NA	NA	NA	Euryarchaeota	NA
	D	1	Methylibium petroleiphilum PM1	420662	4.56487	335	36717	18	2039.83	306	cellular organisms	Bacteria	unclassified Burkholderiales	NA	Burkholderiales Genera incertae sedis	Methylibium petroleiphilum PM1	NA	Proteobacteria	NA
	D	1	Delftia	80865	5.07285	182	118263	58	2039.02	307	cellular organisms	Bacteria	NA	NA	NA	NA	NA	Proteobacteria	NA
	D	1	Campylobacter jejuni	197	4.93243	223	85591	42	2037.88	308	cellular organisms	Bacteria	NA	NA	NA	NA	NA	Proteobacteria	delta/epsilon subdivisions
	U	0	Paenibacillus polymyxa	1406	3.78576	507	6106	3	2035.33	309	cellular organisms	Bacteria	Terrabacteria group	Firmicutes	Bacilli	Bacillales	Paenibacillaceae	Paenibacillus	Paenibacillus polymyxa
	D	1	Schizosaccharomyces pombe 972h-	4896	5.32972	118	213657	105	2034.83	310	cellular organisms	Eukaryota	Opisthokonta	Fungi	NA	NA	NA	Ascomycota	Taphrinomycotina
	D	1	Methanococcus vannielii	2187	4.77023	265	58915	29	2031.55	311	cellular organisms	Archaea	NA	NA	NA	NA	NA	Euryarchaeota	NA
	D	1	Streptomyces avermitilis MA-4680 = NBRC 14893	227882	5.35648	108	227240	112	2028.93	312	cellular organisms	Bacteria	Terrabacteria group	NA	Streptomyces avermitilis MA-4680 = NBRC 14893	NA	NA	Actinobacteria	NA
	D	1	Aeropyrum pernix K1	272557	5.03125	191	107461	53	2027.57	313	cellular organisms	Archaea	TACK group	NA	Aeropyrum pernix K1	NA	NA	Crenarchaeota	NA
	D	1	Flavobacterium johnsoniae	986	5.41397	92	259400	128	2026.56	314	cellular organisms	Bacteria	FCB group	NA	Bacteroidetes/Chlorobi group	NA	NA	Bacteroidetes	NA
	D	1	Photobacterium profundum 3TCK	314280	4.53676	345	34416	17	2024.47	315	cellular organisms	Bacteria	Photobacterium profundum 3TCK	NA	NA	NA	NA	Proteobacteria	NA
	D	1	Shewanella putrefaciens	24	5.20384	147	159896	79	2024	316	cellular organisms	Bacteria	NA	NA	NA	NA	NA	Proteobacteria	NA
	D	1	Plasmodium falciparum	5833	4.82466	249	66782	33	2023.7	317	cellular organisms	Eukaryota	Alveolata	NA	NA	NA	NA	Apicomplexa	NA
	D	1	Burkholderia cepacia complex	292	5.00474	197	101097	50	2021.94	318	cellular organisms	Bacteria	NA	NA	NA	NA	NA	Proteobacteria	NA
	D	1	Burkholderia mallei SAVP1	320388	4.76791	266	58602	29	2020.76	319	cellular organisms	Bacteria	Burkholderia mallei SAVP1	NA	NA	NA	NA	Proteobacteria	NA
	D	1	Plasmodium falciparum 3D7	36329	5.56525	52	367495	182	2019.2	320	cellular organisms	Eukaryota	Alveolata	NA	Plasmodium falciparum 3D7	NA	NA	Apicomplexa	NA
	D	1	Bovine papular stomatitis virus	129727	4.48098	361	30268	15	2017.87	321	dsDNA viruses, no RNA stage	Viruses	NA	NA	NA	NA	NA	NA	NA
	D	1	Saccharopolyspora erythraea	1836	4.53532	347	34302	17	2017.76	322	cellular organisms	Bacteria	Terrabacteria group	NA	NA	NA	NA	Actinobacteria	NA
	D	1	Desulfovibrio vulgaris	881	5.36123	106	229736	114	2015.23	323	cellular organisms	Bacteria	NA	NA	NA	NA	NA	Proteobacteria	delta/epsilon subdivisions
	D	1	Thermoanaerobacter	1754	4.97616	207	94659	47	2014.02	324	cellular organisms	Bacteria	Terrabacteria group	NA	NA	NA	NA	Firmicutes	NA
	D	1	Saccharophagus degradans	86304	5.55549	54	359329	179	2007.42	325	cellular organisms	Bacteria	NA	NA	NA	NA	NA	Proteobacteria	NA
	D	1	Coccidioides immitis RS	246410	5.82498	12	668315	333	2006.95	326	cellular organisms	Eukaryota	Opisthokonta	Fungi	saccharomyceta	leotiomyceta	Onygenales incertae sedis	Ascomycota	Pezizomycotina
	D	1	Lyngbya sp. PCC 8106	313612	5.6466	35	443201	221	2005.43	327	cellular organisms	Bacteria	Terrabacteria group	NA	Cyanobacteria/Melainabacteria group	NA	NA	Cyanobacteria	NA
	D	1	Bordetella avium	521	5.41694	90	261182	131	1993.76	328	cellular organisms	Bacteria	NA	NA	NA	NA	NA	Proteobacteria	NA
	D	1	Novosphingobium	48937	5.45779	77	286937	144	1992.62	329	cellular organisms	Bacteria	NA	NA	NA	NA	NA	Proteobacteria	NA
	D	1	Mycobacterium avium 104	243243	5.02102	193	104959	53	1980.36	330	cellular organisms	Bacteria	Terrabacteria group	NA	Mycobacterium avium 104	NA	NA	Actinobacteria	NA
	D	1	Acidovorax sp. JS42	232721	5.52147	59	332251	168	1977.68	331	cellular organisms	Bacteria	NA	NA	NA	NA	NA	Proteobacteria	NA
	D	1	Cenarchaeum symbiosum A	414004	5.18796	151	154157	78	1976.37	332	cellular organisms	Archaea	TACK group	NA	Cenarchaeum symbiosum A	NA	NA	Thaumarchaeota	NA
	D	1	Comamonadaceae	80864	4.69334	286	49356	25	1974.24	333	cellular organisms	Bacteria	NA	NA	NA	NA	NA	Proteobacteria	NA
	D	1	Methylibium petroleiphilum	105560	4.88634	230	76974	39	1973.69	334	cellular organisms	Bacteria	unclassified Burkholderiales	NA	Burkholderiales Genera incertae sedis	NA	NA	Proteobacteria	NA
	D	1	Nodularia spumigena	70799	5.61214	46	409388	208	1968.21	335	cellular organisms	Bacteria	Terrabacteria group	NA	Cyanobacteria/Melainabacteria group	NA	NA	Cyanobacteria	NA
	D	1	Thermosinus carboxydivorans	261685	5.26149	132	182594	93	1963.38	336	cellular organisms	Bacteria	Terrabacteria group	NA	NA	NA	NA	Firmicutes	NA
	D	1	Dinoroseobacter shibae	215813	5.51797	61	329590	168	1961.85	337	cellular organisms	Bacteria	NA	NA	NA	NA	NA	Proteobacteria	NA
	D	1	Caldivirga maquilingensis	76887	5.23703	140	172597	88	1961.33	338	cellular organisms	Archaea	TACK group	NA	NA	NA	NA	Crenarchaeota	NA
	D	1	Rickettsiella grylli	59196	5.03113	192	107431	55	1953.29	339	cellular organisms	Bacteria	NA	NA	NA	NA	NA	Proteobacteria	NA
	D	1	Sinorhizobium medicae	110321	5.37336	103	236246	121	1952.45	340	cellular organisms	Bacteria	Sinorhizobium/Ensifer group	NA	NA	NA	NA	Proteobacteria	NA
	D	1	Mariprofundus ferrooxydans	314344	5.39775	95	249891	128	1952.27	341	cellular organisms	Bacteria	NA	NA	NA	NA	NA	Proteobacteria	NA
	D	1	Candidatus Kuenenia stuttgartiensis	174633	5.46868	73	294226	151	1948.52	342	cellular organisms	Bacteria	PVC group	NA	NA	NA	NA	Planctomycetes	NA
	U	0	Rachiplusia nu MNPV	709481	3.8917	486	7793	4	1948.25	343	dsDNA viruses, no RNA stage	Viruses	Rachiplusia nu MNPV	NA	NA	NA	Baculoviridae	Alphabaculovirus	Autographa californica multiple nucleopolyhedrovirus
	D	1	Desulfitobacterium hafniense	49338	4.61097	321	40829	21	1944.24	344	cellular organisms	Bacteria	Terrabacteria group	NA	NA	NA	NA	Firmicutes	NA
	D	1	Sphingomonas sp. SKA58	314266	5.50597	63	320605	165	1943.06	345	cellular organisms	Bacteria	NA	NA	NA	NA	NA	Proteobacteria	NA
	D	1	Methanospirillum hungatei	2203	5.26157	131	182628	94	1942.85	346	cellular organisms	Archaea	NA	NA	NA	NA	NA	Euryarchaeota	NA
	D	1	Paenarthrobacter aurescens	43663	5.3953	97	248487	128	1941.3	347	cellular organisms	Bacteria	Terrabacteria group	NA	NA	NA	NA	Actinobacteria	NA
	D	1	Debaryomyces hansenii CBS767	284592	5.11399	174	130015	67	1940.52	348	cellular organisms	Eukaryota	Opisthokonta	Fungi	saccharomyceta	Debaryomyces hansenii CBS767	NA	Ascomycota	Saccharomycotina
	U	0	dinitrogen reductase] hydrolase	62928	3.88829	487	7732	4	1933	349	cellular organisms	Bacteria	NA	Proteobacteria	Betaproteobacteria	Rhodocyclales	Zoogloeaceae	Azoarcus	Azoarcus sp. BH72
	D	1	Thermotoga	2335	4.608	322	40551	21	1931	350	cellular organisms	Bacteria	NA	NA	NA	NA	NA	Thermotogae	NA
	D	1	Acidovorax citrulli AAC00-1	397945	4.86496	234	73276	38	1928.32	351	cellular organisms	Bacteria	Acidovorax citrulli AAC00-1	NA	NA	NA	NA	Proteobacteria	NA
	D	1	Azoarcus sp. BH72	62928	5.40496	94	254076	132	1924.82	352	cellular organisms	Bacteria	NA	NA	NA	NA	NA	Proteobacteria	NA
	D	1	Bordetella avium 197N	360910	4.8158	253	65434	34	1924.53	353	cellular organisms	Bacteria	Bordetella avium 197N	NA	NA	NA	NA	Proteobacteria	NA
	D	1	Burkholderia pseudomallei 1106a	320371	4.80261	257	63476	33	1923.52	354	cellular organisms	Bacteria	Burkholderia pseudomallei 1710a	NA	NA	NA	NA	Proteobacteria	NA
	D	1	Vibrio cholerae	666	5.44844	83	280826	146	1923.47	355	cellular organisms	Bacteria	NA	NA	NA	NA	NA	Proteobacteria	NA
	D	1	Pseudomonas	286	5.7277	24	534190	278	1921.55	356	cellular organisms	Bacteria	NA	NA	NA	NA	NA	Proteobacteria	NA
	U	0	Encephalomyocarditis virus	12104	3.28262	570	1917	1	1917	357	ssRNA viruses	Viruses	ssRNA positive-strand viruses, no DNA stage	NA	NA	Picornavirales	Picornaviridae	Cardiovirus	Cardiovirus A
	D	1	Toxoplasma gondii RH	383379	4.98986	201	97693	51	1915.55	358	cellular organisms	Eukaryota	Alveolata	NA	Toxoplasma gondii RH	NA	NA	Apicomplexa	NA
	D	1	Chelativorans sp. BNC1	266779	4.69691	284	49763	26	1913.96	359	cellular organisms	Bacteria	NA	NA	NA	NA	NA	Proteobacteria	NA
	U	0	Staphylococcus virus 11	12360	3.75838	511	5733	3	1911	360	dsDNA viruses, no RNA stage	Viruses	NA	NA	NA	Caudovirales	Siphoviridae	Phietavirus	Staphylococcus virus 11
	D	1	Azoarcus	12960	5.13822	165	137474	72	1909.36	361	cellular organisms	Bacteria	NA	NA	NA	NA	NA	Proteobacteria	NA
	D	1	uncultured bacterium	77133	5.18298	153	152397	80	1904.96	362	cellular organisms	Bacteria	environmental samples	NA	NA	NA	NA	NA	NA
	D	1	Frankia alni ACN14a	326424	5.38004	101	239904	126	1904	363	cellular organisms	Bacteria	Terrabacteria group	NA	Frankia alni ACN14a	NA	NA	Actinobacteria	NA
	U	0	Botrytis virus X	174142	3.5807	550	3808	2	1904	364	ssRNA viruses	Viruses	ssRNA positive-strand viruses, no DNA stage	NA	NA	Tymovirales	Alphaflexiviridae	Botrexvirus	Botrytis virus X
	D	1	Hyphomonas	85	5.38307	100	241583	127	1902.23	365	cellular organisms	Bacteria	NA	NA	NA	NA	NA	Proteobacteria	NA
	D	1	Granulibacter bethesdensis	364410	5.26603	129	184516	97	1902.23	366	cellular organisms	Bacteria	NA	NA	NA	NA	NA	Proteobacteria	NA
	D	1	Gramella forsetii	411153	5.25685	135	180655	95	1901.63	367	cellular organisms	Bacteria	FCB group	NA	Bacteroidetes/Chlorobi group	NA	NA	Bacteroidetes	NA
	D	1	Frankia casuarinae	106370	4.97808	206	95078	50	1901.56	368	cellular organisms	Bacteria	Terrabacteria group	NA	NA	NA	NA	Actinobacteria	NA
	D	1	Aurantimonas manganoxydans	287752	5.48017	69	302110	159	1900.06	369	cellular organisms	Bacteria	Aurantimonas manganoxydans SI85-9A1	NA	NA	NA	NA	Proteobacteria	NA
	D	1	marine gamma proteobacterium HTCC2143	247633	5.45708	78	286473	151	1897.17	370	cellular organisms	Bacteria	unclassified Spongiibacteraceae	NA	BD1-7 clade	NA	NA	Proteobacteria	NA
	D	1	Bacillus amyloliquefaciens group	326423	4.38959	392	24524	13	1886.46	371	cellular organisms	Bacteria	Terrabacteria group	NA	Bacillus velezensis FZB42	NA	NA	Firmicutes	NA
	D	1	Verminephrobacter eiseniae EF01-2	391735	4.98304	205	96171	51	1885.71	372	cellular organisms	Bacteria	Verminephrobacter eiseniae EF01-2	NA	NA	NA	NA	Proteobacteria	NA
	D	1	Yersinia enterocolitica	630	5.45572	79	285574	152	1878.78	373	cellular organisms	Bacteria	NA	NA	NA	NA	NA	Proteobacteria	NA
	D	1	Rhodopseudomonas palustris	1076	5.60585	48	403508	215	1876.78	374	cellular organisms	Bacteria	NA	NA	NA	NA	NA	Proteobacteria	NA
	D	1	Salinispora tropica CNB-440	369723	4.79119	260	61829	33	1873.61	375	cellular organisms	Bacteria	Terrabacteria group	NA	Salinispora tropica CNB-440	NA	NA	Actinobacteria	NA
	D	1	Leptospira borgpetersenii serovar Hardjo-bovis str. L550	355276	4.38573	393	24307	13	1869.77	376	cellular organisms	Bacteria	Leptospirales	NA	Leptospira borgpetersenii serovar Hardjo-bovis	Leptospira borgpetersenii serovar Hardjo-bovis str. L550	NA	Spirochaetes	NA
	D	1	Cupriavidus oxalaticus	96344	4.34978	402	22376	12	1864.67	377	cellular organisms	Bacteria	NA	NA	NA	NA	NA	Proteobacteria	NA
	D	1	Pseudomonas aeruginosa PA7	381754	4.44576	375	27910	15	1860.67	378	cellular organisms	Bacteria	Pseudomonas aeruginosa PA7	NA	NA	NA	NA	Proteobacteria	NA
	D	1	Candidatus Solibacter usitatus Ellin6076	234267	4.76044	268	57602	31	1858.13	379	cellular organisms	Bacteria	Candidatus Solibacter usitatus Ellin6076	NA	NA	NA	NA	Acidobacteria	NA
	D	1	Thermotoga petrophila	93929	4.74595	273	55712	30	1857.07	380	cellular organisms	Bacteria	NA	NA	NA	NA	NA	Thermotogae	NA
	D	1	Thermosipho melanesiensis	46541	4.95007	217	89139	48	1857.06	381	cellular organisms	Bacteria	NA	NA	NA	NA	NA	Thermotogae	NA
	D	1	Caulobacter sp. K31	366602	5.62613	45	422799	228	1854.38	382	cellular organisms	Bacteria	NA	NA	NA	NA	NA	Proteobacteria	NA
	D	1	Paenarthrobacter aurescens TC1	290340	4.96587	213	92443	50	1848.86	383	cellular organisms	Bacteria	Terrabacteria group	NA	Paenarthrobacter aurescens TC1	NA	NA	Actinobacteria	NA
	D	1	Coxiella burnetii	777	4.85777	240	72073	39	1848.03	384	cellular organisms	Bacteria	NA	NA	NA	NA	NA	Proteobacteria	NA
	D	1	Pseudoalteromonas atlantica	288	4.54512	342	35085	19	1846.58	385	cellular organisms	Bacteria	NA	NA	NA	NA	NA	Proteobacteria	NA
	D	1	Candidatus Solibacter usitatus	234267	5.06501	185	116147	63	1843.6	386	cellular organisms	Bacteria	Candidatus Solibacter usitatus Ellin6076	NA	NA	NA	NA	Acidobacteria	NA
	D	1	Methylophilales bacterium HTCC2181	383631	4.8567	243	71895	39	1843.46	387	cellular organisms	Bacteria	unclassified Nitrosomonadales	NA	OM43 clade	NA	NA	Proteobacteria	NA
	D	1	Bermanella marisrubri	207949	5.38848	99	244615	133	1839.21	388	cellular organisms	Bacteria	NA	NA	NA	NA	NA	Proteobacteria	NA
	D	1	Delftia acidovorans SPH-1	398578	4.9631	214	91855	50	1837.1	389	cellular organisms	Bacteria	Delftia acidovorans SPH-1	NA	NA	NA	NA	Proteobacteria	NA
	D	1	Lactobacillus brevis	1580	5.10743	176	128065	70	1829.5	390	cellular organisms	Bacteria	Terrabacteria group	NA	NA	NA	NA	Firmicutes	NA
	U	0	Influenza A virus (A/swine/Italy/1081/00(H1N2))	169163	3.73878	514	5480	3	1826.67	391	ssRNA viruses	Viruses	ssRNA negative-strand viruses	NA	NA	NA	Orthomyxoviridae	Alphainfluenzavirus	Influenza A virus
	U	0	Influenza A virus (A/swine/Italy/1521/98(H1N2))	169166	3.73878	515	5480	3	1826.67	392	ssRNA viruses	Viruses	ssRNA negative-strand viruses	NA	NA	NA	Orthomyxoviridae	Alphainfluenzavirus	Influenza A virus
	D	1	Methanocorpusculum labreanum	83984	4.96804	211	92905	51	1821.67	393	cellular organisms	Archaea	NA	NA	NA	NA	NA	Euryarchaeota	NA
	D	1	Shewanella denitrificans	192073	4.33921	405	21838	12	1819.83	394	cellular organisms	Bacteria	NA	NA	NA	NA	NA	Proteobacteria	NA
	D	1	Pyrobaculum islandicum	2277	5.14552	163	139805	77	1815.65	395	cellular organisms	Archaea	TACK group	NA	NA	NA	NA	Crenarchaeota	NA
	D	1	Pseudomonas mendocina	300	5.50441	64	319454	176	1815.08	396	cellular organisms	Bacteria	NA	NA	NA	NA	NA	Proteobacteria	NA
	D	1	Neisseria meningitidis FAM18	272831	4.33788	406	21771	12	1814.25	397	cellular organisms	Bacteria	Neisseria meningitidis serogroup C	NA	Neisseria meningitidis FAM18	NA	NA	Proteobacteria	NA
	D	1	Helicobacter acinonychis	212	4.58032	330	38047	21	1811.76	398	cellular organisms	Bacteria	NA	NA	NA	NA	NA	Proteobacteria	delta/epsilon subdivisions
	D	1	Mycobacterium phage Bxz1	205877	4.33592	407	21673	12	1806.08	399	dsDNA viruses, no RNA stage	Viruses	Mycobacterium phage Bxz1	NA	NA	NA	NA	NA	NA
	D	1	Fulvimarina pelagi HTCC2506	314231	4.61627	317	41330	23	1796.96	400	cellular organisms	Bacteria	Fulvimarina pelagi HTCC2506	NA	NA	NA	NA	Proteobacteria	NA
	D	1	Methanococcus maripaludis	39152	4.94411	218	87925	49	1794.39	401	cellular organisms	Archaea	NA	NA	NA	NA	NA	Euryarchaeota	NA
	D	1	Shewanella woodyi	60961	5.36487	105	231668	130	1782.06	402	cellular organisms	Bacteria	NA	NA	NA	NA	NA	Proteobacteria	NA
	D	1	Rickettsia bellii	33990	4.59275	325	39152	22	1779.64	403	cellular organisms	Bacteria	NA	NA	NA	NA	NA	Proteobacteria	NA
	D	1	Alkaliphilus oremlandii	350688	5.06981	183	117439	66	1779.38	404	cellular organisms	Bacteria	Terrabacteria group	NA	Alkaliphilus oremlandii OhILAs	NA	NA	Firmicutes	NA
	D	1	Thiobacillus denitrificans	36861	5.14218	164	138734	78	1778.64	405	cellular organisms	Bacteria	NA	NA	NA	NA	NA	Proteobacteria	NA
	D	1	Micrococcaceae	1268	4.96594	212	92456	52	1778	406	cellular organisms	Bacteria	Terrabacteria group	NA	NA	NA	NA	Actinobacteria	NA
	D	1	Neurospora crassa	5141	5.11891	171	131496	74	1776.97	407	cellular organisms	Eukaryota	Opisthokonta	Fungi	saccharomyceta	leotiomyceta	sordariomyceta	Ascomycota	Pezizomycotina
	D	1	Nocardioides	1839	4.86243	236	72850	41	1776.83	408	cellular organisms	Bacteria	Terrabacteria group	NA	NA	NA	NA	Actinobacteria	NA
	D	1	Synechococcus sp. CC9311	64471	5.27893	127	190078	107	1776.43	409	cellular organisms	Bacteria	Terrabacteria group	NA	Cyanobacteria/Melainabacteria group	NA	NA	Cyanobacteria	NA
	D	1	Polaromonas naphthalenivorans	216465	4.59127	327	39018	22	1773.55	410	cellular organisms	Bacteria	NA	NA	NA	NA	NA	Proteobacteria	NA
	U	0	uncultured archaeon GZfos26G2	285389	3.54974	553	3546	2	1773	411	cellular organisms	Archaea	environmental samples	NA	NA	NA	NA	NA	uncultured archaeon GZfos26G2
	D	1	Streptomyces avermitilis	33903	5.64215	37	438680	249	1761.77	412	cellular organisms	Bacteria	Terrabacteria group	NA	NA	NA	NA	Actinobacteria	NA
	D	1	Toxoplasma gondii ME49	383379	4.42192	383	26419	15	1761.27	413	cellular organisms	Eukaryota	Alveolata	NA	Toxoplasma gondii RH	NA	NA	Apicomplexa	NA
	D	1	Aurantimonas manganoxydans SI85-9A1	287752	4.81359	254	65102	37	1759.51	414	cellular organisms	Bacteria	Aurantimonas manganoxydans SI85-9A1	NA	NA	NA	NA	Proteobacteria	NA
	D	1	Roseovarius sp. HTCC2601	314265	4.98544	203	96702	55	1758.22	415	cellular organisms	Bacteria	Pelagibaca bermudensis HTCC2601	NA	NA	NA	NA	Proteobacteria	NA
	D	1	Geobacter daltonii	316067	5.41911	88	262490	150	1749.93	416	cellular organisms	Bacteria	Geobacter daltonii FRC-32	NA	NA	NA	NA	Proteobacteria	delta/epsilon subdivisions
	D	1	Aspergillus fumigatus	746128	4.56517	334	36743	21	1749.67	417	cellular organisms	Eukaryota	Opisthokonta	Fungi	saccharomyceta	leotiomyceta	NA	Ascomycota	Pezizomycotina
	D	1	Bacillus	1386	4.32183	411	20981	12	1748.42	418	cellular organisms	Bacteria	Terrabacteria group	NA	NA	NA	NA	Firmicutes	NA
	D	1	Corynebacterium glutamicum	1718	4.47192	364	29643	17	1743.71	419	cellular organisms	Bacteria	Terrabacteria group	NA	NA	NA	NA	Actinobacteria	NA
	D	1	Listeria welshimeri	1643	5.17559	156	149826	86	1742.16	420	cellular organisms	Bacteria	Terrabacteria group	NA	NA	NA	NA	Firmicutes	NA
	D	1	Ralstonia pickettii	329	5.39276	98	247036	142	1739.69	421	cellular organisms	Bacteria	NA	NA	NA	NA	NA	Proteobacteria	NA
	D	1	Bifidobacterium adolescentis	1680	4.56244	338	36512	21	1738.67	422	cellular organisms	Bacteria	Terrabacteria group	NA	NA	NA	NA	Actinobacteria	NA
	D	1	Psychromonas sp. CNPT3	314282	5.15371	162	142464	82	1737.37	423	cellular organisms	Bacteria	NA	NA	NA	NA	NA	Proteobacteria	NA
	D	1	Burkholderia cenocepacia PC184	350702	5.46394	75	291029	168	1732.32	424	cellular organisms	Bacteria	Burkholderia cenocepacia PC184	NA	NA	NA	NA	Proteobacteria	NA
	D	1	Aeromonas	642	4.83988	245	69164	40	1729.1	425	cellular organisms	Bacteria	NA	NA	NA	NA	NA	Proteobacteria	NA
	D	1	Methanocella arvoryzae	351160	5.12392	169	133021	77	1727.55	426	cellular organisms	Archaea	Methanocella arvoryzae MRE50	NA	NA	NA	NA	Euryarchaeota	NA
	D	1	Ranid herpesvirus 2	389214	4.55859	339	36190	21	1723.33	427	dsDNA viruses, no RNA stage	Viruses	NA	NA	NA	NA	NA	NA	NA
	D	1	Candidatus Baumannia cicadellinicola	186490	4.63424	310	43076	25	1723.04	428	cellular organisms	Bacteria	unclassified Gammaproteobacteria	NA	Candidatus Baumannia	NA	NA	Proteobacteria	NA
	D	1	Shewanella pealeana ATCC 700345	398579	4.57844	331	37883	22	1721.95	429	cellular organisms	Bacteria	Shewanella pealeana ATCC 700345	NA	NA	NA	NA	Proteobacteria	NA
	D	1	Streptomyces antibioticus	1890	4.34941	403	22357	13	1719.77	430	cellular organisms	Bacteria	Terrabacteria group	NA	NA	NA	NA	Actinobacteria	NA
	D	1	Thermofilum pendens Hrk 5	368408	4.48986	358	30893	18	1716.28	431	cellular organisms	Archaea	TACK group	NA	Thermofilum pendens Hrk 5	NA	NA	Crenarchaeota	NA
	D	1	Burkholderia dolosa AU0158	350701	5.1258	167	133598	78	1712.79	432	cellular organisms	Bacteria	Burkholderia dolosa AU0158	NA	NA	NA	NA	Proteobacteria	NA
	D	1	Nodularia spumigena CCY9414	313624	4.55489	340	35883	21	1708.71	433	cellular organisms	Bacteria	Terrabacteria group	NA	Cyanobacteria/Melainabacteria group	Nodularia spumigena CCY9414	NA	Cyanobacteria	NA
	D	1	Hyperthermus butylicus	54248	4.92963	224	85042	50	1700.84	434	cellular organisms	Archaea	TACK group	NA	NA	NA	NA	Crenarchaeota	NA
	D	1	Delftia acidovorans	80866	5.46399	74	291064	172	1692.23	435	cellular organisms	Bacteria	NA	NA	NA	NA	NA	Proteobacteria	NA
	D	1	Escherichia coli 536	362663	4.5505	341	35522	21	1691.52	436	cellular organisms	Bacteria	Escherichia coli 536	NA	NA	NA	NA	Proteobacteria	NA
	D	1	Escherichia coli UTI89	562	5.00627	196	101455	60	1690.92	437	cellular organisms	Bacteria	NA	NA	NA	NA	NA	Proteobacteria	NA
	D	1	Clostridium novyi	1542	4.65792	295	45490	27	1684.81	438	cellular organisms	Bacteria	Terrabacteria group	NA	NA	NA	NA	Firmicutes	NA
	D	1	Pelotomaculum thermopropionicum SI	370438	4.9326	222	85624	51	1678.9	439	cellular organisms	Bacteria	Terrabacteria group	NA	Pelotomaculum thermopropionicum SI	NA	NA	Firmicutes	NA
	D	1	Stenotrophomonas maltophilia	40324	5.41441	91	259663	155	1675.25	440	cellular organisms	Bacteria	Stenotrophomonas maltophilia group	NA	NA	NA	NA	Proteobacteria	NA
	D	1	Serratia	613	4.91408	226	82050	49	1674.49	441	cellular organisms	Bacteria	NA	NA	NA	NA	NA	Proteobacteria	NA
	U	0	Human betaherpesvirus 6B	32604	3.22376	573	1674	1	1674	442	dsDNA viruses, no RNA stage	Viruses	NA	NA	NA	Herpesvirales	Herpesviridae	Roseolovirus	Human betaherpesvirus 6B
	D	1	Thermofilum pendens	2269	4.9713	209	93606	56	1671.54	443	cellular organisms	Archaea	TACK group	NA	NA	NA	NA	Crenarchaeota	NA
	D	1	Campylobacter concisus	199	4.88576	231	76870	46	1671.09	444	cellular organisms	Bacteria	NA	NA	NA	NA	NA	Proteobacteria	delta/epsilon subdivisions
	D	1	Flavobacterium johnsoniae UW101	376686	4.30127	418	20011	12	1667.58	445	cellular organisms	Bacteria	FCB group	NA	Bacteroidetes/Chlorobi group	Flavobacterium johnsoniae UW101	NA	Bacteroidetes	NA
	D	1	Marinomonas sp. MWYL1	400668	5.47948	70	301636	181	1666.5	446	cellular organisms	Bacteria	NA	NA	NA	NA	NA	Proteobacteria	NA
	D	1	Escherichia coli	562	5.42892	85	268486	162	1657.32	447	cellular organisms	Bacteria	NA	NA	NA	NA	NA	Proteobacteria	NA
	D	1	Hyphomonas neptunium ATCC 15444	228405	4.57832	332	37872	23	1646.61	448	cellular organisms	Bacteria	Hyphomonas neptunium ATCC 15444	NA	NA	NA	NA	Proteobacteria	NA
	D	1	Rhodococcus jostii RHA1	101510	5.24974	136	177721	108	1645.56	449	cellular organisms	Bacteria	Terrabacteria group	NA	Rhodococcus jostii RHA1	NA	NA	Actinobacteria	NA
	D	1	Deinococcus geothermalis	68909	4.5929	324	39165	24	1631.88	450	cellular organisms	Bacteria	Terrabacteria group	NA	NA	NA	NA	Deinococcus-Thermus	NA
	U	0	acetolactate synthase, pyruvate dehydrogenase (cytochrome), glyoxylate carboligase, phosphonopyruvate decarboxylase]	196627	3.51322	554	3260	2	1630	451	cellular organisms	Bacteria	Terrabacteria group	Actinobacteria	Actinobacteria	Corynebacteriales	Corynebacteriaceae	Corynebacterium	Corynebacterium glutamicum
	D	1	Pseudoalteromonas	53246	4.6891	289	48877	30	1629.23	452	cellular organisms	Bacteria	NA	NA	NA	NA	NA	Proteobacteria	NA
	D	1	Photobacterium profundum	74109	5.49226	65	310643	192	1617.93	453	cellular organisms	Bacteria	NA	NA	NA	NA	NA	Proteobacteria	NA
	D	1	Ruminiclostridium thermocellum	1515	4.50927	355	32305	20	1615.25	454	cellular organisms	Bacteria	Terrabacteria group	NA	NA	NA	NA	Firmicutes	NA
	D	1	Shewanella baltica	62322	5.30256	124	200704	125	1605.63	455	cellular organisms	Bacteria	NA	NA	NA	NA	NA	Proteobacteria	NA
	D	1	Yersinia pestis Antiqua	360102	4.31873	413	20832	13	1602.46	456	cellular organisms	Bacteria	Yersinia pestis Antiqua	NA	NA	NA	NA	Proteobacteria	NA
	D	1	Kluyveromyces lactis	28985	5.2335	141	171198	107	1599.98	457	cellular organisms	Eukaryota	Opisthokonta	Fungi	saccharomyceta	NA	NA	Ascomycota	Saccharomycotina
	D	1	Cytophaga hutchinsonii	985	4.72252	278	52786	33	1599.58	458	cellular organisms	Bacteria	FCB group	NA	Bacteroidetes/Chlorobi group	NA	NA	Bacteroidetes	NA
	D	1	Photobacterium angustum	661	5.33397	116	215762	135	1598.24	459	cellular organisms	Bacteria	NA	NA	NA	NA	NA	Proteobacteria	NA
	U	0	Pichia kudriavzevii	4909	3.80509	503	6384	4	1596	460	cellular organisms	Eukaryota	Opisthokonta	Ascomycota	Saccharomycetes	Saccharomycetales	Pichiaceae	Pichia	Pichia kudriavzevii
	U	0	Candida dubliniensis CD36	42374	3.80509	504	6384	4	1596	461	cellular organisms	Eukaryota	Opisthokonta	Ascomycota	Saccharomycetes	Saccharomycetales	Debaryomycetaceae	Candida	Candida dubliniensis
	U	0	Bacillus subtilis, strain NR-1, Peptide Partial, 40 aa	1423	3.67733	524	4757	3	1585.67	462	cellular organisms	Bacteria	Terrabacteria group	Firmicutes	Bacilli	Bacillales	Bacillaceae	Bacillus	Bacillus subtilis
	D	1	Photorhabdus luminescens	29488	4.37495	394	23711	15	1580.73	463	cellular organisms	Bacteria	NA	NA	NA	NA	NA	Proteobacteria	NA
	D	1	Sinorhizobium fredii	380	4.52051	352	33152	21	1578.67	464	cellular organisms	Bacteria	Sinorhizobium/Ensifer group	NA	Sinorhizobium fredii group	NA	NA	Proteobacteria	NA
	D	1	gamma proteobacterium HTCC2207	314287	5.16565	158	146437	93	1574.59	465	cellular organisms	Bacteria	unclassified Porticoccaceae	NA	SAR92 clade	NA	NA	Proteobacteria	NA
	D	1	Lachnoclostridium phytofermentans ISDg	357809	4.3413	404	21943	14	1567.36	466	cellular organisms	Bacteria	Terrabacteria group	NA	Lachnoclostridium phytofermentans ISDg	NA	NA	Firmicutes	NA
	D	1	Ralstonia	329	4.85774	241	72067	46	1566.67	467	cellular organisms	Bacteria	NA	NA	NA	NA	NA	Proteobacteria	NA
	D	1	Burkholderia pseudomallei 668	320373	4.86186	237	72755	47	1547.98	468	cellular organisms	Bacteria	Burkholderia pseudomallei 668	NA	NA	NA	NA	Proteobacteria	NA
	D	1	Shewanella pealeana	70864	5.35206	114	224936	146	1540.66	469	cellular organisms	Bacteria	NA	NA	NA	NA	NA	Proteobacteria	NA
	D	1	Lactobacillus delbrueckii	1584	4.79942	258	63012	41	1536.88	470	cellular organisms	Bacteria	Terrabacteria group	NA	NA	NA	NA	Firmicutes	NA
	D	1	Psychromonas ingrahamii	357794	5.21696	145	164800	108	1525.93	471	cellular organisms	Bacteria	NA	NA	NA	NA	NA	Proteobacteria	NA
	D	1	Shewanella woodyi ATCC 51908	392500	4.48346	359	30441	20	1522.05	472	cellular organisms	Bacteria	Shewanella woodyi ATCC 51908	NA	NA	NA	NA	Proteobacteria	NA
	D	1	Amycolatopsis orientalis	31958	4.32783	409	21273	14	1519.5	473	cellular organisms	Bacteria	Terrabacteria group	NA	NA	NA	NA	Actinobacteria	NA
	D	1	Corynebacterium glutamicum ATCC 13032	1718	4.64237	302	43890	29	1513.45	474	cellular organisms	Bacteria	Terrabacteria group	NA	NA	NA	NA	Actinobacteria	NA
	D	1	Anaeromyxobacter dehalogenans	161493	5.3554	110	226673	150	1511.15	475	cellular organisms	Bacteria	NA	NA	NA	NA	NA	Proteobacteria	delta/epsilon subdivisions
	D	1	Pyrobaculum calidifontis JCM 11548	410359	5.05419	187	113290	75	1510.53	476	cellular organisms	Archaea	TACK group	NA	Pyrobaculum calidifontis JCM 11548	NA	NA	Crenarchaeota	NA
	D	1	Vibrio cholerae V51	345075	4.25794	426	18111	12	1509.25	477	cellular organisms	Bacteria	Vibrio cholerae V51	NA	NA	NA	NA	Proteobacteria	NA
	U	0	Acidipropionibacterium acidipropionici DSM 4900	1111734	3.65552	535	4524	3	1508	478	cellular organisms	Bacteria	Terrabacteria group	Actinobacteria	Actinobacteria	Propionibacteriales	Propionibacteriaceae	Acidipropionibacterium	Acidipropionibacterium acidipropionici
	D	1	Leptospirillum	179	4.75578	269	56988	38	1499.68	479	cellular organisms	Bacteria	NA	NA	NA	NA	NA	Nitrospirae	NA
	D	1	Maricaulis maris	74318	5.27586	128	188738	126	1497.92	480	cellular organisms	Bacteria	NA	NA	NA	NA	NA	Proteobacteria	NA
	D	1	Paraburkholderia xenovorans LB400	266265	4.87441	232	74888	50	1497.76	481	cellular organisms	Bacteria	Paraburkholderia xenovorans LB400	NA	NA	NA	NA	Proteobacteria	NA
	D	1	Mycobacterium vanbaalenii PYR-1	350058	4.82765	248	67243	45	1494.29	482	cellular organisms	Bacteria	Terrabacteria group	NA	Mycobacterium vanbaalenii PYR-1	NA	NA	Actinobacteria	NA
	D	1	Bacillus cereus group	1396	4.7424	274	55259	37	1493.49	483	cellular organisms	Bacteria	Terrabacteria group	NA	NA	NA	NA	Firmicutes	NA
	D	1	Sphingopyxis alaskensis	117207	4.25307	427	17909	12	1492.42	484	cellular organisms	Bacteria	NA	NA	NA	NA	NA	Proteobacteria	NA
	D	1	Photobacterium	657	4.45219	374	28326	19	1490.84	485	cellular organisms	Bacteria	NA	NA	NA	NA	NA	Proteobacteria	NA
	D	1	Neurospora crassa OR74A	5141	4.68958	288	48930	33	1482.73	486	cellular organisms	Eukaryota	Opisthokonta	Fungi	saccharomyceta	leotiomyceta	sordariomyceta	Ascomycota	Pezizomycotina
	D	1	Paracoccus denitrificans	266	4.37357	395	23636	16	1477.25	487	cellular organisms	Bacteria	NA	NA	NA	NA	NA	Proteobacteria	NA
	D	1	Shigella flexneri 5 str. 8401	373384	4.49083	357	30962	21	1474.38	488	cellular organisms	Bacteria	Shigella flexneri 5	NA	Shigella flexneri 5 str. 8401	NA	NA	Proteobacteria	NA
	U	0	Youcai mosaic virus	228578	3.16554	575	1464	1	1464	489	ssRNA viruses	Viruses	ssRNA positive-strand viruses, no DNA stage	NA	NA	NA	Virgaviridae	Tobamovirus	Youcai mosaic virus
	D	1	Bacillus coagulans	1398	4.99104	200	97958	67	1462.06	490	cellular organisms	Bacteria	Terrabacteria group	NA	NA	NA	NA	Firmicutes	NA
	D	1	Measles morbillivirus	11234	3.86207	490	7279	5	1455.8	491	ssRNA viruses	Viruses	ssRNA negative-strand viruses	NA	NA	NA	NA	NA	NA
	D	1	Myxococcus xanthus DK 1622	246197	5.19573	149	156937	108	1453.12	492	cellular organisms	Bacteria	Myxococcus xanthus DK 1622	NA	NA	NA	NA	Proteobacteria	delta/epsilon subdivisions
	D	1	Photobacterium angustum S14	314292	4.23902	429	17339	12	1444.92	493	cellular organisms	Bacteria	Photobacterium angustum S14	NA	NA	NA	NA	Proteobacteria	NA
	D	1	Lactobacillus	1578	4.3898	391	24536	17	1443.29	494	cellular organisms	Bacteria	Terrabacteria group	NA	NA	NA	NA	Firmicutes	NA
	D	1	Escherichia	561	5.0037	198	100855	70	1440.79	495	cellular organisms	Bacteria	NA	NA	NA	NA	NA	Proteobacteria	NA
	U	0	Caldanaerobius polysaccharolyticus DSM 13641	935948	3.45606	558	2858	2	1429	496	cellular organisms	Bacteria	Terrabacteria group	Firmicutes	Clostridia	Thermoanaerobacterales	Thermoanaerobacteraceae	Caldanaerobius	Caldanaerobius polysaccharolyticus
	D	1	Mycobacterium leprae	1769	4.33076	408	21417	15	1427.8	497	cellular organisms	Bacteria	Terrabacteria group	NA	NA	NA	NA	Actinobacteria	NA
	U	0	Echovirus E4	35295	3.6289	546	4255	3	1418.33	498	ssRNA viruses	Viruses	ssRNA positive-strand viruses, no DNA stage	NA	NA	Picornavirales	Picornaviridae	Enterovirus	Enterovirus B
	D	1	Klebsiella pneumoniae	573	4.3274	410	21252	15	1416.8	499	cellular organisms	Bacteria	NA	NA	NA	NA	NA	Proteobacteria	NA
	D	1	Rickettsia canadensis	788	4.4254	382	26632	19	1401.68	500	cellular organisms	Bacteria	NA	NA	NA	NA	NA	Proteobacteria	NA
	D	1	Saccharophagus degradans 2-40	203122	4.4685	367	29410	21	1400.48	501	cellular organisms	Bacteria	Saccharophagus degradans 2-40	NA	NA	NA	NA	Proteobacteria	NA
	D	1	Glaciecola sp. HTCC2999	455436	5.08846	178	122590	88	1393.07	502	cellular organisms	Bacteria	NA	NA	NA	NA	NA	Proteobacteria	NA
	U	0	Pseudomonas sp. PNSL	396037	3.14208	576	1387	1	1387	503	cellular organisms	Bacteria	NA	Proteobacteria	Gammaproteobacteria	Pseudomonadales	Pseudomonadaceae	Pseudomonas	Pseudomonas sp. PNSL
	D	1	Burkholderia mallei NCTC 10229	412022	4.31643	416	20722	15	1381.47	504	cellular organisms	Bacteria	Burkholderia mallei NCTC 10229	NA	NA	NA	NA	Proteobacteria	NA
	D	1	Lactobacillus gasseri ATCC 33323 = JCM 1131	1596	4.46192	369	28968	21	1379.43	505	cellular organisms	Bacteria	Terrabacteria group	NA	NA	NA	NA	Firmicutes	NA
	D	1	Methylobacillus flagellatus	405	4.21423	435	16377	12	1364.75	506	cellular organisms	Bacteria	NA	NA	NA	NA	NA	Proteobacteria	NA
	D	1	Streptococcus pyogenes MGAS10270	370552	4.24756	428	17683	13	1360.23	507	cellular organisms	Bacteria	Terrabacteria group	NA	Streptococcus pyogenes serotype M2	Streptococcus pyogenes MGAS10270	NA	Firmicutes	NA
	D	1	Shewanella sp. MR-7	60481	4.49418	356	31202	23	1356.61	508	cellular organisms	Bacteria	NA	NA	NA	NA	NA	Proteobacteria	NA
	D	1	Trypanosoma cruzi	5693	4.43228	378	27057	20	1352.85	509	cellular organisms	Eukaryota	Euglenozoa	NA	NA	NA	NA	NA	NA
	D	1	Pseudomonas phage phiKZ	169683	4.20914	436	16186	12	1348.83	510	dsDNA viruses, no RNA stage	Viruses	NA	NA	NA	NA	NA	NA	NA
	D	1	Granulibacter bethesdensis CGDNIH1	364410	4.64646	299	44306	33	1342.61	511	cellular organisms	Bacteria	NA	NA	NA	NA	NA	Proteobacteria	NA
	U	0	Banana streak virus	69577	3.12123	577	1322	1	1322	512	unclassified Badnavirus	Viruses	NA	NA	NA	Ortervirales	Caulimoviridae	Badnavirus	Banana streak virus
	D	1	Vibrio	662	4.85235	244	71179	54	1318.13	513	cellular organisms	Bacteria	NA	NA	NA	NA	NA	Proteobacteria	NA
	D	1	Acinetobacter baumannii	470	4.3982	388	25015	19	1316.58	514	cellular organisms	Bacteria	NA	NA	NA	NA	NA	Proteobacteria	NA
	U	0	Pavlova lutheri	2832	3.1176	578	1311	1	1311	515	cellular organisms	Eukaryota	Haptophyceae	NA	NA	Pavlovales	Pavlovaceae	Pavlova	Pavlova lutheri
	U	0	Pavlova gyrans	44452	3.1176	579	1311	1	1311	516	cellular organisms	Eukaryota	Haptophyceae	NA	NA	Pavlovales	Pavlovaceae	Pavlova	Pavlova gyrans
	D	1	Burkholderia multivorans ATCC 17616	395019	4.43675	377	27337	21	1301.76	517	cellular organisms	Bacteria	Burkholderia multivorans ATCC 17616	NA	NA	NA	NA	Proteobacteria	NA
	D	1	Comamonas testosteroni KF-1	399795	4.63157	311	42812	33	1297.33	518	cellular organisms	Bacteria	Comamonas testosteroni KF-1	NA	NA	NA	NA	Proteobacteria	NA
	D	1	Leptospirillum sp. Group II 'CF-1'	419542	4.39157	390	24636	19	1296.63	519	cellular organisms	Bacteria	NA	NA	NA	NA	NA	Nitrospirae	NA
	D	1	Leptospirillum rubarum	419542	4.65119	296	44791	36	1244.19	520	cellular organisms	Bacteria	NA	NA	NA	NA	NA	Nitrospirae	NA
	U	0	Coxiella burnetii Q321	360117	3.39515	559	2484	2	1242	521	cellular organisms	Bacteria	Coxiella burnetii Q321	Proteobacteria	Gammaproteobacteria	Legionellales	Coxiellaceae	Coxiella	Coxiella burnetii
	U	0	Mouse parvovirus 1e	402802	3.09342	582	1240	1	1240	522	ssDNA viruses	Viruses	Mouse parvovirus 1	NA	NA	NA	Parvoviridae	Protoparvovirus	Rodent protoparvovirus 1
	U	0	Tolypocladium ophioglossoides	71617	3.56996	552	3715	3	1238.33	523	cellular organisms	Eukaryota	Opisthokonta	Ascomycota	Sordariomycetes	Hypocreales	Ophiocordycipitaceae	Tolypocladium	Tolypocladium ophioglossoides
	D	1	Oenococcus oeni	1247	4.56706	333	36903	30	1230.1	524	cellular organisms	Bacteria	Terrabacteria group	NA	NA	NA	NA	Firmicutes	NA
	U	0	Pseudomonas sp. QDA	211594	3.08743	584	1223	1	1223	525	cellular organisms	Bacteria	NA	Proteobacteria	Gammaproteobacteria	Pseudomonadales	Pseudomonadaceae	Pseudomonas	Pseudomonas sp. QDA
	D	1	Cupriavidus metallidurans	119219	4.48093	362	30264	25	1210.56	526	cellular organisms	Bacteria	NA	NA	NA	NA	NA	Proteobacteria	NA
	D	1	Streptococcus pneumoniae	1313	4.28524	424	19286	16	1205.38	527	cellular organisms	Bacteria	Terrabacteria group	NA	NA	NA	NA	Firmicutes	NA
	D	1	Roseiflexus castenholzii DSM 13941	383372	4.31088	417	20459	17	1203.47	528	cellular organisms	Bacteria	Terrabacteria group	NA	Roseiflexus castenholzii DSM 13941	NA	NA	Chloroflexi	NA
	U	0	Shewanella sp. G5	249186	3.67943	521	4780	4	1195	529	cellular organisms	Bacteria	NA	Proteobacteria	Gammaproteobacteria	Alteromonadales	Shewanellaceae	Shewanella	Shewanella sp. G5
	U	0	Niveispirillum irakense DSM 11586	1121034	3.67943	522	4780	4	1195	530	cellular organisms	Bacteria	Niveispirillum irakense DSM 11586	Proteobacteria	Alphaproteobacteria	Rhodospirillales	Rhodospirillaceae	Niveispirillum	Niveispirillum irakense
	D	1	Paraburkholderia phymatum STM815	391038	4.35453	399	22622	19	1190.63	531	cellular organisms	Bacteria	Paraburkholderia phymatum STM815	NA	NA	NA	NA	Proteobacteria	NA
	D	1	Clostridium	1485	4.45298	373	28378	24	1182.42	532	cellular organisms	Bacteria	Terrabacteria group	NA	NA	NA	NA	Firmicutes	NA
	D	1	Geobacter lovleyi	313985	5.26044	133	182155	155	1175.19	533	cellular organisms	Bacteria	NA	NA	NA	NA	NA	Proteobacteria	delta/epsilon subdivisions
	D	1	Alcanivorax borkumensis	59754	4.6124	319	40964	35	1170.4	534	cellular organisms	Bacteria	NA	NA	NA	NA	NA	Proteobacteria	NA
	D	1	Bacillus thuringiensis str. Al Hakam	347495	4.64698	297	44359	38	1167.34	535	cellular organisms	Bacteria	Terrabacteria group	NA	Bacillus cereus F837/76	NA	NA	Firmicutes	NA
	D	1	Pyrobaculum islandicum DSM 4184	384616	4.29752	419	19839	17	1167	536	cellular organisms	Archaea	TACK group	NA	Pyrobaculum islandicum DSM 4184	NA	NA	Crenarchaeota	NA
	D	1	Prochlorococcus marinus str. MIT 9303	59922	4.92831	225	84783	73	1161.41	537	cellular organisms	Bacteria	Terrabacteria group	NA	Cyanobacteria/Melainabacteria group	Prochlorococcus marinus str. MIT 9303	NA	Cyanobacteria	NA
	D	1	Theileria annulata	5874	4.71673	280	52087	45	1157.49	538	cellular organisms	Eukaryota	Alveolata	NA	Piroplasmida	NA	NA	Apicomplexa	NA
	D	1	Methanoculleus marisnigri	2198	5.06589	184	116382	102	1141	539	cellular organisms	Archaea	NA	NA	NA	NA	NA	Euryarchaeota	NA
	D	1	Methylibium	316612	4.20025	438	15858	14	1132.71	540	cellular organisms	Bacteria	unclassified Burkholderiales	NA	Burkholderiales Genera incertae sedis	NA	NA	Proteobacteria	NA
	D	1	Eimeria tenella	5802	4.25806	425	18116	16	1132.25	541	cellular organisms	Eukaryota	Alveolata	NA	NA	NA	NA	Apicomplexa	NA
	D	1	Shigella	620	4.197	440	15740	14	1124.29	542	cellular organisms	Bacteria	NA	NA	NA	NA	NA	Proteobacteria	NA
	U	0	Cryptosporidium meleagridis	93969	3.0461	588	1112	1	1112	543	cellular organisms	Eukaryota	Alveolata	Apicomplexa	Conoidasida	Eucoccidiorida	Cryptosporidiidae	Cryptosporidium	Cryptosporidium meleagridis
	U	0	Babesia canis vogeli	167445	3.0461	589	1112	1	1112	544	cellular organisms	Eukaryota	Alveolata	Apicomplexa	Aconoidasida	NA	Babesiidae	Babesia	Babesia canis
	U	0	Saccharopolyspora erythraea NRRL 2338	405948	3.34341	562	2205	2	1102.5	545	cellular organisms	Bacteria	Terrabacteria group	Actinobacteria	Actinobacteria	Pseudonocardiales	Pseudonocardiaceae	Saccharopolyspora	Saccharopolyspora erythraea
	D	1	Borreliella afzelii	29518	4.36425	396	23134	21	1101.62	546	cellular organisms	Bacteria	NA	NA	NA	NA	NA	Spirochaetes	NA
	D	1	Pseudomonas mendocina ymp	399739	4.51855	353	33003	30	1100.1	547	cellular organisms	Bacteria	Pseudomonas mendocina ymp	NA	NA	NA	NA	Proteobacteria	NA
	D	1	Bacillus velezensis FZB42	326423	4.28997	420	19497	18	1083.17	548	cellular organisms	Bacteria	Terrabacteria group	NA	Bacillus velezensis FZB42	NA	NA	Firmicutes	NA
	D	1	Proteobacteria	1224	4.61126	320	40856	38	1075.16	549	cellular organisms	Bacteria	NA	NA	NA	NA	NA	Proteobacteria	NA
	D	1	Methanocella arvoryzae MRE50	351160	4.13871	444	13763	13	1058.69	550	cellular organisms	Archaea	Methanocella arvoryzae MRE50	NA	NA	NA	NA	Euryarchaeota	NA
	D	1	Sinorhizobium meliloti	382	4.12846	445	13442	13	1034	551	cellular organisms	Bacteria	Sinorhizobium/Ensifer group	NA	NA	NA	NA	Proteobacteria	NA
	U	0	Simian T-lymphotropic virus 1	33747	3.31112	569	2047	2	1023.5	552	Simian T-lymphotropic virus 1	Viruses	NA	NA	NA	Ortervirales	Retroviridae	Deltaretrovirus	Primate T-lymphotropic virus 1
	D	1	Molluscum contagiosum virus subtype 1	10280	4.12048	448	13197	13	1015.15	553	dsDNA viruses, no RNA stage	Viruses	Molluscum contagiosum virus subtype 1	NA	NA	NA	NA	NA	NA
	U	0	uncultured aquatic phage	306552	2.99034	591	978	1	978	554	unclassified bacterial viruses	Viruses	environmental samples	NA	NA	NA	NA	NA	uncultured aquatic phage
	D	1	Candidatus Pelagibacter ubique	198252	4.52157	351	33233	34	977.441	555	cellular organisms	Bacteria	NA	NA	NA	NA	NA	Proteobacteria	NA
	U	0	Mycoplasma arthritidis	2111	3.46523	557	2919	3	973	556	cellular organisms	Bacteria	Terrabacteria group	Tenericutes	Mollicutes	Mycoplasmatales	Mycoplasmataceae	Mycoplasma	Mycoplasma arthritidis
	U	0	second part]	33892	3.58917	548	3883	4	970.75	557	cellular organisms	Bacteria	Terrabacteria group	Actinobacteria	Actinobacteria	Corynebacteriales	Mycobacteriaceae	Mycobacterium	Mycobacterium bovis
	D	1	Chlorobium phaeobacteroides	1096	4.23727	430	17269	18	959.389	558	cellular organisms	Bacteria	FCB group	NA	Bacteroidetes/Chlorobi group	Chlorobium/Pelodictyon group	NA	Chlorobi	NA
	D	1	Xanthomonas campestris pv. campestris str. ATCC 33913	190485	4.15238	442	14203	15	946.867	559	cellular organisms	Bacteria	Xanthomonas campestris pv. campestris	NA	Xanthomonas campestris pv. campestris str. ATCC 33913	NA	NA	Proteobacteria	NA
	D	1	Pseudomonas putida GB-1	76869	4.079	459	11995	13	922.692	560	cellular organisms	Bacteria	Pseudomonas putida GB-1	NA	NA	NA	NA	Proteobacteria	NA
	D	1	Bacillus thuringiensis	1428	4.36211	397	23020	25	920.8	561	cellular organisms	Bacteria	Terrabacteria group	NA	NA	NA	NA	Firmicutes	NA
	D	1	Staphylococcus	1279	4.06833	462	11704	13	900.308	562	cellular organisms	Bacteria	Terrabacteria group	NA	NA	NA	NA	Firmicutes	NA
	D	1	Gammaproteobacteria	573	4.11945	449	13166	15	877.733	563	cellular organisms	Bacteria	NA	NA	NA	NA	NA	Proteobacteria	NA
	U	0	Acinetobacter baumannii IS-58	470	3.24329	572	1751	2	875.5	564	cellular organisms	Bacteria	NA	Proteobacteria	Gammaproteobacteria	Pseudomonadales	Moraxellaceae	Acinetobacter	Acinetobacter baumannii
	D	1	Polaromonas sp. JS666	296591	4.21482	434	16399	19	863.105	565	cellular organisms	Bacteria	NA	NA	NA	NA	NA	Proteobacteria	NA
	D	1	Syntrophobacter fumaroxidans	119484	4.22871	432	16932	20	846.6	566	cellular organisms	Bacteria	NA	NA	NA	NA	NA	Proteobacteria	delta/epsilon subdivisions
	D	1	Mannheimia haemolytica	75985	4.28614	422	19326	23	840.261	567	cellular organisms	Bacteria	NA	NA	NA	NA	NA	Proteobacteria	NA
	D	1	Pelobacter propionicus	29543	4.06896	461	11721	14	837.214	568	cellular organisms	Bacteria	NA	NA	NA	NA	NA	Proteobacteria	delta/epsilon subdivisions
	D	1	Rubrobacter xylanophilus	49319	4.19893	439	15810	19	832.105	569	cellular organisms	Bacteria	Terrabacteria group	NA	NA	NA	NA	Actinobacteria	NA
	D	1	Chromohalobacter salexigens	158080	4.02469	469	10585	13	814.231	570	cellular organisms	Bacteria	NA	NA	NA	NA	NA	Proteobacteria	NA
	U	0	Bean common mosaic necrosis virus	43240	3.18837	574	1543	2	771.5	571	ssRNA viruses	Viruses	ssRNA positive-strand viruses, no DNA stage	NA	NA	NA	Potyviridae	Potyvirus	Bean common mosaic necrosis virus
	D	1	Burkholderia ambifaria MC40-6	398577	3.99647	474	9919	13	763	572	cellular organisms	Bacteria	Burkholderia ambifaria MC40-6	NA	NA	NA	NA	Proteobacteria	NA
	D	1	Desulfuromonas acetoxidans	891	4.22748	433	16884	23	734.087	573	cellular organisms	Bacteria	NA	NA	NA	NA	NA	Proteobacteria	delta/epsilon subdivisions
	U	0	acyl-carrier protein] synthase	28151	2.8657	595	734	1	734	574	cellular organisms	Bacteria	NA	Proteobacteria	Gammaproteobacteria	Enterobacterales	Yersiniaceae	Serratia	Serratia proteamaculans
	U	0	Vibrio cholerae M66-2	579112	2.8657	596	734	1	734	575	cellular organisms	Bacteria	Vibrio cholerae M66-2	Proteobacteria	Gammaproteobacteria	Vibrionales	Vibrionaceae	Vibrio	Vibrio cholerae
	U	0	Bosea massiliensis	1197712	2.86332	597	730	1	730	576	cellular organisms	Bacteria	Bosea massiliensis 63287	Proteobacteria	Alphaproteobacteria	Rhizobiales	Bradyrhizobiaceae	Bosea	Bosea massiliensis
	D	1	Burkholderia cenocepacia MC0-3	406425	4.03011	468	10718	15	714.533	577	cellular organisms	Bacteria	Burkholderia cenocepacia MC0-3	NA	NA	NA	NA	Proteobacteria	NA
	D	1	Salmonella enterica	28901	4.20696	437	16105	23	700.217	578	cellular organisms	Bacteria	NA	NA	NA	NA	NA	Proteobacteria	NA
	D	1	Anaeromyxobacter dehalogenans 2CP-C	290397	4.04532	465	11100	16	693.75	579	cellular organisms	Bacteria	Anaeromyxobacter dehalogenans 2CP-C	NA	NA	NA	NA	Proteobacteria	delta/epsilon subdivisions
	U	0	Cyanophora paradoxa	2762	3.31471	568	2064	3	688	580	cellular organisms	Eukaryota	NA	NA	Glaucocystophyceae	NA	Cyanophoraceae	Cyanophora	Cyanophora paradoxa
	U	0	Spirochaeta thermophila	154	2.82802	600	673	1	673	581	dsDNA viruses, no RNA stage	Viruses	unclassified Papillomaviridae	NA	NA	NA	Papillomaviridae	NA	Bovine papillomavirus
	D	1	Mesorhizobium loti	381	3.89504	485	7853	12	654.417	582	cellular organisms	Bacteria	NA	NA	NA	NA	NA	Proteobacteria	NA
	U	0	Coxsackievirus A19	42778	2.81358	601	651	1	651	583	ssRNA viruses	Viruses	ssRNA positive-strand viruses, no DNA stage	NA	NA	Picornavirales	Picornaviridae	Enterovirus	Enterovirus C
	U	0	Mouse parvovirus 3	344970	3.11261	580	1296	2	648	584	ssDNA viruses	Viruses	Mouse parvovirus 3	NA	NA	NA	Parvoviridae	Protoparvovirus	Rodent protoparvovirus 1
	U	0	Mouse parvovirus 2	344971	3.11261	581	1296	2	648	585	ssDNA viruses	Viruses	Mouse parvovirus 2	NA	NA	NA	Parvoviridae	Protoparvovirus	Rodent protoparvovirus 1
	U	0	Porcine encephalomyocarditis virus	69598	2.8055	603	639	1	639	586	ssRNA viruses	Viruses	ssRNA positive-strand viruses, no DNA stage	NA	NA	Picornavirales	Picornaviridae	Cardiovirus	Cardiovirus A
	D	1	Maricaulis maris MCS10	394221	4.00204	472	10047	16	627.938	587	cellular organisms	Bacteria	Maricaulis maris MCS10	NA	NA	NA	NA	Proteobacteria	NA
	D	1	Shewanella baltica OS195	399599	3.99599	475	9908	16	619.25	588	cellular organisms	Bacteria	Shewanella baltica OS195	NA	NA	NA	NA	Proteobacteria	NA
	U	0	Hyphomicrobium zavarzinii	48292	3.09096	583	1233	2	616.5	589	cellular organisms	Bacteria	NA	Proteobacteria	Alphaproteobacteria	Rhizobiales	Hyphomicrobiaceae	Hyphomicrobium	Hyphomicrobium zavarzinii
	U	0	Phaeosphaeria avenaria f. sp. tritici	54790	3.08493	585	1216	2	608	590	cellular organisms	Eukaryota	Opisthokonta	Ascomycota	Dothideomycetes	Pleosporales	Phaeosphaeriaceae	Parastagonospora	Parastagonospora avenae
	U	0	Tomato yellow leaf curl China virus-T	221526	2.7839	604	608	1	608	591	ssDNA viruses	Viruses	Tomato yellow leaf curl China virus-Tb[Y5]	NA	NA	NA	Geminiviridae	Begomovirus	Tomato yellow leaf curl China virus
	U	0	Epizootic hemorrhagic disease of deer virus	12647	2.78247	605	606	1	606	592	dsRNA viruses	Viruses	Epizootic hemorrhagic disease of deer virus	NA	NA	NA	Reoviridae	Orbivirus	Epizootic hemorrhagic disease virus
	U	0	Epizootic hemorrhagic disease virus	40054	2.78247	606	606	1	606	593	dsRNA viruses	Viruses	NA	NA	NA	NA	Reoviridae	Orbivirus	Epizootic hemorrhagic disease virus
	U	0	Epizootic hemorrhagic disease virus 2	10910	2.78247	607	606	1	606	594	dsRNA viruses	Viruses	Epizootic hemorrhagic disease virus 2	NA	NA	NA	Reoviridae	Orbivirus	Epizootic hemorrhagic disease virus
	U	0	Dehalococcoides mccartyi CBDB1	255470	3.07809	586	1197	2	598.5	595	cellular organisms	Bacteria	Terrabacteria group	Chloroflexi	Dehalococcoidia	Dehalococcoidales	Dehalococcoidaceae	Dehalococcoides	Dehalococcoides mccartyi
	U	0	uncultured archaeon GZfos18C8	285411	3.25382	571	1794	3	598	596	cellular organisms	Archaea	environmental samples	NA	NA	NA	NA	NA	uncultured archaeon GZfos18C8
	U	0	Burkholderia pseudomallei 1710a	28450	3.05385	587	1132	2	566	597	cellular organisms	Bacteria	NA	Proteobacteria	Betaproteobacteria	Burkholderiales	Burkholderiaceae	Burkholderia	Burkholderia pseudomallei
	U	0	Variovorax paradoxus	34073	2.75128	609	564	1	564	598	cellular organisms	Bacteria	NA	Proteobacteria	Betaproteobacteria	Burkholderiales	Comamonadaceae	Variovorax	Variovorax paradoxus
	U	0	Navicula glaciei	335918	2.7356	610	544	1	544	599	cellular organisms	Eukaryota	Stramenopiles	Bacillariophyta	Bacillariophyceae	Naviculales	Naviculaceae	Navicula	Navicula glaciei
	U	0	Chrysosporum ovalisporum	75695	2.72346	611	529	1	529	600	cellular organisms	Bacteria	Terrabacteria group	Cyanobacteria	NA	Nostocales	Aphanizomenonaceae	Chrysosporum	Chrysosporum ovalisporum
	D	1	Xanthomonas axonopodis pv. citri str. 306	190486	4.11813	451	13126	25	525.04	601	cellular organisms	Bacteria	Xanthomonas citri pv. citri	NA	Xanthomonas citri pv. citri str. 306	NA	NA	Proteobacteria	NA
	U	0	Listonella phage phiHSIC	310539	2.95952	592	911	2	455.5	602	dsDNA viruses, no RNA stage	Viruses	unclassified Siphoviridae	NA	NA	Caudovirales	Siphoviridae	NA	Listonella phage phiHSIC
	U	0	Passiflora latent carlavirus	379892	2.95809	593	908	2	454	603	ssRNA viruses	Viruses	ssRNA positive-strand viruses, no DNA stage	NA	NA	Tymovirales	Betaflexiviridae	Carlavirus	Passiflora latent virus
	U	0	acyl-carrier-protein] reductase; AltName: Full=Beta-ketoacyl reductase; Includes: RecName: Full=3-oxoacyl	5067	2.93952	594	870	2	435	604	cellular organisms	Eukaryota	Opisthokonta	Ascomycota	Eurotiomycetes	Eurotiales	Aspergillaceae	Aspergillus	Aspergillus parasiticus
	U	0	Bartonella tribocorum	85701	2.5977	614	396	1	396	605	cellular organisms	Bacteria	NA	Proteobacteria	Alphaproteobacteria	Rhizobiales	Bartonellaceae	Bartonella	Bartonella tribocorum
	D	1	Canarypox virus	44088	3.69513	519	4956	13	381.231	606	dsDNA viruses, no RNA stage	Viruses	NA	NA	NA	NA	NA	NA	NA
	D	1	Porcine endogenous retrovirus	61673	3.04139	590	1100	3	366.667	607	Porcine endogenous retrovirus	Viruses	NA	NA	NA	NA	NA	NA	NA
	U	0	Enterovirus B73	200154	2.54407	616	350	1	350	608	ssRNA viruses	Viruses	ssRNA positive-strand viruses, no DNA stage	NA	NA	Picornavirales	Picornaviridae	Enterovirus	Enterovirus B
	U	0	Thermococcus aggregans	110163	2.52892	617	338	1	338	609	cellular organisms	Archaea	NA	Euryarchaeota	Thermococci	Thermococcales	Thermococcaceae	Thermococcus	Thermococcus aggregans
	U	0	Coxsackievirus A22	42783	2.82802	599	673	2	336.5	610	ssRNA viruses	Viruses	ssRNA positive-strand viruses, no DNA stage	NA	NA	Picornavirales	Picornaviridae	Enterovirus	Enterovirus C
	U	0	Duck hepatitis B virus	12639	2.52634	618	336	1	336	611	Retro-transcribing viruses	Viruses	NA	NA	NA	NA	Hepadnaviridae	Avihepadnavirus	Duck hepatitis B virus
	U	0	Mouse parvovirus 2a	267821	2.81158	602	648	2	324	612	ssDNA viruses	Viruses	unclassified Protoparvovirus	NA	NA	NA	Parvoviridae	Protoparvovirus	Mouse parvovirus 2a
	U	0	Vibrio splendidus	29497	2.49969	619	316	1	316	613	cellular organisms	Bacteria	NA	Proteobacteria	Gammaproteobacteria	Vibrionales	Vibrionaceae	Vibrio	Vibrio splendidus
	U	0	Alkalimonas amylolytica	152573	2.77452	608	595	2	297.5	614	cellular organisms	Bacteria	unclassified Gammaproteobacteria	Proteobacteria	Gammaproteobacteria	NA	NA	Alkalimonas	Alkalimonas amylolytica
	U	0	Campylobacter lari	201	2.45788	620	287	1	287	615	cellular organisms	Bacteria	NA	Proteobacteria	Epsilonproteobacteria	Campylobacterales	Campylobacteraceae	Campylobacter	Campylobacter lari
	U	0	Kadam virus	64310	2.71096	612	514	2	257	616	ssRNA viruses	Viruses	ssRNA positive-strand viruses, no DNA stage	NA	NA	NA	Flaviviridae	Flavivirus	Kadam virus
	D	1	Pseudomonas putida W619	390235	3.48073	556	3025	13	232.692	617	cellular organisms	Bacteria	Pseudomonas putida W619	NA	NA	NA	NA	Proteobacteria	NA
	U	0	Tatumella citrea	53336	2.36549	626	232	1	232	618	cellular organisms	Bacteria	NA	Proteobacteria	Gammaproteobacteria	Enterobacterales	Erwiniaceae	Tatumella	Tatumella citrea
	U	0	Sambar deer coronavirus US/OH-WD388-TC/1994	422132	2.35984	627	229	1	229	619	ssRNA viruses	Viruses	ssRNA positive-strand viruses, no DNA stage	NA	NA	Nidovirales	Coronaviridae	Betacoronavirus	Betacoronavirus 1
	U	0	Ecklonia radiata	309355	2.35218	629	225	1	225	620	cellular organisms	Bacteria	NA	Proteobacteria	Gammaproteobacteria	Pasteurellales	Pasteurellaceae	Avibacterium	Avibacterium paragallinarum
	U	0	Laminaria sinclairii	169770	2.35218	630	225	1	225	621	cellular organisms	Eukaryota	Stramenopiles	Phaeophyceae	NA	Laminariales	Lessoniaceae	Ecklonia	Ecklonia radiata
	U	0	Ecklonia arborea	1849970	2.35218	631	225	1	225	622	cellular organisms	Eukaryota	Stramenopiles	Phaeophyceae	NA	Laminariales	Laminariaceae	Laminaria	Laminaria sinclairii
	U	0	Agarum clathratum	105404	2.35218	632	225	1	225	623	cellular organisms	Eukaryota	Stramenopiles	Phaeophyceae	NA	Laminariales	Lessoniaceae	Ecklonia	Ecklonia arborea
	U	0	Bovine papillomavirus	10571	2.82802	598	673	3	224.333	624	cellular organisms	Bacteria	NA	Spirochaetes	Spirochaetia	Spirochaetales	Spirochaetaceae	Spirochaeta	Spirochaeta thermophila
	U	0	Pepper mild mottle virus	12239	2.33445	633	216	1	216	625	ssRNA viruses	Viruses	ssRNA positive-strand viruses, no DNA stage	NA	NA	NA	Virgaviridae	Tobamovirus	Pepper mild mottle virus
	U	0	Infectious salmon anemia virus	55987	2.32222	639	210	1	210	626	ssRNA viruses	Viruses	ssRNA negative-strand viruses	NA	NA	NA	Orthomyxoviridae	Isavirus	Salmon isavirus
	U	0	Pineapple mealybug wilt-associated virus 1	180903	2.61595	613	413	2	206.5	627	ssRNA viruses	Viruses	ssRNA positive-strand viruses, no DNA stage	NA	NA	NA	Closteroviridae	Ampelovirus	Pineapple mealybug wilt-associated virus 1
	U	0	Dehalococcoides mccartyi	61435	2.26007	640	182	1	182	628	cellular organisms	Bacteria	Terrabacteria group	Chloroflexi	Dehalococcoidia	Dehalococcoidales	Dehalococcoidaceae	Dehalococcoides	Dehalococcoides mccartyi
	U	0	Enterovirus B85	318568	2.24304	641	175	1	175	629	ssRNA viruses	Viruses	ssRNA positive-strand viruses, no DNA stage	NA	NA	Picornavirales	Picornaviridae	Enterovirus	Enterovirus B
	U	0	Enterovirus B86	318569	2.24304	642	175	1	175	630	ssRNA viruses	Viruses	ssRNA positive-strand viruses, no DNA stage	NA	NA	Picornavirales	Picornaviridae	Enterovirus	Enterovirus B
	U	0	lung-eye-trachea disease-associated herpesvirus	203820	2.18184	647	152	1	152	631	dsDNA viruses, no RNA stage	Viruses	unassigned Alphaherpesvirinae	NA	NA	Herpesvirales	Herpesviridae	NA	Chelonid alphaherpesvirus 6
	U	0	Aspergillus awamori	105351	2.5966	615	395	3	131.667	632	cellular organisms	Eukaryota	Opisthokonta	Ascomycota	Eurotiomycetes	Eurotiales	Aspergillaceae	Aspergillus	Aspergillus awamori
	U	0	Pseudomonas sp. B4	59381	2.10721	649	128	1	128	633	cellular organisms	Bacteria	NA	Proteobacteria	Gammaproteobacteria	Pseudomonadales	Pseudomonadaceae	Pseudomonas	Pseudomonas sp. B4
	U	0	Pepino mosaic virus	112229	2.08991	650	123	1	123	634	ssRNA viruses	Viruses	ssRNA positive-strand viruses, no DNA stage	NA	NA	Tymovirales	Alphaflexiviridae	Potexvirus	Pepino mosaic virus
	U	0	Porcine endogenous retrovirus C	509154	2.37291	623	236	2	118	635	Porcine endogenous retrovirus	Viruses	Porcine endogenous retrovirus C	NA	NA	Ortervirales	Retroviridae	Gammaretrovirus	Porcine type-C oncovirus
	U	0	Echovirus E31	47513	2.36736	624	233	2	116.5	636	ssRNA viruses	Viruses	ssRNA positive-strand viruses, no DNA stage	NA	NA	Picornavirales	Picornaviridae	Enterovirus	Enterovirus B
	U	0	Echovirus E32	47514	2.36736	625	233	2	116.5	637	ssRNA viruses	Viruses	ssRNA positive-strand viruses, no DNA stage	NA	NA	Picornavirales	Picornaviridae	Enterovirus	Enterovirus B
	U	0	Echovirus E15	47503	2.32428	637	211	2	105.5	638	ssRNA viruses	Viruses	ssRNA positive-strand viruses, no DNA stage	NA	NA	Picornavirales	Picornaviridae	Enterovirus	Enterovirus B
	U	0	Echovirus E12	35293	2.32428	638	211	2	105.5	639	ssRNA viruses	Viruses	ssRNA positive-strand viruses, no DNA stage	NA	NA	Picornavirales	Picornaviridae	Enterovirus	Enterovirus B
	U	0	Grapevine leafroll-associated virus 2	64003	1.97313	653	94	1	94	640	ssRNA viruses	Viruses	ssRNA positive-strand viruses, no DNA stage	NA	NA	NA	Closteroviridae	Closterovirus	Grapevine leafroll-associated virus 2
	U	0	Echovirus E19	47507	2.42975	621	269	3	89.6667	641	ssRNA viruses	Viruses	ssRNA positive-strand viruses, no DNA stage	NA	NA	Picornavirales	Picornaviridae	Enterovirus	Enterovirus B
	U	0	Sulfolobus sp. L00 24	303362	1.94448	657	88	1	88	642	cellular organisms	Eukaryota	Rhodophyta	NA	Florideophyceae	Hildenbrandiales	Hildenbrandiaceae	Hildenbrandia	Hildenbrandia rubra
	U	0	Bovine respirovirus 3	11215	1.92428	660	84	1	84	643	ssRNA viruses	Viruses	ssRNA negative-strand viruses	NA	NA	Mononegavirales	Paramyxoviridae	Respirovirus	Bovine respirovirus 3
	U	0	Apple mosaic virus	12319	2.21748	643	165	2	82.5	644	ssRNA viruses	Viruses	ssRNA positive-strand viruses, no DNA stage	NA	NA	NA	Bromoviridae	Ilarvirus	Apple mosaic virus
	U	0	Porcine endogenous retrovirus B	194959	2.21484	644	164	2	82	645	Porcine endogenous retrovirus	Viruses	Porcine endogenous retrovirus B	NA	NA	Ortervirales	Retroviridae	Gammaretrovirus	Porcine type-C oncovirus
	U	0	Hepatitis C virus (isolate VT897)	357989	2.19866	645	158	2	79	646	ssRNA viruses	Viruses	ssRNA positive-strand viruses, no DNA stage	NA	NA	NA	Flaviviridae	Hepacivirus	Hepacivirus C
	U	0	Hepatitis C virus (isolate VT886)	357987	2.19866	646	158	2	79	647	ssRNA viruses	Viruses	ssRNA positive-strand viruses, no DNA stage	NA	NA	NA	Flaviviridae	Hepacivirus	Hepacivirus C
	U	0	Buchnera aphidicola (Chaitophorus populeti)	255719	1.89763	661	79	1	79	648	cellular organisms	Bacteria	Buchnera aphidicola (Chaitophorus populeti)	Proteobacteria	Gammaproteobacteria	Enterobacterales	Erwiniaceae	Buchnera	Buchnera aphidicola
	U	0	Avibacterium paragallinarum	728	2.35218	628	225	3	75	649	cellular organisms	Eukaryota	Stramenopiles	Phaeophyceae	NA	Laminariales	Agaraceae	Agarum	Agarum clathratum
	U	0	Porcine endogenous retrovirus C/A	286072	1.85733	665	72	1	72	650	Porcine endogenous retrovirus	Viruses	Porcine endogenous retrovirus C/A	NA	NA	Ortervirales	Retroviridae	Gammaretrovirus	Porcine type-C oncovirus
	U	0	Porcine endogenous retrovirus A	194958	1.85733	666	72	1	72	651	Porcine endogenous retrovirus	Viruses	Porcine endogenous retrovirus A	NA	NA	Ortervirales	Retroviridae	Gammaretrovirus	Porcine type-C oncovirus
	U	0	uncultured archaeon GZfos32E7	285378	1.85733	667	72	1	72	652	cellular organisms	Archaea	environmental samples	NA	NA	NA	NA	NA	uncultured archaeon GZfos32E7
	U	0	Hepatitis C virus (isolate VT204)	357985	2.32634	634	212	3	70.6667	653	ssRNA viruses	Viruses	ssRNA positive-strand viruses, no DNA stage	NA	NA	NA	Flaviviridae	Hepacivirus	Hepacivirus C
	U	0	Hepatitis C virus (isolate VT898)	357990	2.32634	635	212	3	70.6667	654	ssRNA viruses	Viruses	ssRNA positive-strand viruses, no DNA stage	NA	NA	NA	Flaviviridae	Hepacivirus	Hepacivirus C
	U	0	Hepatitis C virus (isolate VT316)	357986	2.32634	636	212	3	70.6667	655	ssRNA viruses	Viruses	ssRNA positive-strand viruses, no DNA stage	NA	NA	NA	Flaviviridae	Hepacivirus	Hepacivirus C
	U	0	Mortierella alpina	64518	2.14613	648	140	2	70	656	cellular organisms	Eukaryota	Opisthokonta	Mucoromycota	NA	Mortierellales	Mortierellaceae	Mortierella	Mortierella alpina
	U	0	Beet chlorosis virus	131082	1.80618	669	64	1	64	657	cellular organisms	Bacteria	Terrabacteria group	Actinobacteria	Actinobacteria	Streptomycetales	Streptomycetaceae	Streptomyces	Streptomyces ribosidificus
	U	0	Melon necrotic spot virus	11987	1.77815	670	60	1	60	658	ssRNA viruses	Viruses	ssRNA positive-strand viruses, no DNA stage	NA	NA	NA	Tombusviridae	Gammacarmovirus	Melon necrotic spot virus
	U	0	uncultured eubacterium pAMC507s	107661	1.73239	672	54	1	54	659	cellular organisms	Bacteria	environmental samples	NA	NA	NA	NA	NA	uncultured eubacterium pAMC507s
	U	0	Black raspberry necrosis virus	367301	2.01703	651	104	2	52	660	ssRNA viruses	Viruses	ssRNA positive-strand viruses, no DNA stage	NA	NA	Picornavirales	Secoviridae	NA	Black raspberry necrosis virus
	U	0	Pseudomonas sp. OX1	320855	1.69897	673	50	1	50	661	cellular organisms	Bacteria	NA	Proteobacteria	Gammaproteobacteria	Pseudomonadales	Pseudomonadaceae	Pseudomonas	Pseudomonas sp. OX1
	U	0	Chlamydia abortus	83555	1.69897	675	50	1	50	662	cellular organisms	Eukaryota	Opisthokonta	Zoopagomycota	NA	Harpellales	Legeriomycetaceae	Capniomyces	Capniomyces stellatus
	U	0	Mycobacterium phlei	1771	1.99564	652	99	2	49.5	663	cellular organisms	Bacteria	Terrabacteria group	Actinobacteria	Actinobacteria	Corynebacteriales	Mycobacteriaceae	Mycolicibacterium	Mycobacterium phlei
	U	0	Marburg marburgvirus	11269	1.66276	676	46	1	46	664	ssRNA viruses	Viruses	ssRNA negative-strand viruses	NA	NA	Mononegavirales	Filoviridae	Marburgvirus	Marburg marburgvirus
	U	0	Lake Victoria marburgvirus - DRC1999	378831	1.66276	677	46	1	46	665	ssRNA viruses	Viruses	ssRNA negative-strand viruses	NA	NA	Mononegavirales	Filoviridae	Marburgvirus	Marburg marburgvirus
	U	0	Streptocarpus flower break virus	335187	1.95424	655	90	2	45	666	ssRNA viruses	Viruses	ssRNA positive-strand viruses, no DNA stage	NA	NA	Picornavirales	Picornaviridae	Sapelovirus	Avian sapelovirus
	U	0	Mortierella sp. M10	80834	2.42813	622	268	6	44.6667	667	cellular organisms	Eukaryota	Opisthokonta	Mucoromycota	NA	Mortierellales	Mortierellaceae	Mortierella	Mortierella sp. M10
	U	0	Hildenbrandia rubra	31481	1.94448	656	88	2	44	668	cellular organisms	Archaea	TACK group	Crenarchaeota	Thermoprotei	Sulfolobales	Sulfolobaceae	Sulfolobus	Sulfolobus sp. L00 24
	U	0	Bordetella petrii	94624	1.64345	678	44	1	44	669	cellular organisms	Bacteria	NA	Proteobacteria	Betaproteobacteria	Burkholderiales	Alcaligenaceae	Bordetella	Bordetella petrii
	U	0	Hepatitis delta virus	12475	1.64345	679	44	1	44	670	ssRNA viruses	Viruses	ssRNA negative-strand viruses	NA	NA	NA	NA	Deltavirus	Hepatitis delta virus
	U	0	Batai virus	80942	1.64345	680	44	1	44	671	ssRNA viruses	Viruses	ssRNA negative-strand viruses	NA	NA	Bunyavirales	Peribunyaviridae	Orthobunyavirus	Bunyamwera orthobunyavirus
	U	0	Blakeslea trispora	4850	1.9345	658	86	2	43	672	cellular organisms	Eukaryota	Opisthokonta	Mucoromycota	NA	Mucorales	Choanephoraceae	Blakeslea	Blakeslea trispora
	U	0	Candida deformans	184778	1.63347	681	43	1	43	673	cellular organisms	Eukaryota	Opisthokonta	Ascomycota	Saccharomycetes	Saccharomycetales	NA	Candida	Candida deformans
	U	0	Parietaria mottle virus	64958	1.92942	659	85	2	42.5	674	ssRNA viruses	Viruses	ssRNA positive-strand viruses, no DNA stage	NA	NA	NA	Bromoviridae	Ilarvirus	Parietaria mottle virus
	U	0	Sugiyamaella floridensis	377601	1.62325	682	42	1	42	675	cellular organisms	Eukaryota	Opisthokonta	Ascomycota	Saccharomycetes	Saccharomycetales	Trichomonascaceae	Sugiyamaella	Sugiyamaella floridensis
	U	0	Brevundimonas sp. PB-P1-8	403771	1.59106	683	39	1	39	676	cellular organisms	Bacteria	NA	Proteobacteria	Alphaproteobacteria	Caulobacterales	Caulobacteraceae	Brevundimonas	Brevundimonas sp. PB-P1-8
	U	0	Pseudomonas sp. 3Y2	297243	1.88649	662	77	2	38.5	677	cellular organisms	Bacteria	NA	Proteobacteria	Gammaproteobacteria	Pseudomonadales	Pseudomonadaceae	Pseudomonas	Pseudomonas sp. 3Y2
	U	0	Pseudomonas sp. Lineda 20	291992	1.88649	663	77	2	38.5	678	cellular organisms	Bacteria	NA	Proteobacteria	Gammaproteobacteria	Pseudomonadales	Pseudomonadaceae	Pseudomonas	Pseudomonas sp. Lineda 20
	U	0	Neoceratium horridum	203191	1.5682	684	37	1	37	679	cellular organisms	Eukaryota	Alveolata	NA	Dinophyceae	Gonyaulacales	Ceratiaceae	Tripos	Tripos horridus
	U	0	Avian endogenous retrovirus EAV-HP	93465	1.86332	664	73	2	36.5	680	unclassified Retroviridae	Viruses	Avian retroviruses	NA	NA	Ortervirales	Retroviridae	NA	Avian endogenous retrovirus EAV-HP
	U	0	Gull circovirus	400121	1.5563	685	36	1	36	681	ssDNA viruses	Viruses	NA	NA	NA	NA	Circoviridae	Circovirus	Gull circovirus
	U	0	Feline immunodeficiency virus (isolate San Diego)	11673	1.54407	686	35	1	35	682	NA	Viruses	NA	NA	NA	Ortervirales	Retroviridae	Lentivirus	Feline immunodeficiency virus
	U	0	Bifidobacterium longum subsp. infantis	1682	1.54407	687	35	1	35	683	cellular organisms	Bacteria	Terrabacteria group	Actinobacteria	Actinobacteria	Bifidobacteriales	Bifidobacteriaceae	Bifidobacterium	Bifidobacterium longum
	U	0	Staphylococcus kloosii	29384	1.51851	688	33	1	33	684	cellular organisms	Bacteria	Terrabacteria group	Firmicutes	Bacilli	Bacillales	Staphylococcaceae	Staphylococcus	Staphylococcus kloosii
	U	0	Staphylococcus cohnii subsp. cohnii	74704	1.51851	689	33	1	33	685	cellular organisms	Bacteria	Terrabacteria group	Firmicutes	Bacilli	Bacillales	Staphylococcaceae	Staphylococcus	Staphylococcus cohnii
	U	0	Staphylococcus arlettae	29378	1.51851	690	33	1	33	686	cellular organisms	Bacteria	Terrabacteria group	Firmicutes	Bacilli	Bacillales	Staphylococcaceae	Staphylococcus	Staphylococcus arlettae
	U	0	Staphylococcus muscae	1294	1.51851	691	33	1	33	687	cellular organisms	Bacteria	Terrabacteria group	Firmicutes	Bacilli	Bacillales	Staphylococcaceae	Staphylococcus	Staphylococcus muscae
	U	0	Staphylococcus auricularis	29379	1.51851	692	33	1	33	688	cellular organisms	Bacteria	Terrabacteria group	Firmicutes	Bacilli	Bacillales	Staphylococcaceae	Staphylococcus	Staphylococcus auricularis
	U	0	Lactifluus densifolius	1400608	1.51851	693	33	1	33	689	cellular organisms	Eukaryota	Opisthokonta	Basidiomycota	Agaricomycetes	Russulales	Russulaceae	Lactarius	Lactarius chromospermus
	U	0	Streptomyces ribosidificus	80859	1.80618	668	64	2	32	690	ssRNA viruses	Viruses	ssRNA positive-strand viruses, no DNA stage	NA	NA	NA	Luteoviridae	Polerovirus	Beet chlorosis virus
	U	0	Amylomyces rouxii	29923	1.77815	671	60	2	30	691	cellular organisms	Eukaryota	Opisthokonta	Mucoromycota	NA	Mucorales	Mucoraceae	Amylomyces	Amylomyces rouxii
	U	0	Desulfofaba gelida	84981	1.4624	694	29	1	29	692	cellular organisms	Bacteria	NA	Proteobacteria	Deltaproteobacteria	Desulfobacterales	Desulfobacteraceae	Desulfofaba	Desulfofaba gelida
	U	0	Mycoplasma phage MAV1	2111	1.4624	695	29	1	29	693	cellular organisms	Bacteria	Terrabacteria group	Tenericutes	Mollicutes	Mycoplasmatales	Mycoplasmataceae	Mycoplasma	Mycoplasma arthritidis
	U	0	SARS coronavirus BJ01	228407	1.44716	696	28	1	28	694	ssRNA viruses	Viruses	ssRNA positive-strand viruses, no DNA stage	NA	NA	Nidovirales	Coronaviridae	Betacoronavirus	Severe acute respiratory syndrome-related coronavirus
	U	0	SARS coronavirus HB	253634	1.44716	697	28	1	28	695	ssRNA viruses	Viruses	ssRNA positive-strand viruses, no DNA stage	NA	NA	Nidovirales	Coronaviridae	Betacoronavirus	Severe acute respiratory syndrome-related coronavirus
	U	0	Eutreptiella gymnastica	73025	1.44716	698	28	1	28	696	cellular organisms	Eukaryota	Euglenozoa	Euglenida	NA	Eutreptiales	NA	Eutreptiella	Eutreptiella gymnastica
	U	0	SARS coronavirus CUHK-L2	260550	1.44716	699	28	1	28	697	ssRNA viruses	Viruses	ssRNA positive-strand viruses, no DNA stage	NA	NA	Nidovirales	Coronaviridae	Betacoronavirus	Severe acute respiratory syndrome-related coronavirus
	U	0	SARS coronavirus xw002	265125	1.44716	700	28	1	28	698	ssRNA viruses	Viruses	ssRNA positive-strand viruses, no DNA stage	NA	NA	Nidovirales	Coronaviridae	Betacoronavirus	Severe acute respiratory syndrome-related coronavirus
	U	0	SARS coronavirus cw049	264989	1.44716	701	28	1	28	699	ssRNA viruses	Viruses	ssRNA positive-strand viruses, no DNA stage	NA	NA	Nidovirales	Coronaviridae	Betacoronavirus	Severe acute respiratory syndrome-related coronavirus
	U	0	SARS coronavirus cw037	265124	1.44716	702	28	1	28	700	ssRNA viruses	Viruses	ssRNA positive-strand viruses, no DNA stage	NA	NA	Nidovirales	Coronaviridae	Betacoronavirus	Severe acute respiratory syndrome-related coronavirus
	U	0	Potato aucuba mosaic virus	12182	1.43136	703	27	1	27	701	ssRNA viruses	Viruses	ssRNA positive-strand viruses, no DNA stage	NA	NA	Tymovirales	Alphaflexiviridae	Potexvirus	Potato aucuba mosaic virus
	U	0	Reovirus sp.	10891	1.43136	704	27	1	27	702	dsRNA viruses	Viruses	unclassified Reoviridae	NA	NA	NA	Reoviridae	NA	Reovirus sp.
	U	0	Helicobacter mustelae	217	1.41497	705	26	1	26	703	cellular organisms	Bacteria	NA	Proteobacteria	Epsilonproteobacteria	Campylobacterales	Helicobacteraceae	Helicobacter	Helicobacter mustelae
	U	0	NAD(P)+] 2; AltName: Full=NAD(P)H-dependent glycerol-3-phosphate dehydrogenase	309807	1.41497	706	26	1	26	704	cellular organisms	Bacteria	FCB group	Bacteroidetes	NA	Bacteroidetes Order II. Incertae sedis	Rhodothermaceae	Salinibacter	Salinibacter ruber
	U	0	Capniomyces stellatus	4885	1.69897	674	50	2	25	705	cellular organisms	Bacteria	PVC group	Chlamydiae	Chlamydiia	Chlamydiales	Chlamydiaceae	Chlamydia	Chlamydia abortus
	U	0	Methanolobus tindarius	2221	1.39794	707	25	1	25	706	cellular organisms	Archaea	NA	Euryarchaeota	Methanomicrobia	Methanosarcinales	Methanosarcinaceae	Methanolobus	Methanolobus tindarius
	U	0	Streptomyces griseoruber	1943	1.38021	708	24	1	24	707	cellular organisms	Bacteria	Terrabacteria group	Actinobacteria	Actinobacteria	Streptomycetales	Streptomycetaceae	Streptomyces	Streptomyces griseoruber
	U	0	Desulfobacula toluolica	651182	1.36173	709	23	1	23	708	cellular organisms	Bacteria	Desulfobacula toluolica Tol2	Proteobacteria	Deltaproteobacteria	Desulfobacterales	Desulfobacteraceae	Desulfobacula	Desulfobacula toluolica
	U	0	Avian sapelovirus	686983	1.95424	654	90	4	22.5	709	ssRNA viruses	Viruses	ssRNA positive-strand viruses, no DNA stage	NA	NA	NA	Virgaviridae	Tobamovirus	Streptocarpus flower break virus
	U	0	Influenza A virus (A/equine/France/1/1976(H3N8))	385642	1.32222	710	21	1	21	710	ssRNA viruses	Viruses	ssRNA negative-strand viruses	NA	NA	NA	Orthomyxoviridae	Alphainfluenzavirus	Influenza A virus
	U	0	Influenza A virus (A/equi 2/Aby/84(H3N8))	217825	1.32222	711	21	1	21	711	ssRNA viruses	Viruses	ssRNA negative-strand viruses	NA	NA	NA	Orthomyxoviridae	Alphainfluenzavirus	Influenza A virus
	U	0	Influenza A virus (A/equi 2/Solvalla/79(H3N8))	217823	1.32222	712	21	1	21	712	ssRNA viruses	Viruses	ssRNA negative-strand viruses	NA	NA	NA	Orthomyxoviridae	Alphainfluenzavirus	Influenza A virus
	U	0	Enterobacteria phage RB16	329381	1.32222	713	21	1	21	713	dsDNA viruses, no RNA stage	Viruses	unassigned Tevenvirinae	NA	NA	Caudovirales	Myoviridae	NA	Escherichia virus RB16
	U	0	uncultured bacterium Hawaii Lohi chimney-4	134843	1.30103	714	20	1	20	714	cellular organisms	Bacteria	environmental samples	Proteobacteria	Betaproteobacteria	Nitrosomonadales	Thiobacillaceae	Thiobacillus	uncultured bacterium Hawaii Lohi chimney-4
	U	0	uncultured deep-sea autotrophic bacterium OTI-12	117027	1.30103	715	20	1	20	715	cellular organisms	Bacteria	environmental samples	NA	NA	NA	NA	NA	uncultured deep-sea autotrophic bacterium OTI-12
	U	0	Human papillomavirus type 53	333765	1.30103	716	20	1	20	716	dsDNA viruses, no RNA stage	Viruses	Human papillomavirus type 53	NA	NA	NA	Papillomaviridae	Alphapapillomavirus	Alphapapillomavirus 6
	U	0	Narcissus mosaic virus strain New Zealand	231981	1.30103	717	20	1	20	717	ssRNA viruses	Viruses	ssRNA positive-strand viruses, no DNA stage	NA	NA	Tymovirales	Alphaflexiviridae	Potexvirus	Narcissus mosaic virus
	U	0	Dactylellina haptotyla	430498	1.30103	718	20	1	20	718	cellular organisms	Eukaryota	Opisthokonta	Ascomycota	Orbiliomycetes	Orbiliales	Orbiliaceae	Dactylellina	Dactylellina haptotyla

## Sheet: DM P10
DM P10	Unique or distinct	Unique or distinct	Organism	staxids	Log.Sum.NGS.Freq	Sum.NGS.Freq	Species ranking	Count.Unique.Input.AA.Seq	Normalised NGS	Normalised ranking	no.rank	superkingdom	no.rank.1	phylum	order	no.rank.2	species
	U	0	Human parvovirus B19	10798	4.29296	19632	213	1	19632	1	ssDNA viruses	Viruses	Human parvovirus B19	NA	NA	NA	Primate erythroparvovirus 1
	D	1	Human parvovirus B19	10798	4.29296	19632	214	1	19632	2	ssDNA viruses	Viruses	NA	NA	NA	Parvoviridae	Erythroparvovirus
	U	0	Hepatitis B virus	10407	4.48149	30303	166	2	15151.5	3	Retro-transcribing viruses	Viruses	NA	NA	NA	NA	Hepatitis B virus
	D	1	Hepatitis B virus	10407	4.48149	30303	167	2	15151.5	4	Retro-transcribing viruses	Viruses	NA	NA	NA	Hepadnaviridae	Orthohepadnavirus
	D	1	Porcine reproductive and respiratory syndrome virus	28344	4.43586	27281	178	2	13640.5	5	ssRNA viruses	Viruses	NA	NA	Nidovirales	Arteriviridae	NA
	U	0	uncultured Frankia sp.	181582	4.07254	11818	285	1	11818	6	cellular organisms	Bacteria	Terrabacteria group	Actinobacteria	Frankiales	environmental samples	uncultured Frankia sp.
	U	0	Frankia sp. FE19	106369	4.07254	11818	286	1	11818	7	cellular organisms	Bacteria	Terrabacteria group	Actinobacteria	Frankiales	NA	Frankia sp. FE19
	U	0	Frankia sp. FE14	106363	4.07254	11818	287	1	11818	8	cellular organisms	Bacteria	Terrabacteria group	Actinobacteria	Frankiales	NA	Frankia sp. FE14
	U	0	Frankia sp. FE36	106368	4.07254	11818	288	1	11818	9	cellular organisms	Bacteria	Terrabacteria group	Actinobacteria	Frankiales	NA	Frankia sp. FE36
	U	0	Frankia sp. FE131	106371	4.07254	11818	289	1	11818	10	cellular organisms	Bacteria	Terrabacteria group	Actinobacteria	Frankiales	NA	Frankia sp. FE131
	U	0	Rous sarcoma virus	11886	4.04423	11072	295	1	11072	11	NA	Viruses	NA	NA	Ortervirales	NA	Rous sarcoma virus
	D	1	Rous sarcoma virus	11886	4.04423	11072	296	1	11072	12	NA	Viruses	NA	NA	Ortervirales	Retroviridae	Alpharetrovirus
	D	1	Stigmatella aurantiaca Sg a15	675526	4.02481	10588	306	1	10588	13	cellular organisms	Bacteria	Proteobacteria	Deltaproteobacteria	Myxococcales	Archangiaceae	Stigmatella
	U	0	Candidatus Tremblaya princeps	189385	4.01891	10445	308	1	10445	14	cellular organisms	Bacteria	unclassified Betaproteobacteria	Proteobacteria	NA	NA	Candidatus Tremblaya princeps
	D	1	acyl-carrier-protein] S-malonyltransferase	215813	4.26581	18442	222	2	9221	15	cellular organisms	Bacteria	Proteobacteria	Alphaproteobacteria	Rhodobacterales	Rhodobacteraceae	Dinoroseobacter
	D	1	Cystobacter fuscus	43	3.89988	7941	357	1	7941	16	cellular organisms	Bacteria	Proteobacteria	Deltaproteobacteria	Myxococcales	Archangiaceae	Cystobacter
	D	1	Eastern equine encephalitis virus	11021	4.19468	15656	243	2	7828	17	ssRNA viruses	Viruses	NA	NA	NA	Togaviridae	Alphavirus
	U	0	Entodinium caudatum	47911	3.88252	7630	362	1	7630	18	cellular organisms	Eukaryota	Alveolata	NA	Entodiniomorphida	Ciliophora	Entodinium caudatum
	U	0	Arcobacter butzleri	28197	4.15706	14357	255	2	7178.5	19	cellular organisms	Bacteria	NA	Proteobacteria	Campylobacterales	NA	Arcobacter butzleri
	D	1	Arcobacter butzleri	28197	4.15706	14357	256	2	7178.5	20	cellular organisms	Bacteria	Proteobacteria	Epsilonproteobacteria	Campylobacterales	Campylobacteraceae	Arcobacter
	U	0	Transmissible gastroenteritis virus	11149	3.84652	7023	378	1	7023	21	ssRNA viruses	Viruses	ssRNA positive-strand viruses, no DNA stage	NA	Nidovirales	Transmissible gastroenteritis virus	Alphacoronavirus 1
	D	1	Transmissible gastroenteritis virus	11149	3.84652	7023	379	1	7023	22	ssRNA viruses	Viruses	NA	NA	Nidovirales	Coronaviridae	Alphacoronavirus
	U	0	Desulfomicrobium thermophilum	380392	3.77764	5993	402	1	5993	23	cellular organisms	Bacteria	NA	Proteobacteria	Desulfovibrionales	NA	Desulfomicrobium thermophilum
	U	0	Desulfotomaculum sp. Srb55	387630	3.77764	5993	403	1	5993	24	cellular organisms	Bacteria	Terrabacteria group	Firmicutes	Clostridiales	NA	Desulfotomaculum sp. Srb55
	U	0	Desulfotomaculum geothermicum	39060	3.77764	5993	404	1	5993	25	cellular organisms	Bacteria	Terrabacteria group	Firmicutes	Clostridiales	NA	Desulfotomaculum geothermicum
	U	0	uncultured Desulfotomaculum sp.	77133	3.77764	5993	405	1	5993	26	cellular organisms	Bacteria	environmental samples	NA	NA	NA	uncultured bacterium
	U	0	Clostridium saccharobutylicum	169679	3.77764	5993	406	1	5993	27	cellular organisms	Bacteria	Terrabacteria group	Firmicutes	Clostridiales	NA	Clostridium saccharobutylicum
	U	0	Desulfotomaculum acetoxidans DSM 771	485916	3.77764	5993	407	1	5993	28	cellular organisms	Bacteria	Terrabacteria group	Firmicutes	Clostridiales	Desulfotomaculum acetoxidans DSM 771	Desulfotomaculum acetoxidans
	U	0	Desulfotomaculum acetoxidans	58138	3.77764	5993	408	1	5993	29	cellular organisms	Bacteria	Terrabacteria group	Firmicutes	Clostridiales	NA	Desulfotomaculum acetoxidans
	U	0	Clostridium paraputrificum	29363	3.77764	5993	409	1	5993	30	cellular organisms	Bacteria	Terrabacteria group	Firmicutes	Clostridiales	NA	Clostridium paraputrificum
	U	0	Hexamita sp.	28003	3.77743	5990	410	1	5990	31	cellular organisms	Eukaryota	Fornicata	NA	NA	Diplomonadida	Hexamita sp.
	U	0	Tomato torrado virus	370833	3.77743	5990	411	1	5990	32	ssRNA viruses	Viruses	ssRNA positive-strand viruses, no DNA stage	NA	Picornavirales	NA	Tomato torrado virus
	U	0	Papiine alphaherpesvirus 2	340907	3.75289	5661	424	1	5661	33	dsDNA viruses, no RNA stage	Viruses	NA	NA	Herpesvirales	NA	Papiine alphaherpesvirus 2
	U	0	Bovine alphaherpesvirus 2	10295	3.75289	5661	425	1	5661	34	dsDNA viruses, no RNA stage	Viruses	NA	NA	Herpesvirales	NA	Bovine alphaherpesvirus 2
	U	0	Feline sarcoma virus	11772	3.7432	5536	428	1	5536	35	Feline sarcoma virus	Viruses	NA	NA	Ortervirales	NA	Feline leukemia virus
	D	1	protein-PII] uridylyltransferase	80865	4.2194	16573	235	3	5524.33	36	cellular organisms	Bacteria	Proteobacteria	Betaproteobacteria	Burkholderiales	Comamonadaceae	Delftia
	U	0	uncultured crenarchaeote 4B7	44557	4.041	10990	298	2	5495	37	cellular organisms	Archaea	TACK group	Thaumarchaeota	Nitrosopumilales	environmental samples	uncultured crenarchaeote 4B7
	U	0	Human orthopneumovirus	11250	3.73304	5408	433	1	5408	38	ssRNA viruses	Viruses	ssRNA negative-strand viruses	NA	Mononegavirales	NA	Human orthopneumovirus
	D	1	Human orthopneumovirus	11250	3.73304	5408	434	1	5408	39	ssRNA viruses	Viruses	NA	NA	Mononegavirales	Pneumoviridae	Orthopneumovirus
	U	0	Grapevine rupestris stem pitting-associated virus	196400	3.72925	5361	436	1	5361	40	ssRNA viruses	Viruses	ssRNA positive-strand viruses, no DNA stage	NA	Tymovirales	NA	Grapevine rupestris stem pitting-associated virus
	U	0	Streptomyces collinus	42684	3.72925	5361	437	1	5361	41	cellular organisms	Bacteria	Terrabacteria group	Actinobacteria	Streptomycetales	NA	Streptomyces collinus
	D	1	Cryptosporidium parvum	5807	4.50683	32124	152	6	5354	42	cellular organisms	Eukaryota	Apicomplexa	Conoidasida	Eucoccidiorida	Cryptosporidiidae	Cryptosporidium
	U	0	Melittangium lichenicola	45	3.72378	5294	441	1	5294	43	cellular organisms	Bacteria	NA	Proteobacteria	Myxococcales	NA	Melittangium lichenicola
	D	1	Streptococcus pyogenes	1314	4.41492	25997	182	5	5199.4	44	cellular organisms	Bacteria	Firmicutes	Bacilli	Lactobacillales	Streptococcaceae	Streptococcus
	D	1	Bacillus thuringiensis	1428	4.18834	15429	246	3	5143	45	cellular organisms	Bacteria	Firmicutes	Bacilli	Bacillales	Bacillaceae	Bacillus
	U	0	Streptomyces hygroscopicus subsp. duamyceticus	285527	3.70415	5060	448	1	5060	46	cellular organisms	Bacteria	Terrabacteria group	Actinobacteria	Streptomycetales	NA	Streptomyces hygroscopicus
	U	0	Satsuma dwarf virus	47416	3.69276	4929	454	1	4929	47	ssRNA viruses	Viruses	ssRNA positive-strand viruses, no DNA stage	NA	Picornavirales	NA	Satsuma dwarf virus
	U	0	Streptococcus mutans	1309	3.69276	4929	455	1	4929	48	cellular organisms	Bacteria	Terrabacteria group	Firmicutes	Lactobacillales	NA	Streptococcus mutans
	U	0	Hyposoter fugitivus ichnovirus	265522	3.69241	4925	456	1	4925	49	dsDNA viruses, no RNA stage	Viruses	NA	NA	NA	NA	Hyposoter fugitivus ichnovirus
	D	1	Human immunodeficiency virus 1	11676	4.89364	78278	48	16	4892.38	50	NA	Viruses	NA	NA	Ortervirales	Retroviridae	Lentivirus
	D	1	Molluscum contagiosum virus subtype 1	10280	4.26072	18227	224	4	4556.75	51	dsDNA viruses, no RNA stage	Viruses	NA	NA	NA	Poxviridae	Molluscipoxvirus
	U	0	Recombinant M-MuLV/RaLV retrovirus	221982	3.6583	4553	461	1	4553	52	unclassified Gammaretrovirus	Viruses	NA	NA	Ortervirales	NA	Recombinant M-MuLV/RaLV retrovirus
	D	1	Gallid alphaherpesvirus 2	10390	3.94606	8832	332	2	4416	53	dsDNA viruses, no RNA stage	Viruses	NA	NA	Herpesvirales	Herpesviridae	Mardivirus
	D	1	Hepatitis C virus	11103	4.48904	30835	162	7	4405	54	ssRNA viruses	Viruses	NA	NA	NA	Flaviviridae	Hepacivirus
	D	1	Aspergillus flavus	5059	3.94191	8748	333	2	4374	55	cellular organisms	Eukaryota	Ascomycota	Eurotiomycetes	Eurotiales	Aspergillaceae	Aspergillus
	D	1	Trichoderma virens	29875	4.10605	12766	267	3	4255.33	56	cellular organisms	Eukaryota	Ascomycota	Sordariomycetes	Hypocreales	Hypocreaceae	Trichoderma
	D	1	Mamestra configurata nucleopolyhedrovirus A	207830	3.9267	8447	341	2	4223.5	57	dsDNA viruses, no RNA stage	Viruses	NA	NA	NA	Baculoviridae	Alphabaculovirus
	D	1	uncultured sulfate-reducing bacterium	153939	4.09698	12502	271	3	4167.33	58	cellular organisms	Bacteria	NA	NA	NA	NA	NA
	D	1	Parvibaculum lavamentivorans DS-1	402881	4.09684	12498	272	3	4166	59	cellular organisms	Bacteria	Proteobacteria	Alphaproteobacteria	Rhizobiales	Rhodobiaceae	Parvibaculum
	D	1	Paenarthrobacter nicotinovorans	29320	3.91924	8303	346	2	4151.5	60	cellular organisms	Bacteria	Actinobacteria	Actinobacteria	Micrococcales	Micrococcaceae	Paenarthrobacter
	D	1	Lactococcus lactis	1358	4.61775	41472	125	10	4147.2	61	cellular organisms	Bacteria	Firmicutes	Bacilli	Lactobacillales	Streptococcaceae	Lactococcus
	D	1	Sphingomonas sp. KA1	164608	3.91174	8161	351	2	4080.5	62	cellular organisms	Bacteria	Proteobacteria	Alphaproteobacteria	Sphingomonadales	Sphingomonadaceae	Sphingomonas
	D	1	Frankia casuarinae	106370	4.45381	28432	172	7	4061.71	63	cellular organisms	Bacteria	Actinobacteria	Actinobacteria	Frankiales	Frankiaceae	Frankia
	U	0	Influenza A virus (A/redhead/Alberta/291/1994(H6N8))	1262009	3.60853	4060	467	1	4060	64	ssRNA viruses	Viruses	ssRNA negative-strand viruses	NA	NA	H6N8 subtype	Influenza A virus
	D	1	Human metapneumovirus	162145	3.6081	4056	468	1	4056	65	ssRNA viruses	Viruses	NA	NA	Mononegavirales	Pneumoviridae	Metapneumovirus
	D	1	Avian metapneumovirus	38525	3.6081	4056	469	1	4056	66	ssRNA viruses	Viruses	NA	NA	Mononegavirales	Pneumoviridae	Metapneumovirus
	D	1	Mariprofundus ferrooxydans PV-1	314345	4.08091	12048	282	3	4016	67	cellular organisms	Bacteria	Proteobacteria	Zetaproteobacteria	Mariprofundales	Mariprofundaceae	Mariprofundus
	D	1	Streptomyces ambofaciens ATCC 23877	278992	4.29999	19952	209	5	3990.4	68	cellular organisms	Bacteria	Actinobacteria	Actinobacteria	Streptomycetales	Streptomycetaceae	Streptomyces
	U	0	Flavobacterium phage 11b	294631	3.5966	3950	471	1	3950	69	dsDNA viruses, no RNA stage	Viruses	unclassified Siphoviridae	NA	Caudovirales	NA	Flavobacterium phage 11b
	D	1	Burkholderia pseudomallei	28450	4.67059	46837	116	12	3903.08	70	cellular organisms	Bacteria	Proteobacteria	Betaproteobacteria	Burkholderiales	Burkholderiaceae	Burkholderia
	D	1	Burkholderia cenocepacia MC0-3	406425	4.19326	15605	245	4	3901.25	71	cellular organisms	Bacteria	Proteobacteria	Betaproteobacteria	Burkholderiales	Burkholderiaceae	Burkholderia
	U	0	Scotophilus bat coronavirus 512	693999	3.58894	3881	473	1	3881	72	ssRNA viruses	Viruses	ssRNA positive-strand viruses, no DNA stage	NA	Nidovirales	NA	Scotophilus bat coronavirus 512
	U	0	uncultured Prochlorococcus marinus clone HOT0M-10G7	379385	3.58737	3867	474	1	3867	73	cellular organisms	Bacteria	Terrabacteria group	Cyanobacteria	Synechococcales	Cyanobacteria/Melainabacteria group	Prochlorococcus marinus
	U	0	uncultured soil bacterium	164851	3.58024	3804	475	1	3804	74	cellular organisms	Bacteria	environmental samples	NA	NA	NA	uncultured soil bacterium
	U	0	Burkholderia sp. 13	241607	3.58024	3804	476	1	3804	75	cellular organisms	Bacteria	NA	Proteobacteria	Burkholderiales	NA	Alcaligenes sp. 92
	U	0	Paraburkholderia hospita	169430	3.58024	3804	477	1	3804	76	cellular organisms	Bacteria	NA	Proteobacteria	Burkholderiales	NA	Paraburkholderia hospita
	U	0	Paraburkholderia glathei	60547	3.58024	3804	478	1	3804	77	cellular organisms	Bacteria	NA	Proteobacteria	Burkholderiales	NA	Caballeronia glathei
	U	0	Dolphin morbillivirus	37131	3.58024	3804	479	1	3804	78	ssRNA viruses	Viruses	ssRNA negative-strand viruses	NA	Mononegavirales	Dolphin morbillivirus	Cetacean morbillivirus
	U	0	Anatid alphaherpesvirus 1	104388	3.58024	3804	480	1	3804	79	dsDNA viruses, no RNA stage	Viruses	NA	NA	Herpesvirales	NA	Anatid alphaherpesvirus 1
	U	0	Vibrio phage CTX	141904	3.58024	3804	481	1	3804	80	ssDNA viruses	Viruses	unassigned Inoviridae	NA	NA	NA	Vibrio virus CTXphi
	D	1	Lactobacillus reuteri	1598	4.61759	41456	126	11	3768.73	81	cellular organisms	Bacteria	Firmicutes	Bacilli	Lactobacillales	Lactobacillaceae	Lactobacillus
	U	0	Macaque simian foamy virus	338478	3.57194	3732	486	1	3732	82	NA	Viruses	NA	NA	Ortervirales	NA	Macaque simian foamy virus
	D	1	Hyphomonas	85	4.87189	74454	56	20	3722.7	83	cellular organisms	Bacteria	Proteobacteria	Alphaproteobacteria	Rhodobacterales	Hyphomonadaceae	Hyphomonas
	D	1	Streptomyces fungicidicus	68203	4.0461	11120	292	3	3706.67	84	cellular organisms	Bacteria	Actinobacteria	Actinobacteria	Streptomycetales	Streptomycetaceae	Streptomyces
	U	0	Canine coronavirus	11153	3.86882	7393	365	2	3696.5	85	ssRNA viruses	Viruses	ssRNA positive-strand viruses, no DNA stage	NA	Nidovirales	Canine coronavirus	Alphacoronavirus 1
	D	1	Canine coronavirus	11153	3.86882	7393	366	2	3696.5	86	ssRNA viruses	Viruses	NA	NA	Nidovirales	Coronaviridae	Alphacoronavirus
	D	1	Thermosinus carboxydivorans	261685	4.56564	36782	137	10	3678.2	87	cellular organisms	Bacteria	Firmicutes	Negativicutes	Selenomonadales	Sporomusaceae	Thermosinus
	U	0	Tomato black ring virus	12275	3.56431	3667	488	1	3667	88	ssRNA viruses	Viruses	ssRNA positive-strand viruses, no DNA stage	NA	Picornavirales	NA	Tomato black ring virus
	D	1	Rubrobacter xylanophilus	49319	4.04052	10978	299	3	3659.33	89	cellular organisms	Bacteria	Actinobacteria	Rubrobacteria	Rubrobacterales	Rubrobacteraceae	Rubrobacter
	D	1	Macacine alphaherpesvirus 1	10325	4.04036	10974	300	3	3658	90	dsDNA viruses, no RNA stage	Viruses	NA	NA	Herpesvirales	Herpesviridae	Simplexvirus
	U	0	Trypanosoma brucei rhodesiense	31286	3.56015	3632	490	1	3632	91	cellular organisms	Eukaryota	Euglenozoa	NA	Kinetoplastida	NA	Trypanosoma brucei
	D	1	Magnetococcus marinus MC-1	156889	4.03165	10756	304	3	3585.33	92	cellular organisms	Bacteria	Proteobacteria	Alphaproteobacteria	Magnetococcales	Magnetococcaceae	Magnetococcus
	U	0	Cylindrospermopsis raciborskii	77022	3.55425	3583	491	1	3583	93	cellular organisms	Bacteria	Terrabacteria group	Cyanobacteria	Nostocales	Cyanobacteria/Melainabacteria group	Cylindrospermopsis raciborskii
	U	0	uncultured cyanobacterium	1211	3.55425	3583	492	1	3583	94	cellular organisms	Bacteria	Terrabacteria group	Cyanobacteria	NA	Cyanobacteria/Melainabacteria group	uncultured cyanobacterium
	U	0	Mastigocladus laminosus	83541	3.55425	3583	493	1	3583	95	cellular organisms	Bacteria	Terrabacteria group	Cyanobacteria	Nostocales	Cyanobacteria/Melainabacteria group	Mastigocladus laminosus
	U	0	Escherichia virus N15	40631	3.55425	3583	494	1	3583	96	dsDNA viruses, no RNA stage	Viruses	NA	NA	Caudovirales	NA	Escherichia virus N15
	U	0	Bacillus sp. N16-5	122631	3.55425	3583	495	1	3583	97	cellular organisms	Bacteria	Terrabacteria group	Firmicutes	Bacillales	NA	Bacillus sp. N16-5
	U	0	Bacillus sp. JAMB-602	244966	3.55425	3583	496	1	3583	98	cellular organisms	Bacteria	Terrabacteria group	Firmicutes	Bacillales	NA	Bacillus sp. JAMB-602
	U	0	Campylobacter fetus subsp. fetus 82-40	360106	3.55425	3583	497	1	3583	99	cellular organisms	Bacteria	Campylobacter fetus subsp. fetus 82-40	Proteobacteria	Campylobacterales	NA	Campylobacter fetus
	D	1	Campylobacter jejuni	197	4.39466	24812	188	7	3544.57	100	cellular organisms	Bacteria	Proteobacteria	Epsilonproteobacteria	Campylobacterales	Campylobacteraceae	Campylobacter
	D	1	Hyphomonas neptunium ATCC 15444	228405	4.15128	14167	258	4	3541.75	101	cellular organisms	Bacteria	Proteobacteria	Alphaproteobacteria	Rhodobacterales	Hyphomonadaceae	Hyphomonas
	D	1	Clostridioides difficile	1496	4.1498	14119	259	4	3529.75	102	cellular organisms	Bacteria	Firmicutes	Clostridia	Clostridiales	Peptostreptococcaceae	Clostridioides
	U	0	Penicillium digitatum	36651	3.54444	3503	501	1	3503	103	cellular organisms	Eukaryota	Opisthokonta	Ascomycota	Eurotiales	saccharomyceta	Penicillium digitatum
	U	0	Andes orthohantavirus	1980456	3.54444	3503	502	1	3503	104	ssRNA viruses	Viruses	ssRNA negative-strand viruses	NA	Bunyavirales	NA	Andes orthohantavirus
	D	1	Geobacter lovleyi	313985	4.92365	83878	42	24	3494.92	105	cellular organisms	Bacteria	Proteobacteria	Deltaproteobacteria	Desulfuromonadales	Geobacteraceae	Geobacter
	D	1	Polaromonas sp. JS666	296591	4.14151	13852	261	4	3463	106	cellular organisms	Bacteria	Proteobacteria	Betaproteobacteria	Burkholderiales	Comamonadaceae	Polaromonas
	U	0	Bifidobacterium longum	1679	3.53933	3462	504	1	3462	107	cellular organisms	Bacteria	Terrabacteria group	Actinobacteria	Bifidobacteriales	NA	Bifidobacterium longum
	D	1	Leucania separata nucleopolyhedrovirus	1307956	4.01616	10379	310	3	3459.67	108	dsDNA viruses, no RNA stage	Viruses	NA	NA	NA	Baculoviridae	Alphabaculovirus
	D	1	Desulfococcus oleovorans Hxd3	96561	4.23543	17196	232	5	3439.2	109	cellular organisms	Bacteria	Proteobacteria	Deltaproteobacteria	Desulfobacterales	Desulfobacteraceae	Desulfococcus
	D	1	Klebsiella pneumoniae	573	3.83721	6874	382	2	3437	110	cellular organisms	Bacteria	Proteobacteria	Gammaproteobacteria	Enterobacterales	Enterobacteriaceae	Klebsiella
	U	0	Human gammaherpesvirus 8	32630	4.01305	10305	311	3	3435	111	other sequences	NA	artificial sequences	NA	NA	NA	synthetic construct
	D	1	Human gammaherpesvirus 8	32630	4.01305	10305	312	3	3435	112	other sequences	NA	NA	NA	NA	NA	NA
	D	1	Novosphingobium aromaticivorans DSM 12444	48937	4.22917	16950	234	5	3390	113	cellular organisms	Bacteria	Proteobacteria	Alphaproteobacteria	Sphingomonadales	Sphingomonadaceae	Novosphingobium
	U	0	Banana bunchy top virus	12585	3.52917	3382	505	1	3382	114	ssDNA viruses	Viruses	NA	NA	NA	NA	Banana bunchy top virus
	U	0	Bifidobacterium	1678	3.52917	3382	506	1	3382	115	cellular organisms	Bacteria	Terrabacteria group	Actinobacteria	Bifidobacteriales	NA	NA
	D	1	delta proteobacterium MLMS-1	262489	4.96018	91238	35	27	3379.19	116	cellular organisms	Bacteria	Proteobacteria	Deltaproteobacteria	NA	NA	NA
	U	0	uncultured microorganism	358574	3.52853	3377	507	1	3377	117	unclassified sequences	NA	environmental samples	NA	NA	NA	uncultured microorganism
	D	1	Mycobacterium vanbaalenii	110539	4.97078	93494	32	28	3339.07	118	cellular organisms	Bacteria	Actinobacteria	Actinobacteria	Corynebacteriales	Mycobacteriaceae	Mycolicibacterium
	D	1	Cupriavidus metallidurans	119219	4.00056	10013	315	3	3337.67	119	cellular organisms	Bacteria	Proteobacteria	Betaproteobacteria	Burkholderiales	Burkholderiaceae	Cupriavidus
	U	0	Aquamicrobium lusatiense	89772	3.5231	3335	508	1	3335	120	cellular organisms	Bacteria	NA	Proteobacteria	Rhizobiales	NA	Aquamicrobium lusatiense
	U	0	Thermoanaerobacter brockii	29323	3.52127	3321	509	1	3321	121	cellular organisms	Bacteria	Terrabacteria group	Firmicutes	Thermoanaerobacterales	NA	Thermoanaerobacter brockii
	U	0	Streptomyces granaticolor	70829	3.52127	3321	510	1	3321	122	cellular organisms	Bacteria	Terrabacteria group	Actinobacteria	Streptomycetales	NA	Streptomyces granaticolor
	D	1	Shigella	620	4.12271	13265	264	4	3316.25	123	cellular organisms	Bacteria	Proteobacteria	Gammaproteobacteria	Enterobacterales	Enterobacteriaceae	Shigella
	U	0	Infectious bursal disease virus	10995	3.81849	6584	386	2	3292	124	dsRNA viruses	Viruses	NA	NA	NA	NA	Infectious bursal disease virus
	D	1	Infectious bursal disease virus	10995	3.81849	6584	387	2	3292	125	dsRNA viruses	Viruses	NA	NA	NA	Birnaviridae	Avibirnavirus
	D	1	Stigmatella aurantiaca DW4/3-1	378806	4.99322	98451	27	30	3281.7	126	cellular organisms	Bacteria	Proteobacteria	Deltaproteobacteria	Myxococcales	Archangiaceae	Stigmatella
	D	1	Synechococcus sp. RS9916	221359	4.71938	52406	100	16	3275.38	127	cellular organisms	Bacteria	Cyanobacteria	NA	Synechococcales	Synechococcaceae	Synechococcus
	U	0	Streptomyces sp. B4	333741	3.51335	3261	511	1	3261	128	cellular organisms	Bacteria	Terrabacteria group	Actinobacteria	Streptomycetales	NA	Streptomyces sp. B4
	U	0	Rhodococcus globerulus	33008	3.51335	3261	512	1	3261	129	cellular organisms	Bacteria	Terrabacteria group	Actinobacteria	Corynebacteriales	NA	Rhodococcus globerulus
	D	1	Bordetella avium	521	4.71597	51996	101	16	3249.75	130	cellular organisms	Bacteria	Proteobacteria	Betaproteobacteria	Burkholderiales	Alcaligenaceae	Bordetella
	D	1	Acidovorax sp. JS42	232721	4.71479	51855	102	16	3240.94	131	cellular organisms	Bacteria	Proteobacteria	Betaproteobacteria	Burkholderiales	Comamonadaceae	Acidovorax
	D	1	Neurospora crassa OR74A	5141	4.28729	19377	216	6	3229.5	132	cellular organisms	Eukaryota	Ascomycota	Sordariomycetes	Sordariales	Sordariaceae	Neurospora
	D	1	Burkholderia pseudomallei 1106a	28450	4.3533	22558	194	7	3222.57	133	cellular organisms	Bacteria	Proteobacteria	Betaproteobacteria	Burkholderiales	Burkholderiaceae	Burkholderia
	D	1	uncultured bacterium	77133	4.45987	28832	169	9	3203.56	134	cellular organisms	Bacteria	NA	NA	NA	NA	NA
	D	1	Aspergillus clavatus NRRL 1	344612	5.6046	402345	1	126	3193.21	135	cellular organisms	Eukaryota	Ascomycota	Eurotiomycetes	Eurotiales	Aspergillaceae	Aspergillus
	D	1	Paraburkholderia phymatum STM815	391038	4.20282	15952	239	5	3190.4	136	cellular organisms	Bacteria	Proteobacteria	Betaproteobacteria	Burkholderiales	Burkholderiaceae	Paraburkholderia
	D	1	Sinorhizobium meliloti	382	3.98059	9563	322	3	3187.67	137	cellular organisms	Bacteria	Proteobacteria	Alphaproteobacteria	Rhizobiales	Rhizobiaceae	Sinorhizobium
	U	0	Wolfina aurantiopsis	96590	3.50311	3185	515	1	3185	138	cellular organisms	Eukaryota	Opisthokonta	Ascomycota	Pezizales	saccharomyceta	Wolfina aurantiopsis
	U	0	Neournula pouchetii	96588	3.50311	3185	516	1	3185	139	cellular organisms	Eukaryota	Opisthokonta	Ascomycota	Pezizales	saccharomyceta	Neournula pouchetii
	D	1	Mycobacterium leprae	1769	4.1997	15838	241	5	3167.6	140	cellular organisms	Bacteria	Actinobacteria	Actinobacteria	Corynebacteriales	Mycobacteriaceae	Mycobacterium
	U	0	Dunaliella viridis	140095	3.50024	3164	517	1	3164	141	cellular organisms	Eukaryota	NA	Chlorophyta	Chlamydomonadales	NA	Dunaliella viridis
	D	1	Leishmania major	5664	4.10065	12608	270	4	3152	142	cellular organisms	Eukaryota	NA	NA	Kinetoplastida	Trypanosomatidae	Leishmania
	D	1	Frankia	1854	4.8767	75284	54	24	3136.83	143	cellular organisms	Bacteria	Actinobacteria	Actinobacteria	Frankiales	Frankiaceae	Frankia
	U	0	Heliobacillus mobilis	28064	3.49596	3133	518	1	3133	144	cellular organisms	Bacteria	Terrabacteria group	Firmicutes	Clostridiales	NA	Heliobacillus mobilis
	U	0	Mycobacterium virus Che12	373405	3.49582	3132	519	1	3132	145	dsDNA viruses, no RNA stage	Viruses	NA	NA	Caudovirales	NA	Mycobacterium virus Che12
	U	0	acyl-carrier-protein] ligase	86304	3.49568	3131	520	1	3131	146	cellular organisms	Bacteria	NA	Proteobacteria	Cellvibrionales	NA	Saccharophagus degradans
	D	1	Burkholderia multivorans ATCC 17616	395019	4.19354	15615	244	5	3123	147	cellular organisms	Bacteria	Proteobacteria	Betaproteobacteria	Burkholderiales	Burkholderiaceae	Burkholderia
	D	1	Mariprofundus ferrooxydans	314344	4.77115	59041	83	19	3107.42	148	cellular organisms	Bacteria	Proteobacteria	Zetaproteobacteria	Mariprofundales	Mariprofundaceae	Mariprofundus
	D	1	Granulibacter bethesdensis CGDNIH1	364410	4.09419	12422	274	4	3105.5	149	cellular organisms	Bacteria	Proteobacteria	Alphaproteobacteria	Rhodospirillales	Acetobacteraceae	Granulibacter
	U	0	Gluconacetobacter diazotrophicus	33996	3.79288	6207	396	2	3103.5	150	cellular organisms	Bacteria	NA	Proteobacteria	Rhodospirillales	NA	Gluconacetobacter diazotrophicus
	D	1	Botrytis cinerea	40559	3.96778	9285	324	3	3095	151	cellular organisms	Eukaryota	Ascomycota	Leotiomycetes	Helotiales	Sclerotiniaceae	Botrytis
	D	1	Paenarthrobacter aurescens TC1	290340	4.33476	21615	199	7	3087.86	152	cellular organisms	Bacteria	Actinobacteria	Actinobacteria	Micrococcales	Micrococcaceae	Paenarthrobacter
	D	1	Rhodococcus	1827	4.85092	70945	63	23	3084.57	153	cellular organisms	Bacteria	Actinobacteria	Actinobacteria	Corynebacteriales	Nocardiaceae	Rhodococcus
	U	0	Streptomyces rishiriensis	68264	3.48799	3076	521	1	3076	154	cellular organisms	Bacteria	Terrabacteria group	Actinobacteria	Streptomycetales	NA	Streptomyces rishiriensis
	U	0	Natrialba magadii	13769	3.48799	3076	522	1	3076	155	cellular organisms	Archaea	NA	Euryarchaeota	Natrialbales	NA	Natrialba magadii
	D	1	Vaccinia virus	10245	3.78845	6144	400	2	3072	156	dsDNA viruses, no RNA stage	Viruses	NA	NA	NA	Poxviridae	Orthopoxvirus
	D	1	Streptomyces avermitilis MA-4680 = NBRC 14893	227882	4.788	61376	77	20	3068.8	157	cellular organisms	Bacteria	Actinobacteria	Actinobacteria	Streptomycetales	Streptomycetaceae	Streptomyces
	D	1	Comamonadaceae	80864	4.26482	18400	223	6	3066.67	158	cellular organisms	Bacteria	Proteobacteria	Betaproteobacteria	Burkholderiales	Comamonadaceae	NA
	D	1	Desulfuromonas acetoxidans DSM 684	281689	4.0844	12145	278	4	3036.25	159	cellular organisms	Bacteria	Proteobacteria	Deltaproteobacteria	Desulfuromonadales	Desulfuromonadaceae	Desulfuromonas
	D	1	Bifidobacterium adolescentis	1680	4.08418	12139	279	4	3034.75	160	cellular organisms	Bacteria	Actinobacteria	Actinobacteria	Bifidobacteriales	Bifidobacteriaceae	Bifidobacterium
	D	1	Sphingomonas wittichii	160791	4.71176	51494	104	17	3029.06	161	cellular organisms	Bacteria	Proteobacteria	Alphaproteobacteria	Sphingomonadales	Sphingomonadaceae	Sphingomonas
	U	0	Watermelon mosaic virus	146500	3.48044	3023	523	1	3023	162	ssRNA viruses	Viruses	ssRNA positive-strand viruses, no DNA stage	NA	NA	NA	Watermelon mosaic virus
	D	1	Nitrobacter hamburgensis	912	4.17808	15069	248	5	3013.8	163	cellular organisms	Bacteria	Proteobacteria	Alphaproteobacteria	Rhizobiales	Bradyrhizobiaceae	Nitrobacter
	D	1	Delftia acidovorans	80866	4.84039	69246	65	23	3010.7	164	cellular organisms	Bacteria	Proteobacteria	Betaproteobacteria	Burkholderiales	Comamonadaceae	Delftia
	D	1	Microscilla marina ATCC 23134	313606	4.38093	24040	189	8	3005	165	cellular organisms	Bacteria	Bacteroidetes	Cytophagia	Cytophagales	Microscillaceae	Microscilla
	D	1	Schizosaccharomyces pombe 972h-	4896	4.77316	59315	82	20	2965.75	166	cellular organisms	Eukaryota	Ascomycota	Schizosaccharomycetes	Schizosaccharomycetales	Schizosaccharomycetaceae	Schizosaccharomyces
	U	0	Trichoderma reesei QM6a	51453	3.94876	8887	328	3	2962.33	167	cellular organisms	Eukaryota	Opisthokonta	Ascomycota	Hypocreales	saccharomyceta	Trichoderma reesei
	D	1	Trichoderma reesei QM6a	51453	3.94876	8887	329	3	2962.33	168	cellular organisms	Eukaryota	Ascomycota	Sordariomycetes	Hypocreales	Hypocreaceae	Trichoderma
	D	1	Escherichia coli APEC O1	405955	4.0735	11844	284	4	2961	169	cellular organisms	Bacteria	Proteobacteria	Gammaproteobacteria	Enterobacterales	Enterobacteriaceae	Escherichia
	D	1	Syntrophobacter fumaroxidans MPOB	335543	3.94817	8875	330	3	2958.33	170	cellular organisms	Bacteria	Proteobacteria	Deltaproteobacteria	Syntrophobacterales	Syntrophobacteraceae	Syntrophobacter
	D	1	Myxococcus xanthus DK 1622	34	4.54998	35480	143	12	2956.67	171	cellular organisms	Bacteria	Proteobacteria	Deltaproteobacteria	Myxococcales	Myxococcaceae	Myxococcus
	U	0	Bordetella pertussis	520	3.4707	2956	526	1	2956	172	cellular organisms	Bacteria	NA	Proteobacteria	Burkholderiales	NA	Bordetella pertussis
	U	0	acyl-carrier-protein] thioesterase	85	3.4707	2956	528	1	2956	173	cellular organisms	Archaea	environmental samples	NA	NA	NA	uncultured archaeon GZfos27B6
	D	1	Pseudomonas	286	5.1039	127029	17	43	2954.16	174	cellular organisms	Bacteria	Proteobacteria	Gammaproteobacteria	Pseudomonadales	Pseudomonadaceae	Pseudomonas
	U	0	Streptomyces narbonensis	67333	3.47041	2954	529	1	2954	175	cellular organisms	Bacteria	Terrabacteria group	Actinobacteria	Streptomycetales	NA	Streptomyces narbonensis
	U	0	Human papillomavirus type 2	333751	3.46687	2930	530	1	2930	176	dsDNA viruses, no RNA stage	Viruses	Human papillomavirus type 2	NA	NA	NA	Alphapapillomavirus 4
	U	0	Bacillus thuringiensis serovar kurstaki	1428	3.46687	2930	531	1	2930	177	cellular organisms	Bacteria	Terrabacteria group	Firmicutes	Bacillales	NA	Bacillus thuringiensis
	D	1	Burkholderia mallei SAVP1	320373	4.31027	20430	208	7	2918.57	178	cellular organisms	Bacteria	Proteobacteria	Betaproteobacteria	Burkholderiales	Burkholderiaceae	Burkholderia
	D	1	Micrococcaceae	1268	4.50619	32077	153	11	2916.09	179	cellular organisms	Bacteria	Actinobacteria	Actinobacteria	Micrococcales	Micrococcaceae	NA
	U	0	Propionibacterium freudenreichii subsp. shermanii	1752	3.46389	2910	532	1	2910	180	cellular organisms	Bacteria	Terrabacteria group	Actinobacteria	Propionibacteriales	NA	Propionibacterium freudenreichii
	U	0	uncultured archaeon GZfos34A6	285405	3.46389	2910	533	1	2910	181	cellular organisms	Archaea	environmental samples	NA	NA	NA	uncultured archaeon GZfos34A6
	U	0	uncultured archaeon GZfos34H9	285375	3.46389	2910	534	1	2910	182	cellular organisms	Archaea	environmental samples	NA	NA	NA	uncultured archaeon GZfos34H9
	U	0	uncultured archaeon GZfos12E2	285364	3.46389	2910	535	1	2910	183	cellular organisms	Archaea	environmental samples	NA	NA	NA	uncultured archaeon GZfos12E2
	U	0	uncultured archaeon GZfos37D1	285371	3.46389	2910	536	1	2910	184	cellular organisms	Archaea	environmental samples	NA	NA	NA	uncultured archaeon GZfos37D1
	U	0	Vermamoeba vermiformis	5778	3.46389	2910	537	1	2910	185	cellular organisms	Eukaryota	Amoebozoa	NA	NA	Tubulinea	Vermamoeba vermiformis
	D	1	Neisseria meningitidis	487	4.41676	26107	181	9	2900.78	186	cellular organisms	Bacteria	Proteobacteria	Betaproteobacteria	Neisseriales	Neisseriaceae	Neisseria
	D	1	Podospora anserina S mat+	5145	4.16119	14494	253	5	2898.8	187	cellular organisms	Eukaryota	Ascomycota	Sordariomycetes	Sordariales	Lasiosphaeriaceae	Podospora
	U	0	Methanocorpusculum	2192	3.4618	2896	538	1	2896	188	cellular organisms	Archaea	NA	Euryarchaeota	Methanomicrobiales	NA	NA
	U	0	Acinetobacter baumannii 1042969-1265	1310574	3.46135	2893	539	1	2893	189	cellular organisms	Bacteria	Acinetobacter baumannii 1042969-1265	Proteobacteria	Pseudomonadales	NA	Acinetobacter baumannii
	D	1	Cytophaga hutchinsonii ATCC 33406	269798	4.15875	14413	254	5	2882.6	190	cellular organisms	Bacteria	Bacteroidetes	Cytophagia	Cytophagales	Cytophagaceae	Cytophaga
	D	1	Candidatus Koribacter versatilis	204669	5.03918	109440	21	38	2880	191	cellular organisms	Bacteria	Acidobacteria	Acidobacteriia	Acidobacteriales	Acidobacteriaceae	Candidatus Koribacter
	D	1	Saccharophagus degradans	86304	4.83925	69064	66	24	2877.67	192	cellular organisms	Bacteria	Proteobacteria	Gammaproteobacteria	Cellvibrionales	Cellvibrionaceae	Saccharophagus
	U	0	Paenibacillus sp. C7	316139	3.45894	2877	540	1	2877	193	cellular organisms	Bacteria	Terrabacteria group	Firmicutes	Bacillales	NA	Paenibacillus sp. C7
	D	1	Parastagonospora nodorum SN15	321614	5.237	172583	7	60	2876.38	194	cellular organisms	Eukaryota	Ascomycota	Dothideomycetes	Pleosporales	Phaeosphaeriaceae	Parastagonospora
	D	1	Methanocella arvoryzae	351160	4.5373	34459	146	12	2871.58	195	cellular organisms	Archaea	Euryarchaeota	Methanomicrobia	Methanocellales	Methanocellaceae	Methanocella
	D	1	Vibrio harveyi group	663	3.9352	8614	334	3	2871.33	196	cellular organisms	Bacteria	Proteobacteria	Gammaproteobacteria	Vibrionales	Vibrionaceae	Vibrio
	D	1	Burkholderia cepacia	292	3.75899	5741	419	2	2870.5	197	cellular organisms	Bacteria	Proteobacteria	Betaproteobacteria	Burkholderiales	Burkholderiaceae	Burkholderia
	U	0	Mesorhizobium loti R7A	935547	3.75815	5730	420	2	2865	198	cellular organisms	Bacteria	Mesorhizobium japonicum R7A	Proteobacteria	Rhizobiales	NA	Mesorhizobium japonicum
	D	1	Rhodopseudomonas palustris	1076	4.96193	91607	34	32	2862.72	199	cellular organisms	Bacteria	Proteobacteria	Alphaproteobacteria	Rhizobiales	Bradyrhizobiaceae	Rhodopseudomonas
	U	0	uncultured marine bacterium 66A03	331677	3.75762	5723	421	2	2861.5	200	cellular organisms	Bacteria	environmental samples	NA	NA	NA	uncultured marine bacterium 66A03
	U	0	Human T-lymphotropic virus 1	11908	3.45652	2861	541	1	2861	201	Human T-cell leukemia virus type I	Viruses	NA	NA	Ortervirales	NA	Primate T-lymphotropic virus 1
	D	1	Frankia alni	1859	5.00004	100010	26	35	2857.43	202	cellular organisms	Bacteria	Actinobacteria	Actinobacteria	Frankiales	Frankiaceae	Frankia
	U	0	Cacao swollen shoot virus	31559	3.45545	2854	542	1	2854	203	NA	Viruses	NA	NA	Ortervirales	NA	Cacao swollen shoot virus
	D	1	Rickettsiella grylli	59196	4.49681	31391	158	11	2853.73	204	cellular organisms	Bacteria	Proteobacteria	Gammaproteobacteria	Legionellales	Coxiellaceae	Rickettsiella
	D	1	Caldivirga maquilingensis	76887	4.40963	25682	185	9	2853.56	205	cellular organisms	Archaea	Crenarchaeota	Thermoprotei	Thermoproteales	Thermoproteaceae	Caldivirga
	D	1	Arthrobacter sp. FB24	290399	3.93207	8552	335	3	2850.67	206	cellular organisms	Bacteria	Actinobacteria	Actinobacteria	Micrococcales	Micrococcaceae	Arthrobacter
	D	1	Methanoculleus marisnigri	2198	4.73349	54136	97	19	2849.26	207	cellular organisms	Archaea	Euryarchaeota	Methanomicrobia	Methanomicrobiales	Methanomicrobiaceae	Methanoculleus
	D	1	Myxococcus xanthus	34	5.19479	156598	9	55	2847.24	208	cellular organisms	Bacteria	Proteobacteria	Deltaproteobacteria	Myxococcales	Myxococcaceae	Myxococcus
	D	1	Leptospira borgpetersenii	174	4.45287	28371	173	10	2837.1	209	cellular organisms	Bacteria	Spirochaetes	Spirochaetia	NA	Leptospiraceae	Leptospira
	D	1	Pelotomaculum thermopropionicum SI	370438	4.29734	19831	211	7	2833	210	cellular organisms	Bacteria	Firmicutes	Clostridia	Clostridiales	Peptococcaceae	Pelotomaculum
	D	1	Burkholderia ambifaria AMMD	339670	3.92932	8498	339	3	2832.67	211	cellular organisms	Bacteria	Proteobacteria	Betaproteobacteria	Burkholderiales	Burkholderiaceae	Burkholderia
	D	1	Mycobacterium ulcerans	1809	4.94347	87795	38	31	2832.1	212	cellular organisms	Bacteria	Actinobacteria	Actinobacteria	Corynebacteriales	Mycobacteriaceae	Mycobacterium
	D	1	Stappia aggregata IAM 12614	384765	4.53079	33946	147	12	2828.83	213	cellular organisms	Bacteria	Proteobacteria	Alphaproteobacteria	Rhodobacterales	Rhodobacteraceae	Labrenzia
	D	1	Prochlorococcus marinus	1219	4.84916	70658	64	25	2826.32	214	cellular organisms	Bacteria	Cyanobacteria	NA	Synechococcales	Prochloraceae	Prochlorococcus
	U	0	Anaplasma centrale str. Israel	574556	3.44886	2811	543	1	2811	215	cellular organisms	Bacteria	Anaplasma centrale str. Israel	Proteobacteria	Rickettsiales	NA	Anaplasma centrale
	D	1	Ralstonia eutropha H16	381666	4.29352	19657	212	7	2808.14	216	cellular organisms	Bacteria	Proteobacteria	Betaproteobacteria	Burkholderiales	Burkholderiaceae	Cupriavidus
	D	1	Saccharopolyspora erythraea	1836	3.92531	8420	342	3	2806.67	217	cellular organisms	Bacteria	Actinobacteria	Actinobacteria	Pseudonocardiales	Pseudonocardiaceae	Saccharopolyspora
	D	1	Burkholderia cenocepacia	95486	5.11078	129058	16	46	2805.61	218	cellular organisms	Bacteria	Proteobacteria	Betaproteobacteria	Burkholderiales	Burkholderiaceae	Burkholderia
	D	1	Herpetosiphon aurantiacus DSM 785	316274	5.15547	143045	11	51	2804.8	219	cellular organisms	Bacteria	Chloroflexi	Chloroflexia	Herpetosiphonales	Herpetosiphonaceae	Herpetosiphon
	D	1	Mycobacterium vanbaalenii PYR-1	350058	4.44713	27998	174	10	2799.8	220	cellular organisms	Bacteria	Actinobacteria	Actinobacteria	Corynebacteriales	Mycobacteriaceae	Mycolicibacterium
	D	1	Fulvimarina pelagi	217511	4.70218	50371	109	18	2798.39	221	cellular organisms	Bacteria	Proteobacteria	Alphaproteobacteria	Rhizobiales	Aurantimonadaceae	Fulvimarina
	D	1	Candidatus Kuenenia stuttgartiensis	174633	4.72437	53012	98	19	2790.11	222	cellular organisms	Bacteria	Planctomycetes	Planctomycetia	Candidatus Brocadiales	Candidatus Brocadiaceae	Candidatus Kuenenia
	D	1	Synechococcus sp. CC9311	64471	4.82532	66883	69	24	2786.79	223	cellular organisms	Bacteria	Cyanobacteria	NA	Synechococcales	Synechococcaceae	Synechococcus
	D	1	Ostreococcus tauri	70448	5.44058	275793	3	99	2785.79	224	cellular organisms	Eukaryota	Chlorophyta	Mamiellophyceae	Mamiellales	Bathycoccaceae	Ostreococcus
	U	0	Chlamydia felis	83556	3.74593	5571	427	2	2785.5	225	cellular organisms	Bacteria	PVC group	Chlamydiae	Chlamydiales	Chlamydia/Chlamydophila group	Chlamydia felis
	D	1	Xanthomonas campestris pv. campestris str. ATCC 33913	190485	3.92189	8354	345	3	2784.67	226	cellular organisms	Bacteria	Proteobacteria	Gammaproteobacteria	Xanthomonadales	Xanthomonadaceae	Xanthomonas
	D	1	Leptospirillum rubarum	419542	4.59041	38941	131	14	2781.5	227	cellular organisms	Bacteria	Nitrospirae	Nitrospira	Nitrospirales	Nitrospiraceae	Leptospirillum
	D	1	gamma proteobacterium HTCC2207	314287	4.78659	61177	78	22	2780.77	228	cellular organisms	Bacteria	Proteobacteria	Gammaproteobacteria	Cellvibrionales	Porticoccaceae	NA
	D	1	Rhizobium leguminosarum	384	5.08685	122138	20	44	2775.86	229	cellular organisms	Bacteria	Proteobacteria	Alphaproteobacteria	Rhizobiales	Rhizobiaceae	Rhizobium
	D	1	Mycobacterium avium 104	243243	4.48431	30501	164	11	2772.82	230	cellular organisms	Bacteria	Actinobacteria	Actinobacteria	Corynebacteriales	Mycobacteriaceae	Mycobacterium
	D	1	Magnetococcus marinus	156889	4.04497	11091	293	4	2772.75	231	cellular organisms	Bacteria	Proteobacteria	Alphaproteobacteria	Magnetococcales	Magnetococcaceae	Magnetococcus
	D	1	Chlorobium ferrooxidans	84205	4.67308	47106	114	17	2770.94	232	cellular organisms	Bacteria	Chlorobi	Chlorobia	Chlorobiales	Chlorobiaceae	Chlorobium
	D	1	Coccidioides immitis RS	246410	5.20581	160622	8	58	2769.34	233	cellular organisms	Eukaryota	Ascomycota	Eurotiomycetes	Onygenales	NA	Coccidioides
	U	0	Y73 sarcoma virus	11884	3.44217	2768	544	1	2768	234	NA	Viruses	NA	NA	Ortervirales	NA	Y73 sarcoma virus
	D	1	Streptomyces ambofaciens	1889	4.6974	49820	113	18	2767.78	235	cellular organisms	Bacteria	Actinobacteria	Actinobacteria	Streptomycetales	Streptomycetaceae	Streptomyces
	U	0	Plasmodium berghei	5821	3.74312	5535	429	2	2767.5	236	cellular organisms	Eukaryota	Alveolata	Apicomplexa	Haemosporida	NA	Plasmodium berghei
	D	1	Plasmodium berghei	5821	3.74312	5535	430	2	2767.5	237	cellular organisms	Eukaryota	Apicomplexa	Aconoidasida	Haemosporida	Plasmodiidae	Plasmodium
	D	1	Pseudoalteromonas	53246	4.04383	11062	297	4	2765.5	238	cellular organisms	Bacteria	Proteobacteria	Gammaproteobacteria	Alteromonadales	Pseudoalteromonadaceae	Pseudoalteromonas
	D	1	Pseudomonas aeruginosa C3719	287	3.91861	8291	347	3	2763.67	239	cellular organisms	Bacteria	Proteobacteria	Gammaproteobacteria	Pseudomonadales	Pseudomonadaceae	Pseudomonas
	D	1	Nocardioides	1839	4.61747	41445	127	15	2763	240	cellular organisms	Bacteria	Actinobacteria	Actinobacteria	Propionibacteriales	Nocardioidaceae	Nocardioides
	D	1	Rhizobium	379	3.91798	8279	349	3	2759.67	241	cellular organisms	Bacteria	Proteobacteria	Alphaproteobacteria	Rhizobiales	Rhizobiaceae	Rhizobium
	D	1	Fervidobacterium nodosum	2424	4.43949	27510	176	10	2751	242	cellular organisms	Bacteria	Thermotogae	Thermotogae	Thermotogales	Fervidobacteriaceae	Fervidobacterium
	U	0	Cyprinid herpesvirus 1	317858	3.43933	2750	545	1	2750	243	dsDNA viruses, no RNA stage	Viruses	NA	NA	Herpesvirales	NA	Cyprinid herpesvirus 1
	D	1	Nocardioides sp. JS614	196162	3.91519	8226	350	3	2742	244	cellular organisms	Bacteria	Actinobacteria	Actinobacteria	Propionibacteriales	Nocardioidaceae	Nocardioides
	D	1	Paraburkholderia phytofirmans	261302	5.10068	126090	18	46	2741.09	245	cellular organisms	Bacteria	Proteobacteria	Betaproteobacteria	Burkholderiales	Burkholderiaceae	Paraburkholderia
	D	1	Neurospora crassa	5141	4.5509	35555	141	13	2735	246	cellular organisms	Eukaryota	Ascomycota	Sordariomycetes	Sordariales	Sordariaceae	Neurospora
	D	1	Shewanella pealeana	70864	4.85173	71077	62	26	2733.73	247	cellular organisms	Bacteria	Proteobacteria	Gammaproteobacteria	Alteromonadales	Shewanellaceae	Shewanella
	U	0	uncultured archaeon GZfos37B2	285368	3.43664	2733	547	1	2733	248	cellular organisms	Archaea	environmental samples	NA	NA	NA	uncultured archaeon GZfos37B2
	D	1	Agrobacterium tumefaciens	358	4.03838	10924	301	4	2731	249	cellular organisms	Bacteria	Proteobacteria	Alphaproteobacteria	Rhizobiales	Rhizobiaceae	Agrobacterium
	D	1	Hyperthermus butylicus	54248	4.51497	32732	149	12	2727.67	250	cellular organisms	Archaea	Crenarchaeota	Thermoprotei	Desulfurococcales	Pyrodictiaceae	Hyperthermus
	U	0	Lactococcus lactis subsp. cremoris	1359	3.43553	2726	548	1	2726	251	cellular organisms	Bacteria	Terrabacteria group	Firmicutes	Lactobacillales	NA	Lactococcus lactis
	D	1	Desulfovibrio vulgaris	881	4.75676	57116	86	21	2719.81	252	cellular organisms	Bacteria	Proteobacteria	Deltaproteobacteria	Desulfovibrionales	Desulfovibrionaceae	Desulfovibrio
	D	1	Stigmatella aurantiaca	41	5.0869	122152	19	45	2714.49	253	cellular organisms	Bacteria	Proteobacteria	Deltaproteobacteria	Myxococcales	Archangiaceae	Stigmatella
	D	1	Mycobacterium	1763	5.17329	149037	10	55	2709.76	254	cellular organisms	Bacteria	Actinobacteria	Actinobacteria	Corynebacteriales	Mycobacteriaceae	Mycobacterium
	D	1	Kluyveromyces lactis	28985	4.83083	67737	68	25	2709.48	255	cellular organisms	Eukaryota	Ascomycota	Saccharomycetes	Saccharomycetales	Saccharomycetaceae	Kluyveromyces
	D	1	Aspergillus terreus NIH2624	341663	5.38215	241072	4	89	2708.67	256	cellular organisms	Eukaryota	Ascomycota	Eurotiomycetes	Eurotiales	Aspergillaceae	Aspergillus
	D	1	Rubrobacter xylanophilus DSM 9941	266117	4.03471	10832	302	4	2708	257	cellular organisms	Bacteria	Actinobacteria	Rubrobacteria	Rubrobacterales	Rubrobacteraceae	Rubrobacter
	D	1	Rhodococcus jostii	101510	4.93774	86645	40	32	2707.66	258	cellular organisms	Bacteria	Actinobacteria	Actinobacteria	Corynebacteriales	Nocardiaceae	Rhodococcus
	D	1	Streptomyces avermitilis	33903	5.03385	108105	22	40	2702.62	259	cellular organisms	Bacteria	Actinobacteria	Actinobacteria	Streptomycetales	Streptomycetaceae	Streptomyces
	D	1	Scheffersomyces stipitis CBS 6054	322104	4.51088	32425	150	12	2702.08	260	cellular organisms	Eukaryota	Ascomycota	Saccharomycetes	Saccharomycetales	Debaryomycetaceae	Scheffersomyces
	D	1	Aeromonas hydrophila	644	4.93675	86448	41	32	2701.5	261	cellular organisms	Bacteria	Proteobacteria	Gammaproteobacteria	Aeromonadales	Aeromonadaceae	Aeromonas
	D	1	Pseudomonas putida	303	4.96226	91676	33	34	2696.35	262	cellular organisms	Bacteria	Proteobacteria	Gammaproteobacteria	Pseudomonadales	Pseudomonadaceae	Pseudomonas
	D	1	Burkholderia dolosa AU0158	350701	4.57623	37690	135	14	2692.14	263	cellular organisms	Bacteria	Proteobacteria	Betaproteobacteria	Burkholderiales	Burkholderiaceae	Burkholderia
	D	1	Paraburkholderia phymatum	148447	5.12825	134354	13	50	2687.08	264	cellular organisms	Bacteria	Proteobacteria	Betaproteobacteria	Burkholderiales	Burkholderiaceae	Paraburkholderia
	D	1	Rhodococcus jostii RHA1	101510	4.57541	37619	136	14	2687.07	265	cellular organisms	Bacteria	Actinobacteria	Actinobacteria	Corynebacteriales	Nocardiaceae	Rhodococcus
	D	1	Marinomonas sp. MWYL1	400668	4.8762	75197	55	28	2685.61	266	cellular organisms	Bacteria	Proteobacteria	Gammaproteobacteria	Oceanospirillales	Oceanospirillaceae	Marinomonas
	D	1	Parvibaculum lavamentivorans	256618	4.75096	56359	88	21	2683.76	267	cellular organisms	Bacteria	Proteobacteria	Alphaproteobacteria	Rhizobiales	Rhodobiaceae	Parvibaculum
	U	0	Pseudoalteromonas tunicata	314281	3.42846	2682	550	1	2682	268	cellular organisms	Bacteria	NA	Proteobacteria	Alteromonadales	NA	Pseudoalteromonas tunicata
	D	1	Salmonella enterica	28901	4.20548	16050	237	6	2675	269	cellular organisms	Bacteria	Proteobacteria	Gammaproteobacteria	Enterobacterales	Enterobacteriaceae	Salmonella
	D	1	Sorangium cellulosum	56	3.90417	8020	353	3	2673.33	270	cellular organisms	Bacteria	Proteobacteria	Deltaproteobacteria	Myxococcales	Polyangiaceae	Sorangium
	D	1	Flavobacterium johnsoniae	986	4.74892	56095	89	21	2671.19	271	cellular organisms	Bacteria	Bacteroidetes	Flavobacteriia	Flavobacteriales	Flavobacteriaceae	Flavobacterium
	D	1	Aspergillus fischeri NRRL 181	331117	5.5664	368468	2	138	2670.06	272	cellular organisms	Eukaryota	Ascomycota	Eurotiomycetes	Eurotiales	Aspergillaceae	Aspergillus
	D	1	Azoarcus sp. BH72	62928	4.70509	50709	105	19	2668.89	273	cellular organisms	Bacteria	Proteobacteria	Betaproteobacteria	Rhodocyclales	Zoogloeaceae	Azoarcus
	D	1	Toxoplasma gondii RH	383379	4.50516	32001	154	12	2666.75	274	cellular organisms	Eukaryota	Apicomplexa	Conoidasida	Eucoccidiorida	Sarcocystidae	Toxoplasma
	D	1	Campylobacter concisus	199	4.50461	31960	156	12	2663.33	275	cellular organisms	Bacteria	Proteobacteria	Epsilonproteobacteria	Campylobacterales	Campylobacteraceae	Campylobacter
	D	1	Flavobacterium johnsoniae UW101	986	3.90249	7989	355	3	2663	276	cellular organisms	Bacteria	Bacteroidetes	Flavobacteriia	Flavobacteriales	Flavobacteriaceae	Flavobacterium
	D	1	Burkholderiaceae	106590	4.74723	55876	91	21	2660.76	277	cellular organisms	Bacteria	Proteobacteria	Betaproteobacteria	Burkholderiales	Burkholderiaceae	Cupriavidus
	D	1	Rhodobacterales bacterium HTCC2255	367336	4.3274	21252	200	8	2656.5	278	cellular organisms	Bacteria	Proteobacteria	Alphaproteobacteria	Rhodobacterales	NA	NA
	D	1	Listeria welshimeri	1643	4.60026	39835	129	15	2655.67	279	cellular organisms	Bacteria	Firmicutes	Bacilli	Bacillales	Listeriaceae	Listeria
	D	1	Ralstonia pickettii	329	4.80436	63733	71	24	2655.54	280	cellular organisms	Bacteria	Proteobacteria	Betaproteobacteria	Burkholderiales	Burkholderiaceae	Ralstonia
	D	1	Photobacterium profundum	74109	4.99233	98249	28	37	2655.38	281	cellular organisms	Bacteria	Proteobacteria	Gammaproteobacteria	Vibrionales	Vibrionaceae	Photobacterium
	D	1	Stenotrophomonas maltophilia	40324	4.91453	82135	43	31	2649.52	282	cellular organisms	Bacteria	Proteobacteria	Gammaproteobacteria	Xanthomonadales	Xanthomonadaceae	Stenotrophomonas
	D	1	Sphingomonadaceae	41297	4.12176	13236	265	5	2647.2	283	cellular organisms	Bacteria	Proteobacteria	Alphaproteobacteria	Sphingomonadales	Sphingomonadaceae	NA
	U	0	Chrysosporum ovalisporum	75695	3.42275	2647	551	1	2647	284	cellular organisms	Bacteria	Terrabacteria group	Cyanobacteria	Nostocales	Cyanobacteria/Melainabacteria group	Chrysosporum ovalisporum
	D	1	Clostridium novyi	1542	4.32556	21162	202	8	2645.25	285	cellular organisms	Bacteria	Firmicutes	Clostridia	Clostridiales	Clostridiaceae	Clostridium
	D	1	Serratia proteamaculans	28151	4.88438	76627	50	29	2642.31	286	cellular organisms	Bacteria	Proteobacteria	Gammaproteobacteria	Enterobacterales	Yersiniaceae	Serratia
	D	1	Saccharophagus degradans 2-40	203122	4.19986	15844	240	6	2640.67	287	cellular organisms	Bacteria	Proteobacteria	Gammaproteobacteria	Cellvibrionales	Cellvibrionaceae	Saccharophagus
	D	1	Coprinopsis cinerea okayama7#130	240176	5.11178	129354	15	49	2639.88	288	cellular organisms	Eukaryota	Basidiomycota	Agaricomycetes	Agaricales	Psathyrellaceae	Coprinopsis
	D	1	Roseiflexus castenholzii	120962	4.88392	76545	51	29	2639.48	289	cellular organisms	Bacteria	Chloroflexi	Chloroflexia	Chloroflexales	Roseiflexaceae	Roseiflexus
	U	0	Rhizobium leguminosarum bv. viciae	387	3.42127	2638	552	1	2638	290	cellular organisms	Bacteria	Rhizobium/Agrobacterium group	Proteobacteria	Rhizobiales	Rhizobium leguminosarum bv. viciae	Rhizobium leguminosarum
	D	1	Neisseria meningitidis FAM18	272831	4.02288	10541	307	4	2635.25	291	cellular organisms	Bacteria	Proteobacteria	Betaproteobacteria	Neisseriales	Neisseriaceae	Neisseria
	D	1	Microscilla marina	1027	4.97579	94578	31	36	2627.17	292	cellular organisms	Bacteria	Bacteroidetes	Cytophagia	Cytophagales	Microscillaceae	Microscilla
	D	1	Burkholderia cenocepacia PC184	350702	4.88175	76164	52	29	2626.34	293	cellular organisms	Bacteria	Proteobacteria	Betaproteobacteria	Burkholderiales	Burkholderiaceae	Burkholderia
	D	1	Geobacter daltonii	316067	4.86629	73501	57	28	2625.04	294	cellular organisms	Bacteria	Proteobacteria	Deltaproteobacteria	Desulfuromonadales	Geobacteraceae	Geobacter
	D	1	Polynucleobacter asymbioticus	312153	4.69759	49841	112	19	2623.21	295	cellular organisms	Bacteria	Proteobacteria	Betaproteobacteria	Burkholderiales	Burkholderiaceae	Polynucleobacter
	D	1	Pseudomonas aeruginosa	287	5.13329	135922	12	52	2613.88	296	cellular organisms	Bacteria	Proteobacteria	Gammaproteobacteria	Pseudomonadales	Pseudomonadaceae	Pseudomonas
	D	1	Methylophilales bacterium HTCC2181	383631	4.49636	31359	159	12	2613.25	297	cellular organisms	Bacteria	Proteobacteria	Betaproteobacteria	Nitrosomonadales	NA	NA
	D	1	Synechococcus sp. BL107	313625	4.7388	54803	94	21	2609.67	298	cellular organisms	Bacteria	Cyanobacteria	NA	Synechococcales	Synechococcaceae	Synechococcus
	D	1	Acidovorax citrulli	80869	4.90767	80849	44	31	2608.03	299	cellular organisms	Bacteria	Proteobacteria	Betaproteobacteria	Burkholderiales	Comamonadaceae	Acidovorax
	D	1	Rhodobacter sphaeroides	1063	4.01833	10431	309	4	2607.75	300	cellular organisms	Bacteria	Proteobacteria	Alphaproteobacteria	Rhodobacterales	Rhodobacteraceae	Rhodobacter
	D	1	Nodularia spumigena	70799	4.87849	75594	53	29	2606.69	301	cellular organisms	Bacteria	Cyanobacteria	NA	Nostocales	Aphanizomenonaceae	Nodularia
	D	1	Cenarchaeum symbiosum A	414004	4.61985	41673	124	16	2604.56	302	cellular organisms	Archaea	Thaumarchaeota	NA	Cenarchaeales	Cenarchaeaceae	Cenarchaeum
	D	1	Labrenzia aggregata	187304	4.98351	96274	29	37	2602	303	cellular organisms	Bacteria	Proteobacteria	Alphaproteobacteria	Rhodobacterales	Rhodobacteraceae	Labrenzia
	D	1	Azoarcus	12960	4.2599	18193	225	7	2599	304	cellular organisms	Bacteria	Proteobacteria	Betaproteobacteria	Rhodocyclales	Zoogloeaceae	Azoarcus
	D	1	Burkholderia ambifaria	152480	5.01506	103529	24	40	2588.22	305	cellular organisms	Bacteria	Proteobacteria	Betaproteobacteria	Burkholderiales	Burkholderiaceae	Burkholderia
	D	1	marine gamma proteobacterium HTCC2143	247633	4.95703	90579	36	35	2587.97	306	cellular organisms	Bacteria	Proteobacteria	Gammaproteobacteria	Cellvibrionales	Spongiibacteraceae	NA
	D	1	Metallosphaera sedula	43687	4.41256	25856	183	10	2585.6	307	cellular organisms	Archaea	Crenarchaeota	Thermoprotei	Sulfolobales	Sulfolobaceae	Metallosphaera
	D	1	Trichomonas vaginalis G3	412133	5.299	199067	5	77	2585.29	308	cellular organisms	Eukaryota	NA	NA	Trichomonadida	Trichomonadidae	Trichomonas
	D	1	Methylibium petroleiphilum	105560	4.49152	31011	161	12	2584.25	309	cellular organisms	Bacteria	Proteobacteria	Betaproteobacteria	Burkholderiales	NA	Methylibium
	U	0	Lawsonia intracellularis PHE/MN1-00	363253	3.71324	5167	444	2	2583.5	310	cellular organisms	Bacteria	Lawsonia intracellularis PHE/MN1-00	Proteobacteria	Desulfovibrionales	NA	Lawsonia intracellularis
	D	1	Mycobacterium avium complex (MAC)	1764	4.79234	61993	76	24	2583.04	311	cellular organisms	Bacteria	Actinobacteria	Actinobacteria	Corynebacteriales	Mycobacteriaceae	Mycobacterium
	D	1	Aeropyrum pernix K1	272557	4.36603	23229	191	9	2581	312	cellular organisms	Archaea	Crenarchaeota	Thermoprotei	Desulfurococcales	Desulfurococcaceae	Aeropyrum
	U	0	Acinetobacter	469	3.41078	2575	553	1	2575	313	cellular organisms	Bacteria	NA	Proteobacteria	Pseudomonadales	NA	NA
	U	0	Streptococcus phage k3	177181	3.41078	2575	554	1	2575	314	dsDNA viruses, no RNA stage	Viruses	unclassified Siphoviridae	NA	Caudovirales	NA	Streptococcus phage k3
	D	1	Leptospirillum	179	4.18817	15423	247	6	2570.5	315	cellular organisms	Bacteria	Nitrospirae	Nitrospira	Nitrospirales	Nitrospiraceae	Leptospirillum
	D	1	Ralstonia	329	4.4089	25639	187	10	2563.9	316	cellular organisms	Bacteria	Proteobacteria	Betaproteobacteria	Burkholderiales	Burkholderiaceae	Ralstonia
	D	1	Bacillus cereus group	1396	4.31146	20486	207	8	2560.75	317	cellular organisms	Bacteria	Firmicutes	Bacilli	Bacillales	Bacillaceae	Bacillus
	D	1	Chloroflexus aggregans	152260	4.77001	58886	84	23	2560.26	318	cellular organisms	Bacteria	Chloroflexi	Chloroflexia	Chloroflexales	Chloroflexaceae	Chloroflexus
	D	1	Methanosaeta thermophila PT	349307	3.88513	7676	361	3	2558.67	319	cellular organisms	Archaea	Euryarchaeota	Methanomicrobia	Methanosarcinales	Methanosaetaceae	Methanothrix
	U	0	Gloeothece sp. KO68DGA	167942	3.4079	2558	555	1	2558	320	cellular organisms	Bacteria	Terrabacteria group	Cyanobacteria	Chroococcales	Cyanobacteria/Melainabacteria group	Gloeothece sp. KO68DGA
	D	1	Psychromonas ingrahamii	357794	4.80558	63911	70	25	2556.44	321	cellular organisms	Bacteria	Proteobacteria	Gammaproteobacteria	Alteromonadales	Psychromonadaceae	Psychromonas
	U	0	Includes: Glutamine amidotransferase]	326424	3.40654	2550	556	1	2550	322	cellular organisms	Bacteria	Terrabacteria group	Actinobacteria	Frankiales	Frankia alni ACN14a	Frankia alni
	D	1	Shewanella woodyi	60961	4.83775	68825	67	27	2549.07	323	cellular organisms	Bacteria	Proteobacteria	Gammaproteobacteria	Alteromonadales	Shewanellaceae	Shewanella
	U	0	Pneumocystis carinii	4754	3.40586	2546	557	1	2546	324	cellular organisms	Eukaryota	Opisthokonta	Ascomycota	Pneumocystidales	NA	Pneumocystis carinii
	U	0	Garlic virus X	150284	3.40586	2546	558	1	2546	325	ssRNA viruses	Viruses	ssRNA positive-strand viruses, no DNA stage	NA	Tymovirales	NA	Garlic virus X
	U	0	Staphylococcus epidermidis	1280	3.40586	2546	559	1	2546	326	cellular organisms	Bacteria	Terrabacteria group	Firmicutes	Bacillales	NA	Staphylococcus aureus
	D	1	Prochlorococcus marinus str. MIT 9303	59922	4.63623	43274	122	17	2545.53	327	cellular organisms	Bacteria	Cyanobacteria	NA	Synechococcales	Prochloraceae	Prochlorococcus
	D	1	Rhodopseudomonas palustris HaA2	316058	4.10415	12710	268	5	2542	328	cellular organisms	Bacteria	Proteobacteria	Alphaproteobacteria	Rhizobiales	Bradyrhizobiaceae	Rhodopseudomonas
	D	1	Spiroplasma citri	2133	4.00685	10159	313	4	2539.75	329	cellular organisms	Bacteria	Tenericutes	Mollicutes	Entomoplasmatales	Spiroplasmataceae	Spiroplasma
	D	1	Magnaporthe oryzae 70-15	242507	5.01717	104032	23	41	2537.37	330	cellular organisms	Eukaryota	Ascomycota	Sordariomycetes	Magnaporthales	Magnaporthaceae	Magnaporthe
	U	0	Burkholderia virus Bcep1	244310	3.40398	2535	560	1	2535	331	dsDNA viruses, no RNA stage	Viruses	NA	NA	Caudovirales	NA	Burkholderia virus Bcep1
	U	0	Burkholderia virus Bcep43	260373	3.40398	2535	561	1	2535	332	dsDNA viruses, no RNA stage	Viruses	NA	NA	Caudovirales	NA	Burkholderia virus Bcep43
	U	0	Burkholderia virus Bcep781	209052	3.40398	2535	562	1	2535	333	dsDNA viruses, no RNA stage	Viruses	NA	NA	Caudovirales	NA	Burkholderia virus Bcep781
	D	1	Frankia alni ACN14a	326424	4.70498	50697	106	20	2534.85	334	cellular organisms	Bacteria	Actinobacteria	Actinobacteria	Frankiales	Frankiaceae	Frankia
	D	1	Anaeromyxobacter dehalogenans	161493	4.70463	50656	107	20	2532.8	335	cellular organisms	Bacteria	Proteobacteria	Deltaproteobacteria	Myxococcales	Anaeromyxobacteraceae	Anaeromyxobacter
	D	1	Maricaulis maris	74318	4.74564	55673	92	22	2530.59	336	cellular organisms	Bacteria	Proteobacteria	Alphaproteobacteria	Rhodobacterales	Hyphomonadaceae	Maricaulis
	U	0	Janthinobacterium	29580	3.40312	2530	563	1	2530	337	cellular organisms	Bacteria	NA	Proteobacteria	Burkholderiales	NA	NA
	D	1	Pseudomonas mendocina	300	4.80099	63240	73	25	2529.6	338	cellular organisms	Bacteria	Proteobacteria	Gammaproteobacteria	Pseudomonadales	Pseudomonadaceae	Pseudomonas
	D	1	Comamonas testosteroni	285	4.86538	73346	58	29	2529.17	339	cellular organisms	Bacteria	Proteobacteria	Betaproteobacteria	Burkholderiales	Comamonadaceae	Comamonas
	U	0	Leishmania infantum	5671	3.70381	5056	449	2	2528	340	cellular organisms	Eukaryota	Euglenozoa	NA	Kinetoplastida	NA	Leishmania infantum
	U	0	Xanthomonadaceae	32033	3.40278	2528	564	1	2528	341	cellular organisms	Bacteria	NA	Proteobacteria	Xanthomonadales	NA	NA
	U	0	Sulfolobus islandicus rod-shaped virus 1	157898	3.40278	2528	565	1	2528	342	dsDNA viruses, no RNA stage	Viruses	NA	NA	Ligamenvirales	NA	Sulfolobus islandicus rod-shaped virus 1
	U	0	Mycoplasma hominis	2098	3.40278	2528	566	1	2528	343	cellular organisms	Bacteria	Terrabacteria group	Tenericutes	Mycoplasmatales	NA	Mycoplasma hominis
	D	1	Lyngbya sp. PCC 8106	313612	4.98213	95968	30	38	2525.47	344	cellular organisms	Bacteria	Cyanobacteria	NA	Oscillatoriales	Oscillatoriaceae	Lyngbya
	D	1	Plasmodium falciparum 3D7	5843	4.70311	50479	108	20	2523.95	345	cellular organisms	Eukaryota	Apicomplexa	Aconoidasida	Haemosporida	Plasmodiidae	Plasmodium
	U	0	Streptomyces thermoviolaceus subsp. thermoviolaceus	66860	3.40123	2519	567	1	2519	346	cellular organisms	Bacteria	Terrabacteria group	Actinobacteria	Streptomycetales	NA	Streptomyces thermoviolaceus
	D	1	Roseobacter denitrificans	2434	4.89077	77762	49	31	2508.45	347	cellular organisms	Bacteria	Proteobacteria	Alphaproteobacteria	Rhodobacterales	Rhodobacteraceae	Roseobacter
	D	1	Desulfovibrio vulgaris DP4	391774	4.00117	10027	314	4	2506.75	348	cellular organisms	Bacteria	Proteobacteria	Deltaproteobacteria	Desulfovibrionales	Desulfovibrionaceae	Desulfovibrio
	D	1	Jannaschia sp. CCS1	290400	4.86097	72606	60	29	2503.66	349	cellular organisms	Bacteria	Proteobacteria	Alphaproteobacteria	Rhodobacterales	Rhodobacteraceae	Jannaschia
	D	1	Paramecium tetraurelia strain d4-2	5888	4.69891	49993	110	20	2499.65	350	cellular organisms	Eukaryota	NA	Oligohymenophorea	Peniculida	Parameciidae	Paramecium
	D	1	Methanospirillum hungatei	2203	4.62818	42480	123	17	2498.82	351	cellular organisms	Archaea	Euryarchaeota	Methanomicrobia	Methanomicrobiales	Methanospirillaceae	Methanospirillum
	D	1	Mycobacterium sp. JLS	164757	4.69865	49963	111	20	2498.15	352	cellular organisms	Bacteria	Actinobacteria	Actinobacteria	Corynebacteriales	Mycobacteriaceae	Mycobacterium
	D	1	Sinorhizobium fredii	380	4.17531	14973	249	6	2495.5	353	cellular organisms	Bacteria	Proteobacteria	Alphaproteobacteria	Rhizobiales	Rhizobiaceae	Sinorhizobium
	D	1	Photobacterium angustum	661	4.90138	79685	46	32	2490.16	354	cellular organisms	Bacteria	Proteobacteria	Gammaproteobacteria	Vibrionales	Vibrionaceae	Photobacterium
	D	1	Lachnoclostridium phytofermentans	66219	4.73857	54774	95	22	2489.73	355	cellular organisms	Bacteria	Firmicutes	Clostridia	Clostridiales	Lachnospiraceae	Lachnoclostridium
	U	0	Sida yellow vein Madurai virus	420255	3.39602	2489	568	1	2489	356	ssDNA viruses	Viruses	NA	NA	NA	NA	Sida yellow vein Madurai virus
	D	1	marine gamma proteobacterium HTCC2080	247639	4.79395	62223	75	25	2488.92	357	cellular organisms	Bacteria	Proteobacteria	Gammaproteobacteria	Cellvibrionales	Halieaceae	NA
	D	1	Candidatus Ruthia magnifica	386487	4.09493	12443	273	5	2488.6	358	cellular organisms	Bacteria	Proteobacteria	Gammaproteobacteria	NA	NA	Candidatus Ruthia
	D	1	Burkholderia cepacia complex	292	4.17365	14916	250	6	2486	359	cellular organisms	Bacteria	Proteobacteria	Betaproteobacteria	Burkholderiales	Burkholderiaceae	Burkholderia
	D	1	Mycobacterium sp. MCS	164756	4.24002	17379	229	7	2482.71	360	cellular organisms	Bacteria	Actinobacteria	Actinobacteria	Corynebacteriales	Mycobacteriaceae	Mycobacterium
	D	1	Roseiflexus sp. RS-1	357808	4.93872	86841	39	35	2481.17	361	cellular organisms	Bacteria	Chloroflexi	Chloroflexia	Chloroflexales	Roseiflexaceae	Roseiflexus
	D	1	Burkholderia multivorans	87883	4.73697	54572	96	22	2480.55	362	cellular organisms	Bacteria	Proteobacteria	Betaproteobacteria	Burkholderiales	Burkholderiaceae	Burkholderia
	D	1	Nodularia spumigena CCY9414	313624	4.09349	12402	275	5	2480.4	363	cellular organisms	Bacteria	Cyanobacteria	NA	Nostocales	Aphanizomenonaceae	Nodularia
	D	1	Helicobacter pylori	210	4.2975	19838	210	8	2479.75	364	cellular organisms	Bacteria	Proteobacteria	Epsilonproteobacteria	Campylobacterales	Helicobacteraceae	Helicobacter
	D	1	Deinococcus geothermalis	68909	3.99625	9914	317	4	2478.5	365	cellular organisms	Bacteria	Deinococcus-Thermus	Deinococci	Deinococcales	Deinococcaceae	Deinococcus
	D	1	Cowpox virus	10243	3.69469	4951	453	2	2475.5	366	cellular organisms	Bacteria	Proteobacteria	Alphaproteobacteria	Rickettsiales	Rickettsiaceae	Rickettsia
	D	1	Escherichia coli 536	362663	3.87023	7417	363	3	2472.33	367	cellular organisms	Bacteria	Proteobacteria	Gammaproteobacteria	Enterobacterales	Enterobacteriaceae	Escherichia
	U	0	Baumannia cicadellinicola str. Hc (Homalodisca coagulata)	374463	3.39252	2469	569	1	2469	368	cellular organisms	Bacteria	unclassified Gammaproteobacteria	Proteobacteria	NA	Candidatus Baumannia	Candidatus Baumannia cicadellinicola
	U	0	Xylella fastidiosa 9a5c	160492	3.39235	2468	570	1	2468	369	cellular organisms	Bacteria	Xylella fastidiosa 9a5c	Proteobacteria	Xanthomonadales	NA	Xylella fastidiosa
	D	1	Streptococcus thermophilus	1308	4.09128	12339	277	5	2467.8	370	cellular organisms	Bacteria	Firmicutes	Bacilli	Lactobacillales	Streptococcaceae	Streptococcus
	D	1	Vibrio cholerae	666	4.71354	51706	103	21	2462.19	371	cellular organisms	Bacteria	Proteobacteria	Gammaproteobacteria	Vibrionales	Vibrionaceae	Vibrio
	D	1	Mycobacterium smegmatis	1772	5.115	130317	14	53	2458.81	372	cellular organisms	Bacteria	Actinobacteria	Actinobacteria	Corynebacteriales	Mycobacteriaceae	Mycolicibacterium
	U	0	Mycobacterium monacense	85693	3.39058	2458	571	1	2458	373	cellular organisms	Bacteria	Terrabacteria group	Actinobacteria	Corynebacteriales	NA	Mycolicibacterium monacense
	D	1	Shewanella	22	4.23565	17205	231	7	2457.86	374	cellular organisms	Bacteria	Proteobacteria	Gammaproteobacteria	Alteromonadales	Shewanellaceae	Shewanella
	D	1	Burkholderia mallei NCTC 10247	320389	3.99238	9826	318	4	2456.5	375	cellular organisms	Bacteria	Proteobacteria	Betaproteobacteria	Burkholderiales	Burkholderiaceae	Burkholderia
	U	0	Human parvovirus B19 - A6	182494	3.38987	2454	572	1	2454	376	ssDNA viruses	Viruses	Human parvovirus B19	NA	NA	Human parvovirus B19 - A6	Primate erythroparvovirus 1
	D	1	Methylobacillus flagellatus KT	265072	3.86605	7346	369	3	2448.67	377	cellular organisms	Bacteria	Proteobacteria	Betaproteobacteria	Nitrosomonadales	Methylophilaceae	Methylobacillus
	D	1	Pseudomonas aeruginosa PAO1	208964	3.86398	7311	370	3	2437	378	cellular organisms	Bacteria	Proteobacteria	Gammaproteobacteria	Pseudomonadales	Pseudomonadaceae	Pseudomonas
	D	1	Escherichia coli	562	4.74852	56043	90	23	2436.65	379	cellular organisms	Bacteria	Proteobacteria	Gammaproteobacteria	Enterobacterales	Enterobacteriaceae	Escherichia
	D	1	Pseudomonas entomophila	312306	4.90484	80323	45	33	2434.03	380	cellular organisms	Bacteria	Proteobacteria	Gammaproteobacteria	Pseudomonadales	Pseudomonadaceae	Pseudomonas
	D	1	Trichoplusia ni ascovirus 2c	328615	3.86297	7294	371	3	2431.33	381	dsDNA viruses, no RNA stage	Viruses	NA	NA	NA	Ascoviridae	Ascovirus
	D	1	Paenarthrobacter aurescens	43663	4.56191	36468	138	15	2431.2	382	cellular organisms	Bacteria	Actinobacteria	Actinobacteria	Micrococcales	Micrococcaceae	Paenarthrobacter
	U	0	uncultured Prochlorococcus marinus clone HF10-11D6	379374	3.38578	2431	573	1	2431	383	cellular organisms	Bacteria	Terrabacteria group	Cyanobacteria	Synechococcales	Cyanobacteria/Melainabacteria group	Prochlorococcus marinus
	U	0	Pleurotus ostreatus	5322	3.38561	2430	574	1	2430	384	cellular organisms	Eukaryota	Opisthokonta	Basidiomycota	Agaricales	NA	Pleurotus ostreatus
	D	1	Dinoroseobacter shibae	215813	4.76544	58269	85	24	2427.88	385	cellular organisms	Bacteria	Proteobacteria	Alphaproteobacteria	Rhodobacterales	Rhodobacteraceae	Dinoroseobacter
	D	1	Salinispora arenicola	168697	4.95326	89797	37	37	2426.95	386	cellular organisms	Bacteria	Actinobacteria	Actinobacteria	Micromonosporales	Micromonosporaceae	Salinispora
	D	1	Dinoroseobacter shibae DFL 12 = DSM 16493	188906	3.86201	7278	372	3	2426	387	cellular organisms	Bacteria	Proteobacteria	Alphaproteobacteria	Rhodobacterales	Rhodobacteraceae	Jannaschia
	D	1	Roseovarius sp. HTCC2601	314265	4.08368	12125	281	5	2425	388	cellular organisms	Bacteria	Proteobacteria	Alphaproteobacteria	Rhodobacterales	Rhodobacteraceae	Salipiger
	D	1	Clostridiales	1496	4.46377	29092	168	12	2424.33	389	cellular organisms	Bacteria	Firmicutes	Clostridia	Clostridiales	Peptostreptococcaceae	Clostridioides
	D	1	Paraburkholderia xenovorans	36873	4.6633	46057	117	19	2424.05	390	cellular organisms	Bacteria	Proteobacteria	Betaproteobacteria	Burkholderiales	Burkholderiaceae	Paraburkholderia
	D	1	Pelagibaca bermudensis	314265	4.86082	72580	61	30	2419.33	391	cellular organisms	Bacteria	Proteobacteria	Alphaproteobacteria	Rhodobacterales	Rhodobacteraceae	Salipiger
	D	1	Rickettsia bellii	33990	3.86028	7249	373	3	2416.33	392	cellular organisms	Bacteria	Proteobacteria	Alphaproteobacteria	Rickettsiales	Rickettsiaceae	Rickettsia
	D	1	Leishmania major strain Friedlin	5664	5.23958	173613	6	72	2411.29	393	cellular organisms	Eukaryota	NA	NA	Kinetoplastida	Trypanosomatidae	Leishmania
	D	1	Aspergillus fumigatus	746128	4.33638	21696	197	9	2410.67	394	cellular organisms	Eukaryota	Ascomycota	Eurotiomycetes	Eurotiales	Aspergillaceae	Aspergillus
	D	1	Alcanivorax borkumensis SK2	393595	3.8592	7231	374	3	2410.33	395	cellular organisms	Bacteria	Proteobacteria	Gammaproteobacteria	Oceanospirillales	Alcanivoracaceae	Alcanivorax
	D	1	Clostridium perfringens SM101	289380	4.49571	31312	160	13	2408.62	396	cellular organisms	Bacteria	Firmicutes	Clostridia	Clostridiales	Clostridiaceae	Clostridium
	U	0	Vesicular exanthema of swine virus	35612	3.38166	2408	575	1	2408	397	ssRNA viruses	Viruses	ssRNA positive-strand viruses, no DNA stage	NA	NA	NA	Vesicular exanthema of swine virus
	U	0	Yersinia intermedia	631	3.38166	2408	576	1	2408	398	cellular organisms	Bacteria	NA	Proteobacteria	Enterobacterales	NA	Yersinia intermedia
	D	1	Delftia	80865	4.33588	21671	198	9	2407.89	399	cellular organisms	Bacteria	Proteobacteria	Betaproteobacteria	Burkholderiales	Comamonadaceae	Delftia
	D	1	Thermotoga petrophila	93929	3.98345	9626	320	4	2406.5	400	cellular organisms	Bacteria	Thermotogae	Thermotogae	Thermotogales	Thermotogaceae	Thermotoga
	D	1	Trypanosoma cruzi	5693	4.07987	12019	283	5	2403.8	401	cellular organisms	Eukaryota	NA	NA	Kinetoplastida	Trypanosomatidae	Trypanosoma
	D	1	Novosphingobium	165696	4.77843	60038	80	25	2401.52	402	cellular organisms	Bacteria	Proteobacteria	Alphaproteobacteria	Sphingomonadales	Sphingomonadaceae	Novosphingobium
	U	0	Junin mammarenavirus	11619	3.38021	2400	577	1	2400	403	ssRNA viruses	Viruses	ssRNA negative-strand viruses	NA	NA	NA	Argentinian mammarenavirus
	D	1	Desulfococcus oleovorans	96561	4.77754	59916	81	25	2396.64	404	cellular organisms	Bacteria	Proteobacteria	Deltaproteobacteria	Desulfobacterales	Desulfobacteraceae	Desulfococcus
	D	1	Bradyrhizobium japonicum	375	3.85625	7182	375	3	2394	405	cellular organisms	Bacteria	Proteobacteria	Alphaproteobacteria	Rhizobiales	Bradyrhizobiaceae	Bradyrhizobium
	D	1	Rhodococcus sp. NS1	402236	3.85594	7177	376	3	2392.33	406	cellular organisms	Bacteria	Actinobacteria	Actinobacteria	Corynebacteriales	Nocardiaceae	Rhodococcus
	D	1	Clostridium perfringens	1502	4.45765	28685	171	12	2390.42	407	cellular organisms	Bacteria	Firmicutes	Clostridia	Clostridiales	Clostridiaceae	Clostridium
	D	1	Alteromonadales bacterium TW-7	156578	4.71956	52428	99	22	2383.09	408	cellular organisms	Bacteria	Proteobacteria	Gammaproteobacteria	Alteromonadales	NA	NA
	D	1	Thiobacillus denitrificans	36861	4.55244	35681	140	15	2378.73	409	cellular organisms	Bacteria	Proteobacteria	Betaproteobacteria	Nitrosomonadales	Thiobacillaceae	Thiobacillus
	D	1	Methanoculleus marisnigri JR1	368407	3.85199	7112	377	3	2370.67	410	cellular organisms	Archaea	Euryarchaeota	Methanomicrobia	Methanomicrobiales	Methanomicrobiaceae	Methanoculleus
	D	1	Shewanella baltica	62322	4.75462	56835	87	24	2368.12	411	cellular organisms	Bacteria	Proteobacteria	Gammaproteobacteria	Alteromonadales	Shewanellaceae	Shewanella
	D	1	Salinispora tropica	168695	4.55036	35511	142	15	2367.4	412	cellular organisms	Bacteria	Actinobacteria	Actinobacteria	Micromonosporales	Micromonosporaceae	Salinispora
	D	1	Staphylothermus marinus	2280	3.97598	9462	323	4	2365.5	413	cellular organisms	Archaea	Crenarchaeota	Thermoprotei	Desulfurococcales	Desulfurococcaceae	Staphylothermus
	D	1	Alcanivorax	59753	4.27632	18894	218	8	2361.75	414	cellular organisms	Bacteria	Proteobacteria	Gammaproteobacteria	Oceanospirillales	Alcanivoracaceae	Alcanivorax
	D	1	Sphingomonas sp. SKA58	314266	4.80424	63715	72	27	2359.81	415	cellular organisms	Bacteria	Proteobacteria	Alphaproteobacteria	Sphingomonadales	Sphingomonadaceae	Sphingomonas
	D	1	Burkholderia	32008	4.54864	35370	144	15	2358	416	cellular organisms	Bacteria	Proteobacteria	Betaproteobacteria	Burkholderiales	Burkholderiaceae	Burkholderia
	U	0	Blumeria graminis f. sp. hordei	62688	3.37254	2358	578	1	2358	417	cellular organisms	Eukaryota	Opisthokonta	Ascomycota	Erysiphales	saccharomyceta	Blumeria graminis
	U	0	Delftia tsuruhatensis	180282	3.37236	2357	579	1	2357	418	cellular organisms	Bacteria	NA	Proteobacteria	Burkholderiales	NA	Delftia tsuruhatensis
	U	0	Staphylococcus virus CNPH82	398839	3.37199	2355	580	1	2355	419	dsDNA viruses, no RNA stage	Viruses	NA	NA	Caudovirales	NA	Staphylococcus virus CNPH82
	D	1	Algoriphagus machipongonensis	388413	4.86302	72949	59	31	2353.19	420	cellular organisms	Bacteria	Bacteroidetes	Cytophagia	Cytophagales	Cyclobacteriaceae	Algoriphagus
	U	0	Arthrospira platensis	118562	3.37162	2353	581	1	2353	421	cellular organisms	Bacteria	Terrabacteria group	Cyanobacteria	Oscillatoriales	Cyanobacteria/Melainabacteria group	Arthrospira platensis
	D	1	Serratia	613	4.32574	21171	201	9	2352.33	422	cellular organisms	Bacteria	Proteobacteria	Gammaproteobacteria	Enterobacterales	Yersiniaceae	Serratia
	D	1	Paraburkholderia xenovorans LB400	266265	4.06837	11705	290	5	2341	423	cellular organisms	Bacteria	Proteobacteria	Betaproteobacteria	Burkholderiales	Burkholderiaceae	Paraburkholderia
	U	0	Feline coronavirus]	12663	3.3694	2341	582	1	2341	424	ssRNA viruses	Viruses	ssRNA positive-strand viruses, no DNA stage	NA	Nidovirales	Feline coronavirus	Alphacoronavirus 1
	U	0	TGEV Purdue P115	398811	3.3694	2341	583	1	2341	425	ssRNA viruses	Viruses	ssRNA positive-strand viruses, no DNA stage	NA	Nidovirales	Transmissible gastroenteritis virus	Alphacoronavirus 1
	U	0	Feline coronavirus	12663	3.3694	2341	584	1	2341	426	ssRNA viruses	Viruses	ssRNA positive-strand viruses, no DNA stage	NA	Nidovirales	Feline coronavirus	Alphacoronavirus 1
	U	0	TGEV Miller M60	398810	3.3694	2341	585	1	2341	427	ssRNA viruses	Viruses	ssRNA positive-strand viruses, no DNA stage	NA	Nidovirales	Transmissible gastroenteritis virus	Alphacoronavirus 1
	U	0	PRCV ISU-1	398815	3.3694	2341	586	1	2341	428	ssRNA viruses	Viruses	ssRNA positive-strand viruses, no DNA stage	NA	Nidovirales	Transmissible gastroenteritis virus	Alphacoronavirus 1
	U	0	Plasmodium chabaudi	5825	3.3694	2341	587	1	2341	429	cellular organisms	Eukaryota	Alveolata	Apicomplexa	Haemosporida	NA	Plasmodium chabaudi
	U	0	Brevibacillus brevis	1393	3.3694	2341	588	1	2341	430	cellular organisms	Bacteria	Terrabacteria group	Firmicutes	Bacillales	NA	Brevibacillus brevis
	D	1	Candidatus Koribacter versatilis Ellin345	204669	4.27184	18700	220	8	2337.5	431	cellular organisms	Bacteria	Acidobacteria	Acidobacteriia	Acidobacteriales	Acidobacteriaceae	Candidatus Koribacter
	D	1	Cryptococcus neoformans var. neoformans JEC21	214684	4.4821	30346	165	13	2334.31	432	cellular organisms	Eukaryota	Basidiomycota	Tremellomycetes	Tremellales	Cryptococcaceae	Cryptococcus
	D	1	Methanococcus vannielii	2187	4.40924	25659	186	11	2332.64	433	cellular organisms	Archaea	Euryarchaeota	Methanococci	Methanococcales	Methanococcaceae	Methanococcus
	D	1	Pseudomonas entomophila L48	384676	4.21256	16314	236	7	2330.57	434	cellular organisms	Bacteria	Proteobacteria	Gammaproteobacteria	Pseudomonadales	Pseudomonadaceae	Pseudomonas
	U	0	Murid betaherpesvirus 8	28304	3.36661	2326	589	1	2326	435	dsDNA viruses, no RNA stage	Viruses	NA	NA	Herpesvirales	NA	Murid betaherpesvirus 2
	U	0	uncultured Prochlorococcus marinus clone HOT0M-5C8	379389	3.36642	2325	590	1	2325	436	cellular organisms	Bacteria	Terrabacteria group	Cyanobacteria	Synechococcales	Cyanobacteria/Melainabacteria group	Prochlorococcus marinus
	D	1	Helicobacter acinonychis	212	4.36611	23233	190	10	2323.3	437	cellular organisms	Bacteria	Proteobacteria	Epsilonproteobacteria	Campylobacterales	Helicobacteraceae	Helicobacter
	D	1	Yersinia pestis	632	4.14392	13929	260	6	2321.5	438	cellular organisms	Bacteria	Proteobacteria	Gammaproteobacteria	Enterobacterales	Yersiniaceae	Yersinia
	D	1	Bermanella marisrubri	207949	4.59544	39395	130	17	2317.35	439	cellular organisms	Bacteria	Proteobacteria	Gammaproteobacteria	Oceanospirillales	Oceanospirillaceae	Bermanella
	D	1	Bacillaceae	186817	3.84198	6950	381	3	2316.67	440	cellular organisms	Bacteria	Firmicutes	Bacilli	Bacillales	Bacillaceae	NA
	D	1	Granulibacter bethesdensis	364410	4.51004	32362	151	14	2311.57	441	cellular organisms	Bacteria	Proteobacteria	Alphaproteobacteria	Rhodospirillales	Acetobacteraceae	Granulibacter
	D	1	Streptomyces halstedii	1944	3.66492	4623	460	2	2311.5	442	cellular organisms	Bacteria	Actinobacteria	Actinobacteria	Streptomycetales	Streptomycetaceae	Streptomyces
	D	1	Verminephrobacter eiseniae	364317	4.8937	78288	47	34	2302.59	443	cellular organisms	Bacteria	Proteobacteria	Betaproteobacteria	Burkholderiales	Comamonadaceae	Verminephrobacter
	D	1	Thermotoga	2335	4.20501	16033	238	7	2290.43	444	cellular organisms	Bacteria	Thermotogae	Thermotogae	Thermotogales	Thermotogaceae	Thermotoga
	U	0	Phytophthora parasitica	4792	3.35965	2289	591	1	2289	445	cellular organisms	Eukaryota	Stramenopiles	NA	Peronosporales	NA	Phytophthora parasitica
	D	1	Trypanosoma brucei brucei TREU927	5691	5.00246	100569	25	44	2285.66	446	cellular organisms	Eukaryota	NA	NA	Kinetoplastida	Trypanosomatidae	Trypanosoma
	D	1	Salinispora	168694	4.58856	38776	132	17	2280.94	447	cellular organisms	Bacteria	Actinobacteria	Actinobacteria	Micromonosporales	Micromonosporaceae	Salinispora
	D	1	Gramella forsetii	411153	4.58804	38729	133	17	2278.18	448	cellular organisms	Bacteria	Bacteroidetes	Flavobacteriia	Flavobacteriales	Flavobacteriaceae	Gramella
	U	0	Thermoanaerobacteraceae	186814	3.35736	2277	592	1	2277	449	cellular organisms	Bacteria	Terrabacteria group	Firmicutes	Thermoanaerobacterales	NA	NA
	D	1	Francisella tularensis	263	4.31156	20491	206	9	2276.78	450	cellular organisms	Bacteria	Proteobacteria	Gammaproteobacteria	Thiotrichales	Francisellaceae	Francisella
	D	1	Mycobacterium ulcerans Agy99	362242	3.95904	9100	325	4	2275	451	cellular organisms	Bacteria	Actinobacteria	Actinobacteria	Corynebacteriales	Mycobacteriaceae	Mycobacterium
	D	1	Heliothis zea nudivirus	29250	3.83391	6822	383	3	2274	452	dsDNA viruses, no RNA stage	Viruses	NA	NA	NA	Nudiviridae	Betanudivirus
	U	0	Hydrogenobacter hydrogenophilus	35835	3.35622	2271	593	1	2271	453	cellular organisms	Bacteria	NA	Aquificae	Aquificales	NA	Hydrogenobacter hydrogenophilus
	D	1	Vibrio	662	4.35597	22697	193	10	2269.7	454	cellular organisms	Bacteria	Proteobacteria	Gammaproteobacteria	Vibrionales	Vibrionaceae	Vibrio
	D	1	Thermoanaerobacter	1754	4.25904	18157	226	8	2269.62	455	cellular organisms	Bacteria	Firmicutes	Clostridia	Thermoanaerobacterales	Thermoanaerobacteraceae	Thermoanaerobacter
	U	0	Veillonella seminalis	1502943	3.35564	2268	594	1	2268	456	cellular organisms	Bacteria	Terrabacteria group	Firmicutes	Veillonellales	NA	Veillonella seminalis
	U	0	Salmonella enterica subsp. enterica serovar Typhi	90370	3.35488	2264	595	1	2264	457	cellular organisms	Bacteria	Salmonella enterica subsp. enterica serovar Typhi	Proteobacteria	Enterobacterales	NA	Salmonella enterica
	D	1	Psychrobacter sp. PRwf-1	349106	4.50072	31675	157	14	2262.5	458	cellular organisms	Bacteria	Proteobacteria	Gammaproteobacteria	Pseudomonadales	Moraxellaceae	Psychrobacter
	D	1	Saccharomyces cerevisiae	4932	3.95646	9046	326	4	2261.5	459	cellular organisms	Eukaryota	Ascomycota	Saccharomycetes	Saccharomycetales	Saccharomycetaceae	Saccharomyces
	D	1	Moorea producens	158786	3.95564	9029	327	4	2257.25	460	cellular organisms	Bacteria	Cyanobacteria	NA	Oscillatoriales	Oscillatoriaceae	Lyngbya
	D	1	Aurantimonas manganoxydans	287752	4.60883	40628	128	18	2257.11	461	cellular organisms	Bacteria	Proteobacteria	Alphaproteobacteria	Rhizobiales	Aurantimonadaceae	Aurantimonas
	D	1	Mycobacterium avium	1764	4.43244	27067	179	12	2255.58	462	cellular organisms	Bacteria	Actinobacteria	Actinobacteria	Corynebacteriales	Mycobacteriaceae	Mycobacterium
	D	1	Coxiella burnetii	777	4.19651	15722	242	7	2246	463	cellular organisms	Bacteria	Proteobacteria	Gammaproteobacteria	Legionellales	Coxiellaceae	Coxiella
	D	1	Enterobacter sp. 638	399742	4.79773	62767	74	28	2241.68	464	cellular organisms	Bacteria	Proteobacteria	Gammaproteobacteria	Enterobacterales	Enterobacteriaceae	Enterobacter
	D	1	Enterobacteriaceae	543	4.55359	35776	139	16	2236	465	cellular organisms	Bacteria	Proteobacteria	Gammaproteobacteria	Enterobacterales	Enterobacteriaceae	NA
	U	0	Mycobacterium austroafricanum	39687	3.34792	2228	596	1	2228	466	cellular organisms	Bacteria	Terrabacteria group	Actinobacteria	Corynebacteriales	NA	Mycolicibacterium austroafricanum
	D	1	Cryptosporidium parvum Iowa II	353152	3.82497	6683	384	3	2227.67	467	cellular organisms	Eukaryota	Apicomplexa	Conoidasida	Eucoccidiorida	Cryptosporidiidae	Cryptosporidium
	D	1	Marinobacter hydrocarbonoclasticus	2743	3.82426	6672	385	3	2224	468	cellular organisms	Bacteria	Proteobacteria	Gammaproteobacteria	Alteromonadales	Alteromonadaceae	Marinobacter
	D	1	Glaciecola sp. HTCC2999	455436	4.52234	33292	148	15	2219.47	469	cellular organisms	Bacteria	Proteobacteria	Gammaproteobacteria	Alteromonadales	Alteromonadaceae	Glaciecola
	D	1	Fulvimarina pelagi HTCC2506	314231	4.04474	11085	294	5	2217	470	cellular organisms	Bacteria	Proteobacteria	Alphaproteobacteria	Rhizobiales	Aurantimonadaceae	Fulvimarina
	D	1	Chelativorans sp. BNC1	266779	4.12356	13291	263	6	2215.17	471	cellular organisms	Bacteria	Proteobacteria	Alphaproteobacteria	Rhizobiales	Phyllobacteriaceae	Chelativorans
	U	0	Bacillus sp. BP-7	126733	3.34459	2211	597	1	2211	472	cellular organisms	Bacteria	Terrabacteria group	Firmicutes	Bacillales	NA	Bacillus sp. BP-7
	D	1	Rhizobium leguminosarum bv. viciae 3841	216596	4.45835	28731	170	13	2210.08	473	cellular organisms	Bacteria	Proteobacteria	Alphaproteobacteria	Rhizobiales	Rhizobiaceae	Rhizobium
	U	0	Influenza A virus (A/goose/Guangzhou/471/2006(H5N1))	399785	3.3442	2209	598	1	2209	474	ssRNA viruses	Viruses	ssRNA negative-strand viruses	NA	NA	H5N1 subtype	Influenza A virus
	U	0	Influenza A virus (A/duck/Vietnam/272/2005(H5N1))	380847	3.3442	2209	599	1	2209	475	ssRNA viruses	Viruses	ssRNA negative-strand viruses	NA	NA	H5N1 subtype	Influenza A virus
	U	0	Influenza A virus (A/chicken/Purworejo/BBVW/2005(H5N1))	380814	3.3442	2209	600	1	2209	476	ssRNA viruses	Viruses	ssRNA negative-strand viruses	NA	NA	H5N1 subtype	Influenza A virus
	D	1	Psychromonas sp. CNPT3	314282	4.34384	22072	196	10	2207.2	477	cellular organisms	Bacteria	Proteobacteria	Gammaproteobacteria	Alteromonadales	Psychromonadaceae	Psychromonas
	D	1	Haloquadratum walsbyi	293091	4.64447	44103	120	20	2205.15	478	cellular organisms	Archaea	Euryarchaeota	Halobacteria	Haloferacales	Haloferacaceae	Haloquadratum
	U	0	Hydrogenovibrio marinus	28885	3.34321	2204	601	1	2204	479	cellular organisms	Bacteria	NA	Proteobacteria	Thiotrichales	NA	Hydrogenovibrio marinus
	U	0	Haemophilus influenzae biotype aegyptius	725	3.34321	2204	602	1	2204	480	cellular organisms	Bacteria	Haemophilus influenzae biotype aegyptius	Proteobacteria	Pasteurellales	NA	Haemophilus influenzae
	D	1	Sinorhizobium medicae	110321	4.64374	44029	121	20	2201.45	481	cellular organisms	Bacteria	Proteobacteria	Alphaproteobacteria	Rhizobiales	Rhizobiaceae	Sinorhizobium
	D	1	Sinorhizobium	28105	4.7395	54891	93	25	2195.64	482	cellular organisms	Bacteria	Proteobacteria	Alphaproteobacteria	Rhizobiales	Rhizobiaceae	Sinorhizobium
	D	1	Roseobacter denitrificans OCh 114	375451	3.81776	6573	388	3	2191	483	cellular organisms	Bacteria	Proteobacteria	Alphaproteobacteria	Rhodobacterales	Rhodobacteraceae	Roseobacter
	U	0	Aspergillus ochraceoroseus	138278	3.33985	2187	603	1	2187	484	cellular organisms	Eukaryota	Opisthokonta	Ascomycota	Eurotiales	saccharomyceta	Aspergillus ochraceoroseus
	D	1	synthetic construct	32630	4.41896	26240	180	12	2186.67	485	other sequences	NA	NA	NA	NA	NA	NA
	D	1	Caulobacter sp. K31	366602	4.78646	61159	79	28	2184.25	486	cellular organisms	Bacteria	Proteobacteria	Alphaproteobacteria	Caulobacterales	Caulobacteraceae	Caulobacter
	U	0	Streptomyces fradiae	1906	3.64018	4367	462	2	2183.5	487	cellular organisms	Bacteria	Terrabacteria group	Actinobacteria	Streptomycetales	NA	Streptomyces fradiae
	D	1	Streptomyces fradiae	1906	3.64018	4367	463	2	2183.5	488	cellular organisms	Bacteria	Actinobacteria	Actinobacteria	Streptomycetales	Streptomycetaceae	Streptomyces
	D	1	Shewanella pealeana ATCC 700345	398579	3.81611	6548	390	3	2182.67	489	cellular organisms	Bacteria	Proteobacteria	Gammaproteobacteria	Alteromonadales	Shewanellaceae	Shewanella
	D	1	Theileria annulata	5874	4.29099	19543	215	9	2171.44	490	cellular organisms	Eukaryota	Apicomplexa	Aconoidasida	NA	Theileriidae	Theileria
	D	1	Campylobacter fetus	196	4.23935	17352	230	8	2169	491	cellular organisms	Bacteria	Proteobacteria	Epsilonproteobacteria	Campylobacterales	Campylobacteraceae	Campylobacter
	D	1	Chlamydomonas reinhardtii	3055	4.03362	10805	303	5	2161	492	cellular organisms	Eukaryota	Chlorophyta	Chlorophyceae	Chlamydomonadales	Chlamydomonadaceae	Chlamydomonas
	U	0	Koliella sempervirens	154508	3.33385	2157	604	1	2157	493	cellular organisms	Eukaryota	NA	Chlorophyta	Prasiolales	NA	Koliella sempervirens
	U	0	Elakatothrix viridis	142647	3.33385	2157	605	1	2157	494	cellular organisms	Eukaryota	Chlorophyceae incertae sedis	Chlorophyta	NA	NA	Elakatothrix viridis
	U	0	Stigeoclonium helveticum	55999	3.33385	2157	606	1	2157	495	cellular organisms	Eukaryota	Chaetophorales incertae sedis	Chlorophyta	Chaetophorales	NA	Stigeoclonium helveticum
	D	1	Pyrobaculum calidifontis JCM 11548	410359	4.44706	27994	175	13	2153.38	496	cellular organisms	Archaea	Crenarchaeota	Thermoprotei	Thermoproteales	Thermoproteaceae	Pyrobaculum
	D	1	Pyrobaculum islandicum	2277	4.02975	10709	305	5	2141.8	497	cellular organisms	Archaea	Crenarchaeota	Thermoprotei	Thermoproteales	Thermoproteaceae	Pyrobaculum
	D	1	Histophilus somni	731	3.93171	8545	336	4	2136.25	498	cellular organisms	Bacteria	Proteobacteria	Gammaproteobacteria	Pasteurellales	Pasteurellaceae	Histophilus
	D	1	Lawsonia intracellularis	29546	3.93141	8539	337	4	2134.75	499	cellular organisms	Bacteria	Proteobacteria	Deltaproteobacteria	Desulfovibrionales	Desulfovibrionaceae	Lawsonia
	D	1	Vibrio alginolyticus	663	4.23211	17065	233	8	2133.12	500	cellular organisms	Bacteria	Proteobacteria	Gammaproteobacteria	Vibrionales	Vibrionaceae	Vibrio
	D	1	Anaeromyxobacter dehalogenans 2CP-C	290397	3.63002	4266	464	2	2133	501	cellular organisms	Bacteria	Proteobacteria	Deltaproteobacteria	Myxococcales	Anaeromyxobacteraceae	Anaeromyxobacter
	D	1	Plasmodium falciparum	5833	3.92993	8510	338	4	2127.5	502	cellular organisms	Eukaryota	Apicomplexa	Aconoidasida	Haemosporida	Plasmodiidae	Plasmodium
	D	1	Shigella flexneri 5 str. 8401	373384	4.10394	12704	269	6	2117.33	503	cellular organisms	Bacteria	Proteobacteria	Gammaproteobacteria	Enterobacterales	Enterobacteriaceae	Shigella
	D	1	Photobacterium	657	3.92737	8460	340	4	2115	504	cellular organisms	Bacteria	Proteobacteria	Gammaproteobacteria	Vibrionales	Vibrionaceae	Photobacterium
	D	1	Debaryomyces hansenii CBS767	284592	4.43772	27398	177	13	2107.54	505	cellular organisms	Eukaryota	Ascomycota	Saccharomycetes	Saccharomycetales	Debaryomycetaceae	Debaryomyces
	U	0	Streptomyces sp. AM-7161	221710	3.32284	2103	607	1	2103	506	cellular organisms	Bacteria	Terrabacteria group	Actinobacteria	Streptomycetales	NA	Streptomyces sp. AM-7161
	D	1	Xanthomonas axonopodis pv. citri str. 306	190486	3.92485	8411	343	4	2102.75	507	cellular organisms	Bacteria	Proteobacteria	Gammaproteobacteria	Xanthomonadales	Xanthomonadaceae	Xanthomonas
	D	1	Thermofilum pendens Hrk 5	368408	3.79975	6306	391	3	2102	508	cellular organisms	Archaea	Crenarchaeota	Thermoprotei	Thermoproteales	Thermofilaceae	Thermofilum
	U	0	Lactococcus phage Q54	382685	3.32243	2101	608	1	2101	509	dsDNA viruses, no RNA stage	Viruses	unclassified Sk1virus	NA	Caudovirales	Lactococcus phage Q54	Lactococcus phage 936 sensu lato
	D	1	Polaromonas naphthalenivorans	216465	3.92402	8395	344	4	2098.75	510	cellular organisms	Bacteria	Proteobacteria	Betaproteobacteria	Burkholderiales	Comamonadaceae	Polaromonas
	U	0	Reporter vector Ganesh-Z1	427137	3.32181	2098	609	1	2098	511	other sequences	NA	artificial sequences	NA	NA	vectors	Reporter vector Ganesh-Z1
	U	0	Cloning vector pBRINT-TsCm	127655	3.32181	2098	610	1	2098	512	other sequences	NA	artificial sequences	NA	NA	vectors	Cloning vector pBRINT-TsCm
	U	0	Integrative translation probe vector pTP1	377357	3.32181	2098	611	1	2098	513	other sequences	NA	artificial sequences	NA	NA	vectors	Integrative translation probe vector pTP1
	U	0	Shuttle vector pLvCmvLacZ	419243	3.32181	2098	612	1	2098	514	other sequences	NA	artificial sequences	NA	NA	vectors	Shuttle vector pLvCmvLacZ
	U	0	Integrative promoter probe vector pPP2	411946	3.32181	2098	613	1	2098	515	other sequences	NA	artificial sequences	NA	NA	vectors	Integrative promoter probe vector pPP2
	D	1	Flavobacteria bacterium BBFL7	156586	4.57659	37722	134	18	2095.67	516	cellular organisms	Bacteria	Bacteroidetes	Flavobacteriia	NA	NA	NA
	U	0	Emiliania huxleyi	2903	3.32077	2093	614	1	2093	517	cellular organisms	Eukaryota	Haptophyceae	NA	Isochrysidales	NA	Emiliania huxleyi
	D	1	Delftia acidovorans SPH-1	398578	4.27494	18834	219	9	2092.67	518	cellular organisms	Bacteria	Proteobacteria	Betaproteobacteria	Burkholderiales	Comamonadaceae	Delftia
	U	0	Streptomyces clavuligerus	1901	3.32035	2091	615	1	2091	519	cellular organisms	Bacteria	Terrabacteria group	Actinobacteria	Streptomycetales	NA	Streptomyces clavuligerus
	D	1	Methanocorpusculum labreanum	83984	4.36124	22974	192	11	2088.55	520	cellular organisms	Archaea	Euryarchaeota	Methanomicrobia	Methanomicrobiales	Methanocorpusculaceae	Methanocorpusculum
	D	1	Caldivirga maquilingensis IC-167	397948	3.79692	6265	392	3	2088.33	521	cellular organisms	Archaea	Crenarchaeota	Thermoprotei	Thermoproteales	Thermoproteaceae	Caldivirga
	D	1	Anaeromyxobacter sp. Fw109-5	404589	4.66199	45919	118	22	2087.23	522	cellular organisms	Bacteria	Proteobacteria	Deltaproteobacteria	Myxococcales	Anaeromyxobacteraceae	Anaeromyxobacter
	D	1	Geobacter lovleyi SZ	398767	3.79664	6261	393	3	2087	523	cellular organisms	Bacteria	Proteobacteria	Deltaproteobacteria	Desulfuromonadales	Geobacteraceae	Geobacter
	D	1	Photorhabdus luminescens	29488	3.79644	6258	394	3	2086	524	cellular organisms	Bacteria	Proteobacteria	Gammaproteobacteria	Enterobacterales	Morganellaceae	Photorhabdus
	D	1	Chloroflexus aggregans DSM 9485	326427	3.79616	6254	395	3	2084.67	525	cellular organisms	Bacteria	Chloroflexi	Chloroflexia	Chloroflexales	Chloroflexaceae	Chloroflexus
	D	1	Microscilla sp. PRE1	155537	3.61888	4158	465	2	2079	526	cellular organisms	Bacteria	Bacteroidetes	Cytophagia	Cytophagales	Microscillaceae	Microscilla
	D	1	Streptococcus sanguinis	1305	4.27159	18689	221	9	2076.56	527	cellular organisms	Bacteria	Firmicutes	Bacilli	Lactobacillales	Streptococcaceae	Streptococcus
	D	1	Alkaliphilus oremlandii	350688	4.54755	35282	145	17	2075.41	528	cellular organisms	Bacteria	Firmicutes	Clostridia	Clostridiales	Clostridiaceae	Alkaliphilus
	D	1	Sphingomonas wittichii RW1	392499	3.91819	8283	348	4	2070.75	529	cellular organisms	Bacteria	Proteobacteria	Alphaproteobacteria	Sphingomonadales	Sphingomonadaceae	Sphingomonas
	U	0	Pseudomonas aeruginosa PA1R	287	3.31513	2066	616	1	2066	530	cellular organisms	Bacteria	NA	Proteobacteria	Pseudomonadales	NA	Pseudomonas aeruginosa
	D	1	Aeromonas virus 25	233894	3.7919	6193	397	3	2064.33	531	dsDNA viruses, no RNA stage	Viruses	NA	NA	Caudovirales	Myoviridae	Secunda5virus
	D	1	Yersinia enterocolitica	630	4.65693	45387	119	22	2063.05	532	cellular organisms	Bacteria	Proteobacteria	Gammaproteobacteria	Enterobacterales	Yersiniaceae	Yersinia
	D	1	Corynebacterium glutamicum	1718	3.79043	6172	398	3	2057.33	533	cellular organisms	Bacteria	Actinobacteria	Actinobacteria	Corynebacteriales	Corynebacteriaceae	Corynebacterium
	D	1	Mycobacterium tuberculosis complex	1765	4.09142	12343	276	6	2057.17	534	cellular organisms	Bacteria	Actinobacteria	Actinobacteria	Corynebacteriales	Mycobacteriaceae	Mycobacterium
	D	1	Escherichia	561	4.48835	30786	163	15	2052.4	535	cellular organisms	Bacteria	Proteobacteria	Gammaproteobacteria	Enterobacterales	Enterobacteriaceae	Escherichia
	D	1	Clostridium	1485	3.78859	6146	399	3	2048.67	536	cellular organisms	Bacteria	Firmicutes	Clostridia	Clostridiales	Clostridiaceae	Clostridium
	D	1	Shigella flexneri	623	4.15643	14336	257	7	2048	537	cellular organisms	Bacteria	Proteobacteria	Gammaproteobacteria	Enterobacterales	Enterobacteriaceae	Shigella
	D	1	Bacillus coagulans	1398	4.35249	22516	195	11	2046.91	538	cellular organisms	Bacteria	Firmicutes	Bacilli	Bacillales	Bacillaceae	Bacillus
	U	0	Simian cytomegalovirus	10364	3.31069	2045	617	1	2045	539	dsDNA viruses, no RNA stage	Viruses	unclassified Cytomegalovirus	NA	Herpesvirales	NA	Simian cytomegalovirus
	D	1	Mycobacterium phage PLot	373411	3.60874	4062	466	2	2031	540	dsDNA viruses, no RNA stage	Viruses	NA	NA	Caudovirales	Siphoviridae	Pbi1virus
	D	1	Bifidobacterium adolescentis ATCC 15703	367928	3.78383	6079	401	3	2026.33	541	cellular organisms	Bacteria	Actinobacteria	Actinobacteria	Bifidobacteriales	Bifidobacteriaceae	Bifidobacterium
	U	0	uncultured archaeon GZfos18H11	285393	3.30643	2025	618	1	2025	542	cellular organisms	Archaea	environmental samples	NA	NA	NA	uncultured archaeon GZfos18H11
	U	0	Campylobacter concisus 13826	360104	3.30643	2025	619	1	2025	543	cellular organisms	Bacteria	Campylobacter concisus 13826	Proteobacteria	Campylobacterales	NA	Campylobacter concisus
	D	1	Methanococcus maripaludis	39152	4.08372	12126	280	6	2021	544	cellular organisms	Archaea	Euryarchaeota	Methanococci	Methanococcales	Methanococcaceae	Methanococcus
	D	1	Candidatus Baumannia cicadellinicola	186490	3.90757	8083	352	4	2020.75	545	cellular organisms	Bacteria	Proteobacteria	Gammaproteobacteria	NA	NA	NA
	U	0	Thermotogaceae	126740	3.30514	2019	620	1	2019	546	cellular organisms	Bacteria	NA	Thermotogae	Thermotogales	NA	Thermotoga sp. RQ2
	U	0	Methylomicrobium	39773	3.30514	2019	621	1	2019	547	cellular organisms	Bacteria	NA	Proteobacteria	Methylococcales	NA	NA
	U	0	Methanococcoides burtonii	29291	3.60325	4011	470	2	2005.5	548	cellular organisms	Archaea	NA	Euryarchaeota	Methanosarcinales	NA	Methanococcoides burtonii
	U	0	Streptococcus phage EJ-1	12402	3.30168	2003	622	1	2003	549	dsDNA viruses, no RNA stage	Viruses	unclassified Myoviridae	NA	Caudovirales	NA	Streptococcus phage EJ-1
	D	1	Paracoccus denitrificans	266	3.90271	7993	354	4	1998.25	550	cellular organisms	Bacteria	Proteobacteria	Alphaproteobacteria	Rhodobacterales	Rhodobacteraceae	Paracoccus
	D	1	Sulfurimonas denitrificans	39766	4.25467	17975	227	9	1997.22	551	cellular organisms	Bacteria	Proteobacteria	Epsilonproteobacteria	Campylobacterales	Helicobacteraceae	Sulfurimonas
	D	1	uncultured organism	155900	3.77735	5989	412	3	1996.33	552	unclassified sequences	NA	NA	NA	NA	NA	NA
	D	1	Giardia intestinalis	5741	3.90179	7976	356	4	1994	553	cellular organisms	Eukaryota	NA	NA	NA	Hexamitidae	Giardia
	D	1	Sphingomonas	13687	4.41125	25778	184	13	1982.92	554	cellular organisms	Bacteria	Proteobacteria	Alphaproteobacteria	Sphingomonadales	Sphingomonadaceae	Sphingomonas
	U	0	Euplotes sp. BB-2004	291624	3.29535	1974	623	1	1974	555	cellular organisms	Eukaryota	Alveolata	NA	Euplotida	Ciliophora	Euplotes sp. BB-2004
	U	0	Salmon pancreas disease virus	84589	3.29469	1971	624	1	1971	556	ssRNA viruses	Viruses	ssRNA positive-strand viruses, no DNA stage	NA	NA	NA	Salmon pancreas disease virus
	U	0	Norwegian salmonid alphavirus	344701	3.29469	1971	625	1	1971	557	ssRNA viruses	Viruses	ssRNA positive-strand viruses, no DNA stage	NA	NA	unclassified Alphavirus	Norwegian salmonid alphavirus
	U	0	GB virus C	54290	3.2938	1967	626	1	1967	558	ssRNA viruses	Viruses	ssRNA positive-strand viruses, no DNA stage	NA	NA	GB virus C	Pegivirus C
	U	0	Rickettsia canadensis str. McKiel	293613	3.29358	1966	627	1	1966	559	cellular organisms	Bacteria	Rickettsia canadensis str. McKiel	Proteobacteria	Rickettsiales	NA	Rickettsia canadensis
	D	1	Toxoplasma gondii	5811	3.77056	5896	413	3	1965.33	560	cellular organisms	Eukaryota	Apicomplexa	Conoidasida	Eucoccidiorida	Sarcocystidae	Toxoplasma
	D	1	Lactobacillus delbrueckii	1584	3.89526	7857	358	4	1964.25	561	cellular organisms	Bacteria	Firmicutes	Bacilli	Lactobacillales	Lactobacillaceae	Lactobacillus
	D	1	Cupriavidus necator	106590	4.67253	47047	115	24	1960.29	562	cellular organisms	Bacteria	Proteobacteria	Betaproteobacteria	Burkholderiales	Burkholderiaceae	Cupriavidus
	D	1	Maricaulis maris MCS10	394221	3.76827	5865	414	3	1955	563	cellular organisms	Bacteria	Proteobacteria	Alphaproteobacteria	Rhodobacterales	Hyphomonadaceae	Maricaulis
	U	0	Peach asteroid spot virus	145397	3.29026	1951	628	1	1951	564	ssRNA viruses	Viruses	ssRNA positive-strand viruses, no DNA stage	NA	Tymovirales	Peach asteroid spot virus	Apricot latent virus
	D	1	Thermosipho melanesiensis	46541	4.13513	13650	262	7	1950	565	cellular organisms	Bacteria	Thermotogae	Thermotogae	Thermotogales	Fervidobacteriaceae	Thermosipho
	U	0	Trypanosoma evansi	5697	3.28914	1946	629	1	1946	566	cellular organisms	Eukaryota	Euglenozoa	NA	Kinetoplastida	NA	Trypanosoma evansi
	D	1	Streptomyces sp. 139	203783	3.76604	5835	415	3	1945	567	cellular organisms	Bacteria	Actinobacteria	Actinobacteria	Streptomycetales	Streptomycetaceae	Streptomyces
	D	1	Thermofilum pendens	2269	4.24187	17453	228	9	1939.22	568	cellular organisms	Archaea	Crenarchaeota	Thermoprotei	Thermoproteales	Thermofilaceae	Thermofilum
	D	1	Pseudomonas mendocina ymp	399739	4.06423	11594	291	6	1932.33	569	cellular organisms	Bacteria	Proteobacteria	Gammaproteobacteria	Pseudomonadales	Pseudomonadaceae	Pseudomonas
	D	1	Cytophaga hutchinsonii	985	3.98453	9650	319	5	1930	570	cellular organisms	Bacteria	Bacteroidetes	Cytophagia	Cytophagales	Cytophagaceae	Cytophaga
	U	0	Mycobacterium phage Barnyard	205880	3.28443	1925	630	1	1925	571	dsDNA viruses, no RNA stage	Viruses	Mycobacterium phage Barnyard	NA	Caudovirales	NA	Mycobacterium virus Barnyard
	D	1	Halorhodospira halophila SL1	349124	3.76148	5774	416	3	1924.67	572	cellular organisms	Bacteria	Proteobacteria	Gammaproteobacteria	Chromatiales	Ectothiorhodospiraceae	Halorhodospira
	D	1	Shewanella putrefaciens	24	4.32552	21160	203	11	1923.64	573	cellular organisms	Bacteria	Proteobacteria	Gammaproteobacteria	Alteromonadales	Shewanellaceae	Shewanella
	D	1	Sphingopyxis alaskensis	117207	3.8861	7693	360	4	1923.25	574	cellular organisms	Bacteria	Proteobacteria	Alphaproteobacteria	Sphingomonadales	Sphingomonadaceae	Sphingopyxis
	D	1	Panine betaherpesvirus 2	188763	3.7605	5761	417	3	1920.33	575	dsDNA viruses, no RNA stage	Viruses	NA	NA	Herpesvirales	Herpesviridae	Cytomegalovirus
	D	1	Escherichia coli UTI89	364106	4.28249	19164	217	10	1916.4	576	cellular organisms	Bacteria	Proteobacteria	Gammaproteobacteria	Enterobacterales	Enterobacteriaceae	Escherichia
	U	0	glutamine-hydrolyzing])	341663	3.28058	1908	631	1	1908	577	cellular organisms	Eukaryota	Opisthokonta	Ascomycota	Eurotiales	saccharomyceta	Aspergillus terreus
	U	0	Propionibacterium freudenreichii	1744	3.28058	1908	632	1	1908	578	cellular organisms	Bacteria	Terrabacteria group	Actinobacteria	Propionibacteriales	NA	Propionibacterium freudenreichii
	D	1	Mesorhizobium loti	381	3.75679	5712	422	3	1904	579	cellular organisms	Bacteria	Proteobacteria	Alphaproteobacteria	Rhizobiales	Phyllobacteriaceae	Mesorhizobium
	U	0	uncultured marine bacterium 578	257399	3.57898	3793	482	2	1896.5	580	cellular organisms	Bacteria	environmental samples	NA	NA	NA	uncultured marine bacterium 578
	D	1	Francisella novicida	264	3.75435	5680	423	3	1893.33	581	cellular organisms	Bacteria	Proteobacteria	Gammaproteobacteria	Thiotrichales	Francisellaceae	Francisella
	D	1	Lactobacillus brevis	1580	4.31811	20802	204	11	1891.09	582	cellular organisms	Bacteria	Firmicutes	Bacilli	Lactobacillales	Lactobacillaceae	Lactobacillus
	D	1	Candidatus Solibacter usitatus	234267	4.31723	20760	205	11	1887.27	583	cellular organisms	Bacteria	Acidobacteria	Solibacteres	Solibacterales	Solibacteraceae	Candidatus Solibacter
	D	1	Gammaproteobacteria	1236	3.5768	3774	484	2	1887	584	cellular organisms	Bacteria	Proteobacteria	Gammaproteobacteria	NA	NA	NA
	D	1	Psychroflexus torquis	57029	4.50507	31994	155	17	1882	585	cellular organisms	Bacteria	Bacteroidetes	Flavobacteriia	Flavobacteriales	Flavobacteriaceae	Psychroflexus
	U	0	Synechococcus sp. PCC 7002	32049	3.27393	1879	633	1	1879	586	cellular organisms	Bacteria	Terrabacteria group	Cyanobacteria	Synechococcales	Cyanobacteria/Melainabacteria group	Synechococcus sp. PCC 7002
	U	0	Monosiga ovata	81526	3.57473	3756	485	2	1878	587	cellular organisms	Eukaryota	Opisthokonta	NA	Choanoflagellida	Craspedida	Monosiga ovata
	U	0	Lactobacillus johnsonii	33959	3.27091	1866	634	1	1866	588	cellular organisms	Bacteria	Terrabacteria group	Firmicutes	Lactobacillales	NA	Lactobacillus johnsonii
	U	0	Streptomyces sp. HK803	244967	3.57148	3728	487	2	1864	589	cellular organisms	Bacteria	Terrabacteria group	Actinobacteria	Streptomycetales	NA	Streptomyces sp. HK803
	D	1	Salinispora arenicola CNS-205	391037	3.74679	5582	426	3	1860.67	590	cellular organisms	Bacteria	Actinobacteria	Actinobacteria	Micromonosporales	Micromonosporaceae	Salinispora
	U	0	Escherichia coli str. K-12 substr. MG1655	511145	3.26928	1859	635	1	1859	591	cellular organisms	Bacteria	Escherichia coli K-12	Proteobacteria	Enterobacterales	Escherichia coli str. K-12 substr. MG1655	Escherichia coli
	U	0	Mucor hiemalis	64493	3.26928	1859	636	1	1859	592	cellular organisms	Eukaryota	Opisthokonta	Mucoromycota	Mucorales	Fungi incertae sedis	Mucor hiemalis
	U	0	Mycosphaerella sp. 2 SAP136	174316	3.26928	1859	637	1	1859	593	cellular organisms	Eukaryota	Opisthokonta	Ascomycota	Capnodiales	saccharomyceta	Mycosphaerella sp. 2 SAP136
	D	1	Alkalilimnicola ehrlichii	187272	3.86894	7395	364	4	1848.75	594	cellular organisms	Bacteria	Proteobacteria	Gammaproteobacteria	Chromatiales	Ectothiorhodospiraceae	Alkalilimnicola
	D	1	Ovine gammaherpesvirus 2	10398	3.86835	7385	367	4	1846.25	595	dsDNA viruses, no RNA stage	Viruses	NA	NA	Herpesvirales	Herpesviridae	Macavirus
	D	1	Ruminiclostridium thermocellum	1515	3.86729	7367	368	4	1841.75	596	cellular organisms	Bacteria	Firmicutes	Clostridia	Clostridiales	Ruminococcaceae	Ruminiclostridium
	D	1	Aeromonas	642	4.16811	14727	251	8	1840.88	597	cellular organisms	Bacteria	Proteobacteria	Gammaproteobacteria	Aeromonadales	Aeromonadaceae	Aeromonas
	U	0	Burkholderia stabilis	95485	3.26482	1840	638	1	1840	598	cellular organisms	Bacteria	NA	Proteobacteria	Burkholderiales	NA	Burkholderia stabilis
	D	1	Streptococcus pyogenes MGAS10270	370552	4.10924	12860	266	7	1837.14	599	cellular organisms	Bacteria	Firmicutes	Bacilli	Lactobacillales	Streptococcaceae	Streptococcus
	D	1	Verminephrobacter eiseniae EF01-2	391735	4.16521	14629	252	8	1828.62	600	cellular organisms	Bacteria	Proteobacteria	Betaproteobacteria	Burkholderiales	Comamonadaceae	Verminephrobacter
	U	0	Influenza A virus (A/swine/Tennessee/25/1977(H1N1))	332747	3.26102	1824	639	1	1824	601	ssRNA viruses	Viruses	ssRNA negative-strand viruses	NA	NA	H1N1 subtype	Influenza A virus
	U	0	Acinetobacter haemolyticus	29430	3.26102	1824	640	1	1824	602	cellular organisms	Bacteria	NA	Proteobacteria	Pseudomonadales	NA	Acinetobacter haemolyticus
	D	1	Clanis bilineata nucleopolyhedrovirus	1307957	3.56074	3637	489	2	1818.5	603	dsDNA viruses, no RNA stage	Viruses	NA	NA	NA	Baculoviridae	Alphabaculovirus
	U	0	Pseudomonas syringae pv. pisi	59510	3.2584	1813	641	1	1813	604	cellular organisms	Bacteria	Pseudomonas syringae pv. pisi	Proteobacteria	Pseudomonadales	NA	Pseudomonas syringae
	U	0	Tricholoma portentosum	54541	3.2584	1813	642	1	1813	605	cellular organisms	Eukaryota	Opisthokonta	Basidiomycota	Agaricales	NA	Tricholoma portentosum
	U	0	His2 virus	128710	3.25672	1806	643	1	1806	606	DNA viruses	Viruses	His2 virus	NA	NA	NA	Haloarcula virus His2
	D	1	uncultured Acidobacteria bacterium	171953	3.73376	5417	431	3	1805.67	607	cellular organisms	Bacteria	Acidobacteria	NA	NA	NA	NA
	D	1	Vibrio cholerae NCTC 8457	417399	3.73328	5411	432	3	1803.67	608	cellular organisms	Bacteria	Proteobacteria	Gammaproteobacteria	Vibrionales	Vibrionaceae	Vibrio
	D	1	Desulfitobacterium hafniense	49338	3.73135	5387	435	3	1795.67	609	cellular organisms	Bacteria	Firmicutes	Clostridia	Clostridiales	Peptococcaceae	Desulfitobacterium
	U	0	Maize chlorotic dwarf virus	51354	3.2531	1791	644	1	1791	610	ssRNA viruses	Viruses	ssRNA positive-strand viruses, no DNA stage	NA	Picornavirales	NA	Maize chlorotic dwarf virus
	U	0	Photobacterium damselae subsp. damselae	85581	3.25237	1788	645	1	1788	611	cellular organisms	Bacteria	NA	Proteobacteria	Vibrionales	NA	Photobacterium damselae
	U	0	Photobacterium damselae subsp. piscicida	38294	3.25237	1788	646	1	1788	612	cellular organisms	Bacteria	NA	Proteobacteria	Vibrionales	NA	Photobacterium damselae
	D	1	Streptococcus pyogenes MGAS10750	370554	3.72819	5348	438	3	1782.67	613	cellular organisms	Bacteria	Firmicutes	Bacilli	Lactobacillales	Streptococcaceae	Streptococcus
	D	1	Streptococcus pyogenes MGAS9429	1314	3.72819	5348	439	3	1782.67	614	cellular organisms	Bacteria	Firmicutes	Bacilli	Lactobacillales	Streptococcaceae	Streptococcus
	D	1	Yersinia pestis KIM10+	187410	3.72811	5347	440	3	1782.33	615	cellular organisms	Bacteria	Proteobacteria	Gammaproteobacteria	Enterobacterales	Yersiniaceae	Yersinia
	D	1	Alcanivorax borkumensis	59754	3.54986	3547	498	2	1773.5	616	cellular organisms	Bacteria	Proteobacteria	Gammaproteobacteria	Oceanospirillales	Alcanivoracaceae	Alcanivorax
	U	0	Hyposoter didymator ichnovirus	96779	3.24871	1773	647	1	1773	617	dsDNA viruses, no RNA stage	Viruses	unclassified Ichnovirus	NA	NA	NA	Hyposoter didymator ichnovirus
	U	0	Coprinopsis cinerea	5346	3.54949	3544	499	2	1772	618	cellular organisms	Eukaryota	Opisthokonta	Basidiomycota	Agaricales	NA	Coprinopsis cinerea
	D	1	Coprinopsis cinerea	5346	3.54949	3544	500	2	1772	619	cellular organisms	Eukaryota	Basidiomycota	Agaricomycetes	Agaricales	Psathyrellaceae	Coprinopsis
	D	1	Candidatus Pelagibacter ubique	198252	3.94719	8855	331	5	1771	620	cellular organisms	Bacteria	Proteobacteria	Alphaproteobacteria	Pelagibacterales	Pelagibacteraceae	Candidatus Pelagibacter
	U	0	Mamastrovirus 10	1239574	3.24748	1768	648	1	1768	621	ssRNA viruses	Viruses	ssRNA positive-strand viruses, no DNA stage	NA	NA	NA	Mamastrovirus 10
	U	0	Lumpy skin disease virus NW-LW	59509	3.24724	1767	649	1	1767	622	dsDNA viruses, no RNA stage	Viruses	NA	NA	NA	NA	Lumpy skin disease virus
	U	0	Sphingobium indicum B90A	77133	3.2465	1764	650	1	1764	623	cellular organisms	Bacteria	environmental samples	NA	NA	NA	uncultured bacterium
	U	0	Human mastadenovirus A	129875	3.24502	1758	651	1	1758	624	dsDNA viruses, no RNA stage	Viruses	NA	NA	NA	NA	Human mastadenovirus A
	U	0	Bacillus thuringiensis serovar galleriae	29338	3.24477	1757	652	1	1757	625	cellular organisms	Bacteria	Terrabacteria group	Firmicutes	Bacillales	Bacillus thuringiensis serovar galleriae	Bacillus thuringiensis
	U	0	Simian adenovirus 7	10532	3.24477	1757	653	1	1757	626	dsDNA viruses, no RNA stage	Viruses	unclassified Simian adenoviruses	NA	NA	NA	Simian adenovirus 7
	U	0	Simian adenovirus 1	310540	3.24477	1757	654	1	1757	627	dsDNA viruses, no RNA stage	Viruses	Simian adenovirus 1	NA	NA	NA	Human mastadenovirus G
	U	0	Human adenovirus 52	332179	3.24477	1757	655	1	1757	628	dsDNA viruses, no RNA stage	Viruses	Human adenovirus 52	NA	NA	NA	Human mastadenovirus G
	U	0	Wolbachia phage WO	112596	3.24477	1757	656	1	1757	629	unclassified bacterial viruses	Viruses	NA	NA	NA	NA	Wolbachia phage WO
	D	1	Trypanosoma brucei	5691	3.72099	5260	442	3	1753.33	630	cellular organisms	Eukaryota	NA	NA	Kinetoplastida	Trypanosomatidae	Trypanosoma
	D	1	Streptomyces sp. FR-008	206662	3.71966	5244	443	3	1748	631	cellular organisms	Bacteria	Actinobacteria	Actinobacteria	Streptomycetales	Streptomycetaceae	Streptomyces
	U	0	Pasteurellaceae	712	3.24105	1742	657	1	1742	632	cellular organisms	Bacteria	NA	Proteobacteria	Pasteurellales	NA	NA
	D	1	Macacine betaherpesvirus 3	32630	3.5412	3477	503	2	1738.5	633	other sequences	NA	NA	NA	NA	NA	NA
	D	1	Shewanella sp. MR-7	60481	3.84217	6953	380	4	1738.25	634	cellular organisms	Bacteria	Proteobacteria	Gammaproteobacteria	Alteromonadales	Shewanellaceae	Shewanella
	U	0	Streptomyces sp. WP 4669	224730	3.23955	1736	658	1	1736	635	cellular organisms	Bacteria	Terrabacteria group	Actinobacteria	Streptomycetales	NA	Streptomyces sp. WP 4669
	U	0	Streptomyces venezuelae ATCC 10712	953739	3.23955	1736	659	1	1736	636	cellular organisms	Bacteria	Terrabacteria group	Actinobacteria	Streptomycetales	Streptomyces venezuelae ATCC 10712	Streptomyces venezuelae
	U	0	Streptomyces chartreusis	1969	3.23955	1736	660	1	1736	637	cellular organisms	Bacteria	Terrabacteria group	Actinobacteria	Streptomycetales	NA	Streptomyces chartreusis
	U	0	Streptomyces maritimus	115828	3.23955	1736	661	1	1736	638	cellular organisms	Bacteria	Terrabacteria group	Actinobacteria	Streptomycetales	NA	Streptomyces maritimus
	U	0	Murray Valley encephalitis virus	11079	3.23729	1727	662	1	1727	639	ssRNA viruses	Viruses	ssRNA positive-strand viruses, no DNA stage	NA	NA	NA	Murray Valley encephalitis virus
	D	1	Acinetobacter baumannii ATCC 17978	400667	3.71189	5151	445	3	1717	640	cellular organisms	Bacteria	Proteobacteria	Gammaproteobacteria	Pseudomonadales	Moraxellaceae	Acinetobacter
	U	0	Talaromyces marneffei ATCC 18224	37727	3.23452	1716	663	1	1716	641	cellular organisms	Eukaryota	Opisthokonta	Ascomycota	Eurotiales	saccharomyceta	Talaromyces marneffei
	U	0	Sapovirus Hu/Ishikawa/03-158/2003	288958	3.23452	1716	664	1	1716	642	ssRNA viruses	Viruses	ssRNA positive-strand viruses, no DNA stage	NA	NA	Sapovirus GV	Sapporo virus
	U	0	Sapovirus Hu/Arg39/1995/ARG	231395	3.23452	1716	665	1	1716	643	ssRNA viruses	Viruses	ssRNA positive-strand viruses, no DNA stage	NA	NA	Sapovirus GV	Sapporo virus
	D	1	Oenococcus oeni ATCC BAA-1163	379360	3.71096	5140	446	3	1713.33	644	cellular organisms	Bacteria	Firmicutes	Bacilli	Lactobacillales	Leuconostocaceae	Oenococcus
	D	1	Prochlorococcus	1218	3.70952	5123	447	3	1707.67	645	cellular organisms	Bacteria	Cyanobacteria	NA	Synechococcales	Prochloraceae	Prochlorococcus
	D	1	Nitrosomonas eutropha	916	3.70209	5036	450	3	1678.67	646	cellular organisms	Bacteria	Proteobacteria	Betaproteobacteria	Nitrosomonadales	Nitrosomonadaceae	Nitrosomonas
	D	1	Candida albicans	5476	3.70165	5031	451	3	1677	647	cellular organisms	Eukaryota	Ascomycota	Saccharomycetes	Saccharomycetales	Debaryomycetaceae	Candida
	D	1	Feldmannia irregularis virus a	231992	3.99717	9935	316	6	1655.83	648	dsDNA viruses, no RNA stage	Viruses	NA	NA	NA	Phycodnaviridae	Phaeovirus
	D	1	Rickettsia canadensis	788	3.69469	4951	452	3	1650.33	649	dsDNA viruses, no RNA stage	Viruses	NA	NA	NA	Poxviridae	Orthopoxvirus
	D	1	Serratia proteamaculans 568	399741	3.81617	6549	389	4	1637.25	650	cellular organisms	Bacteria	Proteobacteria	Gammaproteobacteria	Enterobacterales	Yersiniaceae	Serratia
	D	1	Ustilago maydis	5270	3.51095	3243	513	2	1621.5	651	cellular organisms	Eukaryota	Basidiomycota	Ustilaginomycetes	Ustilaginales	Ustilaginaceae	Ustilago
	U	0	Salmonella enterica subsp. enterica serovar Typhi str. Ty2	90370	3.20817	1615	666	1	1615	652	cellular organisms	Bacteria	Salmonella enterica subsp. enterica serovar Typhi	Proteobacteria	Enterobacterales	NA	Salmonella enterica
	U	0	Baboon cytomegalovirus	120505	3.20575	1606	667	1	1606	653	dsDNA viruses, no RNA stage	Viruses	unclassified Cytomegalovirus	NA	Herpesvirales	NA	Baboon cytomegalovirus
	U	0	Lettuce mosaic virus	12202	3.20575	1606	668	1	1606	654	ssRNA viruses	Viruses	ssRNA positive-strand viruses, no DNA stage	NA	NA	NA	Lettuce mosaic virus
	D	1	Burkholderia pseudomallei 668	320373	3.98286	9613	321	6	1602.17	655	cellular organisms	Bacteria	Proteobacteria	Betaproteobacteria	Burkholderiales	Burkholderiaceae	Burkholderia
	U	0	Botrytis cinerea B05.10	40559	3.20439	1601	669	1	1601	656	cellular organisms	Eukaryota	Opisthokonta	Ascomycota	Helotiales	saccharomyceta	Botrytis cinerea
	U	0	Burkholderia sp. NRF60-BP8	350702	3.20439	1601	670	1	1601	657	cellular organisms	Bacteria	Burkholderia cenocepacia PC184	Proteobacteria	Burkholderiales	NA	Burkholderia cenocepacia
	D	1	Bacillus	1386	3.68133	4801	457	3	1600.33	658	cellular organisms	Bacteria	Firmicutes	Bacilli	Bacillales	Bacillaceae	Bacillus
	D	1	Hyperthermus butylicus DSM 5456	415426	3.67752	4759	458	3	1586.33	659	cellular organisms	Archaea	Crenarchaeota	Thermoprotei	Desulfurococcales	Pyrodictiaceae	Hyperthermus
	U	0	Giardia lamblia ATCC 50803	5741	3.19811	1578	671	1	1578	660	cellular organisms	Eukaryota	Fornicata	NA	NA	Diplomonadida	Giardia intestinalis
	U	0	Alvinella pompejana epibiont 7G3	244800	3.19756	1576	672	1	1576	661	cellular organisms	Bacteria	unclassified Campylobacteraceae	Proteobacteria	Campylobacterales	NA	Alvinella pompejana epibiont 7G3
	D	1	Actinobacillus pleuropneumoniae	715	3.67348	4715	459	3	1571.67	662	cellular organisms	Bacteria	Proteobacteria	Gammaproteobacteria	Pasteurellales	Pasteurellaceae	Actinobacillus
	U	0	Rhodococcus aetherivorans I24	1036179	3.19285	1559	673	1	1559	663	cellular organisms	Bacteria	Terrabacteria group	Actinobacteria	Corynebacteriales	Rhodococcus aetherivorans I24	Rhodococcus aetherivorans
	U	0	Streptococcus equinus	1335	3.19285	1559	674	1	1559	664	cellular organisms	Bacteria	Terrabacteria group	Firmicutes	Lactobacillales	NA	Streptococcus equinus
	U	0	Ochromonas danica	2986	3.18441	1529	675	1	1529	665	cellular organisms	Eukaryota	Stramenopiles	NA	Chromulinales	NA	Ochromonas danica
	U	0	Chytriomyces hyalinus	4814	3.1827	1523	676	1	1523	666	cellular organisms	Eukaryota	Opisthokonta	Chytridiomycota	Chytridiales	Fungi incertae sedis	Chytriomyces hyalinus
	U	0	Pasteurella phage F108	342564	3.17754	1505	677	1	1505	667	dsDNA viruses, no RNA stage	Viruses	NA	NA	Caudovirales	NA	Pasteurella virus F108
	U	0	Leishmania mexicana MHOM/GT/2001/U1103	5665	3.47712	3000	524	2	1500	668	cellular organisms	Eukaryota	Euglenozoa	NA	Kinetoplastida	NA	Leishmania mexicana
	U	0	Mesorhizobium sp. R88B	418407	3.17435	1494	678	1	1494	669	cellular organisms	Bacteria	NA	Proteobacteria	Rhizobiales	NA	Mesorhizobium sp. R88B
	U	0	Pseudomonas sp. BRG-100	294	3.17319	1490	679	1	1490	670	cellular organisms	Bacteria	NA	Proteobacteria	Pseudomonadales	NA	Pseudomonas fluorescens
	U	0	Macropodid alphaherpesvirus 2	83440	3.17319	1490	680	1	1490	671	dsDNA viruses, no RNA stage	Viruses	NA	NA	Herpesvirales	NA	Macropodid alphaherpesvirus 2
	U	0	Streptomyces mycarofaciens	1949	3.47217	2966	525	2	1483	672	cellular organisms	Bacteria	Terrabacteria group	Actinobacteria	Streptomycetales	NA	Streptomyces mycarofaciens
	U	0	uncultured archaeon GZfos27B6	285385	3.4707	2956	527	2	1478	673	cellular organisms	Bacteria	NA	Proteobacteria	Rhodobacterales	NA	NA
	U	0	Pantoea agglomerans pv. gypsophilae	48984	3.16554	1464	681	1	1464	674	cellular organisms	Bacteria	Pantoea agglomerans pv. gypsophilae	Proteobacteria	Enterobacterales	NA	Pantoea agglomerans
	U	0	Micavibrio aeruginosavorus EPB	349215	3.16554	1464	682	1	1464	675	cellular organisms	Bacteria	unclassified Alphaproteobacteria	Proteobacteria	NA	Micavibrio aeruginosavorus EPB	Micavibrio aeruginosavorus
	U	0	Entamoeba invadens	33085	3.16077	1448	683	1	1448	676	cellular organisms	Eukaryota	Amoebozoa	NA	NA	Archamoebae	Entamoeba invadens
	D	1	Dictyostelium discoideum AX4	352472	3.75921	5744	418	4	1436	677	cellular organisms	Eukaryota	NA	NA	Dictyosteliales	Dictyosteliaceae	Dictyostelium
	U	0	Small anellovirus FIL-VIPI	375357	3.1529	1422	684	1	1422	678	ssDNA viruses	Viruses	unclassified Anelloviridae	NA	NA	Small anellovirus FIL-VIPI	Small anellovirus
	D	1	Candida glabrata CBS 138	5478	3.43917	2749	546	2	1374.5	679	cellular organisms	Eukaryota	Ascomycota	Saccharomycetes	Saccharomycetales	Saccharomycetaceae	Nakaseomyces
	U	0	Respiratory syncytial virus	11250	3.13098	1352	685	1	1352	680	ssRNA viruses	Viruses	ssRNA negative-strand viruses	NA	Mononegavirales	NA	Human orthopneumovirus
	U	0	Human Respiratory syncytial virus 9320	253182	3.13098	1352	686	1	1352	681	ssRNA viruses	Viruses	ssRNA negative-strand viruses	NA	Mononegavirales	Human respiratory syncytial virus B	Human orthopneumovirus
	U	0	Bovine orthopneumovirus	11246	3.13098	1352	687	1	1352	682	ssRNA viruses	Viruses	ssRNA negative-strand viruses	NA	Mononegavirales	NA	Bovine orthopneumovirus
	U	0	bovine respiratory syncytial virus BRSV, FS1, Peptide, 574 aa	11246	3.13098	1352	688	1	1352	683	ssRNA viruses	Viruses	ssRNA negative-strand viruses	NA	Mononegavirales	NA	Bovine orthopneumovirus
	U	0	Ovine respiratory syncytial virus	28869	3.13098	1352	689	1	1352	684	ssRNA viruses	Viruses	ssRNA negative-strand viruses	NA	Mononegavirales	unclassified Pneumoviridae	Ovine respiratory syncytial virus
	U	0	Bovine respiratory syncytial virus ATCC51908	11247	3.13098	1352	690	1	1352	685	ssRNA viruses	Viruses	ssRNA negative-strand viruses	NA	Mononegavirales	Bovine respiratory syncytial virus ATCC51908	Bovine orthopneumovirus
	D	1	Bacteria	2	3.42991	2691	549	2	1345.5	686	cellular organisms	Bacteria	NA	NA	NA	NA	NA
	U	0	Kitasatospora aureofaciens	1894	3.12808	1343	691	1	1343	687	cellular organisms	Bacteria	Terrabacteria group	Actinobacteria	Streptomycetales	NA	Kitasatospora aureofaciens
	U	0	Lily virus X	12194	3.12385	1330	692	1	1330	688	ssRNA viruses	Viruses	ssRNA positive-strand viruses, no DNA stage	NA	Tymovirales	NA	Lily virus X
	D	1	Burkholderia mallei NCTC 10229	370895	3.59184	3907	472	3	1302.33	689	cellular organisms	Bacteria	Proteobacteria	Betaproteobacteria	Burkholderiales	Burkholderiaceae	Burkholderia
	U	0	Rice stripe tenuivirus	12331	3.11327	1298	693	1	1298	690	ssRNA viruses	Viruses	ssRNA negative-strand viruses	NA	Bunyavirales	NA	Rice stripe tenuivirus
	D	1	Campylobacter curvus	200	3.88666	7703	359	6	1283.83	691	cellular organisms	Bacteria	Proteobacteria	Epsilonproteobacteria	Campylobacterales	Campylobacteraceae	Campylobacter
	D	1	Lactobacillus casei group	1582	3.57818	3786	483	3	1262	692	cellular organisms	Bacteria	Firmicutes	Bacilli	Lactobacillales	Lactobacillaceae	Lactobacillus
	U	0	Klebsiella phage phiKO2	255431	3.09552	1246	694	1	1246	693	dsDNA viruses, no RNA stage	Viruses	unclassified Siphoviridae	NA	Caudovirales	NA	Klebsiella phage phiKO2
	U	0	West Nile virus	11082	3.07518	1189	695	1	1189	694	ssRNA viruses	Viruses	ssRNA positive-strand viruses, no DNA stage	NA	NA	NA	West Nile virus
	U	0	Cordyceps brongniartii	118266	3.07298	1183	696	1	1183	695	cellular organisms	Eukaryota	Opisthokonta	Ascomycota	Hypocreales	saccharomyceta	Cordyceps brongniartii
	U	0	Beauveria bassiana	176275	3.07298	1183	697	1	1183	696	cellular organisms	Eukaryota	Opisthokonta	Ascomycota	Hypocreales	saccharomyceta	Beauveria bassiana
	U	0	Ideonella dechloratans	36863	3.07298	1183	698	1	1183	697	cellular organisms	Bacteria	unclassified Burkholderiales	Proteobacteria	Burkholderiales	Burkholderiales Genera incertae sedis	Ideonella dechloratans
	U	0	Hyphomicrobium zavarzinii	48292	3.07298	1183	699	1	1183	698	cellular organisms	Bacteria	NA	Proteobacteria	Rhizobiales	NA	Hyphomicrobium zavarzinii
	U	0	Sphingobium chungbukense	56193	3.0465	1113	700	1	1113	699	cellular organisms	Bacteria	NA	Proteobacteria	Sphingomonadales	NA	Sphingobium chungbukense
	U	0	Lactococcus garvieae	1363	3.0465	1113	701	1	1113	700	cellular organisms	Bacteria	Terrabacteria group	Firmicutes	Lactobacillales	NA	Lactococcus garvieae
	U	0	Staphylococcus sp. 693-2	373067	3.0465	1113	702	1	1113	701	cellular organisms	Bacteria	Terrabacteria group	Firmicutes	Bacillales	NA	Staphylococcus sp. 693-2
	U	0	Brevundimonas vesicularis	41276	3.04532	1110	703	1	1110	702	cellular organisms	Bacteria	NA	Proteobacteria	Caulobacterales	NA	Brevundimonas vesicularis
	U	0	Bell pepper alphaendornavirus	354328	3.04493	1109	704	1	1109	703	dsRNA viruses	Viruses	NA	NA	NA	NA	Bell pepper alphaendornavirus
	U	0	Burkholderia thailandensis E264	271848	3.04493	1109	705	1	1109	704	cellular organisms	Bacteria	Burkholderia thailandensis E264	Proteobacteria	Burkholderiales	NA	Burkholderia thailandensis
	U	0	Thermoanaerobacterium thermosulfurigenes	33950	3.04336	1105	706	1	1105	705	cellular organisms	Bacteria	Terrabacteria group	Firmicutes	Thermoanaerobacterales	NA	Thermoanaerobacterium thermosulfurigenes
	U	0	Epinotia aporema granulovirus	166056	3.041	1099	707	1	1099	706	dsDNA viruses, no RNA stage	Viruses	NA	NA	NA	NA	Epinotia aporema granulovirus
	U	0	Bovine rotavirus A	35333	3.03342	1080	708	1	1080	707	dsRNA viruses	Viruses	Bovine rotavirus A	NA	NA	NA	Rotavirus A
	U	0	Simian rotavirus A/SA11	10923	3.03342	1080	709	1	1080	708	dsRNA viruses	Viruses	Simian rotavirus A	NA	NA	Simian rotavirus A/SA11	Rotavirus A
	D	1	Haemophilus somnus 129PT	205914	3.50623	3208	514	3	1069.33	709	cellular organisms	Bacteria	Proteobacteria	Gammaproteobacteria	Pasteurellales	Pasteurellaceae	Histophilus
	U	0	Sapovirus Hu/Ehime643/March 2000/JP	369964	3.02078	1049	710	1	1049	710	ssRNA viruses	Viruses	ssRNA positive-strand viruses, no DNA stage	NA	NA	Sapovirus GI	Sapporo virus
	U	0	Plasmodium yoelii	5861	3.01787	1042	711	1	1042	711	cellular organisms	Eukaryota	Alveolata	Apicomplexa	Haemosporida	NA	Plasmodium yoelii
	U	0	Vibrio cholerae M66-2	412967	3.00346	1008	712	1	1008	712	cellular organisms	Bacteria	Vibrio cholerae MAK 757	Proteobacteria	Vibrionales	NA	Vibrio cholerae
	U	0	Buchnera aphidicola (Rhopalosiphum maidis)	118109	2.99913	998	713	1	998	713	cellular organisms	Bacteria	Buchnera aphidicola (Rhopalosiphum maidis)	Proteobacteria	Enterobacterales	NA	Buchnera aphidicola
	U	0	Buchnera aphidicola (Rhopalosiphum insertum)	118108	2.99913	998	714	1	998	714	cellular organisms	Bacteria	Buchnera aphidicola (Rhopalosiphum insertum)	Proteobacteria	Enterobacterales	NA	Buchnera aphidicola
	U	0	Buchnera aphidicola (Rhopalosiphum padi)	98793	2.99913	998	715	1	998	715	cellular organisms	Bacteria	Buchnera aphidicola (Rhopalosiphum padi)	Proteobacteria	Enterobacterales	NA	Buchnera aphidicola
	U	0	Hepatitis C virus subtype 1a	31646	2.99476	988	716	1	988	716	ssRNA viruses	Viruses	ssRNA positive-strand viruses, no DNA stage	NA	NA	Hepatitis C virus genotype 1	Hepacivirus C
	U	0	Tranosema rostrale ichnovirus	74492	2.99476	988	717	1	988	717	dsDNA viruses, no RNA stage	Viruses	unclassified Ichnovirus	NA	NA	NA	Tranosema rostrale ichnovirus
	U	0	Pseudomonas corrugata	47879	2.99167	981	718	1	981	718	cellular organisms	Bacteria	NA	Proteobacteria	Pseudomonadales	NA	Pseudomonas corrugata
	U	0	Salmonella enterica subsp. arizonae	41514	2.98989	977	719	1	977	719	cellular organisms	Bacteria	Salmonella enterica subsp. arizonae serovar 62:z4,z23:-	Proteobacteria	Enterobacterales	NA	Salmonella enterica
	U	0	Sida yellow mosaic virus	191463	2.97909	953	720	1	953	720	ssDNA viruses	Viruses	NA	NA	NA	NA	Sida yellow mosaic virus
	U	0	Sida mottle virus	191460	2.97909	953	721	1	953	721	ssDNA viruses	Viruses	NA	NA	NA	NA	Sida mottle virus
	U	0	Prototheca wickerhamii	3111	2.97909	953	722	1	953	722	cellular organisms	Eukaryota	NA	Chlorophyta	Chlorellales	NA	Prototheca wickerhamii
	U	0	Borreliella bavariensis	290434	2.96379	920	723	1	920	723	cellular organisms	Bacteria	Borreliella bavariensis PBi	Spirochaetes	Spirochaetales	NA	Borreliella bavariensis
	U	0	Borreliella garinii	29519	2.96379	920	724	1	920	724	cellular organisms	Bacteria	NA	Spirochaetes	Spirochaetales	NA	Borreliella garinii
	U	0	Burkholderia vietnamiensis	60552	2.96379	920	725	1	920	725	cellular organisms	Bacteria	NA	Proteobacteria	Burkholderiales	NA	Burkholderia vietnamiensis
	U	0	Burkholderia cepacia ATCC 25416	983594	2.96379	920	726	1	920	726	cellular organisms	Bacteria	Burkholderia cepacia ATCC 25416	Proteobacteria	Burkholderiales	NA	Burkholderia cepacia
	U	0	Burkholderia pyrrocinia	60550	2.96379	920	727	1	920	727	cellular organisms	Bacteria	NA	Proteobacteria	Burkholderiales	NA	Burkholderia pyrrocinia
	U	0	Burkholderia anthina	179879	2.96379	920	728	1	920	728	cellular organisms	Bacteria	NA	Proteobacteria	Burkholderiales	NA	Burkholderia anthina

## Sheet: HC P10
HC P10	Unique or distinct	Unique or distinct	Organism	staxids	Log.Sum.NGS.Freq	Sum.NGS.Freq	Species ranking	Count.Unique.Input.AA.Seq	Normalised NGS	Normalised ranking	superkingdom	no.rank	no.rank_id	family	subfamily	genus	species
	D	1	acyl-carrier-protein] reductase FabI	48937	4.3934	24740	352	1	24740	1	cellular organisms	Bacteria	Proteobacteria	NA	NA	NA	NA
	U	0	Crimean-Congo hemorrhagic fever orthonairovirus	652961	4.25285	17900	409	1	17900	2	Viruses	ssRNA viruses	439488	Nairoviridae	NA	Orthonairovirus	Crimean-Congo hemorrhagic fever orthonairovirus
	U	0	Maize streak virus -	268409	4.23792	17295	420	1	17295	3	Viruses	ssDNA viruses	29258	Geminiviridae	NA	Mastrevirus	Maize streak virus
	U	0	Sugarcane streak Egypt virus -	268787	4.23792	17295	421	1	17295	4	Viruses	ssDNA viruses	29258	Geminiviridae	NA	Mastrevirus	Sugarcane streak Egypt virus
	U	0	Streptomyces natalensis	68242	4.52558	33541	306	2	16770.5	5	Bacteria	cellular organisms	131567	Streptomycetaceae	NA	Streptomyces	Streptomyces natalensis
	U	0	Lily mottle virus	32624	4.1543	14266	465	1	14266	6	Viruses	ssRNA viruses	439488	Potyviridae	NA	Potyvirus	Lily mottle virus
	D	1	Venezuelan equine encephalitis virus	11036	4.43788	27408	336	2	13704	7	ssRNA viruses	Viruses	NA	ssRNA positive-strand viruses, no DNA stage	NA	NA	NA
	U	0	Bosea massiliensis	1197712	4.11059	12900	479	1	12900	8	Bacteria	cellular organisms	131567	Bradyrhizobiaceae	NA	Bosea	Bosea massiliensis
	U	0	Streptomyces phage VWB	10702	4.58492	38452	282	3	12817.3	9	Viruses	dsDNA viruses, no RNA stage	35237	Siphoviridae	NA	Lambdavirus	Streptomyces phage VWB
	U	0	Feline immunodeficiency virus	11673	4.0951	12448	488	1	12448	10	Viruses	NA	NA	Retroviridae	Orthoretrovirinae	Lentivirus	Feline immunodeficiency virus
	U	0	Methylococcus capsulatus str. Bath	243233	4.56933	37096	290	3	12365.3	11	Bacteria	cellular organisms	131567	Methylococcaceae	NA	Methylococcus	Methylococcus capsulatus
	U	0	Rhodobacter sphaeroides ATCC 17029	349101	4.5582	36158	296	3	12052.7	12	Bacteria	cellular organisms	131567	Rhodobacteraceae	NA	Rhodobacter	Rhodobacter sphaeroides
	U	0	Escherichia virus P1	10678	4.07584	11908	502	1	11908	13	Viruses	dsDNA viruses, no RNA stage	35237	Myoviridae	NA	P1virus	Escherichia virus P1
	U	0	Pipistrellus bat coronavirus HKU5	694008	4.05438	11334	507	1	11334	14	Viruses	ssRNA viruses	439488	Coronaviridae	Coronavirinae	Betacoronavirus	Pipistrellus bat coronavirus HKU5
	U	0	Neodiprion lecontei nucleopolyhedrovirus	249151	4.34881	22326	369	2	11163	15	Viruses	dsDNA viruses, no RNA stage	35237	Baculoviridae	NA	Gammabaculovirus	Neodiprion lecontei nucleopolyhedrovirus
	U	0	Shewanella amazonensis SB2B	326297	4.3411	21933	376	2	10966.5	16	Bacteria	cellular organisms	131567	Shewanellaceae	NA	Shewanella	Shewanella amazonensis
	U	0	Chondromyces crocatus	52	4.32469	21120	381	2	10560	17	Bacteria	cellular organisms	131567	Polyangiaceae	NA	Chondromyces	Chondromyces crocatus
	U	0	Mycobacterium phage Che9c	205872	4.32436	21104	382	2	10552	18	Viruses	dsDNA viruses, no RNA stage	35237	Siphoviridae	Chebruvirinae	Che9cvirus	Mycobacterium virus Che9c
	U	0	Trichoderma lixii	1491472	4.30292	20087	392	2	10043.5	19	Eukaryota	cellular organisms	131567	Hypocreaceae	NA	Trichoderma	Trichoderma lixii
	U	0	Homalodisca coagulata virus-1	359812	3.98981	9768	536	1	9768	20	Viruses	ssRNA viruses	439488	Dicistroviridae	NA	Triatovirus	Homalodisca coagulata virus 1
	U	0	Ruegeria sp. PR1b	185588	4.28847	19430	399	2	9715	21	Bacteria	cellular organisms	131567	Rhodobacteraceae	NA	Ruegeria	Ruegeria sp. PR1b
	U	0	Vibrio phage VpV262	194802	4.27662	18907	403	2	9453.5	22	Viruses	dsDNA viruses, no RNA stage	35237	Podoviridae	NA	NA	Vibrio virus VpV262
	U	0	Edwardsiella ictaluri	67780	4.27312	18755	405	2	9377.5	23	Bacteria	cellular organisms	131567	Hafniaceae	NA	Edwardsiella	Edwardsiella ictaluri
	U	0	Ovine lentivirus	11663	3.97063	9346	545	1	9346	24	Viruses	unclassified Lentivirus	348386	Retroviridae	Orthoretrovirinae	Lentivirus	Ovine lentivirus
	U	0	Nostoc sp. GSV224	76334	3.96284	9180	549	1	9180	25	Bacteria	cellular organisms	131567	Nostocaceae	NA	Nostoc	Nostoc sp. GSV224
	U	0	Human poliovirus 1	12080	3.95703	9058	551	1	9058	26	Viruses	ssRNA viruses	439488	Picornaviridae	NA	Enterovirus	Enterovirus C
	D	1	Human poliovirus 1	12080	3.95703	9058	552	1	9058	27	ssRNA viruses	Viruses	NA	ssRNA positive-strand viruses, no DNA stage	NA	Human poliovirus 1	NA
	U	0	Canine minute virus	329639	4.25633	18044	407	2	9022	28	Viruses	ssDNA viruses	29258	Parvoviridae	Parvovirinae	Bocaparvovirus	Carnivore bocaparvovirus 1
	U	0	Lumpy skin disease virus	59509	4.42859	26828	340	3	8942.67	29	Viruses	dsDNA viruses, no RNA stage	35237	Poxviridae	Chordopoxvirinae	Capripoxvirus	Lumpy skin disease virus
	U	0	Pseudoalteromonas sp. BSi20480	156578	4.24756	17683	413	2	8841.5	30	Bacteria	cellular organisms	131567	NA	NA	NA	Alteromonadales bacterium TW-7
	U	0	Powassan virus	11083	3.9434	8778	560	1	8778	31	Viruses	ssRNA viruses	439488	Flaviviridae	NA	Flavivirus	Powassan virus
	U	0	Dengue virus 2	11060	3.9434	8778	561	1	8778	32	Viruses	ssRNA viruses	439488	Flaviviridae	NA	Flavivirus	Dengue virus
	U	0	Japanese encephalitis virus	11072	3.94062	8722	564	1	8722	33	Viruses	ssRNA viruses	439488	Flaviviridae	NA	Flavivirus	Japanese encephalitis virus
	U	0	Tobacco streak virus	12317	3.93972	8704	565	1	8704	34	Viruses	ssRNA viruses	439488	Bromoviridae	NA	Ilarvirus	Tobacco streak virus
	U	0	uncultured archaeon GZfos28B8	285358	4.22482	16781	432	2	8390.5	35	Archaea	cellular organisms	131567	NA	NA	NA	uncultured archaeon GZfos28B8
	D	1	Porcine reproductive and respiratory syndrome virus	28344	4.69773	49857	249	6	8309.5	36	ssRNA viruses	Viruses	NA	ssRNA positive-strand viruses, no DNA stage	NA	unclassified Arteriviridae	NA
	D	1	Synechococcus	1129	4.76456	58151	225	7	8307.29	37	cellular organisms	Bacteria	Cyanobacteria	Terrabacteria group	NA	Cyanobacteria/Melainabacteria group	NA
	U	0	Zaire ebolavirus	186538	3.91582	8238	571	1	8238	38	Viruses	ssRNA viruses	439488	Filoviridae	NA	Ebolavirus	Zaire ebolavirus
	U	0	Corynebacterium jeikeium	38289	4.38938	24512	354	3	8170.67	39	Bacteria	cellular organisms	131567	Corynebacteriaceae	NA	Corynebacterium	Corynebacterium jeikeium
	U	0	Foot-and-mouth disease virus - type O	12118	3.90897	8109	574	1	8109	40	Viruses	ssRNA viruses	439488	Picornaviridae	NA	Aphthovirus	Foot-and-mouth disease virus
	D	1	Pseudomonas fluorescens	294	4.75344	56681	232	7	8097.29	41	cellular organisms	Bacteria	Proteobacteria	NA	NA	NA	NA
	U	0	Human adenovirus E4	28280	4.20197	15921	447	2	7960.5	42	Viruses	dsDNA viruses, no RNA stage	35237	Adenoviridae	NA	Mastadenovirus	Human mastadenovirus E
	U	0	Cyanothece sp. PCC 8801	41431	4.50143	31727	312	4	7931.75	43	Bacteria	cellular organisms	131567	Cyanothecaceae	NA	Cyanothece	Cyanothece sp. PCC 8801
	U	0	Wheat yellow mosaic virus	75746	3.88863	7738	585	1	7738	44	Viruses	ssRNA viruses	439488	Potyviridae	NA	Bymovirus	Wheat yellow mosaic virus
	U	0	Encephalomyocarditis virus	12104	3.88076	7599	587	1	7599	45	Viruses	ssRNA viruses	439488	Picornaviridae	NA	Cardiovirus	Cardiovirus A
[truncated: 735 more rows]
