# Supplementary material for: Analysis of human total antibody repertoires in TIF1γ autoantibody positive dermatomyositis
Source: Commun Biol. 2021 Mar 26;4:419. doi: 10.1038/s42003-021-01932-6 (PMC7997983; doi:10.1038/s42003-021-01932-6)
Supplement: Supplementary file 6 — Supplementary Data 3 [file 42003_2021_1932_MOESM6_ESM.xlsx]

## Sheet: DM P20
Symbol	MeanIntens	StdDevofMeanIntens	MeanSig	Gene ID	Type	Tax ID	Homologene Gene ID	Homologene Gene Tax ID	Gene Symbol	Description	Biological Process (GO)	Kinase Class (UniProt)	Protein Function (Protein Atlas)	Subcellular Location (Protein Atlas)	Drug (DrugBank)	Canonical Pathways_x000D_	Hallmark Gene Sets_x000D_	GO:0007017 microtubule-based process	GO:0007264 small GTPase mediated signal t	GO:0007018 microtubule-based movement	GO:0000904 cell morphogenesis involved in	GO:0034330 cell junction organization	GO:0043087 regulation of GTPase activity	GO:0043062 extracellular structure organi	GO:0030029 actin filament-based process	GO:0007420 brain development	GO:1901699 cellular response to nitrogen	hsa02010 ABC transporters	GO:0007156 homophilic cell adhesion via p	GO:0045332 phospholipid translocation	R-HSA-9006934 Signaling by Receptor Tyrosine	M5887 NABA BASEMENT MEMBRANES	GO:0010256 endomembrane system organizati	GO:0035627 ceramide transport	GO:0016569 covalent chromatin modificatio	GO:0030031 cell projection assembly	R-HSA-382551 Transport of small molecules
BSN	4.629		0.124	8927	symbol	H. sapiens	8927	H. sapiens	BSN	bassoon presynaptic cytomatrix protein	GO:0099526 presynapse to nucleus signaling pathway;GO:0098928 presynaptic signal transduction;GO:0035418 protein localization to synapse							0.0	0.0	0.0	0.0	0.0	0.0	0.0	0.0	0.0	0.0	0.0	0.0	0.0	0.0	0.0	0.0	0.0	0.0	0.0	0.0
ABCC8	4.628	0	0.667	6833	symbol	H. sapiens	6833	H. sapiens	ABCC8	ATP binding cassette subfamily C member 8	GO:1900721 positive regulation of uterine smooth muscle relaxation;GO:1900719 regulation of uterine smooth muscle relaxation;GO:0061855 negative regulation of neuroblast migration		Transporters/Primary Active Transporters	Cytosol;Golgi apparatus;Nucleoli(Approved)	Adenosine triphosphate (Sulfonylurea receptor activity);Glimepiride (Sulfonylurea receptor activity);Chlorpropamide (Sulfonylurea receptor activity);Nateglinide (Sulfonylurea receptor activity);Repaglinide (Sulfonylurea receptor activity);Glyburide (Sulfonylurea receptor activity);Glipizide (Sulfonylurea receptor activity);Gliclazide (Sulfonylurea receptor activity);Tolbutamide (Sulfonylurea rece…	(M106)PID HNF3B PATHWAY	(M5957)HALLMARK PANCREAS BETA CELLS; (M5949)HALLMARK PEROXISOME	0.0	0.0	0.0	1.0	1.0	0.0	0.0	0.0	0.0	1.0	1.0	0.0	1.0	0.0	0.0	0.0	0.0	0.0	0.0	1.0
AXL	4.628	0	0.685	558	symbol	H. sapiens	558	H. sapiens	AXL	AXL receptor tyrosine kinase	GO:0032825 positive regulation of natural killer cell differentiation;GO:2000669 negative regulation of dendritic cell apoptotic process;GO:0048549 positive regulation of pinocytosis	Tyr protein kinase family	Enzymes/{ENZYME proteins/Transferases,Kinases/Tyr protein kinases}			(M236)PID DELTA NP63 PATHWAY	(M5932)HALLMARK INFLAMMATORY RESPONSE	0.0	0.0	0.0	1.0	1.0	0.0	0.0	0.0	1.0	0.0	0.0	0.0	0.0	1.0	0.0	0.0	0.0	0.0	0.0	0.0
KRT40	4.628	0	0.667	125115	symbol	H. sapiens	125115	H. sapiens	KRT40	keratin 40	GO:0070268 cornification;GO:0031424 keratinization;GO:0030216 keratinocyte differentiation							0.0	0.0	0.0	0.0	0.0	0.0	0.0	0.0	0.0	0.0	0.0	0.0	0.0	0.0	0.0	0.0	0.0	0.0	0.0	0.0
USP20	4.628	0	0.667	10868	symbol	H. sapiens	10868	H. sapiens	USP20	ubiquitin specific peptidase 20	GO:0071108 protein K48-linked deubiquitination;GO:0070536 protein K63-linked deubiquitination;GO:0016579 protein deubiquitination		Enzymes/{ENZYME proteins/Hydrolases,Peptidases/Cysteine-type peptidases}	Cytosol;Nucleus;Plasma membrane(Approved)				0.0	0.0	0.0	0.0	0.0	0.0	0.0	0.0	0.0	0.0	0.0	0.0	0.0	0.0	0.0	0.0	0.0	0.0	0.0	0.0
USP33	4.628	0	0.667	23032	symbol	H. sapiens	23032	H. sapiens	USP33	ubiquitin specific peptidase 33	GO:0071108 protein K48-linked deubiquitination;GO:0070536 protein K63-linked deubiquitination;GO:0051298 centrosome duplication		Enzymes/{ENZYME proteins/Hydrolases,Peptidases/Cysteine-type peptidases}	Golgi apparatus(Supported)Nucleoplasm(Approved)				1.0	0.0	0.0	1.0	0.0	0.0	0.0	0.0	0.0	0.0	0.0	0.0	0.0	0.0	0.0	0.0	0.0	0.0	0.0	0.0
ABCA4	4.499	0	0.191	24	symbol	H. sapiens	24	H. sapiens	ABCA4	ATP binding cassette subfamily A member 4	GO:0006649 phospholipid transfer to membrane;GO:0007603 phototransduction, visible light;GO:0045332 phospholipid translocation		Transporters/Primary Active Transporters				(M5948)HALLMARK BILE ACID METABOLISM	0.0	0.0	0.0	0.0	0.0	0.0	0.0	0.0	0.0	0.0	1.0	0.0	1.0	0.0	0.0	0.0	0.0	0.0	0.0	1.0
VIT	4.4552	0.00178885	0.04868	5212	symbol	H. sapiens	5212	H. sapiens	VIT	vitrin	GO:0010811 positive regulation of cell-substrate adhesion;GO:0010810 regulation of cell-substrate adhesion;GO:0045785 positive regulation of cell adhesion					(M3008)NABA ECM GLYCOPROTEINS; (M5884)NABA CORE MATRISOME; (M5889)NABA MATRISOME		0.0	0.0	0.0	0.0	1.0	0.0	1.0	0.0	0.0	0.0	0.0	0.0	0.0	0.0	0.0	0.0	0.0	0.0	0.0	0.0
HELZ2	4.369	0.00141421	0.2265	85441	symbol	H. sapiens	85441	H. sapiens	HELZ2	helicase with zinc finger 2	GO:0045944 positive regulation of transcription by RNA polymerase II;GO:0019216 regulation of lipid metabolic process;GO:0045893 positive regulation of transcription, DNA-templated						(M5911)HALLMARK INTERFERON ALPHA RESPONSE; (M5913)HALLMARK INTERFERON GAMMA RESPONSE	0.0	0.0	0.0	0.0	0.0	0.0	0.0	0.0	0.0	0.0	0.0	0.0	0.0	0.0	0.0	0.0	0.0	0.0	0.0	0.0
MYORG	4.356		0.0249	57462	symbol	H. sapiens	57462	H. sapiens	MYORG	myogenesis regulating glycosidase (putative)	GO:0043568 positive regulation of insulin-like growth factor receptor signaling pathway;GO:0048741 skeletal muscle fiber development;GO:0043567 regulation of insulin-like growth factor receptor signaling pathway			Mitochondria(Approved)				0.0	0.0	0.0	0.0	0.0	0.0	0.0	0.0	0.0	0.0	0.0	0.0	0.0	1.0	0.0	0.0	0.0	0.0	0.0	0.0
GUCY1A1	4.3375	0.000707107	0.442	2982	symbol	H. sapiens	2982	H. sapiens	GUCY1A1	guanylate cyclase 1 soluble subunit alpha 1	GO:0052565 response to defense-related host nitric oxide production;GO:0052551 response to defense-related nitric oxide production by other organism involved in symbiotic interaction;GO:0030828 positive regulation of cGMP biosynthetic process		Enzymes/ENZYME proteins/Lyases	Nucleus(Supported)			(M5908)HALLMARK ANDROGEN RESPONSE; (M5953)HALLMARK KRAS SIGNALING UP	0.0	0.0	0.0	0.0	0.0	0.0	0.0	1.0	0.0	0.0	0.0	0.0	0.0	0.0	0.0	0.0	0.0	0.0	0.0	0.0
DTX2	4.337		0.565	113878	symbol	H. sapiens	113878	H. sapiens	DTX2	deltex E3 ubiquitin ligase 2	GO:0007219 Notch signaling pathway;GO:0016567 protein ubiquitination;GO:0032446 protein modification by small protein conjugation		Enzymes/ENZYME proteins/Transferases	Nuclear membrane;Nucleoplasm(Supported)			(M5903)HALLMARK NOTCH SIGNALING	0.0	0.0	0.0	0.0	0.0	0.0	0.0	0.0	0.0	0.0	0.0	0.0	0.0	0.0	0.0	0.0	0.0	0.0	0.0	0.0
SLC41A2	4.337		0.578	84102	symbol	H. sapiens	84102	H. sapiens	SLC41A2	solute carrier family 41 member 2	GO:1903830 magnesium ion transmembrane transport;GO:0015693 magnesium ion transport;GO:0070838 divalent metal ion transport		Transporters/Transporter channels and pores					0.0	0.0	0.0	0.0	0.0	0.0	0.0	0.0	0.0	0.0	0.0	0.0	0.0	0.0	0.0	0.0	0.0	0.0	0.0	1.0
DMD	4.319	0	0.05065	1756	symbol	H. sapiens	1756	H. sapiens	DMD	dystrophin	GO:0014809 regulation of skeletal muscle contraction by regulation of release of sequestered calcium ion;GO:0010881 regulation of cardiac muscle contraction by regulation of the release of sequestered calcium ion;GO:0010880 regulation of release of sequestered calcium ion into cytosol by sarcoplasmic reticulum		Transporters/Accessory Factors Involved in Transport				(M5909)HALLMARK MYOGENESIS; (M5901)HALLMARK G2M CHECKPOINT	0.0	0.0	0.0	0.0	0.0	0.0	1.0	1.0	0.0	0.0	0.0	0.0	0.0	0.0	1.0	0.0	0.0	0.0	0.0	0.0
EFCAB5	4.311		0.0388	374786	symbol	H. sapiens	374786	H. sapiens	EFCAB5	EF-hand calcium binding domain 5								0.0	0.0	0.0	0.0	0.0	0.0	0.0	0.0	0.0	0.0	0.0	0.0	0.0	0.0	0.0	0.0	0.0	0.0	0.0	0.0
KCTD3	4.27833	0.00057735	0.0772	51133	symbol	H. sapiens	51133	H. sapiens	KCTD3	potassium channel tetramerization domain containing 3	GO:0051260 protein homooligomerization;GO:0051259 protein complex oligomerization;GO:0065003 protein-containing complex assembly			Cytosol(Approved)				0.0	0.0	0.0	0.0	0.0	0.0	0.0	0.0	0.0	0.0	0.0	0.0	0.0	0.0	0.0	0.0	0.0	0.0	0.0	0.0
TRIM21	4.271		0.0297	6737	symbol	H. sapiens	6737	H. sapiens	TRIM21	tripartite motif containing 21	GO:1902187 negative regulation of viral release from host cell;GO:0046598 positive regulation of viral entry into host cell;GO:1902186 regulation of viral release from host cell		Enzymes/ENZYME proteins/Transferases	Nucleoplasm(Approved)			(M5911)HALLMARK INTERFERON ALPHA RESPONSE; (M5913)HALLMARK INTERFERON GAMMA RESPONSE	0.0	0.0	0.0	0.0	0.0	0.0	0.0	0.0	0.0	0.0	0.0	0.0	0.0	0.0	0.0	0.0	0.0	0.0	0.0	0.0
CFAP46	4.263		0.0387	54777	symbol	H. sapiens	54777	H. sapiens	CFAP46	cilia and flagella associated protein 46	GO:0060294 cilium movement involved in cell motility;GO:0060285 cilium-dependent cell motility;GO:0035082 axoneme assembly							1.0	0.0	1.0	0.0	0.0	0.0	0.0	0.0	0.0	0.0	0.0	0.0	0.0	0.0	0.0	0.0	0.0	0.0	1.0	0.0
ZNF592	4.257		0.0385	9640	symbol	H. sapiens	9640	H. sapiens	ZNF592	zinc finger protein 592	GO:0006355 regulation of transcription, DNA-templated;GO:1903506 regulation of nucleic acid-templated transcription;GO:0006351 transcription, DNA-templated		Transcription factors/Zinc-coordinating DNA-binding domains	Nucleoplasm(Approved)				0.0	0.0	0.0	0.0	0.0	0.0	0.0	0.0	0.0	0.0	0.0	0.0	0.0	0.0	0.0	0.0	0.0	0.0	0.0	0.0
RPAP3	4.239	0	0.0511	79657	symbol	H. sapiens	79657	H. sapiens	RPAP3	RNA polymerase II associated protein 3				Cytosol(Approved)				0.0	0.0	0.0	0.0	0.0	0.0	0.0	0.0	0.0	0.0	0.0	0.0	0.0	0.0	0.0	0.0	0.0	0.0	0.0	0.0
NOP14	4.2388	0.000447214	0.05706	8602	symbol	H. sapiens	8602	H. sapiens	NOP14	NOP14 nucleolar protein	GO:0000472 endonucleolytic cleavage to generate mature 5'-end of SSU-rRNA from (SSU-rRNA, 5.8S rRNA, LSU-rRNA);GO:0000480 endonucleolytic cleavage in 5'-ETS of tricistronic rRNA transcript (SSU-rRNA, 5.8S rRNA, LSU-rRNA);GO:0000447 endonucleolytic cleavage in ITS1 to separate SSU-rRNA from 5.8S rRNA and LSU-rRNA from tricistronic rRNA transcript (SSU-rRNA, 5.8S rRNA, LSU-rRNA)			Nucleoli;Nucleus(Enhanced)			(M5922)HALLMARK UNFOLDED PROTEIN RESPONSE	0.0	0.0	0.0	0.0	0.0	0.0	0.0	0.0	0.0	0.0	0.0	0.0	0.0	0.0	0.0	0.0	0.0	0.0	0.0	0.0
KMT5A	4.216		0.0439	387893	symbol	H. sapiens	387893	H. sapiens	KMT5A	lysine methyltransferase 5A	GO:0034770 histone H4-K20 methylation;GO:0018026 peptidyl-lysine monomethylation;GO:0043516 regulation of DNA damage response, signal transduction by p53 class mediator		Enzymes/ENZYME proteins/Transferases	Cytosol;Nucleus(Approved)		(M261)PID P53 REGULATION PATHWAY	(M5935)HALLMARK FATTY ACID METABOLISM; (M5901)HALLMARK G2M CHECKPOINT	0.0	0.0	0.0	0.0	0.0	0.0	0.0	0.0	0.0	0.0	0.0	0.0	0.0	0.0	0.0	0.0	0.0	1.0	0.0	0.0
LINC00469	4.213		0.145	283982	symbol	H. sapiens	283982	H. sapiens	LINC00469	long intergenic non-protein coding RNA 469								0.0	0.0	0.0	0.0	0.0	0.0	0.0	0.0	0.0	0.0	0.0	0.0	0.0	0.0	0.0	0.0	0.0	0.0	0.0	0.0
CELSR3	4.212		0.0823	1951	symbol	H. sapiens	1951	H. sapiens	CELSR3	cadherin EGF LAG seven-pass G-type receptor 3	GO:0036515 serotonergic neuron axon guidance;GO:0036514 dopaminergic neuron axon guidance;GO:1904938 planar cell polarity pathway involved in axon guidance		G-protein coupled receptors/{Family 2 (B) receptors,GPCRs excl olfactory receptors}					0.0	0.0	0.0	1.0	0.0	0.0	0.0	0.0	0.0	0.0	0.0	1.0	0.0	0.0	0.0	0.0	0.0	0.0	1.0	0.0
TIGD4	4.209		0.633	201798	symbol	H. sapiens	201798	H. sapiens	TIGD4	tigger transposable element derived 4				Cytosol;Nucleoplasm(Approved)				0.0	0.0	0.0	0.0	0.0	0.0	0.0	0.0	0.0	0.0	0.0	0.0	0.0	0.0	0.0	0.0	0.0	0.0	0.0	0.0
GNAS	4.197	0	0.0659	2778	symbol	H. sapiens	2778	H. sapiens	GNAS	GNAS complex locus	GO:2000828 regulation of parathyroid hormone secretion;GO:0035898 parathyroid hormone secretion;GO:0045672 positive regulation of osteoclast differentiation			Cytosol;Nucleoplasm;Plasma membrane(Supported)	Colforsin (Signal transducer activity);2',5'-DIDEOXY-ADENOSINE 3'-MONOPHOSPHATE (Signal transducer activity)		(M5910)HALLMARK PROTEIN SECRETION	0.0	0.0	0.0	1.0	0.0	0.0	0.0	0.0	0.0	0.0	0.0	1.0	0.0	0.0	1.0	0.0	0.0	1.0	0.0	1.0
RSBN1L	4.18	0	0.031	222194	symbol	H. sapiens	222194	H. sapiens	RSBN1L	round spermatid basic protein 1 like				Nuclear speckles(Supported)Plasma membrane(Approved)				0.0	0.0	0.0	0.0	0.0	0.0	0.0	0.0	0.0	0.0	0.0	0.0	0.0	0.0	0.0	0.0	0.0	0.0	0.0	0.0
PCDH15	4.17488	0.000353553	0.0494	65217	symbol	H. sapiens	65217	H. sapiens	PCDH15	protocadherin related 15	GO:0050957 equilibrioception;GO:0045494 photoreceptor cell maintenance;GO:0001895 retina homeostasis							0.0	0.0	0.0	0.0	0.0	0.0	0.0	0.0	0.0	0.0	0.0	1.0	0.0	0.0	0.0	0.0	0.0	0.0	0.0	0.0
DYNC1H1	4.1494	0.000894427	0.05906	1778	symbol	H. sapiens	1778	H. sapiens	DYNC1H1	dynein cytoplasmic 1 heavy chain 1	GO:0072382 minus-end-directed vesicle transport along microtubule;GO:1905832 positive regulation of spindle assembly;GO:0072385 minus-end-directed organelle transport along microtubule			Centrosome;Cytosol(Supported)		(M163)PID LIS1 PATHWAY	(M5893)HALLMARK MITOTIC SPINDLE	1.0	1.0	1.0	0.0	0.0	0.0	0.0	1.0	0.0	0.0	0.0	0.0	0.0	0.0	0.0	0.0	0.0	0.0	1.0	0.0
ESRRA	4.141		0.046	2101	symbol	H. sapiens	2101	H. sapiens	ESRRA	estrogen related receptor alpha	GO:1900078 positive regulation of cellular response to insulin stimulus;GO:0045670 regulation of osteoclast differentiation;GO:1900076 regulation of cellular response to insulin stimulus		Nuclear receptors;Transcription factors/Zinc-coordinating DNA-binding domains	Nucleoli fibrillar center;Nucleus(Supported)Cytokinetic bridge;Microtubules(Approved)	Troglitazone (Zinc ion binding);1-CYCLOHEXYL-N-{[1-(4-METHYLPHENYL)-1H-INDOL-3-YL]METHYL}METHANAMINE (Zinc ion binding)		(M5905)HALLMARK ADIPOGENESIS	0.0	0.0	0.0	0.0	0.0	0.0	0.0	0.0	0.0	1.0	0.0	0.0	0.0	0.0	0.0	0.0	0.0	0.0	0.0	0.0
PROX2	4.122		0.0396	283571	symbol	H. sapiens	283571	H. sapiens	PROX2	prospero homeobox 2	GO:0070309 lens fiber cell morphogenesis;GO:0070307 lens fiber cell development;GO:0060836 lymphatic endothelial cell differentiation		Transcription factors/Helix-turn-helix domains					0.0	0.0	0.0	1.0	0.0	0.0	0.0	0.0	0.0	0.0	0.0	0.0	0.0	0.0	0.0	0.0	0.0	0.0	0.0	0.0
IL3RA	4.114	0	0.0603667	3563	symbol	H. sapiens	3563	H. sapiens	IL3RA	interleukin 3 receptor subunit alpha	GO:0038156 interleukin-3-mediated signaling pathway;GO:0036016 cellular response to interleukin-3;GO:0036015 response to interleukin-3		CD markers		Sargramostim (Interleukin-3 receptor activity)	(M182)PID IL3 PATHWAY	(M5897)HALLMARK IL6 JAK STAT3 SIGNALING; (M5947)HALLMARK IL2 STAT5 SIGNALING	0.0	0.0	0.0	0.0	0.0	0.0	1.0	0.0	0.0	0.0	0.0	0.0	0.0	0.0	0.0	0.0	0.0	0.0	0.0	0.0
HAUS3	4.108		0.122	79441	symbol	H. sapiens	79441	H. sapiens	HAUS3	HAUS augmin like complex subunit 3	GO:0097711 ciliary basal body-plasma membrane docking;GO:0010389 regulation of G2/M transition of mitotic cell cycle;GO:0007098 centrosome cycle			Mitotic spindle(Supported)Cytokinetic bridge;Microtubules;Mitochondria(Approved)				1.0	0.0	0.0	0.0	0.0	0.0	0.0	0.0	0.0	0.0	0.0	0.0	0.0	0.0	0.0	0.0	0.0	0.0	1.0	0.0
MED13	4.099		0.117	9969	symbol	H. sapiens	9969	H. sapiens	MED13	mediator complex subunit 13	GO:1904168 negative regulation of thyroid hormone receptor activity;GO:1904167 regulation of thyroid hormone receptor activity;GO:0030521 androgen receptor signaling pathway			Nucleus(Supported)				0.0	0.0	0.0	0.0	0.0	0.0	0.0	0.0	0.0	1.0	0.0	0.0	0.0	0.0	0.0	0.0	0.0	0.0	0.0	0.0
GSTK1	4.09733	0.0011547	0.0482333	373156	symbol	H. sapiens	373156	H. sapiens	GSTK1	glutathione S-transferase kappa 1	GO:1901687 glutathione derivative biosynthetic process;GO:1901685 glutathione derivative metabolic process;GO:0098869 cellular oxidant detoxification		Enzymes/ENZYME proteins/Transferases	Peroxisomes(Supported)	Glutathione (Receptor binding);GLUTATHIONE SULFINATE (Receptor binding)		(M5949)HALLMARK PEROXISOME; (M5948)HALLMARK BILE ACID METABOLISM	0.0	0.0	0.0	0.0	0.0	0.0	0.0	0.0	0.0	0.0	0.0	0.0	0.0	0.0	0.0	0.0	0.0	0.0	0.0	0.0
URM1	4.083		0.0568	81605	symbol	H. sapiens	81605	H. sapiens	URM1	ubiquitin related modifier 1	GO:0034227 tRNA thio-modification;GO:0002098 tRNA wobble uridine modification;GO:0002097 tRNA wobble base modification			Nucleoplasm;Vesicles(Approved)				0.0	0.0	0.0	0.0	0.0	0.0	0.0	0.0	0.0	0.0	0.0	0.0	0.0	0.0	0.0	0.0	0.0	0.0	0.0	0.0
ALK	4.081	0	0.31	238	symbol	H. sapiens	238	H. sapiens	ALK	ALK receptor tyrosine kinase	GO:0090648 response to environmental enrichment;GO:0036269 swimming behavior;GO:0000187 activation of MAPK activity	Tyr protein kinase family	CD markers;Enzymes/{ENZYME proteins/Transferases,Kinases/Tyr protein kinases}	Plasma membrane(Supported)	Adenosine triphosphate (Transmembrane receptor protein tyrosine kinase activity);Crizotinib (Transmembrane receptor protein tyrosine kinase activity);Ceritinib (Transmembrane receptor protein tyrosine kinase activity);Alectinib (Transmembrane receptor protein tyrosine kinase activity)			0.0	0.0	0.0	0.0	0.0	0.0	0.0	0.0	1.0	0.0	0.0	0.0	0.0	1.0	0.0	0.0	0.0	0.0	0.0	0.0
DEPDC7	4.081	0	0.255	91614	symbol	H. sapiens	91614	H. sapiens	DEPDC7	DEP domain containing 7	GO:0043547 positive regulation of GTPase activity;GO:0051056 regulation of small GTPase mediated signal transduction;GO:0043087 regulation of GTPase activity			Cytosol;Nucleoli;Nucleus(Approved)				0.0	1.0	0.0	0.0	0.0	1.0	0.0	0.0	0.0	0.0	0.0	0.0	0.0	0.0	0.0	0.0	0.0	0.0	0.0	0.0
LGR4	4.065		0.138	55366	symbol	H. sapiens	55366	H. sapiens	LGR4	leucine rich repeat containing G protein-coupled receptor 4	GO:0090190 positive regulation of branching involved in ureteric bud morphogenesis;GO:0090189 regulation of branching involved in ureteric bud morphogenesis;GO:0072282 metanephric nephron tubule morphogenesis		G-protein coupled receptors/GPCRs excl olfactory receptors	Microtubule organizing center(Approved)				0.0	0.0	0.0	0.0	0.0	0.0	0.0	0.0	0.0	0.0	0.0	0.0	0.0	0.0	0.0	0.0	0.0	0.0	0.0	0.0
LYST	4.055		0.356	1130	symbol	H. sapiens	1130	H. sapiens	LYST	lysosomal trafficking regulator	GO:0033364 mast cell secretory granule organization;GO:0032510 endosome to lysosome transport via multivesicular body sorting pathway;GO:0032438 melanosome organization			Microtubule organizing center;Nucleoplasm;Plasma membrane(Approved)				0.0	0.0	0.0	0.0	0.0	0.0	0.0	0.0	0.0	0.0	0.0	0.0	0.0	0.0	0.0	1.0	0.0	0.0	0.0	0.0
CRHBP	4.052	0	0.273	1393	symbol	H. sapiens	1393	H. sapiens	CRHBP	corticotropin releasing hormone binding protein	GO:0051460 negative regulation of corticotropin secretion;GO:1900011 negative regulation of corticotropin-releasing hormone receptor activity;GO:0051459 regulation of corticotropin secretion					(M5883)NABA SECRETED FACTORS; (M5885)NABA MATRISOME ASSOCIATED; (M5889)NABA MATRISOME		0.0	0.0	0.0	0.0	0.0	0.0	0.0	0.0	0.0	1.0	0.0	0.0	0.0	0.0	0.0	0.0	0.0	0.0	0.0	0.0
TRPM1	4.044	0	0.592	4308	symbol	H. sapiens	4308	H. sapiens	TRPM1	transient receptor potential cation channel subfamily M member 1	GO:0046548 retinal rod cell development;GO:0060402 calcium ion transport into cytosol;GO:0042462 eye photoreceptor cell development		Voltage-gated ion channels/Transient Receptor Potential Channels	Cytosol;Nucleoplasm(Uncertain)				0.0	0.0	0.0	0.0	0.0	0.0	0.0	0.0	0.0	0.0	0.0	0.0	0.0	0.0	0.0	0.0	0.0	0.0	0.0	1.0
WNK1	4.038	0	0.0517	65125	symbol	H. sapiens	65125	H. sapiens	WNK1	WNK lysine deficient protein kinase 1	GO:0090188 negative regulation of pancreatic juice secretion;GO:0023016 signal transduction by trans-phosphorylation;GO:0090186 regulation of pancreatic juice secretion	Other	Enzymes/{ENZYME proteins/Transferases,Kinases}	Cytosol(Supported)				0.0	0.0	0.0	0.0	0.0	0.0	0.0	0.0	0.0	0.0	0.0	0.0	0.0	0.0	0.0	0.0	0.0	0.0	0.0	1.0
LRP5	4.036		0.115	4041	symbol	H. sapiens	4041	H. sapiens	LRP5	LDL receptor related protein 5	GO:0061304 retinal blood vessel morphogenesis;GO:0060764 cell-cell signaling involved in mammary gland development;GO:0061299 retina vasculature morphogenesis in camera-type eye					(M77)PID WNT SIGNALING PATHWAY; (M266)PID NCADHERIN PATHWAY; (M5493)WNT SIGNALING		0.0	0.0	0.0	0.0	0.0	0.0	0.0	0.0	0.0	1.0	0.0	0.0	0.0	0.0	0.0	0.0	0.0	0.0	0.0	0.0
PEX6	4.031		0.0807	5190	symbol	H. sapiens	5190	H. sapiens	PEX6	peroxisomal biogenesis factor 6	GO:0016561 protein import into peroxisome matrix, translocation;GO:0016558 protein import into peroxisome matrix;GO:0006625 protein targeting to peroxisome		Transporters/Primary Active Transporters	Vesicles(Supported)Nuclear bodies;Nucleoplasm(Approved)			(M5949)HALLMARK PEROXISOME; (M5948)HALLMARK BILE ACID METABOLISM	0.0	0.0	0.0	0.0	0.0	0.0	0.0	0.0	0.0	0.0	0.0	0.0	0.0	0.0	0.0	0.0	0.0	0.0	0.0	0.0
UMODL1	4.03	0	0.0756	89766	symbol	H. sapiens	89766	H. sapiens	UMODL1	uromodulin like 1	GO:2000354 regulation of ovarian follicle development;GO:0097211 cellular response to gonadotropin-releasing hormone;GO:2000194 regulation of female gonad development							0.0	0.0	0.0	0.0	0.0	0.0	0.0	0.0	0.0	1.0	0.0	0.0	0.0	0.0	0.0	0.0	0.0	0.0	0.0	0.0
RABGAP1	4.029	0	0.0531	23637	symbol	H. sapiens	23637	H. sapiens	RABGAP1	RAB GTPase activating protein 1	GO:1902017 regulation of cilium assembly;GO:0031338 regulation of vesicle fusion;GO:0090630 activation of GTPase activity			Cytosol(Enhanced)			(M5893)HALLMARK MITOTIC SPINDLE	0.0	0.0	0.0	1.0	0.0	1.0	0.0	0.0	0.0	0.0	0.0	0.0	0.0	0.0	0.0	0.0	0.0	0.0	1.0	0.0
HTT	4.027	0	0.0827	3064	symbol	H. sapiens	3064	H. sapiens	HTT	huntingtin	GO:0031587 positive regulation of inositol 1,4,5-trisphosphate-sensitive calcium-release channel activity;GO:0031585 regulation of inositol 1,4,5-trisphosphate-sensitive calcium-release channel activity;GO:0051281 positive regulation of release of sequestered calcium ion into cytosol			Cytosol;Nucleoplasm(Supported)		(M145)PID P53 DOWNSTREAM PATHWAY		1.0	0.0	1.0	1.0	0.0	0.0	0.0	0.0	0.0	0.0	0.0	0.0	0.0	0.0	0.0	1.0	0.0	0.0	1.0	0.0
DBF4B	4.021		0.0677	80174	symbol	H. sapiens	80174	H. sapiens	DBF4B	DBF4 zinc finger B	GO:0010571 positive regulation of nuclear cell cycle DNA replication;GO:0033262 regulation of nuclear cell cycle DNA replication;GO:0010971 positive regulation of G2/M transition of mitotic cell cycle			Nucleus(Supported)				0.0	0.0	0.0	0.0	0.0	0.0	0.0	0.0	0.0	0.0	0.0	0.0	0.0	0.0	0.0	0.0	0.0	0.0	0.0	0.0
C11orf40	4.019		0.148	143501	symbol	H. sapiens	143501	H. sapiens	C11orf40	chromosome 11 open reading frame 40								0.0	0.0	0.0	0.0	0.0	0.0	0.0	0.0	0.0	0.0	0.0	0.0	0.0	0.0	0.0	0.0	0.0	0.0	0.0	0.0
PLEC	4.018	0	0.15	5339	symbol	H. sapiens	5339	H. sapiens	PLEC	plectin	GO:0031581 hemidesmosome assembly;GO:0007044 cell-substrate junction assembly;GO:0034329 cell junction assembly			Cytosol;Focal adhesion sites;Intermediate filaments(Enhanced)			(M5947)HALLMARK IL2 STAT5 SIGNALING	0.0	0.0	0.0	0.0	1.0	0.0	1.0	0.0	0.0	0.0	0.0	1.0	0.0	0.0	0.0	0.0	0.0	0.0	0.0	0.0
CDK10	4.007		0.096	8558	symbol	H. sapiens	8558	H. sapiens	CDK10	cyclin dependent kinase 10	GO:0007089 traversing start control point of mitotic cell cycle;GO:1902018 negative regulation of cilium assembly;GO:1900087 positive regulation of G1/S transition of mitotic cell cycle	CMGC Ser/Thr protein kinase family	Enzymes/{ENZYME proteins/Transferases,Kinases/CMGC Ser/Thr protein kinases}	Nucleoplasm(Supported)Midbody;Midbody ring(Approved)				0.0	0.0	0.0	1.0	0.0	0.0	0.0	1.0	0.0	0.0	0.0	0.0	0.0	0.0	0.0	0.0	0.0	0.0	1.0	0.0
PKD2L1	4.0045	0.00212132	0.11655	9033	symbol	H. sapiens	9033	H. sapiens	PKD2L1	polycystin 2 like 1, transient receptor potential cation channel	GO:0001581 detection of chemical stimulus involved in sensory perception of sour taste;GO:0050915 sensory perception of sour taste;GO:0071468 cellular response to acidic pH		Transporters/Transporter channels and pores;Voltage-gated ion channels/Transient Receptor Potential Channels					0.0	0.0	0.0	0.0	0.0	0.0	0.0	0.0	0.0	0.0	0.0	0.0	0.0	0.0	0.0	0.0	0.0	0.0	0.0	0.0
ABCB11	4.002	0	0.112	8647	symbol	H. sapiens	8647	H. sapiens	ABCB11	ATP binding cassette subfamily B member 11	GO:0015722 canalicular bile acid transport;GO:0006699 bile acid biosynthetic process;GO:0015721 bile acid and bile salt transport		Transporters/Primary Active Transporters	Cytosol;Nucleoplasm;Plasma membrane(Uncertain)	Adenosine triphosphate (Transporter activity);Clofazimine (Transporter activity);Glyburide (Transporter activity)		(M5956)HALLMARK KRAS SIGNALING DN	0.0	0.0	0.0	0.0	0.0	0.0	0.0	0.0	0.0	0.0	1.0	0.0	1.0	0.0	0.0	0.0	0.0	0.0	0.0	0.0
KDM6A	4	0	0.0904	7403	symbol	H. sapiens	7403	H. sapiens	KDM6A	lysine demethylase 6A	GO:0071557 histone H3-K27 demethylation;GO:0001843 neural tube closure;GO:0032525 somite rostral/caudal axis specification			Nucleoli(Approved)				0.0	0.0	0.0	1.0	0.0	0.0	0.0	0.0	0.0	0.0	0.0	0.0	0.0	0.0	0.0	0.0	0.0	1.0	0.0	0.0
INTS9	3.99967	0.00057735	0.120333	55756	symbol	H. sapiens	55756	H. sapiens	INTS9	integrator complex subunit 9	GO:0042795 snRNA transcription by RNA polymerase II;GO:0009301 snRNA transcription;GO:0016180 snRNA processing			Nucleoplasm(Enhanced)				0.0	0.0	0.0	0.0	0.0	0.0	0.0	0.0	0.0	0.0	0.0	0.0	0.0	0.0	0.0	0.0	0.0	0.0	0.0	0.0
DPM1	3.986	0	0.1265	8813	symbol	H. sapiens	8813	H. sapiens	DPM1	dolichyl-phosphate mannosyltransferase subunit 1, catalytic	GO:0019348 dolichol metabolic process;GO:0035269 protein O-linked mannosylation;GO:0006506 GPI anchor biosynthetic process		Enzymes/ENZYME proteins/Transferases					0.0	0.0	0.0	0.0	0.0	0.0	0.0	0.0	0.0	0.0	0.0	0.0	0.0	0.0	0.0	0.0	0.0	0.0	0.0	0.0
SLC1A4	3.985		0.0411	6509	symbol	H. sapiens	6509	H. sapiens	SLC1A4	solute carrier family 1 member 4	GO:0015826 threonine transport;GO:0034589 hydroxyproline transport;GO:0015808 L-alanine transport		Transporters/Electrochemical Potential-driven transporters	Centrosome(Supported)	L-Alanine (Sodium:dicarboxylate symporter activity)		(M5922)HALLMARK UNFOLDED PROTEIN RESPONSE; (M5907)HALLMARK ESTROGEN RESPONSE LATE; (M5924)HALLMARK MTORC1 SIGNALING	0.0	0.0	0.0	0.0	0.0	0.0	0.0	0.0	0.0	0.0	0.0	0.0	1.0	0.0	0.0	0.0	0.0	0.0	0.0	1.0
MFSD13A	3.973	0	0.135	79847	symbol	H. sapiens	79847	H. sapiens	MFSD13A	major facilitator superfamily domain containing 13A			Transporters/Electrochemical Potential-driven transporters	Cytosol;Golgi apparatus(Approved)				0.0	0.0	0.0	0.0	0.0	0.0	0.0	0.0	0.0	0.0	0.0	0.0	0.0	0.0	0.0	0.0	0.0	0.0	0.0	0.0
GCN1	3.972	0	0.22725	10985	symbol	H. sapiens	10985	H. sapiens	GCN1	GCN1, eIF2 alpha kinase activator homolog	GO:1990253 cellular response to leucine starvation;GO:0036003 positive regulation of transcription from RNA polymerase II promoter in response to stress;GO:0034198 cellular response to amino acid starvation			Cytosol(Enhanced)				0.0	0.0	0.0	0.0	0.0	0.0	0.0	0.0	0.0	0.0	0.0	0.0	0.0	0.0	0.0	0.0	0.0	0.0	0.0	0.0
VWA7	3.972	0	0.134333	80737	symbol	H. sapiens	80737	H. sapiens	VWA7	von Willebrand factor A domain containing 7	GO:0008150 biological_process			Cytosol;Plasma membrane(Approved)		(M3008)NABA ECM GLYCOPROTEINS; (M5884)NABA CORE MATRISOME; (M5889)NABA MATRISOME		0.0	0.0	0.0	0.0	0.0	0.0	1.0	0.0	0.0	0.0	0.0	0.0	0.0	0.0	0.0	0.0	0.0	0.0	0.0	0.0
DNAH9	3.9565	0.075	0.0834	1770	symbol	H. sapiens	1770	H. sapiens	DNAH9	dynein axonemal heavy chain 9	GO:0003341 cilium movement;GO:0007018 microtubule-based movement;GO:0007017 microtubule-based process							1.0	0.0	1.0	0.0	0.0	0.0	0.0	0.0	0.0	0.0	0.0	0.0	0.0	0.0	0.0	0.0	0.0	0.0	0.0	0.0
LATS2	3.946	0	0.1105	26524	symbol	H. sapiens	26524	H. sapiens	LATS2	large tumor suppressor kinase 2	GO:0001827 inner cell mass cell fate commitment;GO:0001828 inner cell mass cellular morphogenesis;GO:0001826 inner cell mass cell differentiation	AGC Ser/Thr protein kinase family	Enzymes/{ENZYME proteins/Transferases,Kinases/AGC Ser/Thr protein kinases}	Cytosol;Microtubule organizing center(Supported)		(M58)PID AR PATHWAY	(M5913)HALLMARK INTERFERON GAMMA RESPONSE	0.0	0.0	0.0	1.0	0.0	0.0	0.0	0.0	0.0	1.0	0.0	0.0	0.0	0.0	0.0	0.0	0.0	0.0	0.0	0.0
MRTO4	3.943		0.704	51154	symbol	H. sapiens	51154	H. sapiens	MRTO4	MRT4 homolog, ribosome maturation factor	GO:0000027 ribosomal large subunit assembly;GO:0000956 nuclear-transcribed mRNA catabolic process;GO:0042255 ribosome assembly		Ribosomal proteins	Nucleoli(Supported)Nuclear membrane;Nucleus(Approved)			(M5928)HALLMARK MYC TARGETS V2	0.0	0.0	0.0	0.0	0.0	0.0	0.0	0.0	0.0	0.0	0.0	0.0	0.0	0.0	0.0	0.0	0.0	0.0	0.0	0.0
TREH	3.937	0	0.2925	11181	symbol	H. sapiens	11181	H. sapiens	TREH	trehalase	GO:0005993 trehalose catabolic process;GO:0046352 disaccharide catabolic process;GO:0005991 trehalose metabolic process		Enzymes/ENZYME proteins/Hydrolases					0.0	0.0	0.0	0.0	0.0	0.0	0.0	0.0	0.0	0.0	0.0	0.0	0.0	0.0	0.0	0.0	0.0	0.0	0.0	0.0
DDX27	3.936	0	0.633	55661	symbol	H. sapiens	55661	H. sapiens	DDX27	DEAD-box helicase 27	GO:0010501 RNA secondary structure unwinding;GO:0006364 rRNA processing;GO:0016072 rRNA metabolic process		Enzymes/ENZYME proteins/Hydrolases	Nucleoli(Approved)				0.0	0.0	0.0	0.0	0.0	0.0	0.0	0.0	0.0	0.0	0.0	0.0	0.0	0.0	0.0	0.0	0.0	0.0	0.0	0.0
GEMIN5	3.936		0.649	25929	symbol	H. sapiens	25929	H. sapiens	GEMIN5	gem nuclear organelle associated protein 5	GO:0000387 spliceosomal snRNP assembly;GO:0051170 nuclear import;GO:0000398 mRNA splicing, via spliceosome			Cytosol(Enhanced)Nuclear bodies(Supported)				0.0	0.0	0.0	0.0	0.0	0.0	0.0	0.0	0.0	0.0	0.0	0.0	0.0	0.0	0.0	0.0	0.0	0.0	0.0	0.0
KRT222	3.936		0.07	125113	symbol	H. sapiens	125113	H. sapiens	KRT222	keratin 222				Lipid droplets;Vesicles(Approved)				0.0	0.0	0.0	0.0	0.0	0.0	0.0	0.0	0.0	0.0	0.0	0.0	0.0	0.0	0.0	0.0	0.0	0.0	0.0	0.0
SLC25A43	3.93133	0.0011547	0.0682333	203427	symbol	H. sapiens	203427	H. sapiens	SLC25A43	solute carrier family 25 member 43	GO:0006839 mitochondrial transport;GO:0055085 transmembrane transport;GO:0006810 transport		Transporters/Electrochemical Potential-driven transporters	Nucleus(Approved)				0.0	0.0	0.0	0.0	0.0	0.0	0.0	0.0	0.0	0.0	0.0	0.0	0.0	0.0	0.0	0.0	0.0	0.0	0.0	0.0
FAM157A/FAM157B	3.927		0.124						None	None	None	None	None	None	None	None	None	nan	nan	nan	nan	nan	nan	nan	nan	nan	nan	nan	nan	nan	nan	nan	nan	nan	nan	nan	nan
SLC47A2	3.926		0.578	146802	symbol	H. sapiens	146802	H. sapiens	SLC47A2	solute carrier family 47 member 2	GO:0046618 drug export;GO:0006855 drug transmembrane transport;GO:0015893 drug transport		Transporters/Electrochemical Potential-driven transporters					0.0	0.0	0.0	0.0	0.0	0.0	0.0	0.0	0.0	0.0	0.0	0.0	0.0	0.0	0.0	0.0	0.0	0.0	0.0	1.0
PDE6C	3.923	0	0.0882	5146	symbol	H. sapiens	5146	H. sapiens	PDE6C	phosphodiesterase 6C	GO:0046549 retinal cone cell development;GO:0042670 retinal cone cell differentiation;GO:0060219 camera-type eye photoreceptor cell differentiation		Enzymes/ENZYME proteins/Hydrolases			(M16518)ST WNT CA2 CYCLIC GMP PATHWAY; (M117)PID CONE PATHWAY		0.0	0.0	0.0	0.0	0.0	0.0	0.0	0.0	0.0	0.0	0.0	0.0	0.0	0.0	0.0	0.0	0.0	0.0	0.0	0.0
USP7	3.922	0.128172	0.1225	7874	symbol	H. sapiens	7874	H. sapiens	USP7	ubiquitin specific peptidase 7	GO:0032435 negative regulation of proteasomal ubiquitin-dependent protein catabolic process;GO:0035616 histone H2B conserved C-terminal lysine deubiquitination;GO:2000059 negative regulation of ubiquitin-dependent protein catabolic process		Enzymes/{ENZYME proteins/Hydrolases,Peptidases/Cysteine-type peptidases}			(M136)PID FOXO PATHWAY; (M261)PID P53 REGULATION PATHWAY		0.0	0.0	0.0	0.0	0.0	0.0	0.0	0.0	0.0	0.0	0.0	0.0	0.0	0.0	0.0	0.0	0.0	1.0	0.0	0.0
POLR2B	3.92		0.138	5431	symbol	H. sapiens	5431	H. sapiens	POLR2B	RNA polymerase II subunit B	GO:0050434 positive regulation of viral transcription;GO:0046782 regulation of viral transcription;GO:0006370 7-methylguanosine mRNA capping		Enzymes/ENZYME proteins/Transferases;RNA polymerase related proteins	Nucleoplasm(Supported)				0.0	0.0	0.0	0.0	0.0	0.0	0.0	0.0	0.0	0.0	0.0	0.0	0.0	1.0	0.0	0.0	0.0	0.0	0.0	0.0
ZMIZ2	3.899		0.193	83637	symbol	H. sapiens	83637	H. sapiens	ZMIZ2	zinc finger MIZ-type containing 2	GO:0045944 positive regulation of transcription by RNA polymerase II;GO:0045893 positive regulation of transcription, DNA-templated;GO:1903508 positive regulation of nucleic acid-templated transcription			Nucleoplasm(Supported)		(M151)PID AR TF PATHWAY		0.0	0.0	0.0	0.0	0.0	0.0	0.0	0.0	0.0	0.0	0.0	0.0	0.0	0.0	0.0	0.0	0.0	0.0	0.0	0.0
FRY	3.89486	0.139032	0.134314	10129	symbol	H. sapiens	10129	H. sapiens	FRY	FRY microtubule binding protein	GO:1904428 negative regulation of tubulin deacetylation;GO:0090043 regulation of tubulin deacetylation;GO:0090042 tubulin deacetylation							0.0	0.0	0.0	0.0	0.0	0.0	0.0	1.0	0.0	0.0	0.0	0.0	0.0	0.0	0.0	0.0	0.0	0.0	0.0	0.0
COQ8B	3.891	0	0.0681667	79934	symbol	H. sapiens	79934	H. sapiens	COQ8B	coenzyme Q8B	GO:0021692 cerebellar Purkinje cell layer morphogenesis;GO:0021680 cerebellar Purkinje cell layer development;GO:0021696 cerebellar cortex morphogenesis	Atypical: ADCK protein kinase family	Enzymes/Kinases/Atypical kinases	Mitochondria(Enhanced)				0.0	0.0	0.0	0.0	0.0	0.0	0.0	0.0	1.0	0.0	0.0	0.0	0.0	0.0	0.0	0.0	0.0	0.0	0.0	0.0
SRGAP1	3.876	0	0.08825	57522	symbol	H. sapiens	57522	H. sapiens	SRGAP1	SLIT-ROBO Rho GTPase activating protein 1	GO:0030336 negative regulation of cell migration;GO:2000146 negative regulation of cell motility;GO:0043547 positive regulation of GTPase activity			Nuclear speckles(Approved)		(M68)PID RHOA REG PATHWAY		0.0	1.0	0.0	1.0	0.0	1.0	0.0	0.0	0.0	0.0	0.0	0.0	0.0	0.0	0.0	0.0	0.0	0.0	0.0	0.0
SRGAP2	3.873	0	0.1325	23380	symbol	H. sapiens	23380	H. sapiens	SRGAP2	SLIT-ROBO Rho GTPase activating protein 2	GO:0021816 extension of a leading process involved in cell motility in cerebral cortex radial glia guided migration;GO:0021815 modulation of microtubule cytoskeleton involved in cerebral cortex radial glia guided migration;GO:0021814 cell motility involved in cerebral cortex radial glia guided migration			Cytosol;Nucleoplasm(Supported)				1.0	1.0	0.0	1.0	1.0	1.0	0.0	1.0	1.0	0.0	0.0	0.0	0.0	0.0	0.0	0.0	0.0	0.0	1.0	0.0
ABCB1	3.859	0	0.1935	5243	symbol	H. sapiens	5243	H. sapiens	ABCB1	ATP binding cassette subfamily B member 1	GO:0099040 ceramide translocation;GO:1901529 positive regulation of anion channel activity;GO:0099039 sphingolipid translocation		CD markers;Enzymes/ENZYME proteins/Hydrolases;Transporters/Primary Active Transporters	Cytosol;Focal adhesion sites;Nucleoplasm(Approved)	Adenosine triphosphate (Xenobiotic-transporting atpase activity);Roxithromycin (Xenobiotic-transporting atpase activity);Voacamine (Xenobiotic-transporting atpase activity);Elacridar (Xenobiotic-transporting atpase activity);Tesmilifene (Xenobiotic-transporting atpase activity);FM-VP4 (Xenobiotic-transporting atpase activity)	(M255)PID HIF1 TFPATHWAY	(M5949)HALLMARK PEROXISOME; (M5941)HALLMARK UV RESPONSE UP; (M5947)HALLMARK IL2 STAT5 SIGNALING	0.0	0.0	0.0	0.0	0.0	0.0	0.0	0.0	0.0	0.0	1.0	0.0	1.0	0.0	0.0	0.0	1.0	0.0	0.0	1.0
ABCB4	3.858	0.00141421	0.432	5244	symbol	H. sapiens	5244	H. sapiens	ABCB4	ATP binding cassette subfamily B member 4	GO:0061092 positive regulation of phospholipid translocation;GO:1905233 response to codeine;GO:0099040 ceramide translocation		Enzymes/ENZYME proteins/Hydrolases;Transporters/Primary Active Transporters	Plasma membrane(Supported)Actin filaments;Focal adhesion sites;Nucleoplasm(Approved)			(M5949)HALLMARK PEROXISOME	0.0	0.0	0.0	0.0	0.0	0.0	0.0	0.0	1.0	1.0	1.0	0.0	1.0	0.0	0.0	0.0	1.0	0.0	0.0	1.0
EED	3.856		0.282	8726	symbol	H. sapiens	8726	H. sapiens	EED	embryonic ectoderm development	GO:0061087 positive regulation of histone H3-K27 methylation;GO:2000011 regulation of adaxial/abaxial pattern formation;GO:0061085 regulation of histone H3-K27 methylation			Nucleoplasm(Supported)			(M5925)HALLMARK E2F TARGETS	0.0	0.0	0.0	0.0	0.0	0.0	0.0	0.0	0.0	0.0	0.0	0.0	0.0	0.0	0.0	0.0	0.0	1.0	0.0	0.0
ENTPD1	3.855		0.0921	953	symbol	H. sapiens	953	H. sapiens	ENTPD1	ectonucleoside triphosphate diphosphohydrolase 1	GO:0034656 nucleobase-containing small molecule catabolic process;GO:0007596 blood coagulation;GO:0007599 hemostasis		CD markers;Enzymes/ENZYME proteins/Hydrolases	Microtubules(Uncertain)				0.0	0.0	0.0	0.0	0.0	0.0	0.0	0.0	0.0	0.0	0.0	0.0	0.0	0.0	0.0	0.0	0.0	0.0	0.0	0.0
METTL3	3.853		0.184	56339	symbol	H. sapiens	56339	H. sapiens	METTL3	methyltransferase like 3	GO:1990744 primary miRNA methylation;GO:1990729 primary miRNA modification;GO:1903679 positive regulation of cap-independent translational initiation		Enzymes/ENZYME proteins/Transferases				(M5907)HALLMARK ESTROGEN RESPONSE LATE	0.0	0.0	0.0	1.0	1.0	0.0	0.0	0.0	1.0	1.0	0.0	1.0	0.0	0.0	0.0	0.0	0.0	1.0	0.0	0.0
ATXN1	3.852		0.0942	6310	symbol	H. sapiens	6310	H. sapiens	ATXN1	ataxin 1	GO:0035176 social behavior;GO:0007613 memory;GO:0051703 intraspecies interaction between organisms			Cytosol;Nucleoli;Nucleus(Supported)			(M5949)HALLMARK PEROXISOME; (M5948)HALLMARK BILE ACID METABOLISM; (M5942)HALLMARK UV RESPONSE DN	0.0	0.0	0.0	0.0	0.0	0.0	0.0	0.0	1.0	0.0	0.0	0.0	0.0	0.0	0.0	0.0	0.0	0.0	0.0	0.0
ANKRD6	3.851	0	0.123	22881	symbol	H. sapiens	22881	H. sapiens	ANKRD6	ankyrin repeat domain 6	GO:2000096 positive regulation of Wnt signaling pathway, planar cell polarity pathway;GO:2000095 regulation of Wnt signaling pathway, planar cell polarity pathway;GO:2000052 positive regulation of non-canonical Wnt signaling pathway			Vesicles(Supported)		(M17761)ST WNT BETA CATENIN PATHWAY		0.0	0.0	0.0	0.0	0.0	0.0	0.0	0.0	0.0	0.0	0.0	0.0	0.0	0.0	0.0	0.0	0.0	0.0	0.0	0.0
NEB	3.84567	0.000707107	0.196111	4703	symbol	H. sapiens	4703	H. sapiens	NEB	nebulin	GO:0030049 muscle filament sliding;GO:0033275 actin-myosin filament sliding;GO:0007525 somatic muscle development							0.0	0.0	0.0	0.0	0.0	0.0	0.0	1.0	0.0	0.0	0.0	0.0	0.0	0.0	0.0	0.0	0.0	0.0	0.0	0.0
ARHGDIB	3.845		0.178	397	symbol	H. sapiens	397	H. sapiens	ARHGDIB	Rho GDP dissociation inhibitor beta	GO:1901164 negative regulation of trophoblast cell migration;GO:1901163 regulation of trophoblast cell migration;GO:0071461 cellular response to redox state			Cytosol(Supported)		(M68)PID RHOA REG PATHWAY; (M220)PID CASPASE PATHWAY		0.0	1.0	0.0	0.0	1.0	1.0	0.0	1.0	0.0	0.0	0.0	0.0	0.0	0.0	0.0	0.0	0.0	0.0	0.0	0.0
METTL7A	3.843		0.0917	25840	symbol	H. sapiens	25840	H. sapiens	METTL7A	methyltransferase like 7A	GO:0043312 neutrophil degranulation;GO:0002283 neutrophil activation involved in immune response;GO:0042119 neutrophil activation			Lipid droplets(Supported)				0.0	0.0	0.0	0.0	0.0	0.0	0.0	0.0	0.0	0.0	0.0	0.0	0.0	0.0	0.0	0.0	0.0	1.0	0.0	0.0
CLCA1	3.833		0.148	1179	symbol	H. sapiens	1179	H. sapiens	CLCA1	chloride channel accessory 1	GO:1902476 chloride transmembrane transport;GO:0071456 cellular response to hypoxia;GO:0006821 chloride transport		Transporters/Transporter channels and pores					0.0	0.0	0.0	0.0	0.0	0.0	0.0	0.0	0.0	0.0	0.0	0.0	1.0	0.0	0.0	0.0	0.0	0.0	0.0	1.0
KCNH5	3.832		0.125	27133	symbol	H. sapiens	27133	H. sapiens	KCNH5	potassium voltage-gated channel subfamily H member 5	GO:0010389 regulation of G2/M transition of mitotic cell cycle;GO:0071805 potassium ion transmembrane transport;GO:1902749 regulation of cell cycle G2/M phase transition		Voltage-gated ion channels/Voltage-Gated Potassium Channels	Microtubules;Mitotic spindle(Uncertain)				0.0	0.0	0.0	0.0	0.0	0.0	0.0	0.0	0.0	0.0	0.0	0.0	0.0	0.0	0.0	0.0	0.0	0.0	0.0	0.0
LOC101930115	3.83		0.138	101930115	Gene_ID	H. sapiens	101930115	H. sapiens	LOC101930115	von Willebrand factor A domain-containing protein 3A								0.0	0.0	0.0	0.0	0.0	0.0	0.0	0.0	0.0	0.0	0.0	0.0	0.0	0.0	0.0	0.0	0.0	0.0	0.0	0.0
PDZRN4	3.813		0.0952	29951	symbol	H. sapiens	29951	H. sapiens	PDZRN4	PDZ domain containing ring finger 4								0.0	0.0	0.0	0.0	0.0	0.0	0.0	0.0	0.0	0.0	0.0	0.0	0.0	0.0	0.0	0.0	0.0	0.0	0.0	0.0
MSLNL	3.802	0	0.121	401827	symbol	H. sapiens	401827	H. sapiens	MSLNL	mesothelin-like	GO:0007160 cell-matrix adhesion;GO:0031589 cell-substrate adhesion;GO:0007155 cell adhesion							0.0	0.0	0.0	0.0	1.0	0.0	0.0	0.0	0.0	0.0	0.0	0.0	0.0	0.0	0.0	0.0	0.0	0.0	0.0	0.0
ABCA12	3.80075	0.0015	0.125125	26154	symbol	H. sapiens	26154	H. sapiens	ABCA12	ATP binding cassette subfamily A member 12	GO:0010875 positive regulation of cholesterol efflux;GO:0032376 positive regulation of cholesterol transport;GO:0010874 regulation of cholesterol efflux		Transporters/Primary Active Transporters	Cytosol;Nucleoli;Plasma membrane;Vesicles(Approved)				0.0	0.0	0.0	0.0	0.0	0.0	0.0	0.0	0.0	0.0	1.0	0.0	1.0	0.0	0.0	0.0	1.0	0.0	0.0	1.0
MST1	3.798	0	0.578	4485	symbol	H. sapiens	4485	H. sapiens	MST1	macrophage stimulating 1	GO:0045721 negative regulation of gluconeogenesis;GO:2000479 regulation of cAMP-dependent protein kinase activity;GO:0006111 regulation of gluconeogenesis					(M159)PID AMB2 NEUTROPHILS PATHWAY; (M239)PID A6B1 A6B4 INTEGRIN PATHWAY; (M136)PID FOXO PATHWAY	(M5946)HALLMARK COAGULATION	0.0	0.0	0.0	0.0	0.0	0.0	0.0	0.0	0.0	0.0	0.0	0.0	0.0	1.0	1.0	0.0	0.0	0.0	0.0	0.0
KCNJ9	3.796		0.0636	3765	symbol	H. sapiens	3765	H. sapiens	KCNJ9	potassium voltage-gated channel subfamily J member 9	GO:0010107 potassium ion import;GO:0071805 potassium ion transmembrane transport;GO:0071804 cellular potassium ion transport		Voltage-gated ion channels/Inwardly Rectifying Potassium Channels		Ethanol (G-protein activated inward rectifier potassium channel activity)	(M2701)ST MYOCYTE AD PATHWAY; (M18342)ST G ALPHA I PATHWAY; (M19043)ST ADRENERGIC		0.0	0.0	0.0	0.0	0.0	0.0	0.0	0.0	0.0	0.0	0.0	0.0	0.0	0.0	0.0	0.0	0.0	0.0	0.0	0.0
NEDD9	3.796	0	0.142333	4739	symbol	H. sapiens	4739	H. sapiens	NEDD9	neural precursor cell expressed, developmentally down-regulated 9	GO:0051017 actin filament bundle assembly;GO:0061572 actin filament bundle organization;GO:0007229 integrin-mediated signaling pathway			Cytosol;Nucleoplasm(Supported)Plasma membrane(Approved)			(M5902)HALLMARK APOPTOSIS; (M5893)HALLMARK MITOTIC SPINDLE	0.0	0.0	0.0	0.0	0.0	0.0	0.0	1.0	0.0	0.0	0.0	0.0	0.0	0.0	0.0	0.0	0.0	0.0	0.0	0.0
NRXN2	3.79167	0.0011547	0.565	9379	symbol	H. sapiens	9379	H. sapiens	NRXN2	neurexin 2	GO:0097116 gephyrin clustering involved in postsynaptic density assembly;GO:0042297 vocal learning;GO:0097118 neuroligin clustering involved in postsynaptic membrane assembly						(M5915)HALLMARK APICAL JUNCTION	0.0	0.0	0.0	0.0	0.0	0.0	0.0	0.0	0.0	0.0	0.0	1.0	0.0	0.0	0.0	0.0	0.0	0.0	0.0	0.0
KIAA1549L	3.7915	0.000707107	0.4675	25758	symbol	H. sapiens	25758	H. sapiens	KIAA1549L	KIAA1549 like				Nucleoplasm(Approved)				0.0	0.0	0.0	0.0	0.0	0.0	0.0	0.0	0.0	0.0	0.0	0.0	0.0	0.0	0.0	0.0	0.0	0.0	0.0	0.0
ASPH	3.791	0	0.719	444	symbol	H. sapiens	444	H. sapiens	ASPH	aspartate beta-hydroxylase	GO:0097202 activation of cysteine-type endopeptidase activity;GO:0042264 peptidyl-aspartic acid hydroxylation;GO:0018197 peptidyl-aspartic acid modification		Enzymes/ENZYME proteins/Oxidoreductases;Transporters/Accessory Factors Involved in Transport	Endoplasmic reticulum(Supported)	L-Aspartic Acid (Structural molecule activity);Succinic acid (Structural molecule activity)			0.0	0.0	0.0	0.0	0.0	1.0	0.0	1.0	1.0	0.0	0.0	0.0	0.0	0.0	0.0	0.0	0.0	0.0	0.0	1.0
FGFR2	3.791		0.633	2263	symbol	H. sapiens	2263	H. sapiens	FGFR2	fibroblast growth factor receptor 2	GO:0035602 fibroblast growth factor receptor signaling pathway involved in negative regulation of apoptotic process in bone marrow;GO:0060595 fibroblast growth factor receptor signaling pathway involved in mammary gland specification;GO:0060615 mammary gland bud formation	Tyr protein kinase family	CD markers;Enzymes/{ENZYME proteins/Transferases,Kinases/Tyr protein kinases};RAS pathway related proteins	Vesicles(Approved)	Palifermin (Protein tyrosine kinase activity);Thalidomide (Protein tyrosine kinase activity);SU4984 (Protein tyrosine kinase activity);4-[4-(1-Amino-1-Methylethyl)Phenyl]-5-Chloro-N-[4-(2-Morpholin-4-Ylethyl)Phenyl]Pyrimidin-2-Amine (Protein tyrosine kinase activity);Regorafenib (Protein tyrosine kinase activity);Ponatinib (Protein tyrosine kinase activity);Lenvatinib (Protein tyrosine kinase act…	(M276)PID FGF PATHWAY		0.0	0.0	0.0	1.0	0.0	1.0	1.0	0.0	1.0	0.0	0.0	0.0	0.0	1.0	0.0	0.0	0.0	0.0	0.0	0.0
MUC4	3.791	0	0.673	4585	symbol	H. sapiens	4585	H. sapiens	MUC4	mucin 4, cell surface associated	GO:0002223 stimulatory C-type lectin receptor signaling pathway;GO:0002220 innate immune response activating cell surface receptor signaling pathway;GO:0030277 maintenance of gastrointestinal epithelium					(M5880)NABA ECM AFFILIATED; (M5885)NABA MATRISOME ASSOCIATED; (M5889)NABA MATRISOME		0.0	0.0	0.0	0.0	1.0	0.0	0.0	0.0	0.0	0.0	0.0	0.0	0.0	0.0	0.0	0.0	0.0	0.0	0.0	0.0
NFKBIZ	3.791	0	0.719	64332	symbol	H. sapiens	64332	H. sapiens	NFKBIZ	NFKB inhibitor zeta	GO:0006954 inflammatory response;GO:0006357 regulation of transcription by RNA polymerase II;GO:0006366 transcription by RNA polymerase II		Transcription factors/Immunoglobulin fold	Nuclear speckles(Supported)Cytoplasmic bodies(Approved)			(M5947)HALLMARK IL2 STAT5 SIGNALING	0.0	0.0	0.0	0.0	0.0	0.0	0.0	0.0	0.0	0.0	0.0	0.0	0.0	0.0	0.0	0.0	0.0	0.0	0.0	0.0
RPGRIP1	3.791		0.704	57096	symbol	H. sapiens	57096	H. sapiens	RPGRIP1	RPGR interacting protein 1	GO:0042462 eye photoreceptor cell development;GO:0042461 photoreceptor cell development;GO:0001754 eye photoreceptor cell differentiation							0.0	0.0	0.0	0.0	0.0	0.0	0.0	0.0	0.0	0.0	0.0	0.0	0.0	0.0	0.0	0.0	0.0	0.0	0.0	0.0
SNHG20	3.791		0.704	654434	symbol	H. sapiens	654434	H. sapiens	SNHG20	small nucleolar RNA host gene 20								0.0	0.0	0.0	0.0	0.0	0.0	0.0	0.0	0.0	0.0	0.0	0.0	0.0	0.0	0.0	0.0	0.0	0.0	0.0	0.0
TMCO4	3.791	0	0.676	255104	symbol	H. sapiens	255104	H. sapiens	TMCO4	transmembrane and coiled-coil domains 4				Endoplasmic reticulum(Approved)				0.0	0.0	0.0	0.0	0.0	0.0	0.0	0.0	0.0	0.0	0.0	0.0	0.0	0.0	0.0	0.0	0.0	0.0	0.0	0.0
LYSMD4	3.787		0.181	145748	symbol	H. sapiens	145748	H. sapiens	LYSMD4	LysM domain containing 4				Actin filaments;Cytosol(Approved)				0.0	0.0	0.0	0.0	0.0	0.0	0.0	0.0	0.0	0.0	0.0	0.0	0.0	0.0	0.0	0.0	0.0	0.0	0.0	0.0
PTCH1	3.7855	0.00251661	0.12625	5727	symbol	H. sapiens	5727	H. sapiens	PTCH1	patched 1	GO:0001658 branching involved in ureteric bud morphogenesis;GO:0010875 positive regulation of cholesterol efflux;GO:0060675 ureteric bud morphogenesis			Golgi apparatus(Approved)		(M211)PID HEDGEHOG 2PATHWAY; (M219)PID HEDGEHOG GLI PATHWAY	(M5919)HALLMARK HEDGEHOG SIGNALING; (M5895)HALLMARK WNT BETA CATENIN SIGNALING; (M5947)HALLMARK IL2 STAT5 SIGNALING	0.0	0.0	0.0	1.0	0.0	0.0	0.0	0.0	1.0	0.0	0.0	0.0	1.0	0.0	0.0	0.0	0.0	0.0	0.0	0.0
GRIN2C	3.784		0.19	2905	symbol	H. sapiens	2905	H. sapiens	GRIN2C	glutamate ionotropic receptor NMDA type subunit 2C	GO:0098976 excitatory chemical synaptic transmission;GO:0097553 calcium ion transmembrane import into cytosol;GO:0060402 calcium ion transport into cytosol		Transporters/Transporter channels and pores		L-Glutamic Acid (Nmda glutamate receptor activity);Glycine (Nmda glutamate receptor activity);Pethidine (Nmda glutamate receptor activity);Tenocyclidine (Nmda glutamate receptor activity)			0.0	0.0	0.0	0.0	0.0	0.0	0.0	0.0	1.0	0.0	0.0	0.0	0.0	0.0	0.0	0.0	0.0	0.0	0.0	0.0
OGDHL	3.78	0	0.1004	55753	symbol	H. sapiens	55753	H. sapiens	OGDHL	oxoglutarate dehydrogenase like	GO:0006096 glycolytic process;GO:0006757 ATP generation from ADP;GO:0006099 tricarboxylic acid cycle		Citric acid cycle related proteins	Cytosol;Nucleoli fibrillar center;Nucleus(Approved)				0.0	0.0	0.0	0.0	0.0	0.0	0.0	0.0	0.0	0.0	0.0	0.0	0.0	0.0	0.0	0.0	0.0	0.0	0.0	0.0
APOBR	3.778	0	0.18	55911	symbol	H. sapiens	55911	H. sapiens	APOBR	apolipoprotein B receptor	GO:0034447 very-low-density lipoprotein particle clearance;GO:0034381 plasma lipoprotein particle clearance;GO:0006641 triglyceride metabolic process							0.0	0.0	0.0	0.0	0.0	0.0	0.0	0.0	0.0	0.0	0.0	0.0	1.0	0.0	0.0	0.0	0.0	0.0	0.0	1.0
CT45A1 (includes others)	3.773	0	0.565						None	None	None	None	None	None	None	None	None	nan	nan	nan	nan	nan	nan	nan	nan	nan	nan	nan	nan	nan	nan	nan	nan	nan	nan	nan	nan
CT45A10/CT45A5	3.773		0.565						None	None	None	None	None	None	None	None	None	nan	nan	nan	nan	nan	nan	nan	nan	nan	nan	nan	nan	nan	nan	nan	nan	nan	nan	nan	nan
IGF1R	3.773		0.276	3480	symbol	H. sapiens	3480	H. sapiens	IGF1R	insulin like growth factor 1 receptor	GO:0051389 inactivation of MAPKK activity;GO:0097062 dendritic spine maintenance;GO:1904646 cellular response to amyloid-beta	Tyr protein kinase family	CD markers;Enzymes/{ENZYME proteins/Transferases,Kinases/Tyr protein kinases};RAS pathway related proteins	Vesicles(Uncertain)	Insulin Human (Protein tyrosine kinase activity);Insulin Lispro (Protein tyrosine kinase activity);Insulin Glargine (Protein tyrosine kinase activity);Insulin Pork (Protein tyrosine kinase activity);Mecasermin (Protein tyrosine kinase activity);Phosphoaminophosphonic Acid-Adenylate Ester (Protein tyrosine kinase activity);ATL1101 (Protein tyrosine kinase activity);XL228 (Protein tyrosine kinase a…	(M125)PID IGF1 PATHWAY; (M41)PID ER NONGENOMIC PATHWAY; (M232)PID ECADHERIN STABILIZATION PATHWAY	(M5942)HALLMARK UV RESPONSE DN; (M5947)HALLMARK IL2 STAT5 SIGNALING; (M5906)HALLMARK ESTROGEN RESPONSE EARLY	0.0	0.0	0.0	0.0	0.0	0.0	1.0	1.0	0.0	1.0	0.0	0.0	0.0	1.0	0.0	0.0	0.0	0.0	0.0	0.0
ALDH7A1	3.77		0.0901	501	symbol	H. sapiens	501	H. sapiens	ALDH7A1	aldehyde dehydrogenase 7 family member A1	GO:0019285 glycine betaine biosynthetic process from choline;GO:0006554 lysine catabolic process;GO:0042426 choline catabolic process		Enzymes/ENZYME proteins/Oxidoreductases	Cytosol;Mitochondria(Supported)	NADH (L-aminoadipate-semialdehyde dehydrogenase activity)		(M5937)HALLMARK GLYCOLYSIS	0.0	0.0	0.0	0.0	0.0	0.0	0.0	0.0	0.0	0.0	0.0	0.0	0.0	0.0	0.0	0.0	0.0	0.0	0.0	0.0
FAM83E	3.77		0.11	54854	symbol	H. sapiens	54854	H. sapiens	FAM83E	family with sequence similarity 83 member E								0.0	0.0	0.0	0.0	0.0	0.0	0.0	0.0	0.0	0.0	0.0	0.0	0.0	0.0	0.0	0.0	0.0	0.0	0.0	0.0
FCRL5	3.768	0	0.297	83416	symbol	H. sapiens	83416	H. sapiens	FCRL5	Fc receptor like 5			CD markers					0.0	0.0	0.0	0.0	0.0	0.0	0.0	0.0	0.0	0.0	0.0	0.0	0.0	0.0	0.0	0.0	0.0	0.0	0.0	0.0
PTH2	3.768		0.202	113091	symbol	H. sapiens	113091	H. sapiens	PTH2	parathyroid hormone 2	GO:0007218 neuropeptide signaling pathway;GO:0007186 G-protein coupled receptor signaling pathway;GO:0007165 signal transduction							0.0	0.0	0.0	0.0	0.0	0.0	0.0	0.0	0.0	0.0	0.0	0.0	0.0	0.0	0.0	0.0	0.0	0.0	0.0	0.0
IRF2BP1	3.767	0	0.174333	26145	symbol	H. sapiens	26145	H. sapiens	IRF2BP1	interferon regulatory factor 2 binding protein 1	GO:0006355 regulation of transcription, DNA-templated;GO:1903506 regulation of nucleic acid-templated transcription;GO:0006351 transcription, DNA-templated		Enzymes/ENZYME proteins/Transferases	Nucleoplasm(Supported)				0.0	0.0	0.0	0.0	0.0	0.0	0.0	0.0	0.0	0.0	0.0	0.0	0.0	0.0	0.0	0.0	0.0	0.0	0.0	0.0
IRAK4	3.764	0	0.05915	51135	symbol	H. sapiens	51135	H. sapiens	IRAK4	interleukin 1 receptor associated kinase 4	GO:0034162 toll-like receptor 9 signaling pathway;GO:0002755 MyD88-dependent toll-like receptor signaling pathway;GO:0002224 toll-like receptor signaling pathway	TKL Ser/Thr protein kinase family	Enzymes/{ENZYME proteins/Transferases,Kinases/TKL Ser/Thr protein kinases}	Cytosol(Supported)Microtubules(Approved)Nucleoli(Uncertain)	1-(3-HYDROXYPROPYL)-2-[(3-NITROBENZOYL)AMINO]-1H-BENZIMIDAZOL-5-YL PIVALATE (Protein serine/threonine kinase activity)	(M264)PID TOLL ENDOGENOUS PATHWAY; (M110)PID IL1 PATHWAY	(M5923)HALLMARK PI3K AKT MTOR SIGNALING	0.0	0.0	0.0	0.0	0.0	0.0	0.0	0.0	0.0	0.0	0.0	0.0	0.0	0.0	0.0	0.0	0.0	0.0	0.0	0.0
RHOT1	3.764	0	0.108	55288	symbol	H. sapiens	55288	H. sapiens	RHOT1	ras homolog family member T1	GO:0034640 establishment of mitochondrion localization by microtubule attachment;GO:0097345 mitochondrial outer membrane permeabilization;GO:1902513 regulation of organelle transport along microtubule						(M5936)HALLMARK OXIDATIVE PHOSPHORYLATION	1.0	1.0	1.0	0.0	0.0	0.0	0.0	0.0	0.0	0.0	0.0	0.0	0.0	0.0	0.0	0.0	0.0	0.0	0.0	0.0
FAM53B	3.76		0.111	9679	symbol	H. sapiens	9679	H. sapiens	FAM53B	family with sequence similarity 53 member B	GO:0035411 catenin import into nucleus;GO:0090263 positive regulation of canonical Wnt signaling pathway;GO:0030177 positive regulation of Wnt signaling pathway			Cytosol(Approved)				0.0	0.0	0.0	0.0	0.0	0.0	0.0	0.0	0.0	0.0	0.0	0.0	0.0	0.0	0.0	0.0	0.0	0.0	0.0	0.0
GTPBP3	3.756	0.00154919	0.12315	84705	symbol	H. sapiens	84705	H. sapiens	GTPBP3	GTP binding protein 3, mitochondrial	GO:0006400 tRNA modification;GO:0008033 tRNA processing;GO:0006399 tRNA metabolic process			Mitochondria(Supported)				0.0	0.0	0.0	0.0	0.0	0.0	0.0	0.0	0.0	0.0	0.0	0.0	0.0	0.0	0.0	0.0	0.0	0.0	0.0	0.0
PPP4R4	3.755	0	0.145	57718	symbol	H. sapiens	57718	H. sapiens	PPP4R4	protein phosphatase 4 regulatory subunit 4	GO:0080163 regulation of protein serine/threonine phosphatase activity;GO:0032515 negative regulation of phosphoprotein phosphatase activity;GO:0035308 negative regulation of protein dephosphorylation			Cytosol(Supported)				0.0	0.0	0.0	0.0	0.0	0.0	0.0	0.0	0.0	0.0	0.0	0.0	0.0	0.0	0.0	0.0	0.0	0.0	0.0	0.0
CELA3B	3.75		0.0963	23436	symbol	H. sapiens	23436	H. sapiens	CELA3B	chymotrypsin like elastase family member 3B	GO:0008203 cholesterol metabolic process;GO:1902652 secondary alcohol metabolic process;GO:0016125 sterol metabolic process		Enzymes/{ENZYME proteins/Hydrolases,Peptidases/Serine-type peptidases}	Cytosol(Approved)		(M3468)NABA ECM REGULATORS; (M5885)NABA MATRISOME ASSOCIATED; (M5889)NABA MATRISOME		0.0	0.0	0.0	0.0	0.0	0.0	0.0	0.0	0.0	0.0	0.0	0.0	0.0	0.0	0.0	0.0	0.0	0.0	0.0	0.0
TRAPPC8	3.7418	0.392138	0.16198	22878	symbol	H. sapiens	22878	H. sapiens	TRAPPC8	trafficking protein particle complex 8	GO:0034497 protein localization to phagophore assembly site;GO:0032258 protein localization by the Cvt pathway;GO:0030242 autophagy of peroxisome			Cytosol;Microtubules(Approved)				0.0	0.0	0.0	0.0	0.0	0.0	0.0	0.0	0.0	0.0	0.0	0.0	0.0	0.0	0.0	1.0	0.0	0.0	0.0	0.0
NUDT21	3.735		0.292	11051	symbol	H. sapiens	11051	H. sapiens	NUDT21	nudix hydrolase 21	GO:1900365 positive regulation of mRNA polyadenylation;GO:0031439 positive regulation of mRNA cleavage;GO:0031437 regulation of mRNA cleavage			Nuclear bodies(Supported)Microtubule organizing center(Uncertain)			(M5898)HALLMARK DNA REPAIR; (M5925)HALLMARK E2F TARGETS	0.0	0.0	0.0	0.0	0.0	0.0	0.0	0.0	0.0	0.0	0.0	0.0	0.0	0.0	0.0	0.0	0.0	0.0	0.0	0.0
GNL1	3.7305	0.000707107	0.24	2794	symbol	H. sapiens	2794	H. sapiens	GNL1	G protein nucleolar 1 (putative)	GO:0002456 T cell mediated immunity;GO:0002449 lymphocyte mediated immunity;GO:0002460 adaptive immune response based on somatic recombination of immune receptors built from immunoglobulin superfamily domains			Vesicles(Supported)				0.0	0.0	0.0	0.0	0.0	0.0	0.0	0.0	0.0	0.0	0.0	0.0	0.0	0.0	0.0	0.0	0.0	0.0	0.0	0.0
VPS35	3.7295	0.000707107	0.1145	55737	symbol	H. sapiens	55737	H. sapiens	VPS35	VPS35, retromer complex component	GO:1903181 positive regulation of dopamine biosynthetic process;GO:0099639 neurotransmitter receptor transport, endosome to plasma membrane;GO:1905166 negative regulation of lysosomal protein catabolic process			Endosomes;Lysosomes(Supported)				0.0	0.0	0.0	1.0	0.0	0.0	0.0	1.0	0.0	0.0	0.0	0.0	0.0	0.0	0.0	0.0	0.0	0.0	0.0	0.0
NPNT	3.72867	0.0023094	0.0710333	255743	symbol	H. sapiens	255743	H. sapiens	NPNT	nephronectin	GO:0001658 branching involved in ureteric bud morphogenesis;GO:0060675 ureteric bud morphogenesis;GO:2000721 positive regulation of transcription from RNA polymerase II promoter involved in smooth muscle cell differentiation			Cell Junctions;Cytosol;Nucleus(Approved)		(M5887)NABA BASEMENT MEMBRANES; (M18)PID INTEGRIN1 PATHWAY; (M3008)NABA ECM GLYCOPROTEINS		0.0	0.0	0.0	0.0	1.0	1.0	1.0	0.0	0.0	0.0	0.0	1.0	0.0	0.0	1.0	0.0	0.0	0.0	0.0	0.0
MRPS30	3.726	0	0.104	10884	symbol	H. sapiens	10884	H. sapiens	MRPS30	mitochondrial ribosomal protein S30	GO:0070126 mitochondrial translational termination;GO:0070125 mitochondrial translational elongation;GO:0006415 translational termination		Ribosomal proteins	Cytosol;Nucleoplasm(Approved)			(M5936)HALLMARK OXIDATIVE PHOSPHORYLATION	0.0	0.0	0.0	0.0	0.0	0.0	0.0	0.0	0.0	0.0	0.0	0.0	0.0	0.0	0.0	0.0	0.0	0.0	0.0	0.0
MFN2	3.725		0.113	9927	symbol	H. sapiens	9927	H. sapiens	MFN2	mitofusin 2	GO:0061734 parkin-mediated stimulation of mitophagy in response to mitochondrial depolarization;GO:0098779 positive regulation of mitophagy in response to mitochondrial depolarization;GO:1905461 positive regulation of vascular associated smooth muscle cell apoptotic process		Transporters				(M5936)HALLMARK OXIDATIVE PHOSPHORYLATION	0.0	1.0	0.0	0.0	0.0	0.0	0.0	0.0	0.0	0.0	0.0	0.0	0.0	0.0	0.0	0.0	0.0	0.0	0.0	0.0
NAT16	3.722		0.101	375607	symbol	H. sapiens	375607	H. sapiens	NAT16	N-acetyltransferase 16 (putative)	GO:0006473 protein acetylation;GO:0043543 protein acylation;GO:0006464 cellular protein modification process			Nucleus(Approved)				0.0	0.0	0.0	0.0	0.0	0.0	0.0	0.0	0.0	0.0	0.0	0.0	0.0	0.0	0.0	0.0	0.0	0.0	0.0	0.0
TMPRSS3	3.722	0	0.173	64699	symbol	H. sapiens	64699	H. sapiens	TMPRSS3	transmembrane serine protease 3	GO:0006883 cellular sodium ion homeostasis;GO:0055078 sodium ion homeostasis;GO:0030004 cellular monovalent inorganic cation homeostasis		Enzymes/Peptidases/Serine-type peptidases				(M5907)HALLMARK ESTROGEN RESPONSE LATE; (M5906)HALLMARK ESTROGEN RESPONSE EARLY	0.0	0.0	0.0	0.0	0.0	0.0	0.0	0.0	0.0	0.0	0.0	0.0	0.0	0.0	0.0	0.0	0.0	0.0	0.0	0.0
COL12A1	3.715	0	0.11125	1303	symbol	H. sapiens	1303	H. sapiens	COL12A1	collagen type XII alpha 1 chain	GO:0035987 endodermal cell differentiation;GO:0001706 endoderm formation;GO:0030199 collagen fibril organization			Nucleus(Approved)		(M3005)NABA COLLAGENS; (M198)PID SYNDECAN 1 PATHWAY; (M160)PID AVB3 INTEGRIN PATHWAY	(M5930)HALLMARK EPITHELIAL MESENCHYMAL TRANSITION	0.0	0.0	0.0	0.0	0.0	0.0	1.0	1.0	0.0	0.0	0.0	0.0	0.0	0.0	0.0	0.0	0.0	0.0	0.0	0.0
PTPN1	3.715		0.296	5770	symbol	H. sapiens	5770	H. sapiens	PTPN1	protein tyrosine phosphatase, non-receptor type 1	GO:1903898 negative regulation of PERK-mediated unfolded protein response;GO:1903896 positive regulation of IRE1-mediated unfolded protein response;GO:0060397 JAK-STAT cascade involved in growth hormone signaling pathway		Enzymes/ENZYME proteins/Hydrolases	Endoplasmic reticulum(Enhanced)	Tiludronate (Zinc ion binding);3-(Oxalyl-Amino)-Naphthalene-2-Carboxylic Acid (Zinc ion binding);Compound 12, N-Acetyl-4-[(Carboxycarbonyl)(2-Carboxyphenyl)Amino]-N-Pentyl-1-Napthylalaniamide (Zinc ion binding);Compound 9 (Zinc ion binding);2-(Oxalyl-Amino)-4,7-Dihydro-5h-Thieno[2,3-C]Thiopyran-3-Carboxylic Acid (Zinc ion binding);3-(3,5-Dibromo-4-Hydroxy-Benzoyl)-2-Ethyl-Benzofuran-6-Sulfonic Ac…	(M125)PID IGF1 PATHWAY; (M266)PID NCADHERIN PATHWAY; (M127)PID ERBB1 RECEPTOR PROXIMAL PATHWAY	(M5897)HALLMARK IL6 JAK STAT3 SIGNALING; (M5913)HALLMARK INTERFERON GAMMA RESPONSE	0.0	0.0	0.0	0.0	0.0	1.0	0.0	1.0	0.0	1.0	0.0	0.0	0.0	1.0	1.0	0.0	0.0	0.0	0.0	0.0
NUP210L	3.7145	0.372326	0.2255	91181	symbol	H. sapiens	91181	H. sapiens	NUP210L	nucleoporin 210 like	GO:0060009 Sertoli cell development;GO:0060008 Sertoli cell differentiation;GO:0007286 spermatid development			Nuclear bodies(Approved)				0.0	0.0	0.0	0.0	0.0	0.0	0.0	0.0	0.0	0.0	0.0	0.0	0.0	0.0	0.0	0.0	0.0	0.0	0.0	0.0
RRP36	3.714		0.276	88745	symbol	H. sapiens	88745	H. sapiens	RRP36	ribosomal RNA processing 36	GO:0000462 maturation of SSU-rRNA from tricistronic rRNA transcript (SSU-rRNA, 5.8S rRNA, LSU-rRNA);GO:0000469 cleavage involved in rRNA processing;GO:0030490 maturation of SSU-rRNA			Nucleoli;Nucleus(Supported)				0.0	0.0	0.0	0.0	0.0	0.0	0.0	0.0	0.0	0.0	0.0	0.0	0.0	0.0	0.0	0.0	0.0	0.0	0.0	0.0
SPNS3	3.711	0	0.0889	201305	symbol	H. sapiens	201305	H. sapiens	SPNS3	sphingolipid transporter 3 (putative)	GO:0003376 sphingosine-1-phosphate signaling pathway;GO:0090520 sphingolipid mediated signaling pathway;GO:0006869 lipid transport							0.0	0.0	0.0	0.0	0.0	0.0	0.0	0.0	0.0	0.0	0.0	0.0	1.0	0.0	0.0	0.0	0.0	0.0	0.0	0.0
SERPINA10	3.71		0.184	51156	symbol	H. sapiens	51156	H. sapiens	SERPINA10	serpin family A member 10	GO:0060046 regulation of acrosome reaction;GO:0008218 bioluminescence;GO:0007340 acrosome reaction			Cytosol;Nucleoplasm(Approved)		(M3468)NABA ECM REGULATORS; (M5885)NABA MATRISOME ASSOCIATED; (M5889)NABA MATRISOME	(M5956)HALLMARK KRAS SIGNALING DN	0.0	0.0	0.0	0.0	0.0	0.0	0.0	0.0	0.0	0.0	0.0	0.0	0.0	0.0	0.0	0.0	0.0	0.0	0.0	0.0
ARHGAP31	3.706		0.565	57514	symbol	H. sapiens	57514	H. sapiens	ARHGAP31	Rho GTPase activating protein 31	GO:0043547 positive regulation of GTPase activity;GO:0051056 regulation of small GTPase mediated signal transduction;GO:0043087 regulation of GTPase activity							0.0	1.0	0.0	0.0	0.0	1.0	0.0	0.0	0.0	0.0	0.0	0.0	0.0	0.0	0.0	0.0	0.0	0.0	0.0	0.0
ATRIP	3.706		0.592	84126	symbol	H. sapiens	84126	H. sapiens	ATRIP	ATR interacting protein	GO:0036297 interstrand cross-link repair;GO:0000077 DNA damage checkpoint;GO:1901796 regulation of signal transduction by p53 class mediator			Nucleus(Supported)		(M46)PID ATR PATHWAY; (M1)PID FANCONI PATHWAY		0.0	0.0	0.0	0.0	0.0	0.0	0.0	0.0	0.0	0.0	0.0	0.0	0.0	0.0	0.0	0.0	0.0	0.0	0.0	0.0
DIS3L	3.706	0	0.565	115752	symbol	H. sapiens	115752	H. sapiens	DIS3L	DIS3 like exosome 3'-5' exoribonuclease	GO:0016075 rRNA catabolic process;GO:0034661 ncRNA catabolic process;GO:0090503 RNA phosphodiester bond hydrolysis, exonucleolytic			Centrosome;Cytosol;Plasma membrane(Approved)				0.0	0.0	0.0	0.0	0.0	0.0	0.0	0.0	0.0	0.0	0.0	0.0	0.0	0.0	0.0	0.0	0.0	0.0	0.0	0.0
MTCL1	3.706		0.552	23255	symbol	H. sapiens	23255	H. sapiens	MTCL1	microtubule crosslinking factor 1	GO:0090314 positive regulation of protein targeting to membrane;GO:0090313 regulation of protein targeting to membrane;GO:2000576 positive regulation of microtubule motor activity							1.0	0.0	0.0	0.0	0.0	1.0	0.0	0.0	0.0	0.0	0.0	0.0	0.0	0.0	0.0	0.0	0.0	0.0	0.0	0.0
SAMD3	3.706	0	0.565	154075	symbol	H. sapiens	154075	H. sapiens	SAMD3	sterile alpha motif domain containing 3								0.0	0.0	0.0	0.0	0.0	0.0	0.0	0.0	0.0	0.0	0.0	0.0	0.0	0.0	0.0	0.0	0.0	0.0	0.0	0.0
LST1	3.704	0	0.134	7940	symbol	H. sapiens	7940	H. sapiens	LST1	leukocyte specific transcript 1	GO:0050672 negative regulation of lymphocyte proliferation;GO:0032945 negative regulation of mononuclear cell proliferation;GO:0051250 negative regulation of lymphocyte activation							0.0	0.0	0.0	1.0	0.0	0.0	0.0	0.0	0.0	0.0	0.0	0.0	0.0	0.0	0.0	0.0	0.0	0.0	0.0	0.0
NKX6-1	3.699		0.19	4825	symbol	H. sapiens	4825	H. sapiens	NKX6-1	NK6 homeobox 1	GO:2000078 positive regulation of type B pancreatic cell development;GO:0072560 type B pancreatic cell maturation;GO:0021913 regulation of transcription from RNA polymerase II promoter involved in ventral spinal cord interneuron specification		Transcription factors/Helix-turn-helix domains	Nucleoplasm(Supported)			(M5919)HALLMARK HEDGEHOG SIGNALING; (M5957)HALLMARK PANCREAS BETA CELLS	0.0	0.0	0.0	1.0	0.0	0.0	0.0	1.0	0.0	1.0	0.0	0.0	0.0	0.0	0.0	0.0	0.0	0.0	0.0	0.0
ZDHHC20	3.697	0	0.111	253832	symbol	H. sapiens	253832	H. sapiens	ZDHHC20	zinc finger DHHC-type containing 20	GO:0018345 protein palmitoylation;GO:0006497 protein lipidation;GO:0042158 lipoprotein biosynthetic process		Enzymes/ENZYME proteins/Transferases	Mitochondria;Plasma membrane;Vesicles(Uncertain)				0.0	0.0	0.0	0.0	0.0	0.0	0.0	0.0	0.0	0.0	0.0	0.0	0.0	0.0	0.0	0.0	0.0	0.0	0.0	0.0
ACTR5	3.693	0	0.0744	79913	symbol	H. sapiens	79913	H. sapiens	ACTR5	ARP5 actin related protein 5 homolog	GO:0070914 UV-damage excision repair;GO:0034644 cellular response to UV;GO:0071482 cellular response to light stimulus							0.0	0.0	0.0	0.0	0.0	0.0	0.0	0.0	0.0	0.0	0.0	0.0	0.0	0.0	0.0	0.0	0.0	0.0	0.0	0.0
ADCYAP1	3.691		0.0794	116	symbol	H. sapiens	116	H. sapiens	ADCYAP1	adenylate cyclase activating polypeptide 1	GO:0002878 negative regulation of acute inflammatory response to non-antigenic stimulus;GO:0090274 positive regulation of somatostatin secretion;GO:0060124 positive regulation of growth hormone secretion				2,6-Diamino-Hexanoic Acid Amide (Receptor signaling protein activity)		(M5951)HALLMARK SPERMATOGENESIS	0.0	1.0	0.0	1.0	0.0	1.0	0.0	1.0	1.0	1.0	0.0	0.0	0.0	1.0	0.0	0.0	0.0	0.0	0.0	0.0
KIF26B	3.691		0.133	55083	symbol	H. sapiens	55083	H. sapiens	KIF26B	kinesin family member 26B	GO:0072092 ureteric bud invasion;GO:0072093 metanephric renal vesicle formation;GO:0060677 ureteric bud elongation			Microtubules;Plasma membrane(Approved)				1.0	0.0	1.0	1.0	1.0	0.0	0.0	0.0	0.0	0.0	0.0	1.0	0.0	0.0	0.0	0.0	0.0	0.0	0.0	0.0
TNPO3	3.689		0.108	23534	symbol	H. sapiens	23534	H. sapiens	TNPO3	transportin 3	GO:0035048 splicing factor protein import into nucleus;GO:0006606 protein import into nucleus;GO:0051170 nuclear import			Vesicles(Enhanced)				0.0	0.0	0.0	0.0	0.0	0.0	0.0	0.0	0.0	0.0	0.0	0.0	0.0	0.0	0.0	0.0	0.0	0.0	0.0	0.0
ANO7	3.687		0.19	50636	symbol	H. sapiens	50636	H. sapiens	ANO7	anoctamin 7	GO:0061589 calcium activated phosphatidylserine scrambling;GO:0061590 calcium activated phosphatidylcholine scrambling;GO:0061591 calcium activated galactosylceramide scrambling							0.0	0.0	0.0	0.0	0.0	0.0	0.0	0.0	0.0	0.0	0.0	0.0	1.0	0.0	0.0	1.0	0.0	0.0	0.0	1.0
ROR2	3.681	0	0.0773	4920	symbol	H. sapiens	4920	H. sapiens	ROR2	receptor tyrosine kinase like orphan receptor 2	GO:0045651 positive regulation of macrophage differentiation;GO:1900020 positive regulation of protein kinase C activity;GO:0030538 embryonic genitalia morphogenesis	Tyr protein kinase family	Enzymes/{ENZYME proteins/Transferases,Kinases/Tyr protein kinases}			(M77)PID WNT SIGNALING PATHWAY; (M23)PID WNT NONCANONICAL PATHWAY		0.0	0.0	0.0	0.0	0.0	0.0	0.0	0.0	0.0	0.0	0.0	0.0	0.0	1.0	0.0	0.0	0.0	0.0	0.0	0.0
TNC	3.673	0	0.2775	3371	symbol	H. sapiens	3371	H. sapiens	TNC	tenascin C	GO:0060447 bud outgrowth involved in lung branching;GO:0060739 mesenchymal-epithelial cell signaling involved in prostate gland development;GO:0014012 peripheral nervous system axon regeneration					(M118)PID INTEGRIN A9B1 PATHWAY; (M165)PID SYNDECAN 4 PATHWAY; (M53)PID INTEGRIN3 PATHWAY	(M5930)HALLMARK EPITHELIAL MESENCHYMAL TRANSITION; (M5890)HALLMARK TNFA SIGNALING VIA NFKB	0.0	0.0	0.0	1.0	1.0	0.0	1.0	0.0	0.0	1.0	0.0	0.0	0.0	0.0	1.0	0.0	0.0	0.0	0.0	0.0
CARD10	3.67		0.0892	29775	symbol	H. sapiens	29775	H. sapiens	CARD10	caspase recruitment domain family member 10	GO:0090051 negative regulation of cell migration involved in sprouting angiogenesis;GO:1903671 negative regulation of sprouting angiogenesis;GO:0090049 regulation of cell migration involved in sprouting angiogenesis			Cytosol;Intermediate filaments;Vesicles(Approved)				0.0	0.0	0.0	0.0	0.0	0.0	0.0	0.0	0.0	0.0	0.0	0.0	0.0	0.0	0.0	0.0	0.0	0.0	0.0	0.0
M1AP	3.67	0	0.289	130951	symbol	H. sapiens	130951	H. sapiens	M1AP	meiosis 1 associated protein	GO:0051308 male meiosis chromosome separation;GO:0007060 male meiosis chromosome segregation;GO:0051307 meiotic chromosome separation			Mitochondria;Nucleoli(Approved)				0.0	0.0	0.0	0.0	0.0	0.0	0.0	0.0	0.0	0.0	0.0	0.0	0.0	0.0	0.0	0.0	0.0	1.0	0.0	0.0
PTPN21	3.666	0	0.0896667	11099	symbol	H. sapiens	11099	H. sapiens	PTPN21	protein tyrosine phosphatase, non-receptor type 21	GO:0035335 peptidyl-tyrosine dephosphorylation;GO:0006470 protein dephosphorylation;GO:0016311 dephosphorylation		Enzymes/ENZYME proteins/Hydrolases	Cytosol;Golgi apparatus;Microtubule organizing center;Nucleoplasm;Plasma membrane(Approved)		(M281)PID FAK PATHWAY	(M5908)HALLMARK ANDROGEN RESPONSE; (M5942)HALLMARK UV RESPONSE DN	0.0	0.0	0.0	0.0	0.0	0.0	0.0	0.0	0.0	0.0	0.0	0.0	0.0	0.0	0.0	0.0	0.0	0.0	0.0	0.0
CHD2	3.665		0.0988	1106	symbol	H. sapiens	1106	H. sapiens	CHD2	chromodomain helicase DNA binding protein 2	GO:0060218 hematopoietic stem cell differentiation;GO:0032508 DNA duplex unwinding;GO:0032392 DNA geometric change		Enzymes/ENZYME proteins/Hydrolases	Nucleus(Enhanced)				0.0	0.0	0.0	0.0	0.0	0.0	0.0	0.0	0.0	0.0	0.0	0.0	0.0	0.0	0.0	0.0	0.0	1.0	0.0	0.0
GPR21	3.664		0.132	2844	symbol	H. sapiens	2844	H. sapiens	GPR21	G protein-coupled receptor 21	GO:0046627 negative regulation of insulin receptor signaling pathway;GO:1900077 negative regulation of cellular response to insulin stimulus;GO:0046626 regulation of insulin receptor signaling pathway			Cytosol(Enhanced)				0.0	0.0	0.0	1.0	0.0	0.0	0.0	0.0	0.0	1.0	0.0	0.0	0.0	1.0	0.0	0.0	0.0	0.0	0.0	0.0
GPR52	3.664		0.132	9293	symbol	H. sapiens	9293	H. sapiens	GPR52	G protein-coupled receptor 52	GO:0007212 dopamine receptor signaling pathway;GO:0007626 locomotory behavior;GO:0007610 behavior		G-protein coupled receptors/GPCRs excl olfactory receptors					0.0	0.0	0.0	0.0	0.0	0.0	0.0	0.0	0.0	0.0	0.0	0.0	0.0	0.0	0.0	0.0	0.0	0.0	0.0	0.0
NR3C1	3.66		0.0917	2908	symbol	H. sapiens	2908	H. sapiens	NR3C1	nuclear receptor subfamily 3 group C member 1	GO:0043402 glucocorticoid mediated signaling pathway;GO:0042921 glucocorticoid receptor signaling pathway;GO:0031958 corticosteroid receptor signaling pathway		Nuclear receptors;Transcription factors/Zinc-coordinating DNA-binding domains	Cytosol;Nucleoplasm(Enhanced)Mitochondria(Supported)	Flunisolide (Zinc ion binding);Diflorasone (Zinc ion binding);Alclometasone (Zinc ion binding);Medrysone (Zinc ion binding);Amcinonide (Zinc ion binding);Fluorometholone (Zinc ion binding);Megestrol acetate (Zinc ion binding);Beclomethasone dipropionate (Zinc ion binding);Spironolactone (Zinc ion binding);Betamethasone (Zinc ion binding);Desoximetasone (Zinc ion binding);Fluticasone Propionate (Z…	(M30)PID HDAC CLASSII PATHWAY; (M106)PID HNF3B PATHWAY; (M151)PID AR TF PATHWAY	(M5942)HALLMARK UV RESPONSE DN; (M5945)HALLMARK HEME METABOLISM; (M5891)HALLMARK HYPOXIA	0.0	0.0	0.0	0.0	0.0	0.0	0.0	0.0	0.0	1.0	0.0	0.0	0.0	0.0	0.0	0.0	0.0	1.0	0.0	0.0
RYR1	3.65483	0.000408248	0.1935	6261	symbol	H. sapiens	6261	H. sapiens	RYR1	ryanodine receptor 1	GO:0014808 release of sequestered calcium ion into cytosol by sarcoplasmic reticulum;GO:1903514 release of sequestered calcium ion into cytosol by endoplasmic reticulum;GO:0051209 release of sequestered calcium ion into cytosol		Transporters/Transporter channels and pores	Cytosol;Golgi apparatus;Vesicles(Approved)	Caffeine (Voltage-gated calcium channel activity);Dantrolene (Voltage-gated calcium channel activity);Suramin (Voltage-gated calcium channel activity);Tetracaine (Voltage-gated calcium channel activity)	(M2701)ST MYOCYTE AD PATHWAY	(M5956)HALLMARK KRAS SIGNALING DN; (M5909)HALLMARK MYOGENESIS	0.0	0.0	0.0	0.0	0.0	0.0	0.0	0.0	0.0	1.0	0.0	0.0	0.0	0.0	0.0	0.0	0.0	0.0	0.0	1.0
COL19A1	3.65	0	0.186333	1310	symbol	H. sapiens	1310	H. sapiens	COL19A1	collagen type XIX alpha 1 chain	GO:0030574 collagen catabolic process;GO:0007519 skeletal muscle tissue development;GO:0032963 collagen metabolic process					(M3005)NABA COLLAGENS; (M5884)NABA CORE MATRISOME; (M5889)NABA MATRISOME		0.0	0.0	0.0	0.0	0.0	0.0	1.0	0.0	0.0	0.0	0.0	1.0	0.0	0.0	0.0	0.0	0.0	0.0	0.0	0.0
ETAA1	3.644		0.147	54465	symbol	H. sapiens	54465	H. sapiens	ETAA1	ETAA1, ATR kinase activator	GO:2000001 regulation of DNA damage checkpoint;GO:0031297 replication fork processing;GO:1901976 regulation of cell cycle checkpoint			Cytosol;Nucleoplasm(Approved)				0.0	0.0	0.0	0.0	0.0	0.0	0.0	0.0	0.0	0.0	0.0	0.0	0.0	0.0	0.0	0.0	0.0	0.0	0.0	0.0
NAALADL1	3.644		0.606	10004	symbol	H. sapiens	10004	H. sapiens	NAALADL1	N-acetylated alpha-linked acidic dipeptidase like 1	GO:0006508 proteolysis;GO:0019538 protein metabolic process;GO:1901564 organonitrogen compound metabolic process		Enzymes/{ENZYME proteins/Hydrolases,Peptidases/Metallopeptidases}	Cytosol(Uncertain)				0.0	0.0	0.0	0.0	0.0	0.0	0.0	0.0	0.0	0.0	0.0	0.0	0.0	0.0	0.0	0.0	0.0	0.0	0.0	0.0
GRAMD1A	3.642		0.128	57655	symbol	H. sapiens	57655	H. sapiens	GRAMD1A	GRAM domain containing 1A				Cytosol;Plasma membrane(Approved)				0.0	0.0	0.0	0.0	0.0	0.0	0.0	0.0	0.0	0.0	0.0	0.0	0.0	0.0	0.0	0.0	0.0	0.0	0.0	0.0
PDGFC	3.637		0.125	56034	symbol	H. sapiens	56034	H. sapiens	PDGFC	platelet derived growth factor C	GO:0007171 activation of transmembrane receptor protein tyrosine kinase activity;GO:0031954 positive regulation of protein autophosphorylation;GO:0014068 positive regulation of phosphatidylinositol 3-kinase signaling		RAS pathway related proteins	Cytosol;Plasma membrane(Supported)		(M5883)NABA SECRETED FACTORS; (M5885)NABA MATRISOME ASSOCIATED; (M5889)NABA MATRISOME	(M5897)HALLMARK IL6 JAK STAT3 SIGNALING	0.0	0.0	0.0	0.0	0.0	0.0	1.0	0.0	0.0	1.0	0.0	0.0	0.0	1.0	0.0	0.0	0.0	0.0	0.0	0.0
GGT1	3.636		0.135	2678	symbol	H. sapiens	2678	H. sapiens	GGT1	gamma-glutamyltransferase 1	GO:1901750 leukotriene D4 biosynthetic process;GO:1901748 leukotriene D4 metabolic process;GO:0019344 cysteine biosynthetic process		CD markers;Enzymes/ENZYME proteins/{Hydrolases,Transferases}	Vesicles(Approved)	Glutathione (Glutathione hydrolase activity)			0.0	0.0	0.0	0.0	0.0	0.0	0.0	0.0	0.0	0.0	0.0	0.0	0.0	0.0	0.0	0.0	0.0	0.0	0.0	0.0
MYOCD	3.636		0.19	93649	symbol	H. sapiens	93649	H. sapiens	MYOCD	myocardin	GO:2000724 positive regulation of cardiac vascular smooth muscle cell differentiation;GO:0003257 positive regulation of transcription from RNA polymerase II promoter involved in myocardial precursor cell differentiation;GO:2000722 regulation of cardiac vascular smooth muscle cell differentiation					(M186)PID PDGFRB PATHWAY		0.0	0.0	0.0	1.0	0.0	0.0	0.0	0.0	0.0	0.0	0.0	0.0	0.0	1.0	0.0	0.0	0.0	1.0	0.0	0.0
PALD1	3.636	0	0.1385	27143	symbol	H. sapiens	27143	H. sapiens	PALD1	phosphatase domain containing, paladin 1	GO:0035335 peptidyl-tyrosine dephosphorylation;GO:0006470 protein dephosphorylation;GO:0016311 dephosphorylation							0.0	0.0	0.0	0.0	0.0	0.0	0.0	0.0	0.0	0.0	0.0	0.0	0.0	0.0	0.0	0.0	0.0	0.0	0.0	0.0
PLEKHG6	3.63575	0.0005	0.21	55200	symbol	H. sapiens	55200	H. sapiens	PLEKHG6	pleckstrin homology and RhoGEF domain containing G6	GO:0035023 regulation of Rho protein signal transduction;GO:0007266 Rho protein signal transduction;GO:0046578 regulation of Ras protein signal transduction			Cell Junctions(Supported)Centrosome(Uncertain)		(M68)PID RHOA REG PATHWAY		0.0	1.0	0.0	0.0	0.0	1.0	0.0	0.0	0.0	0.0	0.0	0.0	0.0	0.0	0.0	0.0	0.0	0.0	0.0	0.0
CCAR2	3.634		0.578	57805	symbol	H. sapiens	57805	H. sapiens	CCAR2	cell cycle and apoptosis regulator 2	GO:2000003 positive regulation of DNA damage checkpoint;GO:0032435 negative regulation of proteasomal ubiquitin-dependent protein catabolic process;GO:1902230 negative regulation of intrinsic apoptotic signaling pathway in response to DNA damage			Nuclear bodies;Nucleoplasm(Enhanced)				0.0	0.0	0.0	1.0	0.0	0.0	0.0	0.0	0.0	0.0	0.0	0.0	0.0	0.0	0.0	0.0	0.0	0.0	0.0	0.0
HHLA1	3.632		0.156	10086	symbol	H. sapiens	10086	H. sapiens	HHLA1	HERV-H LTR-associating 1								0.0	0.0	0.0	0.0	0.0	0.0	0.0	0.0	0.0	0.0	0.0	0.0	0.0	0.0	0.0	0.0	0.0	0.0	0.0	0.0
CCDC138	3.598	0	0.13	165055	symbol	H. sapiens	165055	H. sapiens	CCDC138	coiled-coil domain containing 138				Cytosol;Nucleus(Approved)				0.0	0.0	0.0	0.0	0.0	0.0	0.0	0.0	0.0	0.0	0.0	0.0	0.0	0.0	0.0	0.0	0.0	0.0	0.0	0.0
LTK	3.5962	0.66384	0.6118	4058	symbol	H. sapiens	4058	H. sapiens	LTK	leukocyte receptor tyrosine kinase	GO:0010666 positive regulation of cardiac muscle cell apoptotic process;GO:0010663 positive regulation of striated muscle cell apoptotic process;GO:0010665 regulation of cardiac muscle cell apoptotic process	Tyr protein kinase family	Enzymes/{ENZYME proteins/Transferases,Kinases/Tyr protein kinases}	Vesicles(Approved)				0.0	0.0	0.0	1.0	0.0	0.0	0.0	0.0	0.0	0.0	0.0	0.0	0.0	1.0	0.0	0.0	0.0	0.0	0.0	0.0
TAP1	3.58967	0.989578	0.0657	6890	symbol	H. sapiens	6890	H. sapiens	TAP1	transporter 1, ATP binding cassette subfamily B member	GO:1990668 vesicle fusion with endoplasmic reticulum-Golgi intermediate compartment (ERGIC) membrane;GO:0019885 antigen processing and presentation of endogenous peptide antigen via MHC class I;GO:0046967 cytosol to ER transport		Transporters/Primary Active Transporters	Endoplasmic reticulum(Supported)Microtubule organizing center(Approved)		(M145)PID P53 DOWNSTREAM PATHWAY	(M5911)HALLMARK INTERFERON ALPHA RESPONSE; (M5941)HALLMARK UV RESPONSE UP; (M5902)HALLMARK APOPTOSIS	0.0	0.0	0.0	0.0	0.0	0.0	0.0	0.0	0.0	0.0	1.0	0.0	0.0	0.0	0.0	0.0	0.0	0.0	0.0	0.0
PPM1M	3.581	0.00141421	0.404	132160	symbol	H. sapiens	132160	H. sapiens	PPM1M	protein phosphatase, Mg2+/Mn2+ dependent 1M	GO:0006470 protein dephosphorylation;GO:0016311 dephosphorylation;GO:0006796 phosphate-containing compound metabolic process		Enzymes/ENZYME proteins/Hydrolases	Nuclear bodies(Approved)				0.0	0.0	0.0	0.0	0.0	0.0	0.0	0.0	0.0	0.0	0.0	0.0	0.0	0.0	0.0	0.0	0.0	0.0	0.0	0.0
PAM	3.576		0.685	5066	symbol	H. sapiens	5066	H. sapiens	PAM	peptidylglycine alpha-amidating monooxygenase	GO:0001519 peptide amidation;GO:0018032 protein amidation;GO:0031179 peptide modification		Enzymes/ENZYME proteins/{Lyases,Oxidoreductases}	Cytosol;Golgi apparatus(Approved)	Vitamin C (Zinc ion binding);N-Alpha-Acetyl-3,5-Diiodotyrosylglycine (Zinc ion binding);Threonine Derivative (Zinc ion binding)		(M5910)HALLMARK PROTEIN SECRETION; (M5937)HALLMARK GLYCOLYSIS; (M5891)HALLMARK HYPOXIA	0.0	0.0	0.0	0.0	0.0	0.0	0.0	1.0	0.0	0.0	0.0	0.0	0.0	0.0	0.0	0.0	0.0	0.0	0.0	0.0
PHF21B	3.576	0	0.578	112885	symbol	H. sapiens	112885	H. sapiens	PHF21B	PHD finger protein 21B	GO:0006355 regulation of transcription, DNA-templated;GO:1903506 regulation of nucleic acid-templated transcription;GO:0006351 transcription, DNA-templated			Nucleoli fibrillar center;Nucleus(Uncertain)				0.0	0.0	0.0	0.0	0.0	0.0	0.0	0.0	0.0	0.0	0.0	0.0	0.0	0.0	0.0	0.0	0.0	0.0	0.0	0.0
ITK	3.567		0.565	3702	symbol	H. sapiens	3702	H. sapiens	ITK	IL2 inducible T cell kinase	GO:0001865 NK T cell differentiation;GO:0007202 activation of phospholipase C activity;GO:0010863 positive regulation of phospholipase C activity	Tyr protein kinase family	Enzymes/{ENZYME proteins/Transferases,Kinases/Tyr protein kinases}		Staurosporine (Non-membrane spanning protein tyrosine kinase activity);Pazopanib (Non-membrane spanning protein tyrosine kinase activity)	(M9526)ST T CELL SIGNAL TRANSDUCTION; (M141)PID PI3KCI PATHWAY; (M7)PID FCER1 PATHWAY	(M5950)HALLMARK ALLOGRAFT REJECTION	0.0	0.0	0.0	0.0	0.0	1.0	0.0	0.0	0.0	0.0	0.0	0.0	0.0	1.0	0.0	0.0	0.0	0.0	0.0	0.0
UCHL5	3.564	0	0.1775	51377	symbol	H. sapiens	51377	H. sapiens	UCHL5	ubiquitin C-terminal hydrolase L5	GO:0021670 lateral ventricle development;GO:0048853 forebrain morphogenesis;GO:0021591 ventricular system development		Enzymes/{ENZYME proteins/Hydrolases,Peptidases/Cysteine-type peptidases}	Mitochondria;Nucleoplasm(Approved)			(M5924)HALLMARK MTORC1 SIGNALING	0.0	0.0	0.0	0.0	0.0	0.0	0.0	0.0	1.0	0.0	0.0	0.0	0.0	0.0	0.0	0.0	0.0	0.0	0.0	0.0
ZFYVE1	3.562		0.109	53349	symbol	H. sapiens	53349	H. sapiens	ZFYVE1	zinc finger FYVE-type containing 1	GO:0010923 negative regulation of phosphatase activity;GO:0035305 negative regulation of dephosphorylation;GO:0010921 regulation of phosphatase activity			Endoplasmic reticulum(Supported)				0.0	0.0	0.0	0.0	0.0	0.0	0.0	0.0	0.0	0.0	0.0	0.0	0.0	0.0	0.0	0.0	0.0	0.0	0.0	0.0
RHBDF2	3.56188	0.000353553	0.33125	79651	symbol	H. sapiens	79651	H. sapiens	RHBDF2	rhomboid 5 homolog 2	GO:0042058 regulation of epidermal growth factor receptor signaling pathway;GO:0050709 negative regulation of protein secretion;GO:1901184 regulation of ERBB signaling pathway		Enzymes/Peptidases/Serine-type peptidases				(M5939)HALLMARK P53 PATHWAY	0.0	0.0	0.0	0.0	0.0	0.0	0.0	0.0	0.0	0.0	0.0	0.0	0.0	1.0	0.0	0.0	0.0	0.0	0.0	0.0
NPR2	3.561		0.592	4882	symbol	H. sapiens	4882	H. sapiens	NPR2	natriuretic peptide receptor 2	GO:1900194 negative regulation of oocyte maturation;GO:0060283 negative regulation of oocyte development;GO:1900193 regulation of oocyte maturation		Enzymes/{ENZYME proteins/Lyases,Kinases/RGC receptor guanylate cyclase kinases};Transporters/Accessory Factors Involved in Transport		Erythrityl Tetranitrate (Transmembrane signaling receptor activity);Nesiritide (Transmembrane signaling receptor activity)		(M5898)HALLMARK DNA REPAIR	0.0	0.0	0.0	0.0	0.0	0.0	0.0	0.0	0.0	0.0	0.0	0.0	0.0	0.0	0.0	0.0	0.0	0.0	0.0	0.0
TECTA	3.555	0	0.276	7007	symbol	H. sapiens	7007	H. sapiens	TECTA	tectorin alpha	GO:0006501 C-terminal protein lipidation;GO:0018410 C-terminal protein amino acid modification;GO:0007605 sensory perception of sound					(M3008)NABA ECM GLYCOPROTEINS; (M5884)NABA CORE MATRISOME; (M5889)NABA MATRISOME		0.0	0.0	0.0	0.0	1.0	0.0	1.0	0.0	0.0	0.0	0.0	0.0	0.0	0.0	0.0	0.0	0.0	0.0	0.0	0.0
THUMPD3	3.554	0	0.578	25917	symbol	H. sapiens	25917	H. sapiens	THUMPD3	THUMP domain containing 3	GO:0030488 tRNA methylation;GO:0006400 tRNA modification;GO:0001510 RNA methylation			Cytosol;Nucleoli(Approved)				0.0	0.0	0.0	0.0	0.0	0.0	0.0	0.0	0.0	0.0	0.0	0.0	0.0	0.0	0.0	0.0	0.0	1.0	0.0	0.0
IBTK	3.543		0.289	25998	symbol	H. sapiens	25998	H. sapiens	IBTK	inhibitor of Bruton tyrosine kinase	GO:0051209 release of sequestered calcium ion into cytosol;GO:0097553 calcium ion transmembrane import into cytosol;GO:0051283 negative regulation of sequestering of calcium ion			Nucleoplasm(Supported)		(M10)PID BCR 5PATHWAY		0.0	0.0	0.0	0.0	0.0	0.0	0.0	0.0	0.0	0.0	0.0	0.0	0.0	0.0	0.0	0.0	0.0	0.0	0.0	0.0
GYG2	3.542	0	0.258667	8908	symbol	H. sapiens	8908	H. sapiens	GYG2	glycogenin 2	GO:0005980 glycogen catabolic process;GO:0005978 glycogen biosynthetic process;GO:0009251 glucan catabolic process		Enzymes/ENZYME proteins/Transferases	Cytosol;Nucleoli;Nucleus(Approved)				0.0	0.0	0.0	0.0	0.0	0.0	0.0	0.0	0.0	0.0	0.0	0.0	0.0	0.0	0.0	0.0	0.0	0.0	0.0	0.0
GRM8	3.54	0	0.18	2918	symbol	H. sapiens	2918	H. sapiens	GRM8	glutamate metabotropic receptor 8	GO:0007196 adenylate cyclase-inhibiting G-protein coupled glutamate receptor signaling pathway;GO:0051966 regulation of synaptic transmission, glutamatergic;GO:0007216 G-protein coupled glutamate receptor signaling pathway		G-protein coupled receptors/GPCRs excl olfactory receptors		L-Glutamic Acid (Group iii metabotropic glutamate receptor activity)		(M5951)HALLMARK SPERMATOGENESIS	0.0	0.0	0.0	0.0	0.0	0.0	0.0	0.0	0.0	0.0	0.0	0.0	0.0	0.0	0.0	0.0	0.0	0.0	0.0	0.0
COL6A5	3.534		0.186	256076	symbol	H. sapiens	256076	H. sapiens	COL6A5	collagen type VI alpha 5 chain	GO:0030574 collagen catabolic process;GO:0032963 collagen metabolic process;GO:0007155 cell adhesion					(M5887)NABA BASEMENT MEMBRANES; (M3005)NABA COLLAGENS; (M5884)NABA CORE MATRISOME		0.0	0.0	0.0	1.0	0.0	0.0	1.0	0.0	0.0	0.0	0.0	0.0	0.0	1.0	1.0	0.0	0.0	0.0	0.0	0.0
CFAP44	3.532	0	0.134333	55779	symbol	H. sapiens	55779	H. sapiens	CFAP44	cilia and flagella associated protein 44	GO:0060285 cilium-dependent cell motility;GO:0001539 cilium or flagellum-dependent cell motility;GO:0048870 cell motility							0.0	0.0	0.0	0.0	0.0	0.0	0.0	0.0	0.0	0.0	0.0	0.0	0.0	0.0	0.0	0.0	0.0	0.0	0.0	0.0
NPLOC4	3.532		0.136	55666	symbol	H. sapiens	55666	H. sapiens	NPLOC4	NPL4 homolog, ubiquitin recognition factor	GO:0039536 negative regulation of RIG-I signaling pathway;GO:0039532 negative regulation of viral-induced cytoplasmic pattern recognition receptor signaling pathway;GO:0039535 regulation of RIG-I signaling pathway		Transporters/Primary Active Transporters	Nucleoplasm(Supported)Cytosol(Approved)				0.0	0.0	0.0	0.0	0.0	0.0	0.0	0.0	0.0	0.0	0.0	0.0	0.0	0.0	0.0	1.0	0.0	0.0	0.0	0.0
VRK1	3.529		0.26	7443	symbol	H. sapiens	7443	H. sapiens	VRK1	vaccinia related kinase 1	GO:0072355 histone H3-T3 phosphorylation;GO:0043987 histone H3-S10 phosphorylation;GO:0035405 histone-threonine phosphorylation	CK1 Ser/Thr protein kinase family	Enzymes/{ENZYME proteins/Transferases,Kinases/CK1 Ser/Thr protein kinases}	Cytosol;Nucleus(Supported)				0.0	0.0	0.0	1.0	0.0	0.0	0.0	0.0	0.0	0.0	0.0	0.0	0.0	0.0	0.0	1.0	0.0	1.0	0.0	0.0
KCNE5	3.528		0.194	23630	symbol	H. sapiens	23630	H. sapiens	KCNE5	potassium voltage-gated channel subfamily E regulatory subunit 5	GO:0086014 atrial cardiac muscle cell action potential;GO:0086026 atrial cardiac muscle cell to AV node cell signaling;GO:0060372 regulation of atrial cardiac muscle cell membrane repolarization			Cytosol(Uncertain)				0.0	0.0	0.0	0.0	0.0	0.0	0.0	1.0	0.0	0.0	0.0	0.0	0.0	0.0	0.0	0.0	0.0	0.0	0.0	0.0
MUC2	3.525	0	0.592	4583	symbol	H. sapiens	4583	H. sapiens	MUC2	mucin 2, oligomeric mucus/gel-forming	GO:0002223 stimulatory C-type lectin receptor signaling pathway;GO:0002220 innate immune response activating cell surface receptor signaling pathway;GO:0030277 maintenance of gastrointestinal epithelium					(M5880)NABA ECM AFFILIATED; (M5885)NABA MATRISOME ASSOCIATED; (M5889)NABA MATRISOME		0.0	0.0	0.0	0.0	0.0	0.0	0.0	0.0	0.0	0.0	0.0	0.0	0.0	0.0	1.0	0.0	0.0	0.0	0.0	0.0
ISM1	3.523		0.124	140862	symbol	H. sapiens	140862	H. sapiens	ISM1	isthmin 1						(M5883)NABA SECRETED FACTORS; (M5885)NABA MATRISOME ASSOCIATED; (M5889)NABA MATRISOME		0.0	0.0	0.0	0.0	0.0	0.0	0.0	0.0	0.0	0.0	0.0	0.0	0.0	0.0	0.0	0.0	0.0	0.0	0.0	0.0
ZHX3	3.52		0.13	23051	symbol	H. sapiens	23051	H. sapiens	ZHX3	zinc fingers and homeoboxes 3	GO:0045669 positive regulation of osteoblast differentiation;GO:0045778 positive regulation of ossification;GO:0045667 regulation of osteoblast differentiation		Transcription factors/Helix-turn-helix domains	Nucleoplasm(Supported)				0.0	0.0	0.0	0.0	0.0	0.0	0.0	0.0	0.0	0.0	0.0	0.0	0.0	0.0	0.0	0.0	0.0	0.0	0.0	0.0
ARRDC2	3.518	0	0.5572	27106	symbol	H. sapiens	27106	H. sapiens	ARRDC2	arrestin domain containing 2	GO:0007165 signal transduction;GO:0023052 signaling;GO:0007154 cell communication			Cytosol;Nucleoplasm(Approved)				0.0	0.0	0.0	0.0	0.0	0.0	0.0	0.0	0.0	0.0	0.0	0.0	0.0	0.0	0.0	0.0	0.0	0.0	0.0	0.0
SF3B1	3.516	0.0127279	0.202	23451	symbol	H. sapiens	23451	H. sapiens	SF3B1	splicing factor 3b subunit 1	GO:0000245 spliceosomal complex assembly;GO:0045815 positive regulation of gene expression, epigenetic;GO:0000398 mRNA splicing, via spliceosome			Nuclear speckles(Enhanced)				0.0	0.0	0.0	0.0	0.0	0.0	0.0	0.0	0.0	0.0	0.0	0.0	0.0	0.0	0.0	0.0	0.0	0.0	0.0	0.0
SORD	3.516	0	0.289	6652	symbol	H. sapiens	6652	H. sapiens	SORD	sorbitol dehydrogenase	GO:0051160 L-xylitol catabolic process;GO:0006062 sorbitol catabolic process;GO:0019640 glucuronate catabolic process to xylulose 5-phosphate		Enzymes/ENZYME proteins/Oxidoreductases	Cytosol(Approved)	NADH (Zinc ion binding);Cp-166572, 2-Hydroxymethyl-4-(4-N,N-Dimethylaminosulfonyl-1-Piperazino)-Pyrimidine (Zinc ion binding)		(M5928)HALLMARK MYC TARGETS V2; (M5908)HALLMARK ANDROGEN RESPONSE; (M5907)HALLMARK ESTROGEN RESPONSE LATE	0.0	0.0	0.0	0.0	0.0	0.0	0.0	0.0	0.0	0.0	0.0	0.0	0.0	0.0	0.0	0.0	0.0	0.0	0.0	0.0
PAQR6	3.515	0	0.592	79957	symbol	H. sapiens	79957	H. sapiens	PAQR6	progestin and adipoQ receptor family member 6	GO:0043401 steroid hormone mediated signaling pathway;GO:0071383 cellular response to steroid hormone stimulus;GO:0009755 hormone-mediated signaling pathway			Nucleoli;Nucleus(Approved)				0.0	0.0	0.0	0.0	0.0	0.0	0.0	0.0	0.0	1.0	0.0	0.0	0.0	0.0	0.0	0.0	0.0	0.0	0.0	0.0
PLD3	3.515		0.27	23646	symbol	H. sapiens	23646	H. sapiens	PLD3	phospholipase D family member 3	GO:0016042 lipid catabolic process;GO:0006629 lipid metabolic process;GO:1901575 organic substance catabolic process		Enzymes/ENZYME proteins/Hydrolases			(M15743)ST GA12 PATHWAY; (M7416)ST GAQ PATHWAY; (M12645)ST GA13 PATHWAY		0.0	0.0	0.0	0.0	0.0	0.0	0.0	0.0	0.0	0.0	0.0	0.0	0.0	0.0	0.0	0.0	0.0	0.0	0.0	0.0
B9D1	3.507	0	0.16825	27077	symbol	H. sapiens	27077	H. sapiens	B9D1	B9 domain containing 1	GO:0042733 embryonic digit morphogenesis;GO:0097711 ciliary basal body-plasma membrane docking;GO:0060563 neuroepithelial cell differentiation							0.0	0.0	0.0	0.0	0.0	0.0	0.0	0.0	0.0	0.0	0.0	0.0	0.0	0.0	0.0	0.0	0.0	0.0	1.0	0.0
SEZ6	3.507	1.05083	0.218833	124925	symbol	H. sapiens	124925	H. sapiens	SEZ6	seizure related 6 homolog	GO:0021680 cerebellar Purkinje cell layer development;GO:0021695 cerebellar cortex development;GO:0090036 regulation of protein kinase C signaling			Intermediate filaments(Uncertain)				0.0	0.0	0.0	0.0	0.0	0.0	0.0	0.0	1.0	0.0	0.0	0.0	0.0	0.0	0.0	0.0	0.0	0.0	0.0	0.0
MAP4K4	3.50367	0.00653197	0.504667	9448	symbol	H. sapiens	9448	H. sapiens	MAP4K4	mitogen-activated protein kinase kinase kinase kinase 4	GO:0061179 negative regulation of insulin secretion involved in cellular response to glucose stimulus;GO:0000185 activation of MAPKKK activity;GO:0070571 negative regulation of neuron projection regeneration	STE Ser/Thr protein kinase family	Enzymes/{ENZYME proteins/Transferases,Kinases/STE Ser/Thr protein kinases}			(M62)PID EPHB FWD PATHWAY; (M128)PID TNF PATHWAY; (M144)PID CERAMIDE PATHWAY		0.0	0.0	0.0	1.0	0.0	0.0	0.0	1.0	0.0	0.0	0.0	0.0	0.0	0.0	0.0	0.0	0.0	0.0	1.0	0.0
MINK1	3.503	0	0.286	50488	symbol	H. sapiens	50488	H. sapiens	MINK1	misshapen like kinase 1	GO:0000185 activation of MAPKKK activity;GO:2000311 regulation of AMPA receptor activity;GO:0046330 positive regulation of JNK cascade	STE Ser/Thr protein kinase family	Enzymes/{ENZYME proteins/Transferases,Kinases/STE Ser/Thr protein kinases}					0.0	0.0	0.0	1.0	1.0	0.0	0.0	1.0	0.0	0.0	0.0	1.0	0.0	0.0	0.0	0.0	0.0	0.0	1.0	0.0
TNIK	3.503	0	0.277	23043	symbol	H. sapiens	23043	H. sapiens	TNIK	TRAF2 and NCK interacting kinase	GO:0007256 activation of JNKK activity;GO:0000185 activation of MAPKKK activity;GO:0043507 positive regulation of JUN kinase activity	STE Ser/Thr protein kinase family	Enzymes/{ENZYME proteins/Transferases,Kinases/STE Ser/Thr protein kinases}	Cytosol;Nucleoplasm(Supported)		(M128)PID TNF PATHWAY; (M223)PID BETA CATENIN NUC PATHWAY		0.0	0.0	0.0	1.0	0.0	0.0	0.0	1.0	0.0	0.0	0.0	0.0	0.0	0.0	0.0	0.0	0.0	0.0	1.0	0.0
MYO3A	3.501	0	0.552	53904	symbol	H. sapiens	53904	H. sapiens	MYO3A	myosin IIIA	GO:0090103 cochlea morphogenesis;GO:0090102 cochlea development;GO:0042472 inner ear morphogenesis	STE Ser/Thr protein kinase family	Enzymes/{ENZYME proteins/Transferases,Kinases/STE Ser/Thr protein kinases}	Actin filaments(Supported)Cytoplasmic bodies;Plasma membrane(Approved)				0.0	0.0	0.0	0.0	0.0	0.0	0.0	0.0	0.0	0.0	0.0	0.0	0.0	0.0	0.0	0.0	0.0	0.0	0.0	0.0
MYO3B	3.501	0	0.552	140469	symbol	H. sapiens	140469	H. sapiens	MYO3B	myosin IIIB	GO:0090103 cochlea morphogenesis;GO:0090102 cochlea development;GO:0042472 inner ear morphogenesis	STE Ser/Thr protein kinase family	Enzymes/{ENZYME proteins/Transferases,Kinases/STE Ser/Thr protein kinases}					1.0	0.0	1.0	0.0	0.0	0.0	0.0	0.0	0.0	0.0	0.0	0.0	0.0	0.0	0.0	0.0	0.0	0.0	0.0	0.0
NOTCH1	3.499	0	0.194	4851	symbol	H. sapiens	4851	H. sapiens	NOTCH1	notch 1	GO:0003270 Notch signaling pathway involved in regulation of secondary heart field cardioblast proliferation;GO:0072144 glomerular mesangial cell development;GO:1903849 positive regulation of aorta morphogenesis			Nucleoplasm(Approved)		(M70)PID PS1 PATHWAY; (M236)PID DELTA NP63 PATHWAY; (M288)PID HES HEY PATHWAY	(M5903)HALLMARK NOTCH SIGNALING; (M5895)HALLMARK WNT BETA CATENIN SIGNALING; (M5909)HALLMARK MYOGENESIS	0.0	1.0	0.0	1.0	1.0	0.0	1.0	0.0	1.0	1.0	0.0	0.0	0.0	0.0	0.0	0.0	0.0	0.0	1.0	0.0
HDAC6	3.493	0.979958	0.1182	10013	symbol	H. sapiens	10013	H. sapiens	HDAC6	histone deacetylase 6	GO:0061734 parkin-mediated stimulation of mitophagy in response to mitochondrial depolarization;GO:1901300 positive regulation of hydrogen peroxide-mediated programmed cell death;GO:0098779 positive regulation of mitophagy in response to mitochondrial depolarization		Enzymes/ENZYME proteins/Hydrolases	Nucleoplasm(Supported)	Vorinostat (Zinc ion binding);SB939 (Zinc ion binding);Romidepsin (Zinc ion binding)	(M30)PID HDAC CLASSII PATHWAY; (M101)PID HDAC CLASSI PATHWAY	(M5893)HALLMARK MITOTIC SPINDLE	1.0	0.0	1.0	1.0	0.0	0.0	0.0	1.0	0.0	1.0	0.0	0.0	0.0	0.0	0.0	0.0	0.0	1.0	1.0	0.0
TNFRSF25	3.492	0	0.541	8718	symbol	H. sapiens	8718	H. sapiens	TNFRSF25	TNF receptor superfamily member 25	GO:0033209 tumor necrosis factor-mediated signaling pathway;GO:0032496 response to lipopolysaccharide;GO:0071356 cellular response to tumor necrosis factor			Actin filaments;Focal adhesion sites;Nucleus;Plasma membrane(Approved)				0.0	0.0	0.0	0.0	0.0	0.0	0.0	0.0	0.0	0.0	0.0	0.0	0.0	0.0	0.0	0.0	0.0	0.0	0.0	0.0
CLHC1	3.491	0	0.633	130162	symbol	H. sapiens	130162	H. sapiens	CLHC1	clathrin heavy chain linker domain containing 1				Centrosome;Nucleoli fibrillar center(Approved)				0.0	0.0	0.0	0.0	0.0	0.0	0.0	0.0	0.0	0.0	0.0	0.0	0.0	0.0	0.0	0.0	0.0	0.0	0.0	0.0
GNA12	3.491		0.649	2768	symbol	H. sapiens	2768	H. sapiens	GNA12	G protein subunit alpha 12	GO:0010762 regulation of fibroblast migration;GO:0042733 embryonic digit morphogenesis;GO:0032434 regulation of proteasomal ubiquitin-dependent protein catabolic process			Cytosol(Supported)		(M64)PID S1P S1P4 PATHWAY; (M155)PID S1P META PATHWAY; (M268)PID S1P S1P2 PATHWAY		0.0	1.0	0.0	1.0	0.0	0.0	0.0	0.0	0.0	0.0	0.0	0.0	0.0	0.0	0.0	0.0	0.0	0.0	0.0	0.0
DCP1A	3.489		0.552	55802	symbol	H. sapiens	55802	H. sapiens	DCP1A	decapping mRNA 1A	GO:0031087 deadenylation-independent decapping of nuclear-transcribed mRNA;GO:0000290 deadenylation-dependent decapping of nuclear-transcribed mRNA;GO:0043928 exonucleolytic nuclear-transcribed mRNA catabolic process involved in deadenylation-dependent decay		Transporters/Primary Active Transporters	Cytoplasmic bodies(Supported)		(M2)PID SMAD2 3NUCLEAR PATHWAY	(M5922)HALLMARK UNFOLDED PROTEIN RESPONSE	0.0	0.0	0.0	0.0	0.0	0.0	0.0	0.0	0.0	0.0	0.0	0.0	0.0	0.0	0.0	0.0	0.0	0.0	0.0	0.0
SHPRH	3.489		0.565	257218	symbol	H. sapiens	257218	H. sapiens	SHPRH	SNF2 histone linker PHD RING helicase	GO:0006334 nucleosome assembly;GO:0031497 chromatin assembly;GO:0000209 protein polyubiquitination		Enzymes/ENZYME proteins/Transferases	Mitochondria(Approved)				0.0	0.0	0.0	0.0	0.0	0.0	0.0	0.0	0.0	0.0	0.0	0.0	0.0	0.0	0.0	0.0	0.0	1.0	0.0	0.0
DOPEY1	3.48875	0.0025	0.1635	23033	symbol	H. sapiens	23033	H. sapiens	DOPEY1	dopey family member 1	GO:0006895 Golgi to endosome transport;GO:0006892 post-Golgi vesicle-mediated transport;GO:0016482 cytosolic transport			Nucleus;Vesicles(Approved)			(M5910)HALLMARK PROTEIN SECRETION	0.0	0.0	0.0	0.0	0.0	0.0	0.0	0.0	0.0	0.0	0.0	0.0	0.0	0.0	0.0	0.0	0.0	0.0	0.0	0.0
DIDO1	3.4865	0.021362	0.1915	11083	symbol	H. sapiens	11083	H. sapiens	DIDO1	death inducer-obliterator 1	GO:0097190 apoptotic signaling pathway;GO:0006915 apoptotic process;GO:0012501 programmed cell death			Cytosol;Nucleoplasm;Vesicles(Approved)				0.0	0.0	0.0	0.0	0.0	0.0	0.0	0.0	0.0	0.0	0.0	0.0	0.0	0.0	0.0	0.0	0.0	0.0	0.0	0.0
SIGMAR1	3.485	0	0.599	10280	symbol	H. sapiens	10280	H. sapiens	SIGMAR1	sigma non-opioid intracellular receptor 1	GO:0038003 opioid receptor signaling pathway;GO:0070207 protein homotrimerization;GO:0070206 protein trimerization		Transporters/Accessory Factors Involved in Transport		Amitriptyline (Opioid receptor activity);Remoxipride (Opioid receptor activity);Dextromethorphan (Opioid receptor activity);Pentazocine (Opioid receptor activity);Dimethyltryptamine (Opioid receptor activity);Prasterone (Opioid receptor activity);Phencyclidine (Opioid receptor activity);Captodiame (Opioid receptor activity)		(M5941)HALLMARK UV RESPONSE UP	0.0	0.0	0.0	0.0	0.0	0.0	0.0	0.0	0.0	0.0	0.0	0.0	1.0	0.0	0.0	0.0	0.0	0.0	0.0	0.0
PFKFB3	3.477	0	0.556333	5209	symbol	H. sapiens	5209	H. sapiens	PFKFB3	6-phosphofructo-2-kinase/fructose-2,6-biphosphatase 3	GO:0045821 positive regulation of glycolytic process;GO:2001171 positive regulation of ATP biosynthetic process;GO:0006110 regulation of glycolytic process		Enzymes/ENZYME proteins/{Hydrolases,Transferases}	Nucleoplasm(Enhanced)		(M255)PID HIF1 TFPATHWAY	(M5905)HALLMARK ADIPOGENESIS; (M5891)HALLMARK HYPOXIA; (M5890)HALLMARK TNFA SIGNALING VIA NFKB	0.0	0.0	0.0	0.0	0.0	0.0	0.0	0.0	1.0	0.0	0.0	0.0	0.0	0.0	0.0	0.0	0.0	0.0	0.0	0.0
LCT	3.473		0.273	3938	symbol	H. sapiens	3938	H. sapiens	LCT	lactase	GO:0044245 polysaccharide digestion;GO:0007586 digestion;GO:1901657 glycosyl compound metabolic process		Enzymes/ENZYME proteins/Hydrolases		Vitamin C (Transferase activity);D-Gluconhydroximo-1,5-Lactam (Transferase activity);Nojirimycine Tetrazole (Transferase activity);alpha-D-Xylopyranose (Transferase activity);2-deoxy-2-fluoro--D-glucose (Transferase activity);Gluconolactone (Transferase activity);(1S,2S,3R,4S,5S)-2,3,4-TRIHYDROXY-5-(HYDROXYMETHYL)CYCLOHEXYL (1E)-2-PHENYL-N-(SULFOOXY)ETHANIMIDOTHIOATE (Transferase activity);ETHYL …		(M5937)HALLMARK GLYCOLYSIS	0.0	0.0	0.0	0.0	0.0	0.0	0.0	0.0	0.0	0.0	0.0	0.0	0.0	0.0	0.0	0.0	0.0	0.0	0.0	0.0
KDR	3.47167	0.0011547	0.119667	3791	symbol	H. sapiens	3791	H. sapiens	KDR	kinase insert domain receptor	GO:0038033 positive regulation of endothelial cell chemotaxis by VEGF-activated vascular endothelial growth factor receptor signaling pathway;GO:0090050 positive regulation of cell migration involved in sprouting angiogenesis;GO:2001214 positive regulation of vasculogenesis	Tyr protein kinase family	CD markers;Enzymes/{ENZYME proteins/Transferases,Kinases/Tyr protein kinases};RAS pathway related proteins	Plasma membrane(Supported)	Sorafenib (Vascular endothelial growth factor-activated receptor activity);Sunitinib (Vascular endothelial growth factor-activated receptor activity);N-(4-{4-AMINO-6-[4-(METHYLOXY)PHENYL]FURO[2,3-D]PYRIMIDIN-5-YL}PHENYL)-N'-[2-FLUORO-5-(TRIFLUOROMETHYL)PHENYL]UREA (Vascular endothelial growth factor-activated receptor activity);AZD2171 (Vascular endothelial growth factor-activated receptor activi…	(M137)PID VEGF VEGFR PATHWAY; (M103)PID S1P S1P1 PATHWAY; (M44)PID HIF2PATHWAY		0.0	0.0	0.0	1.0	1.0	0.0	1.0	0.0	0.0	0.0	0.0	0.0	0.0	1.0	0.0	0.0	0.0	0.0	0.0	0.0
ITGAL	3.464		0.303	3683	symbol	H. sapiens	3683	H. sapiens	ITGAL	integrin subunit alpha L	GO:0002291 T cell activation via T cell receptor contact with antigen bound to MHC molecule on antigen presenting cell;GO:0043312 neutrophil degranulation;GO:0002286 T cell activation involved in immune response		CD markers		Efalizumab (Metal ion binding);Anti-thymocyte Globulin (Rabbit) (Metal ion binding);Lovastatin (Metal ion binding);1-Acetyl-4-(4-{4-[(2-Ethoxyphenyl)Thio]-3-Nitrophenyl}Pyridin-2-Yl)Piperazine (Metal ion binding);LFA703 (Metal ion binding);(S)-2-((S)-3-ISOBUTYL-2,5-DIOXO-4-QUINOLIN-3-YLMETHYL-[1,4]DIAZEPAN-1YL)-N-METHYL-3-NAPHTALEN-2-YL-PROPIONAMIDE (Metal ion binding);7A-[(4-cyanophenyl)methyl]-…	(M47)PID INTEGRIN CS PATHWAY; (M169)PID INTEGRIN2 PATHWAY; (M222)PID CXCR3 PATHWAY	(M5950)HALLMARK ALLOGRAFT REJECTION	0.0	0.0	0.0	0.0	1.0	0.0	1.0	0.0	0.0	0.0	0.0	1.0	0.0	0.0	0.0	0.0	0.0	0.0	0.0	0.0
PPP1R37	3.462		0.245	284352	symbol	H. sapiens	284352	H. sapiens	PPP1R37	protein phosphatase 1 regulatory subunit 37	GO:0032515 negative regulation of phosphoprotein phosphatase activity;GO:0035308 negative regulation of protein dephosphorylation;GO:0010923 negative regulation of phosphatase activity			Cytosol(Approved)				0.0	0.0	0.0	0.0	0.0	0.0	0.0	0.0	0.0	0.0	0.0	0.0	0.0	0.0	0.0	0.0	0.0	0.0	0.0	0.0
CALN1	3.457		0.552	83698	symbol	H. sapiens	83698	H. sapiens	CALN1	calneuron 1				Plasma membrane;Vesicles(Uncertain)				0.0	0.0	0.0	0.0	0.0	0.0	0.0	0.0	0.0	0.0	0.0	0.0	0.0	0.0	0.0	0.0	0.0	0.0	0.0	0.0
UNC79	3.453		0.292	57578	symbol	H. sapiens	57578	H. sapiens	UNC79	unc-79 homolog, NALCN channel complex subunit	GO:0048149 behavioral response to ethanol;GO:0045471 response to ethanol;GO:0035264 multicellular organism growth			Nucleus;Plasma membrane(Approved)				0.0	0.0	0.0	1.0	0.0	0.0	0.0	0.0	0.0	0.0	0.0	0.0	0.0	0.0	0.0	0.0	0.0	0.0	0.0	1.0
POLG	3.451		0.265	5428	symbol	H. sapiens	5428	H. sapiens	POLG	DNA polymerase gamma, catalytic subunit	GO:0006287 base-excision repair, gap-filling;GO:0006264 mitochondrial DNA replication;GO:0055093 response to hyperoxia		Enzymes/ENZYME proteins/Transferases					0.0	0.0	0.0	0.0	0.0	0.0	0.0	0.0	0.0	0.0	0.0	0.0	0.0	0.0	0.0	0.0	0.0	0.0	0.0	0.0
PRRT1	3.448		0.552	80863	symbol	H. sapiens	80863	H. sapiens	PRRT1	proline rich transmembrane protein 1	GO:0009607 response to biotic stimulus;GO:0050896 response to stimulus;GO:0008150 biological_process							0.0	0.0	0.0	0.0	0.0	0.0	0.0	0.0	0.0	0.0	0.0	0.0	0.0	0.0	0.0	0.0	0.0	0.0	0.0	0.0
ZNF106	3.445		0.312	64397	symbol	H. sapiens	64397	H. sapiens	ZNF106	zinc finger protein 106	GO:0008286 insulin receptor signaling pathway;GO:0032869 cellular response to insulin stimulus;GO:0032868 response to insulin			Cytosol;Nucleoli;Nucleus(Approved)				0.0	0.0	0.0	0.0	0.0	0.0	0.0	0.0	0.0	1.0	0.0	0.0	0.0	1.0	0.0	0.0	0.0	0.0	0.0	0.0
C3P1	3.442	0	0.265	388503	symbol	H. sapiens	388503	H. sapiens	C3P1	complement component 3 precursor pseudogene	GO:0010951 negative regulation of endopeptidase activity;GO:0010466 negative regulation of peptidase activity;GO:0045861 negative regulation of proteolysis							0.0	0.0	0.0	0.0	0.0	0.0	0.0	0.0	0.0	0.0	0.0	0.0	0.0	0.0	0.0	0.0	0.0	0.0	0.0	0.0
ATRX	3.439	0	0.27	546	symbol	H. sapiens	546	H. sapiens	ATRX	ATRX, chromatin remodeler	GO:1904908 negative regulation of maintenance of mitotic sister chromatid cohesion, telomeric;GO:1904907 regulation of maintenance of mitotic sister chromatid cohesion, telomeric;GO:1901582 positive regulation of telomeric RNA transcription from RNA pol II promoter		Enzymes/ENZYME proteins/Hydrolases;Transcription factors/Zinc-coordinating DNA-binding domains	Nuclear bodies(Supported)			(M5942)HALLMARK UV RESPONSE DN; (M5901)HALLMARK G2M CHECKPOINT	1.0	0.0	0.0	1.0	0.0	0.0	0.0	1.0	1.0	1.0	0.0	0.0	0.0	0.0	0.0	0.0	0.0	1.0	0.0	0.0
BARX1	3.439		0.565	56033	symbol	H. sapiens	56033	H. sapiens	BARX1	BARX homeobox 1	GO:0048536 spleen development;GO:0030178 negative regulation of Wnt signaling pathway;GO:0030111 regulation of Wnt signaling pathway		Transcription factors/Helix-turn-helix domains	Nucleoplasm;Vesicles(Approved)				0.0	0.0	0.0	0.0	0.0	0.0	0.0	0.0	0.0	0.0	0.0	0.0	0.0	0.0	0.0	0.0	0.0	0.0	0.0	0.0
RBM12	3.437	0.00282843	0.10565	10137	symbol	H. sapiens	10137	H. sapiens	RBM12	RNA binding motif protein 12				Nucleoplasm(Enhanced)				0.0	0.0	0.0	0.0	0.0	0.0	0.0	0.0	0.0	0.0	0.0	0.0	0.0	0.0	0.0	0.0	0.0	0.0	0.0	0.0
SLC13A2	3.437	0	0.585	9058	symbol	H. sapiens	9058	H. sapiens	SLC13A2	solute carrier family 13 member 2	GO:0006835 dicarboxylic acid transport;GO:0006814 sodium ion transport;GO:0046942 carboxylic acid transport		Transporters/Electrochemical Potential-driven transporters		Succinic acid (Low-affinity sodium:dicarboxylate symporter activity)			0.0	0.0	0.0	0.0	0.0	0.0	0.0	0.0	0.0	0.0	0.0	0.0	1.0	0.0	0.0	0.0	0.0	0.0	0.0	1.0
PHLDB1	3.436	1.3176	0.2674	23187	symbol	H. sapiens	23187	H. sapiens	PHLDB1	pleckstrin homology like domain family B member 1	GO:1904261 positive regulation of basement membrane assembly involved in embryonic body morphogenesis;GO:1904259 regulation of basement membrane assembly involved in embryonic body morphogenesis;GO:2001197 basement membrane assembly involved in embryonic body morphogenesis			Nucleoplasm(Approved)			(M5905)HALLMARK ADIPOGENESIS	1.0	0.0	0.0	0.0	0.0	0.0	1.0	1.0	0.0	0.0	0.0	0.0	0.0	0.0	0.0	0.0	0.0	0.0	0.0	0.0
OTUD4	3.433	0	0.5624	54726	symbol	H. sapiens	54726	H. sapiens	OTUD4	OTU deubiquitinase 4	GO:0071108 protein K48-linked deubiquitination;GO:0016579 protein deubiquitination;GO:0070646 protein modification by small protein removal		Enzymes/ENZYME proteins/Hydrolases	Cytosol(Approved)				0.0	0.0	0.0	0.0	0.0	0.0	0.0	0.0	0.0	0.0	0.0	0.0	0.0	0.0	0.0	0.0	0.0	0.0	0.0	0.0
RPP25	3.429		0.184	54913	symbol	H. sapiens	54913	H. sapiens	RPP25	ribonuclease P and MRP subunit p25	GO:0001682 tRNA 5'-leader removal;GO:0099116 tRNA 5'-end processing;GO:0034471 ncRNA 5'-end processing		Enzymes/ENZYME proteins/Hydrolases	Microtubule organizing center;Nucleoplasm(Supported)				0.0	0.0	0.0	0.0	0.0	0.0	0.0	0.0	0.0	0.0	0.0	0.0	0.0	0.0	0.0	0.0	0.0	0.0	0.0	0.0
ENAM	3.427	0	0.286	10117	symbol	H. sapiens	10117	H. sapiens	ENAM	enamelin	GO:0070175 positive regulation of enamel mineralization;GO:0070173 regulation of enamel mineralization;GO:0036305 ameloblast differentiation							0.0	0.0	0.0	1.0	0.0	0.0	0.0	0.0	0.0	0.0	0.0	0.0	0.0	0.0	0.0	0.0	0.0	0.0	0.0	0.0
SLC13A4	3.427	0	0.289	26266	symbol	H. sapiens	26266	H. sapiens	SLC13A4	solute carrier family 13 member 4	GO:0008272 sulfate transport;GO:0035725 sodium ion transmembrane transport;GO:0072348 sulfur compound transport		Transporters/Electrochemical Potential-driven transporters					0.0	0.0	0.0	0.0	0.0	0.0	0.0	0.0	0.0	0.0	0.0	0.0	1.0	0.0	0.0	0.0	0.0	0.0	0.0	1.0
DNAH11	3.4265	1.565	0.43275	8701	symbol	H. sapiens	8701	H. sapiens	DNAH11	dynein axonemal heavy chain 11	GO:0003356 regulation of cilium beat frequency;GO:0003352 regulation of cilium movement;GO:0060632 regulation of microtubule-based movement							1.0	0.0	1.0	0.0	0.0	0.0	0.0	0.0	0.0	0.0	0.0	0.0	0.0	0.0	0.0	0.0	0.0	0.0	0.0	0.0
ACAD10	3.4258	0.862449	0.1266	80724	symbol	H. sapiens	80724	H. sapiens	ACAD10	acyl-CoA dehydrogenase family member 10	GO:0033539 fatty acid beta-oxidation using acyl-CoA dehydrogenase;GO:0006635 fatty acid beta-oxidation;GO:0009062 fatty acid catabolic process							0.0	0.0	0.0	0.0	0.0	0.0	0.0	0.0	0.0	0.0	0.0	0.0	0.0	0.0	0.0	0.0	0.0	0.0	0.0	0.0
EHBP1	3.425	0	0.587333	23301	symbol	H. sapiens	23301	H. sapiens	EHBP1	EH domain binding protein 1	GO:0006897 endocytosis;GO:0098657 import into cell;GO:0015031 protein transport			Cytosol;Plasma membrane(Supported)				0.0	0.0	0.0	0.0	0.0	0.0	0.0	0.0	0.0	0.0	0.0	0.0	0.0	0.0	0.0	0.0	0.0	0.0	0.0	0.0
MYOM1	3.424	0	0.457	8736	symbol	H. sapiens	8736	H. sapiens	MYOM1	myomesin 1	GO:0002074 extraocular skeletal muscle development;GO:0071688 striated muscle myosin thick filament assembly;GO:0031034 myosin filament assembly						(M5909)HALLMARK MYOGENESIS	0.0	0.0	0.0	0.0	0.0	0.0	0.0	1.0	0.0	0.0	0.0	0.0	0.0	0.0	0.0	0.0	0.0	0.0	0.0	0.0
NPAS2	3.424	0	0.487333	4862	symbol	H. sapiens	4862	H. sapiens	NPAS2	neuronal PAS domain protein 2	GO:0045739 positive regulation of DNA repair;GO:0051775 response to redox state;GO:2001022 positive regulation of response to DNA damage stimulus		Transcription factors/Basic domains	Nucleoplasm(Approved)		(M95)PID CIRCADIAN PATHWAY		0.0	0.0	0.0	0.0	0.0	0.0	0.0	0.0	0.0	0.0	0.0	0.0	0.0	0.0	0.0	0.0	0.0	0.0	0.0	0.0
JAK1	3.421		0.279	3716	symbol	H. sapiens	3716	H. sapiens	JAK1	Janus kinase 1	GO:0038113 interleukin-9-mediated signaling pathway;GO:0038114 interleukin-21-mediated signaling pathway;GO:0071355 cellular response to interleukin-9	Tyr protein kinase family	Enzymes/{ENZYME proteins/Transferases,Kinases/Tyr protein kinases}		2-(1,1-DIMETHYLETHYL)9-FLUORO-3,6-DIHYDRO-7H-BENZ[H]-IMIDAZ[4,5-F]ISOQUINOLIN-7-ONE (Ubiquitin protein ligase binding);3-{(3R,4R)-4-methyl-3-[methyl(7H-pyrrolo[2,3-d]pyrimidin-4-yl)amino]piperidin-1-yl}-3-oxopropanenitrile (Ubiquitin protein ligase binding);Ruxolitinib (Ubiquitin protein ligase binding);Tofacitinib (Ubiquitin protein ligase binding)	(M17580)ST IL 13 PATHWAY; (M19336)ST TYPE I INTERFERON PATHWAY; (M5248)ST JAK STAT PATHWAY	(M5907)HALLMARK ESTROGEN RESPONSE LATE	0.0	0.0	0.0	0.0	0.0	0.0	1.0	0.0	0.0	0.0	0.0	0.0	0.0	1.0	0.0	0.0	0.0	0.0	0.0	0.0
LIPF	3.419		0.289	8513	symbol	H. sapiens	8513	H. sapiens	LIPF	lipase F, gastric type	GO:0006108 malate metabolic process;GO:0006641 triglyceride metabolic process;GO:0006639 acylglycerol metabolic process		Enzymes/ENZYME proteins/Hydrolases		Orlistat (Triglyceride lipase activity);Undecyl-Phosphinic Acid Butyl Ester (Triglyceride lipase activity)			0.0	0.0	0.0	0.0	0.0	0.0	0.0	0.0	0.0	0.0	0.0	0.0	0.0	0.0	0.0	0.0	0.0	0.0	0.0	0.0
LIPJ	3.419	0	0.286	142910	symbol	H. sapiens	142910	H. sapiens	LIPJ	lipase family member J	GO:0016042 lipid catabolic process;GO:0006629 lipid metabolic process;GO:1901575 organic substance catabolic process							0.0	0.0	0.0	0.0	0.0	0.0	0.0	0.0	0.0	0.0	0.0	0.0	0.0	0.0	0.0	0.0	0.0	0.0	0.0	0.0
NCSTN	3.418		0.265	23385	symbol	H. sapiens	23385	H. sapiens	NCSTN	nicastrin	GO:0035333 Notch receptor processing, ligand-dependent;GO:0034205 amyloid-beta formation;GO:0031293 membrane protein intracellular domain proteolysis			Cytosol(Approved)		(M251)PID SYNDECAN 3 PATHWAY; (M70)PID PS1 PATHWAY; (M17)PID NOTCH PATHWAY	(M5895)HALLMARK WNT BETA CATENIN SIGNALING	0.0	1.0	0.0	1.0	0.0	0.0	1.0	0.0	0.0	0.0	0.0	0.0	0.0	1.0	0.0	0.0	0.0	0.0	0.0	0.0
KIF14	3.416	0	0.292	9928	symbol	H. sapiens	9928	H. sapiens	KIF14	kinesin family member 14	GO:0021685 cerebellar granular layer structural organization;GO:0021693 cerebellar Purkinje cell layer structural organization;GO:0021698 cerebellar cortex structural organization			Cytosol;Midbody ring(Supported)				1.0	1.0	1.0	1.0	1.0	0.0	0.0	1.0	1.0	0.0	0.0	0.0	0.0	0.0	0.0	0.0	0.0	0.0	0.0	0.0
ACPP	3.414	0	0.719	55	symbol	H. sapiens	55	H. sapiens	ACPP	acid phosphatase, prostate	GO:0060168 positive regulation of adenosine receptor signaling pathway;GO:0060167 regulation of adenosine receptor signaling pathway;GO:0046085 adenosine metabolic process		Enzymes/ENZYME proteins/Hydrolases		N-Propyl-Tartramic Acid (Thiamine phosphate phosphatase activity);Alpha-Benzyl-Aminobenzyl-Phosphonic Acid (Thiamine phosphate phosphatase activity);Sipuleucel-T (Thiamine phosphate phosphatase activity)			0.0	0.0	0.0	0.0	0.0	0.0	0.0	0.0	0.0	0.0	0.0	0.0	0.0	0.0	0.0	0.0	0.0	0.0	0.0	0.0
PLTP	3.414	0	0.719	5360	symbol	H. sapiens	5360	H. sapiens	PLTP	phospholipid transfer protein	GO:0010875 positive regulation of cholesterol efflux;GO:0010189 vitamin E biosynthetic process;GO:0032376 positive regulation of cholesterol transport		Transporters/Transporter channels and pores					0.0	0.0	0.0	0.0	0.0	0.0	1.0	0.0	0.0	0.0	0.0	0.0	1.0	0.0	0.0	0.0	1.0	0.0	0.0	1.0
PER3	3.41	0	0.186	8863	symbol	H. sapiens	8863	H. sapiens	PER3	period circadian regulator 3	GO:0045187 regulation of circadian sleep/wake cycle, sleep;GO:0050802 circadian sleep/wake cycle, sleep;GO:0042749 regulation of circadian sleep/wake cycle			Cytosol(Uncertain)				0.0	0.0	0.0	0.0	0.0	0.0	0.0	0.0	0.0	0.0	0.0	0.0	0.0	0.0	0.0	0.0	0.0	0.0	0.0	0.0
WDR87	3.408		0.552	83889	symbol	H. sapiens	83889	H. sapiens	WDR87	WD repeat domain 87								0.0	0.0	0.0	0.0	0.0	0.0	0.0	0.0	0.0	0.0	0.0	0.0	0.0	0.0	0.0	0.0	0.0	0.0	0.0	0.0
KRT74	3.407	0	0.279	121391	symbol	H. sapiens	121391	H. sapiens	KRT74	keratin 74	GO:0070268 cornification;GO:0031424 keratinization;GO:0045104 intermediate filament cytoskeleton organization							0.0	0.0	0.0	0.0	0.0	0.0	0.0	0.0	0.0	0.0	0.0	0.0	0.0	0.0	0.0	0.0	0.0	0.0	0.0	0.0
PCK2	3.406	0.00173205	0.409333	5106	symbol	H. sapiens	5106	H. sapiens	PCK2	phosphoenolpyruvate carboxykinase 2, mitochondrial	GO:0006116 NADH oxidation;GO:0032024 positive regulation of insulin secretion;GO:0006734 NADH metabolic process		Citric acid cycle related proteins;Enzymes/ENZYME proteins/Lyases	Mitochondria(Enhanced)		(M115)PID REG GR PATHWAY		0.0	0.0	0.0	0.0	0.0	0.0	1.0	0.0	0.0	0.0	0.0	0.0	0.0	0.0	0.0	0.0	0.0	0.0	0.0	0.0
UBA7	3.405		0.276	7318	symbol	H. sapiens	7318	H. sapiens	UBA7	ubiquitin like modifier activating enzyme 7	GO:0032020 ISG15-protein conjugation;GO:0032480 negative regulation of type I interferon production;GO:0019985 translesion synthesis			Cytosol;Nucleoplasm;Vesicles(Approved)			(M5911)HALLMARK INTERFERON ALPHA RESPONSE	0.0	0.0	0.0	0.0	0.0	0.0	0.0	0.0	0.0	0.0	0.0	0.0	0.0	0.0	0.0	0.0	0.0	0.0	0.0	0.0
ACSM3	3.403		0.541	6296	symbol	H. sapiens	6296	H. sapiens	ACSM3	acyl-CoA synthetase medium chain family member 3	GO:0042632 cholesterol homeostasis;GO:0055092 sterol homeostasis;GO:0006633 fatty acid biosynthetic process		Enzymes/ENZYME proteins/Ligase				(M5935)HALLMARK FATTY ACID METABOLISM	0.0	0.0	0.0	0.0	0.0	0.0	0.0	0.0	0.0	0.0	0.0	0.0	0.0	0.0	0.0	0.0	0.0	0.0	0.0	0.0
STRAP	3.403		0.529	11171	symbol	H. sapiens	11171	H. sapiens	STRAP	serine/threonine kinase receptor associated protein	GO:0060394 negative regulation of pathway-restricted SMAD protein phosphorylation;GO:0010719 negative regulation of epithelial to mesenchymal transition;GO:0030277 maintenance of gastrointestinal epithelium			Cytosol(Enhanced)Nucleoplasm(Supported)		(M286)PID TGFBR PATHWAY		0.0	0.0	0.0	0.0	0.0	0.0	0.0	0.0	0.0	0.0	0.0	0.0	0.0	0.0	0.0	0.0	0.0	0.0	0.0	0.0
GIGYF1	3.393	0	0.19	64599	symbol	H. sapiens	64599	H. sapiens	GIGYF1	GRB10 interacting GYF protein 1	GO:0048009 insulin-like growth factor receptor signaling pathway;GO:0007169 transmembrane receptor protein tyrosine kinase signaling pathway;GO:0007167 enzyme linked receptor protein signaling pathway			Microtubules;Vesicles(Approved)				0.0	0.0	0.0	0.0	0.0	0.0	0.0	0.0	0.0	0.0	0.0	0.0	0.0	1.0	0.0	0.0	0.0	0.0	0.0	0.0
FLT4	3.38467	0.0023094	0.163333	2324	symbol	H. sapiens	2324	H. sapiens	FLT4	fms related tyrosine kinase 4	GO:0090037 positive regulation of protein kinase C signaling;GO:0001946 lymphangiogenesis;GO:0060312 regulation of blood vessel remodeling	Tyr protein kinase family	Enzymes/{ENZYME proteins/Transferases,Kinases/Tyr protein kinases};RAS pathway related proteins	Nuclear speckles;Plasma membrane(Enhanced)Cell Junctions(Supported)	Sorafenib (Vascular endothelial growth factor-activated receptor activity);Sunitinib (Vascular endothelial growth factor-activated receptor activity);Vatalanib (Vascular endothelial growth factor-activated receptor activity);TG100801 (Vascular endothelial growth factor-activated receptor activity);ABT-869 (Vascular endothelial growth factor-activated receptor activity);IMC-1C11 (Vascular endothel…	(M137)PID VEGF VEGFR PATHWAY; (M274)PID LYMPH ANGIOGENESIS PATHWAY	(M5953)HALLMARK KRAS SIGNALING UP	0.0	0.0	0.0	0.0	0.0	0.0	1.0	0.0	0.0	0.0	0.0	0.0	0.0	1.0	0.0	0.0	0.0	0.0	0.0	0.0
GALNT12	3.384	0	0.523667	79695	symbol	H. sapiens	79695	H. sapiens	GALNT12	polypeptide N-acetylgalactosaminyltransferase 12	GO:0016266 O-glycan processing;GO:0006493 protein O-linked glycosylation;GO:0006486 protein glycosylation		Enzymes/ENZYME proteins/Transferases					0.0	0.0	0.0	0.0	0.0	0.0	0.0	0.0	0.0	0.0	0.0	0.0	0.0	0.0	0.0	0.0	0.0	0.0	0.0	0.0
GALNT4	3.384		0.529	8693	symbol	H. sapiens	8693	H. sapiens	GALNT4	polypeptide N-acetylgalactosaminyltransferase 4	GO:0016266 O-glycan processing;GO:0006493 protein O-linked glycosylation;GO:0006486 protein glycosylation		Enzymes/ENZYME proteins/Transferases	Golgi apparatus(Supported)Vesicles(Approved)				0.0	0.0	0.0	0.0	0.0	0.0	0.0	0.0	0.0	0.0	0.0	0.0	0.0	0.0	0.0	0.0	0.0	0.0	0.0	0.0
NBR1	3.384	0	0.182	4077	symbol	H. sapiens	4077	H. sapiens	NBR1	NBR1, autophagy cargo receptor	GO:0045668 negative regulation of osteoblast differentiation;GO:0030500 regulation of bone mineralization;GO:0070167 regulation of biomineral tissue development			Vesicles(Supported)Nuclear bodies;Nucleoplasm(Approved)				0.0	0.0	0.0	0.0	0.0	0.0	0.0	0.0	0.0	0.0	0.0	0.0	0.0	0.0	0.0	0.0	0.0	0.0	0.0	0.0
TRIM69	3.381	0	0.555714	140691	symbol	H. sapiens	140691	H. sapiens	TRIM69	tripartite motif containing 69	GO:0000209 protein polyubiquitination;GO:0016567 protein ubiquitination;GO:0032446 protein modification by small protein conjugation		Enzymes/ENZYME proteins/Transferases					0.0	0.0	0.0	0.0	0.0	0.0	0.0	0.0	0.0	0.0	0.0	0.0	0.0	0.0	0.0	0.0	0.0	0.0	0.0	0.0
ABCF1	3.38		0.303	23	symbol	H. sapiens	23	H. sapiens	ABCF1	ATP binding cassette subfamily F member 1	GO:0006954 inflammatory response;GO:0006412 translation;GO:0043043 peptide biosynthetic process			Cytosol(Enhanced)				0.0	0.0	0.0	0.0	0.0	0.0	0.0	0.0	0.0	0.0	0.0	0.0	0.0	0.0	0.0	0.0	0.0	0.0	0.0	1.0
ZNF77	3.38		0.565	58492	symbol	H. sapiens	58492	H. sapiens	ZNF77	zinc finger protein 77	GO:0006355 regulation of transcription, DNA-templated;GO:1903506 regulation of nucleic acid-templated transcription;GO:0006351 transcription, DNA-templated		Transcription factors/Zinc-coordinating DNA-binding domains	Nucleoli;Nucleus(Approved)				0.0	0.0	0.0	0.0	0.0	0.0	0.0	0.0	0.0	0.0	0.0	0.0	0.0	0.0	0.0	0.0	0.0	0.0	0.0	0.0
E2F1	3.377		0.592	1869	symbol	H. sapiens	1869	H. sapiens	E2F1	E2F transcription factor 1	GO:1900740 positive regulation of protein insertion into mitochondrial membrane involved in apoptotic signaling pathway;GO:1900739 regulation of protein insertion into mitochondrial membrane involved in apoptotic signaling pathway;GO:1901030 positive regulation of mitochondrial outer membrane permeabilization involved in apoptotic signaling pathway		Transcription factors/Helix-turn-helix domains	Nucleoplasm(Enhanced)Centrosome(Supported)		(M3686)SA REG CASCADE OF CYCLIN EXPR; (M1529)SA G1 AND S PHASES; (M143)PID IL2 PI3K PATHWAY	(M5923)HALLMARK PI3K AKT MTOR SIGNALING; (M5901)HALLMARK G2M CHECKPOINT	0.0	0.0	0.0	0.0	0.0	0.0	0.0	0.0	1.0	0.0	0.0	0.0	0.0	0.0	1.0	0.0	0.0	0.0	0.0	0.0
TRIML2	3.376	0.00424264	0.232	205860	symbol	H. sapiens	205860	H. sapiens	TRIML2	tripartite motif family like 2	GO:0032526 response to retinoic acid;GO:0016567 protein ubiquitination;GO:0032446 protein modification by small protein conjugation		Enzymes/ENZYME proteins/Transferases	Cytosol;Plasma membrane(Approved)				0.0	0.0	0.0	0.0	0.0	0.0	0.0	0.0	0.0	0.0	0.0	0.0	0.0	0.0	0.0	0.0	0.0	0.0	0.0	0.0
SMC1B	3.375	0	0.606	27127	symbol	H. sapiens	27127	H. sapiens	SMC1B	structural maintenance of chromosomes 1B	GO:0007062 sister chromatid cohesion;GO:0000819 sister chromatid segregation;GO:0098813 nuclear chromosome segregation			Nucleoplasm(Supported)Cytosol(Approved)				0.0	0.0	0.0	0.0	0.0	0.0	0.0	0.0	0.0	0.0	0.0	0.0	0.0	0.0	0.0	0.0	0.0	0.0	0.0	0.0
CAPZA1	3.37		0.552	829	symbol	H. sapiens	829	H. sapiens	CAPZA1	capping actin protein of muscle Z-line alpha subunit 1	GO:0051016 barbed-end actin filament capping;GO:0051693 actin filament capping;GO:0030835 negative regulation of actin filament depolymerization							0.0	0.0	0.0	0.0	1.0	0.0	0.0	1.0	0.0	0.0	0.0	0.0	0.0	0.0	0.0	0.0	0.0	0.0	0.0	0.0
CAPZA2	3.37	0	0.5585	830	symbol	H. sapiens	830	H. sapiens	CAPZA2	capping actin protein of muscle Z-line alpha subunit 2	GO:0051016 barbed-end actin filament capping;GO:0051693 actin filament capping;GO:0030835 negative regulation of actin filament depolymerization			Cytosol;Endoplasmic reticulum(Approved)				0.0	0.0	0.0	0.0	0.0	0.0	0.0	1.0	0.0	0.0	0.0	0.0	0.0	0.0	0.0	0.0	0.0	0.0	0.0	0.0
PTK7	3.36589	0.868819	0.687889	5754	symbol	H. sapiens	5754	H. sapiens	PTK7	protein tyrosine kinase 7 (inactive)	GO:0090179 planar cell polarity pathway involved in neural tube closure;GO:0090178 regulation of establishment of planar polarity involved in neural tube closure;GO:0090177 establishment of planar polarity involved in neural tube closure	Tyr protein kinase family	Enzymes/Kinases/Tyr protein kinases					0.0	0.0	0.0	1.0	0.0	0.0	0.0	1.0	0.0	0.0	0.0	0.0	0.0	0.0	0.0	0.0	0.0	0.0	0.0	0.0
PLXNA1	3.36	0	0.137	5361	symbol	H. sapiens	5361	H. sapiens	PLXNA1	plexin A1	GO:0021785 branchiomotor neuron axon guidance;GO:0060666 dichotomous subdivision of terminal units involved in salivary gland branching;GO:0048841 regulation of axon extension involved in axon guidance			Nucleus(Enhanced)Cytosol(Supported)		(M5880)NABA ECM AFFILIATED; (M5885)NABA MATRISOME ASSOCIATED; (M5889)NABA MATRISOME		0.0	0.0	0.0	1.0	0.0	0.0	0.0	1.0	0.0	0.0	0.0	0.0	0.0	0.0	0.0	0.0	0.0	0.0	0.0	0.0
MYO7B	3.359		0.173	4648	symbol	H. sapiens	4648	H. sapiens	MYO7B	myosin VIIB	GO:1904970 brush border assembly;GO:0007018 microtubule-based movement;GO:0007017 microtubule-based process							1.0	0.0	1.0	0.0	0.0	0.0	0.0	0.0	0.0	0.0	0.0	0.0	0.0	0.0	0.0	0.0	0.0	0.0	0.0	0.0
TUBGCP5	3.359	0	0.163	114791	symbol	H. sapiens	114791	H. sapiens	TUBGCP5	tubulin gamma complex associated protein 5	GO:0051415 microtubule nucleation by interphase microtubule organizing center;GO:0051418 microtubule nucleation by microtubule organizing center;GO:0007020 microtubule nucleation			Centrosome;Cytosol(Supported)			(M5893)HALLMARK MITOTIC SPINDLE	1.0	0.0	0.0	0.0	0.0	0.0	0.0	1.0	0.0	0.0	0.0	0.0	0.0	0.0	0.0	0.0	0.0	0.0	0.0	0.0
DDX6	3.35867	0.00404145	0.161	1656	symbol	H. sapiens	1656	H. sapiens	DDX6	DEAD-box helicase 6	GO:0019074 viral RNA genome packaging;GO:0019072 viral genome packaging;GO:0043928 exonucleolytic nuclear-transcribed mRNA catabolic process involved in deadenylation-dependent decay		Enzymes/ENZYME proteins/Hydrolases	Cytoplasmic bodies(Supported)Cytosol(Approved)	D-tartaric acid (Rna helicase activity)			0.0	0.0	0.0	1.0	0.0	0.0	0.0	0.0	0.0	0.0	0.0	0.0	0.0	0.0	0.0	0.0	0.0	0.0	0.0	0.0
ADCY7	3.35	0	0.596667	113	symbol	H. sapiens	113	H. sapiens	ADCY7	adenylate cyclase 7	GO:0034199 activation of protein kinase A activity;GO:0071377 cellular response to glucagon stimulus;GO:0003091 renal water homeostasis		Enzymes/ENZYME proteins/Lyases	Cytosol(Approved)		(M56)PID LPA4 PATHWAY; (M8)PID ENDOTHELIN PATHWAY; (M15)PID LYSOPHOSPHOLIPID PATHWAY		0.0	0.0	0.0	0.0	0.0	0.0	0.0	0.0	0.0	1.0	0.0	0.0	0.0	0.0	0.0	0.0	0.0	0.0	0.0	1.0
SEC14L3	3.34333	1.90295	0.383	266629	symbol	H. sapiens	266629	H. sapiens	SEC14L3	SEC14 like lipid binding 3					Vitamin E (Transporter activity)			0.0	0.0	0.0	0.0	0.0	0.0	0.0	0.0	0.0	0.0	0.0	0.0	0.0	0.0	0.0	0.0	0.0	0.0	0.0	0.0
USP48	3.34014	0.766705	0.204143	84196	symbol	H. sapiens	84196	H. sapiens	USP48	ubiquitin specific peptidase 48	GO:0016579 protein deubiquitination;GO:0006511 ubiquitin-dependent protein catabolic process;GO:0070646 protein modification by small protein removal		Enzymes/{ENZYME proteins/Hydrolases,Peptidases/Cysteine-type peptidases}	Cytosol;Mitochondria;Nucleoplasm(Supported)				0.0	0.0	0.0	0.0	0.0	0.0	0.0	0.0	0.0	0.0	0.0	0.0	0.0	0.0	0.0	0.0	0.0	0.0	0.0	0.0
PDS5A	3.336	0	0.245	23244	symbol	H. sapiens	23244	H. sapiens	PDS5A	PDS5 cohesin associated factor A	GO:0007064 mitotic sister chromatid cohesion;GO:0008156 negative regulation of DNA replication;GO:0007062 sister chromatid cohesion			Nucleoplasm(Enhanced)				0.0	0.0	0.0	0.0	0.0	0.0	0.0	0.0	0.0	0.0	0.0	0.0	0.0	0.0	0.0	0.0	0.0	0.0	0.0	0.0
NFYC-AS1	3.334		0.578	100130557	symbol	H. sapiens	100130557	H. sapiens	NFYC-AS1	NFYC antisense RNA 1								0.0	0.0	0.0	0.0	0.0	0.0	0.0	0.0	0.0	0.0	0.0	0.0	0.0	0.0	0.0	0.0	0.0	0.0	0.0	0.0
TRIM47	3.334		0.592	91107	symbol	H. sapiens	91107	H. sapiens	TRIM47	tripartite motif containing 47				Cytosol(Supported)				0.0	0.0	0.0	0.0	0.0	0.0	0.0	0.0	0.0	0.0	0.0	0.0	0.0	0.0	0.0	0.0	0.0	0.0	0.0	0.0
GPR149	3.333		0.265	344758	symbol	H. sapiens	344758	H. sapiens	GPR149	G protein-coupled receptor 149	GO:0001546 preantral ovarian follicle growth;GO:0060280 negative regulation of ovulation;GO:0048162 multi-layer follicle stage		G-protein coupled receptors/GPCRs excl olfactory receptors					0.0	0.0	0.0	1.0	0.0	0.0	0.0	0.0	0.0	0.0	0.0	0.0	0.0	0.0	0.0	0.0	0.0	0.0	0.0	0.0
KDM3A	3.326		0.552	55818	symbol	H. sapiens	55818	H. sapiens	KDM3A	lysine demethylase 3A	GO:0007290 spermatid nucleus elongation;GO:0051573 negative regulation of histone H3-K9 methylation;GO:0046293 formaldehyde biosynthetic process			Nucleoplasm(Enhanced)		(M58)PID AR PATHWAY	(M5891)HALLMARK HYPOXIA	0.0	0.0	0.0	0.0	0.0	0.0	0.0	1.0	0.0	1.0	0.0	0.0	0.0	0.0	0.0	0.0	0.0	1.0	0.0	0.0
SSX2IP	3.32		0.178	117178	symbol	H. sapiens	117178	H. sapiens	SSX2IP	SSX family member 2 interacting protein	GO:0035735 intraciliary transport involved in cilium assembly;GO:0035020 regulation of Rac protein signal transduction;GO:0042073 intraciliary transport			Cell Junctions(Approved)				1.0	1.0	1.0	0.0	0.0	0.0	0.0	0.0	0.0	0.0	0.0	0.0	0.0	0.0	0.0	0.0	0.0	0.0	1.0	0.0
QTRT1	3.318	0.428774	0.479	81890	symbol	H. sapiens	81890	H. sapiens	QTRT1	queuine tRNA-ribosyltransferase catalytic subunit 1	GO:0101030 tRNA-guanine transglycosylation;GO:0006400 tRNA modification;GO:0008033 tRNA processing		Enzymes/ENZYME proteins/Transferases	Mitochondria(Approved)				0.0	0.0	0.0	0.0	0.0	0.0	0.0	0.0	0.0	0.0	0.0	0.0	0.0	0.0	0.0	0.0	0.0	0.0	0.0	0.0
WHAMM	3.317		0.276	123720	symbol	H. sapiens	123720	H. sapiens	WHAMM	WAS protein homolog associated with actin, golgi membranes and microtubules	GO:0051127 positive regulation of actin nucleation;GO:0051125 regulation of actin nucleation;GO:0034314 Arp2/3 complex-mediated actin nucleation			Cytosol(Supported)				0.0	0.0	0.0	0.0	1.0	0.0	0.0	1.0	0.0	0.0	0.0	0.0	0.0	0.0	0.0	1.0	0.0	0.0	1.0	0.0
FCRL1	3.313	0	0.529	115350	symbol	H. sapiens	115350	H. sapiens	FCRL1	Fc receptor like 1	GO:0042113 B cell activation;GO:0046649 lymphocyte activation;GO:0045321 leukocyte activation		CD markers					0.0	0.0	0.0	0.0	0.0	0.0	0.0	0.0	0.0	0.0	0.0	0.0	0.0	0.0	0.0	0.0	0.0	0.0	0.0	0.0
EPB41	3.312	0	0.136333	2035	symbol	H. sapiens	2035	H. sapiens	EPB41	erythrocyte membrane protein band 4.1	GO:1904778 positive regulation of protein localization to cell cortex;GO:1904776 regulation of protein localization to cell cortex;GO:0072697 protein localization to cell cortex		Transporters/Accessory Factors Involved in Transport	Cell Junctions;Cytosol;Plasma membrane(Supported)		(M240)PID SYNDECAN 2 PATHWAY	(M5893)HALLMARK MITOTIC SPINDLE; (M5945)HALLMARK HEME METABOLISM	0.0	0.0	0.0	1.0	0.0	0.0	0.0	1.0	0.0	0.0	0.0	0.0	0.0	0.0	0.0	0.0	0.0	0.0	0.0	0.0
C10orf67	3.306		0.245	256815	symbol	H. sapiens	256815	H. sapiens	C10orf67	chromosome 10 open reading frame 67				Nuclear speckles;Nucleoli;Nucleoplasm(Approved)				0.0	0.0	0.0	0.0	0.0	0.0	0.0	0.0	0.0	0.0	0.0	0.0	0.0	0.0	0.0	0.0	0.0	0.0	0.0	0.0
MUC19	3.305		0.5	283463	symbol	H. sapiens	283463	H. sapiens	MUC19	mucin 19, oligomeric	GO:0002223 stimulatory C-type lectin receptor signaling pathway;GO:0002220 innate immune response activating cell surface receptor signaling pathway;GO:0016266 O-glycan processing					(M5880)NABA ECM AFFILIATED; (M5885)NABA MATRISOME ASSOCIATED; (M5889)NABA MATRISOME		0.0	0.0	0.0	0.0	0.0	0.0	0.0	0.0	0.0	0.0	0.0	0.0	0.0	0.0	0.0	0.0	0.0	0.0	0.0	0.0
SOGA3	3.303		0.529	387104	symbol	H. sapiens	387104	H. sapiens	SOGA3	SOGA family member 3	GO:0010506 regulation of autophagy;GO:0006914 autophagy;GO:0031329 regulation of cellular catabolic process			Cytosol;Nucleus(Approved)				0.0	0.0	0.0	0.0	0.0	0.0	0.0	0.0	0.0	0.0	0.0	0.0	0.0	0.0	0.0	0.0	0.0	0.0	0.0	0.0
CARD6	3.3		0.578	84674	symbol	H. sapiens	84674	H. sapiens	CARD6	caspase recruitment domain family member 6	GO:0042981 regulation of apoptotic process;GO:0043067 regulation of programmed cell death;GO:0006915 apoptotic process			Cytosol;Focal adhesion sites(Approved)				0.0	0.0	0.0	0.0	0.0	0.0	0.0	0.0	0.0	0.0	0.0	0.0	0.0	0.0	0.0	0.0	0.0	0.0	0.0	0.0
KMT2D	3.293	0	0.28375	8085	symbol	H. sapiens	8085	H. sapiens	KMT2D	lysine methyltransferase 2D	GO:0033148 positive regulation of intracellular estrogen receptor signaling pathway;GO:0001555 oocyte growth;GO:0033145 positive regulation of intracellular steroid hormone receptor signaling pathway		Enzymes/ENZYME proteins/Transferases	Cytosol;Nucleus;Plasma membrane(Approved)			(M5956)HALLMARK KRAS SIGNALING DN	0.0	0.0	0.0	1.0	0.0	0.0	0.0	0.0	0.0	1.0	0.0	0.0	0.0	0.0	0.0	0.0	0.0	1.0	0.0	0.0
ICE1	3.286		0.282	23379	symbol	H. sapiens	23379	H. sapiens	ICE1	interactor of little elongation complex ELL subunit 1	GO:0042796 snRNA transcription by RNA polymerase III;GO:0045945 positive regulation of transcription by RNA polymerase III;GO:0042795 snRNA transcription by RNA polymerase II			Nuclear bodies;Nucleoplasm(Supported)				0.0	0.0	0.0	0.0	0.0	0.0	0.0	1.0	0.0	0.0	0.0	0.0	0.0	0.0	0.0	0.0	0.0	0.0	0.0	0.0
PPM1E	3.286	0	0.541	22843	symbol	H. sapiens	22843	H. sapiens	PPM1E	protein phosphatase, Mg2+/Mn2+ dependent 1E	GO:0051496 positive regulation of stress fiber assembly;GO:0051492 regulation of stress fiber assembly;GO:0032233 positive regulation of actin filament bundle assembly		Enzymes/ENZYME proteins/Hydrolases	Nucleoli;Nucleus(Approved)				0.0	0.0	0.0	0.0	0.0	0.0	0.0	1.0	0.0	0.0	0.0	0.0	0.0	0.0	0.0	0.0	0.0	0.0	0.0	0.0
LINC01597	3.283		0.286	400841	symbol	H. sapiens	400841	H. sapiens	LINC01597	long intergenic non-protein coding RNA 1597								0.0	0.0	0.0	0.0	0.0	0.0	0.0	0.0	0.0	0.0	0.0	0.0	0.0	0.0	0.0	0.0	0.0	0.0	0.0	0.0
NLRP1	3.281	0	0.565	22861	symbol	H. sapiens	22861	H. sapiens	NLRP1	NLR family pyrin domain containing 1	GO:0050718 positive regulation of interleukin-1 beta secretion;GO:0050716 positive regulation of interleukin-1 secretion;GO:1904784 NLRP1 inflammasome complex assembly			Cytosol;Nucleoplasm(Supported)		(M267)PID ANTHRAX PATHWAY		0.0	0.0	0.0	0.0	0.0	1.0	0.0	0.0	0.0	1.0	0.0	0.0	0.0	0.0	0.0	0.0	0.0	0.0	0.0	0.0
NLRP12	3.281	0	0.538	91662	symbol	H. sapiens	91662	H. sapiens	NLRP12	NLR family pyrin domain containing 12	GO:0008588 release of cytoplasmic sequestered NF-kappaB;GO:0007253 cytoplasmic sequestering of NF-kappaB;GO:0045381 regulation of interleukin-18 biosynthetic process							0.0	0.0	0.0	0.0	0.0	1.0	0.0	0.0	0.0	0.0	0.0	0.0	0.0	0.0	0.0	0.0	0.0	0.0	0.0	0.0
RPUSD2	3.271		0.131	27079	symbol	H. sapiens	27079	H. sapiens	RPUSD2	RNA pseudouridylate synthase domain containing 2	GO:0000455 enzyme-directed rRNA pseudouridine synthesis;GO:0031118 rRNA pseudouridine synthesis;GO:0001522 pseudouridine synthesis			Microtubules;Nucleoplasm(Approved)				0.0	0.0	0.0	0.0	0.0	0.0	0.0	0.0	0.0	0.0	0.0	0.0	0.0	0.0	0.0	0.0	0.0	0.0	0.0	0.0
AOX1	3.259	0	0.565	316	symbol	H. sapiens	316	H. sapiens	AOX1	aldehyde oxidase 1	GO:0009115 xanthine catabolic process;GO:0046110 xanthine metabolic process;GO:0006145 purine nucleobase catabolic process		Enzymes/ENZYME proteins/Oxidoreductases		Eniluracil (Xanthine dehydrogenase activity)		(M5934)HALLMARK XENOBIOTIC METABOLISM	0.0	0.0	0.0	0.0	0.0	0.0	0.0	0.0	0.0	0.0	0.0	0.0	0.0	0.0	0.0	0.0	0.0	0.0	0.0	0.0
TECR	3.259		0.552	9524	symbol	H. sapiens	9524	H. sapiens	TECR	trans-2,3-enoyl-CoA reductase	GO:0035338 long-chain fatty-acyl-CoA biosynthetic process;GO:0046949 fatty-acyl-CoA biosynthetic process;GO:0035336 long-chain fatty-acyl-CoA metabolic process		Enzymes/ENZYME proteins/Oxidoreductases	Endoplasmic reticulum(Supported)				0.0	0.0	0.0	0.0	0.0	0.0	0.0	0.0	0.0	0.0	0.0	0.0	0.0	0.0	0.0	0.0	0.0	0.0	0.0	0.0
PTGES	3.257		0.565	9536	symbol	H. sapiens	9536	H. sapiens	PTGES	prostaglandin E synthase	GO:0019371 cyclooxygenase pathway;GO:0001516 prostaglandin biosynthetic process;GO:0046457 prostanoid biosynthetic process		Enzymes/ENZYME proteins/Isomerase	Endoplasmic reticulum(Supported)			(M5906)HALLMARK ESTROGEN RESPONSE EARLY; (M5907)HALLMARK ESTROGEN RESPONSE LATE; (M5934)HALLMARK XENOBIOTIC METABOLISM	0.0	0.0	0.0	0.0	0.0	0.0	0.0	0.0	0.0	0.0	0.0	0.0	0.0	0.0	0.0	0.0	0.0	0.0	0.0	0.0
FAM208A	3.25229	0.890317	0.115886	23272	symbol	H. sapiens	23272	H. sapiens	FAM208A	family with sequence similarity 208 member A	GO:0006355 regulation of transcription, DNA-templated;GO:1903506 regulation of nucleic acid-templated transcription;GO:0006351 transcription, DNA-templated			Nucleoplasm(Enhanced)				0.0	0.0	0.0	0.0	0.0	0.0	0.0	0.0	0.0	0.0	0.0	0.0	0.0	0.0	0.0	0.0	0.0	0.0	0.0	0.0
FSIP1	3.2495	1.285	0.36875	161835	symbol	H. sapiens	161835	H. sapiens	FSIP1	fibrous sheath interacting protein 1				Nucleoplasm(Uncertain)				0.0	0.0	0.0	0.0	0.0	0.0	0.0	0.0	0.0	0.0	0.0	0.0	0.0	0.0	0.0	0.0	0.0	0.0	0.0	0.0
TXLNB	3.246		0.26	167838	symbol	H. sapiens	167838	H. sapiens	TXLNB	taxilin beta								0.0	0.0	0.0	0.0	0.0	0.0	0.0	0.0	0.0	0.0	0.0	0.0	0.0	0.0	0.0	0.0	0.0	0.0	0.0	0.0
SMPDL3B	3.245		0.529	27293	symbol	H. sapiens	27293	H. sapiens	SMPDL3B	sphingomyelin phosphodiesterase acid like 3B	GO:0034122 negative regulation of toll-like receptor signaling pathway;GO:0034121 regulation of toll-like receptor signaling pathway;GO:0006685 sphingomyelin catabolic process			Cytosol;Golgi apparatus(Approved)				0.0	0.0	0.0	0.0	0.0	0.0	0.0	0.0	0.0	0.0	0.0	0.0	0.0	0.0	0.0	0.0	0.0	0.0	0.0	0.0
ATP2C2	3.238	1.10533	0.303	9914	symbol	H. sapiens	9914	H. sapiens	ATP2C2	ATPase secretory pathway Ca2+ transporting 2	GO:0070588 calcium ion transmembrane transport;GO:0099132 ATP hydrolysis coupled cation transmembrane transport;GO:0006816 calcium ion transport		Enzymes/ENZYME proteins/Hydrolases;Transporters/Primary Active Transporters	Focal adhesion sites;Plasma membrane(Approved)				0.0	0.0	0.0	0.0	0.0	0.0	0.0	0.0	0.0	0.0	0.0	0.0	1.0	0.0	0.0	0.0	0.0	0.0	0.0	1.0
CPEB2	3.23767	0.0011547	0.477667	132864	symbol	H. sapiens	132864	H. sapiens	CPEB2	cytoplasmic polyadenylation element binding protein 2	GO:1900248 negative regulation of cytoplasmic translational elongation;GO:0045900 negative regulation of translational elongation;GO:2000766 negative regulation of cytoplasmic translation			Cytosol(Approved)			(M5892)HALLMARK CHOLESTEROL HOMEOSTASIS	0.0	0.0	0.0	0.0	0.0	1.0	0.0	0.0	0.0	1.0	0.0	0.0	0.0	0.0	0.0	0.0	0.0	0.0	0.0	0.0
NPHP1	3.236	0	0.186333	4867	symbol	H. sapiens	4867	H. sapiens	NPHP1	nephrocystin 1	GO:1903348 positive regulation of bicellular tight junction assembly;GO:2000810 regulation of bicellular tight junction assembly;GO:0070830 bicellular tight junction assembly			Vesicles(Uncertain)			(M5951)HALLMARK SPERMATOGENESIS	0.0	0.0	0.0	0.0	1.0	0.0	0.0	1.0	0.0	0.0	0.0	1.0	0.0	0.0	0.0	0.0	0.0	0.0	1.0	0.0
CSMD1	3.2355	0.00353553	0.2395	64478	symbol	H. sapiens	64478	H. sapiens	CSMD1	CUB and Sushi multiple domains 1				Vesicles(Approved)				0.0	0.0	0.0	0.0	0.0	0.0	0.0	0.0	0.0	0.0	0.0	0.0	0.0	0.0	0.0	0.0	0.0	0.0	0.0	0.0
NDUFAF6	3.234		0.529	137682	symbol	H. sapiens	137682	H. sapiens	NDUFAF6	NADH:ubiquinone oxidoreductase complex assembly factor 6	GO:0032981 mitochondrial respiratory chain complex I assembly;GO:0010257 NADH dehydrogenase complex assembly;GO:0033108 mitochondrial respiratory chain complex assembly							0.0	0.0	0.0	0.0	0.0	0.0	0.0	0.0	0.0	0.0	0.0	0.0	0.0	0.0	0.0	0.0	0.0	0.0	0.0	0.0
KIF21A	3.233	1.05591	0.07868	55605	symbol	H. sapiens	55605	H. sapiens	KIF21A	kinesin family member 21A	GO:0007018 microtubule-based movement;GO:0007017 microtubule-based process;GO:0006928 movement of cell or subcellular component			Plasma membrane(Supported)Cytosol(Approved)				1.0	0.0	1.0	0.0	0.0	0.0	0.0	0.0	0.0	0.0	0.0	0.0	0.0	0.0	0.0	0.0	0.0	0.0	0.0	0.0
MCTP2	3.233		0.521	55784	symbol	H. sapiens	55784	H. sapiens	MCTP2	multiple C2 and transmembrane domain containing 2	GO:0019722 calcium-mediated signaling;GO:0019932 second-messenger-mediated signaling;GO:0035556 intracellular signal transduction			Cytosol;Nucleoplasm(Enhanced)				0.0	0.0	0.0	0.0	0.0	0.0	0.0	0.0	0.0	0.0	0.0	0.0	0.0	0.0	0.0	0.0	0.0	0.0	0.0	0.0
PCDH20	3.23		0.282	64881	symbol	H. sapiens	64881	H. sapiens	PCDH20	protocadherin 20	GO:0007156 homophilic cell adhesion via plasma membrane adhesion molecules;GO:0098742 cell-cell adhesion via plasma-membrane adhesion molecules;GO:0098609 cell-cell adhesion			Cytokinetic bridge;Vesicles(Approved);Cytokinetic bridge;Vesicles(Approved)				0.0	0.0	0.0	0.0	0.0	0.0	0.0	0.0	0.0	0.0	0.0	1.0	0.0	0.0	0.0	0.0	0.0	0.0	0.0	0.0
OR2Y1	3.229		0.181	134083	symbol	H. sapiens	134083	H. sapiens	OR2Y1	olfactory receptor family 2 subfamily Y member 1	GO:0050911 detection of chemical stimulus involved in sensory perception of smell;GO:0050907 detection of chemical stimulus involved in sensory perception;GO:0007608 sensory perception of smell		G-protein coupled receptors/Odorant/olfactory and gustatory receptors					0.0	0.0	0.0	0.0	0.0	0.0	0.0	0.0	0.0	0.0	0.0	0.0	0.0	0.0	0.0	0.0	0.0	0.0	0.0	0.0
EHBP1L1	3.226		0.521	254102	symbol	H. sapiens	254102	H. sapiens	EHBP1L1	EH domain binding protein 1 like 1	GO:0008150 biological_process			Cytosol;Nucleoli;Plasma membrane(Approved)				0.0	0.0	0.0	0.0	0.0	0.0	0.0	0.0	0.0	0.0	0.0	0.0	0.0	0.0	0.0	0.0	0.0	0.0	0.0	0.0
GLOD4	3.226		0.286	51031	symbol	H. sapiens	51031	H. sapiens	GLOD4	glyoxalase domain containing 4				Cytosol;Nucleoli;Nucleus(Approved)				0.0	0.0	0.0	0.0	0.0	0.0	0.0	0.0	0.0	0.0	0.0	0.0	0.0	0.0	0.0	0.0	0.0	0.0	0.0	0.0
RALGAPB	3.22586	0.980246	0.276571	57148	symbol	H. sapiens	57148	H. sapiens	RALGAPB	Ral GTPase activating protein non-catalytic beta subunit	GO:0090630 activation of GTPase activity;GO:0043547 positive regulation of GTPase activity;GO:0051056 regulation of small GTPase mediated signal transduction			Nuclear speckles(Approved)				0.0	1.0	0.0	0.0	0.0	1.0	0.0	0.0	0.0	0.0	0.0	0.0	0.0	0.0	0.0	0.0	0.0	0.0	0.0	0.0
SCFD1	3.214	0	0.578	23256	symbol	H. sapiens	23256	H. sapiens	SCFD1	sec1 family domain containing 1	GO:1902902 negative regulation of autophagosome assembly;GO:0048208 COPII vesicle coating;GO:0048207 vesicle targeting, rough ER to cis-Golgi			Cytosol;Nucleoplasm(Approved)				0.0	0.0	0.0	0.0	0.0	0.0	0.0	1.0	0.0	0.0	0.0	0.0	0.0	0.0	0.0	0.0	0.0	0.0	0.0	0.0
TMEM132A	3.21033	1.21405	0.237133	54972	symbol	H. sapiens	54972	H. sapiens	TMEM132A	transmembrane protein 132A	GO:0043687 post-translational protein modification;GO:0006464 cellular protein modification process;GO:0036211 protein modification process			Mitochondria(Approved)				0.0	0.0	0.0	0.0	0.0	0.0	0.0	0.0	0.0	0.0	0.0	0.0	0.0	0.0	0.0	0.0	0.0	0.0	0.0	0.0
LOC100287477	3.187		0.286	100287477	Gene_ID	H. sapiens	100287477	H. sapiens	LOC100287477	zinc finger protein 420-like								0.0	0.0	0.0	0.0	0.0	0.0	0.0	0.0	0.0	0.0	0.0	0.0	0.0	0.0	0.0	0.0	0.0	0.0	0.0	0.0
USP35	3.186		0.26	57558	symbol	H. sapiens	57558	H. sapiens	USP35	ubiquitin specific peptidase 35	GO:0016579 protein deubiquitination;GO:0006511 ubiquitin-dependent protein catabolic process;GO:0070646 protein modification by small protein removal		Enzymes/{ENZYME proteins/Hydrolases,Peptidases/Cysteine-type peptidases}	Nucleoli fibrillar center;Nucleus(Approved)				0.0	0.0	0.0	0.0	0.0	0.0	0.0	0.0	0.0	0.0	0.0	0.0	0.0	0.0	0.0	0.0	0.0	0.0	0.0	0.0
OR52E8	3.177		0.541	390079	symbol	H. sapiens	390079	H. sapiens	OR52E8	olfactory receptor family 52 subfamily E member 8	GO:0050911 detection of chemical stimulus involved in sensory perception of smell;GO:0050907 detection of chemical stimulus involved in sensory perception;GO:0007608 sensory perception of smell		G-protein coupled receptors/Odorant/olfactory and gustatory receptors					0.0	0.0	0.0	0.0	0.0	0.0	0.0	0.0	0.0	0.0	0.0	0.0	0.0	0.0	0.0	0.0	0.0	0.0	0.0	0.0
DYTN	3.174		0.282	391475	symbol	H. sapiens	391475	H. sapiens	DYTN	dystrotelin								0.0	0.0	0.0	0.0	0.0	0.0	0.0	0.0	0.0	0.0	0.0	0.0	0.0	0.0	0.0	0.0	0.0	0.0	0.0	0.0
FAT1	3.17	0	0.529	2195	symbol	H. sapiens	2195	H. sapiens	FAT1	FAT atypical cadherin 1	GO:0007156 homophilic cell adhesion via plasma membrane adhesion molecules;GO:0098742 cell-cell adhesion via plasma-membrane adhesion molecules;GO:0007015 actin filament organization							0.0	0.0	0.0	0.0	0.0	0.0	0.0	1.0	0.0	0.0	0.0	1.0	0.0	0.0	0.0	0.0	0.0	0.0	0.0	0.0
GUCY2F	3.17		0.541	2986	symbol	H. sapiens	2986	H. sapiens	GUCY2F	guanylate cyclase 2F, retinal	GO:0022400 regulation of rhodopsin mediated signaling pathway;GO:0016056 rhodopsin mediated signaling pathway;GO:0050908 detection of light stimulus involved in visual perception		Enzymes/{ENZYME proteins/Lyases,Kinases/RGC receptor guanylate cyclase kinases}			(M117)PID CONE PATHWAY; (M204)PID RHODOPSIN PATHWAY		0.0	0.0	0.0	0.0	0.0	0.0	0.0	0.0	0.0	0.0	0.0	0.0	0.0	0.0	0.0	0.0	0.0	0.0	0.0	0.0
PRDM13	3.168	0	0.529	59336	symbol	H. sapiens	59336	H. sapiens	PRDM13	PR/SET domain 13	GO:0016571 histone methylation;GO:0000122 negative regulation of transcription by RNA polymerase II;GO:0006479 protein methylation		Transcription factors/Zinc-coordinating DNA-binding domains					0.0	0.0	0.0	0.0	0.0	0.0	0.0	0.0	0.0	0.0	0.0	0.0	0.0	0.0	0.0	0.0	0.0	1.0	0.0	0.0
ANKHD1/ANKHD1-EIF4EBP3	3.166	0	0.5685						None	None	None	None	None	None	None	None	None	nan	nan	nan	nan	nan	nan	nan	nan	nan	nan	nan	nan	nan	nan	nan	nan	nan	nan	nan	nan
PIEZO1	3.16267	1.48581	0.236933	9780	symbol	H. sapiens	9780	H. sapiens	PIEZO1	piezo type mechanosensitive ion channel component 1	GO:0033634 positive regulation of cell-cell adhesion mediated by integrin;GO:0033625 positive regulation of integrin activation;GO:0033632 regulation of cell-cell adhesion mediated by integrin		Transporters/Transporter channels and pores					0.0	0.0	0.0	0.0	1.0	0.0	0.0	1.0	0.0	0.0	0.0	1.0	0.0	0.0	0.0	0.0	0.0	0.0	0.0	0.0
KCNT2	3.158	0	0.2805	343450	symbol	H. sapiens	343450	H. sapiens	KCNT2	potassium sodium-activated channel subfamily T member 2	GO:0071805 potassium ion transmembrane transport;GO:0071804 cellular potassium ion transport;GO:0006813 potassium ion transport		Transporters/Transporter channels and pores;Voltage-gated ion channels/Calcium-Activated Potassium Channels	Vesicles(Approved)				0.0	0.0	0.0	0.0	0.0	0.0	0.0	0.0	0.0	0.0	0.0	0.0	0.0	0.0	0.0	0.0	0.0	0.0	0.0	0.0
SH3BGR	3.158		0.529	6450	symbol	H. sapiens	6450	H. sapiens	SH3BGR	SH3 domain binding glutamate rich protein	GO:0009967 positive regulation of signal transduction;GO:0023056 positive regulation of signaling;GO:0010647 positive regulation of cell communication			Cytosol;Plasma membrane(Approved)			(M5909)HALLMARK MYOGENESIS	0.0	0.0	0.0	0.0	0.0	0.0	0.0	0.0	0.0	0.0	0.0	0.0	0.0	0.0	0.0	0.0	0.0	0.0	0.0	0.0
XAB2	3.151	0	0.565	56949	symbol	H. sapiens	56949	H. sapiens	XAB2	XPA binding protein 2	GO:0000349 generation of catalytic spliceosome for first transesterification step;GO:0000393 spliceosomal conformational changes to generate catalytic conformation;GO:0021987 cerebral cortex development			Nucleus;Vesicles(Approved)				0.0	0.0	0.0	0.0	0.0	0.0	0.0	0.0	1.0	0.0	0.0	0.0	0.0	0.0	0.0	0.0	0.0	0.0	0.0	0.0
RHPN1	3.149	0	0.578	114822	symbol	H. sapiens	114822	H. sapiens	RHPN1	rhophilin Rho GTPase binding protein 1	GO:0007165 signal transduction;GO:0023052 signaling;GO:0007154 cell communication			Nucleoplasm(Approved)				0.0	1.0	0.0	0.0	0.0	0.0	0.0	0.0	0.0	0.0	0.0	0.0	0.0	0.0	0.0	0.0	0.0	0.0	0.0	0.0
TES	3.14		0.276	26136	symbol	H. sapiens	26136	H. sapiens	TES	testin LIM domain protein	GO:0008285 negative regulation of cell proliferation;GO:0042127 regulation of cell proliferation;GO:0008283 cell proliferation			Cytosol;Focal adhesion sites(Enhanced)Cell Junctions;Plasma membrane(Approved)			(M5891)HALLMARK HYPOXIA; (M5924)HALLMARK MTORC1 SIGNALING	0.0	0.0	0.0	0.0	0.0	0.0	0.0	0.0	0.0	0.0	0.0	0.0	0.0	0.0	0.0	0.0	0.0	0.0	0.0	0.0
CTNNA1	3.138		0.521	1495	symbol	H. sapiens	1495	H. sapiens	CTNNA1	catenin alpha 1	GO:2001045 negative regulation of integrin-mediated signaling pathway;GO:2001241 positive regulation of extrinsic apoptotic signaling pathway in absence of ligand;GO:0071681 cellular response to indole-3-methanol			Cell Junctions;Plasma membrane(Enhanced)		(M184)PID ECADHERIN KERATINOCYTE PATHWAY; (M72)PID NECTIN PATHWAY; (M266)PID NCADHERIN PATHWAY	(M5915)HALLMARK APICAL JUNCTION	0.0	1.0	0.0	1.0	1.0	0.0	0.0	1.0	0.0	1.0	0.0	1.0	0.0	1.0	0.0	0.0	0.0	0.0	0.0	0.0
TRPM3	3.138	0	0.562818	80036	symbol	H. sapiens	80036	H. sapiens	TRPM3	transient receptor potential cation channel subfamily M member 3	GO:0016048 detection of temperature stimulus;GO:0050951 sensory perception of temperature stimulus;GO:0070588 calcium ion transmembrane transport		Transporters/Transporter channels and pores;Voltage-gated ion channels/Transient Receptor Potential Channels					0.0	0.0	0.0	0.0	0.0	0.0	0.0	0.0	0.0	0.0	0.0	0.0	0.0	0.0	0.0	0.0	0.0	0.0	0.0	1.0
MRNIP	3.133	0	0.541	51149	symbol	H. sapiens	51149	H. sapiens	MRNIP	MRN complex interacting protein	GO:1905168 positive regulation of double-strand break repair via homologous recombination;GO:0007095 mitotic G2 DNA damage checkpoint;GO:2001032 regulation of double-strand break repair via nonhomologous end joining			Cytosol;Plasma membrane(Approved)				0.0	0.0	0.0	0.0	0.0	0.0	0.0	0.0	0.0	0.0	0.0	0.0	0.0	0.0	0.0	0.0	0.0	0.0	0.0	0.0
DPP6	3.132	0	0.565	1804	symbol	H. sapiens	1804	H. sapiens	DPP6	dipeptidyl peptidase like 6	GO:1901379 regulation of potassium ion transmembrane transport;GO:0043266 regulation of potassium ion transport;GO:0071805 potassium ion transmembrane transport		Enzymes/Peptidases/Serine-type peptidases;Transporters/Accessory Factors Involved in Transport					0.0	0.0	0.0	0.0	0.0	0.0	0.0	0.0	0.0	0.0	0.0	0.0	0.0	0.0	0.0	0.0	0.0	0.0	0.0	0.0
TMEM108	3.132		0.578	66000	symbol	H. sapiens	66000	H. sapiens	TMEM108	transmembrane protein 108	GO:0051388 positive regulation of neurotrophin TRK receptor signaling pathway;GO:0021542 dentate gyrus development;GO:0008090 retrograde axonal transport			Cytosol;Nucleoli;Plasma membrane;Vesicles(Approved)				1.0	0.0	1.0	1.0	0.0	0.0	0.0	0.0	1.0	0.0	0.0	0.0	0.0	1.0	0.0	0.0	0.0	0.0	0.0	0.0
AGL	3.127	0	0.552	178	symbol	H. sapiens	178	H. sapiens	AGL	amylo-alpha-1, 6-glucosidase, 4-alpha-glucanotransferase	GO:0005980 glycogen catabolic process;GO:0005978 glycogen biosynthetic process;GO:0043312 neutrophil degranulation		Enzymes/ENZYME proteins/{Hydrolases,Transferases}	Cytosol;Nucleoplasm(Supported)			(M5909)HALLMARK MYOGENESIS; (M5937)HALLMARK GLYCOLYSIS	0.0	0.0	0.0	0.0	0.0	0.0	0.0	0.0	0.0	0.0	0.0	0.0	0.0	0.0	0.0	0.0	0.0	0.0	0.0	0.0
ATG4B	3.126	0	0.25375	23192	symbol	H. sapiens	23192	H. sapiens	ATG4B	autophagy related 4B cysteine peptidase	GO:0051697 protein delipidation;GO:0006501 C-terminal protein lipidation;GO:0018410 C-terminal protein amino acid modification		Enzymes/Peptidases/Cysteine-type peptidases	Cytosol;Nucleoplasm(Approved)			(M5893)HALLMARK MITOTIC SPINDLE	0.0	0.0	0.0	0.0	0.0	0.0	0.0	0.0	0.0	0.0	0.0	0.0	0.0	0.0	0.0	0.0	0.0	0.0	0.0	0.0
SLC22A7	3.126	0	0.257	10864	symbol	H. sapiens	10864	H. sapiens	SLC22A7	solute carrier family 22 member 7	GO:0043252 sodium-independent organic anion transport;GO:0015698 inorganic anion transport;GO:0098656 anion transmembrane transport		Transporters/Electrochemical Potential-driven transporters		Cefotaxime (Sodium-independent organic anion transmembrane transporter activity)			0.0	0.0	0.0	0.0	0.0	0.0	0.0	0.0	0.0	0.0	0.0	0.0	1.0	0.0	0.0	0.0	0.0	0.0	0.0	1.0
GNPTG	3.117	0	0.5585	84572	symbol	H. sapiens	84572	H. sapiens	GNPTG	N-acetylglucosamine-1-phosphate transferase gamma subunit	GO:0016256 N-glycan processing to lysosome;GO:0006622 protein targeting to lysosome;GO:0061462 protein localization to lysosome			Cytosol;Endoplasmic reticulum(Approved)				0.0	0.0	0.0	0.0	0.0	0.0	0.0	0.0	0.0	0.0	0.0	0.0	0.0	0.0	0.0	0.0	0.0	0.0	0.0	0.0
MAP3K6	3.116	0.673166	0.389	9064	symbol	H. sapiens	9064	H. sapiens	MAP3K6	mitogen-activated protein kinase kinase kinase 6	GO:0007257 activation of JUN kinase activity;GO:0043507 positive regulation of JUN kinase activity;GO:0000186 activation of MAPKK activity	STE Ser/Thr protein kinase family	Enzymes/{ENZYME proteins/Transferases,Kinases/STE Ser/Thr protein kinases}	Actin filaments;Cytosol;Nucleus;Plasma membrane(Approved)		(M20)PID P38 MKK3 6PATHWAY	(M5928)HALLMARK MYC TARGETS V2	0.0	0.0	0.0	0.0	0.0	0.0	0.0	0.0	0.0	0.0	0.0	0.0	0.0	0.0	0.0	0.0	0.0	0.0	0.0	0.0
DKK3	3.112		0.592	27122	symbol	H. sapiens	27122	H. sapiens	DKK3	dickkopf WNT signaling pathway inhibitor 3	GO:2000065 negative regulation of cortisol biosynthetic process;GO:0032348 negative regulation of aldosterone biosynthetic process;GO:0032345 negative regulation of aldosterone metabolic process			Vesicles(Approved)		(M17761)ST WNT BETA CATENIN PATHWAY		0.0	0.0	0.0	0.0	0.0	0.0	0.0	0.0	0.0	0.0	0.0	0.0	0.0	0.0	0.0	0.0	0.0	0.0	0.0	0.0
ALPP	3.102	0	0.529	250	symbol	H. sapiens	250	H. sapiens	ALPP	alkaline phosphatase, placental	GO:0016311 dephosphorylation;GO:0006796 phosphate-containing compound metabolic process;GO:0006793 phosphorus metabolic process		Enzymes/ENZYME proteins/Hydrolases	Plasma membrane(Approved)	METHYL-PHOSPHONIC ACID MONO-(4-NITRO-PHENYL) ESTER (Zinc ion binding)			0.0	0.0	0.0	0.0	0.0	0.0	0.0	0.0	0.0	0.0	0.0	0.0	0.0	0.0	0.0	0.0	0.0	0.0	0.0	0.0
ALPPL2	3.102	0	0.529	251	symbol	H. sapiens	251	H. sapiens	ALPPL2	alkaline phosphatase, placental like 2	GO:0006501 C-terminal protein lipidation;GO:0018410 C-terminal protein amino acid modification;GO:0006497 protein lipidation		Enzymes/ENZYME proteins/Hydrolases	Plasma membrane(Approved)	Levamisole (Metal ion binding);Amifostine (Metal ion binding)			0.0	0.0	0.0	0.0	0.0	0.0	0.0	0.0	0.0	0.0	0.0	0.0	0.0	0.0	0.0	0.0	0.0	0.0	0.0	0.0
CETP	3.096	0	0.276	1071	symbol	H. sapiens	1071	H. sapiens	CETP	cholesteryl ester transfer protein	GO:0034372 very-low-density lipoprotein particle remodeling;GO:0010745 negative regulation of macrophage derived foam cell differentiation;GO:0034374 low-density lipoprotein particle remodeling		Transporters/Transporter channels and pores					0.0	0.0	0.0	0.0	0.0	0.0	1.0	0.0	0.0	0.0	0.0	0.0	1.0	0.0	0.0	0.0	0.0	0.0	0.0	1.0
MGST3	3.089		0.565	4259	symbol	H. sapiens	4259	H. sapiens	MGST3	microsomal glutathione S-transferase 3	GO:0019370 leukotriene biosynthetic process;GO:1901687 glutathione derivative biosynthetic process;GO:1901685 glutathione derivative metabolic process		Enzymes/ENZYME proteins/Transferases	Nucleus(Approved)	Glutathione (Peroxidase activity)		(M5905)HALLMARK ADIPOGENESIS; (M5936)HALLMARK OXIDATIVE PHOSPHORYLATION; (M5945)HALLMARK HEME METABOLISM	0.0	0.0	0.0	0.0	0.0	0.0	0.0	0.0	0.0	0.0	0.0	0.0	0.0	0.0	0.0	0.0	0.0	0.0	0.0	0.0
PDIA6	3.089		0.552	10130	symbol	H. sapiens	10130	H. sapiens	PDIA6	protein disulfide isomerase family A member 6	GO:0036498 IRE1-mediated unfolded protein response;GO:0043277 apoptotic cell clearance;GO:0030968 endoplasmic reticulum unfolded protein response		Enzymes/ENZYME proteins/Isomerase	Endoplasmic reticulum(Supported)Cytosol(Approved)			(M5922)HALLMARK UNFOLDED PROTEIN RESPONSE	0.0	0.0	0.0	0.0	0.0	0.0	0.0	0.0	0.0	0.0	0.0	0.0	0.0	0.0	0.0	0.0	0.0	0.0	0.0	0.0
GPR137C	3.073		0.552	283554	symbol	H. sapiens	283554	H. sapiens	GPR137C	G protein-coupled receptor 137C				Vesicles(Approved)				0.0	0.0	0.0	0.0	0.0	0.0	0.0	0.0	0.0	0.0	0.0	0.0	0.0	0.0	0.0	0.0	0.0	0.0	0.0	0.0
HNRNPL	3.072	0.00565685	0.2245	3191	symbol	H. sapiens	3191	H. sapiens	HNRNPL	heterogeneous nuclear ribonucleoprotein L	GO:0000381 regulation of alternative mRNA splicing, via spliceosome;GO:0000380 alternative mRNA splicing, via spliceosome;GO:0048024 regulation of mRNA splicing, via spliceosome			Nucleoplasm(Supported)				0.0	0.0	0.0	0.0	0.0	0.0	0.0	0.0	0.0	0.0	0.0	0.0	0.0	0.0	0.0	0.0	0.0	0.0	0.0	0.0
VWA3A	3.072	1.31289	0.186	146177	symbol	H. sapiens	146177	H. sapiens	VWA3A	von Willebrand factor A domain containing 3A						(M3008)NABA ECM GLYCOPROTEINS; (M5884)NABA CORE MATRISOME; (M5889)NABA MATRISOME		0.0	0.0	0.0	0.0	0.0	0.0	1.0	0.0	0.0	0.0	0.0	0.0	0.0	0.0	0.0	0.0	0.0	0.0	0.0	0.0
DAAM2	3.068	0	0.276	23500	symbol	H. sapiens	23500	H. sapiens	DAAM2	dishevelled associated activator of morphogenesis 2	GO:0048715 negative regulation of oligodendrocyte differentiation;GO:0045686 negative regulation of glial cell differentiation;GO:0048713 regulation of oligodendrocyte differentiation			Nucleoplasm(Supported)Cytosol;Vesicles(Approved)				0.0	0.0	0.0	1.0	0.0	0.0	0.0	1.0	0.0	0.0	0.0	0.0	0.0	0.0	0.0	0.0	0.0	0.0	0.0	0.0
HECTD2	3.065	0	0.578	143279	symbol	H. sapiens	143279	H. sapiens	HECTD2	HECT domain E3 ubiquitin protein ligase 2	GO:0000209 protein polyubiquitination;GO:0016567 protein ubiquitination;GO:0032446 protein modification by small protein conjugation		Enzymes/ENZYME proteins/Transferases	Nucleoplasm(Approved)				0.0	0.0	0.0	0.0	0.0	0.0	0.0	0.0	0.0	0.0	0.0	0.0	0.0	0.0	0.0	0.0	0.0	0.0	0.0	0.0
REXO1	3.064	0	0.573667	57455	symbol	H. sapiens	57455	H. sapiens	REXO1	RNA exonuclease 1 homolog	GO:0090305 nucleic acid phosphodiester bond hydrolysis;GO:0090304 nucleic acid metabolic process;GO:0006139 nucleobase-containing compound metabolic process			Nuclear bodies;Nucleoplasm(Supported)				0.0	0.0	0.0	0.0	0.0	0.0	0.0	0.0	0.0	0.0	0.0	0.0	0.0	0.0	0.0	0.0	0.0	0.0	0.0	0.0
UGDH	3.064		0.552	7358	symbol	H. sapiens	7358	H. sapiens	UGDH	UDP-glucose 6-dehydrogenase	GO:0006065 UDP-glucuronate biosynthetic process;GO:0046398 UDP-glucuronate metabolic process;GO:0006011 UDP-glucose metabolic process		Enzymes/ENZYME proteins/Oxidoreductases	Nucleoplasm(Enhanced)	NADH (Udp-glucose 6-dehydrogenase activity)		(M5935)HALLMARK FATTY ACID METABOLISM; (M5907)HALLMARK ESTROGEN RESPONSE LATE; (M5934)HALLMARK XENOBIOTIC METABOLISM	0.0	0.0	0.0	0.0	0.0	0.0	0.0	0.0	0.0	0.0	0.0	0.0	0.0	0.0	0.0	0.0	0.0	0.0	0.0	0.0
TAS1R1	3.063	0	0.521	80835	symbol	H. sapiens	80835	H. sapiens	TAS1R1	taste 1 receptor member 1	GO:0050917 sensory perception of umami taste;GO:0050909 sensory perception of taste;GO:0007606 sensory perception of chemical stimulus		G-protein coupled receptors/GPCRs excl olfactory receptors;Transporters					0.0	0.0	0.0	0.0	0.0	0.0	0.0	0.0	0.0	0.0	0.0	0.0	0.0	0.0	0.0	0.0	0.0	0.0	0.0	0.0
WFDC8	3.063	0	0.592	90199	symbol	H. sapiens	90199	H. sapiens	WFDC8	WAP four-disulfide core domain 8	GO:0010951 negative regulation of endopeptidase activity;GO:0010466 negative regulation of peptidase activity;GO:0045861 negative regulation of proteolysis							0.0	0.0	0.0	0.0	0.0	0.0	0.0	0.0	0.0	0.0	0.0	0.0	0.0	0.0	0.0	0.0	0.0	0.0	0.0	0.0
FAM126A	3.062		0.578	84668	symbol	H. sapiens	84668	H. sapiens	FAM126A	family with sequence similarity 126 member A	GO:0046854 phosphatidylinositol phosphorylation;GO:0042552 myelination;GO:0046834 lipid phosphorylation			Cytosol;Plasma membrane(Supported)				0.0	0.0	0.0	0.0	0.0	0.0	0.0	0.0	0.0	0.0	0.0	0.0	0.0	0.0	0.0	0.0	0.0	0.0	0.0	0.0
PCDHB17P	3.061		0.565	54661	symbol	H. sapiens	54661	H. sapiens	PCDHB17P	protocadherin beta 17 pseudogene								0.0	0.0	0.0	0.0	0.0	0.0	0.0	0.0	0.0	0.0	0.0	0.0	0.0	0.0	0.0	0.0	0.0	0.0	0.0	0.0
RAP1GDS1	3.0576	0.826004	0.2178	5910	symbol	H. sapiens	5910	H. sapiens	RAP1GDS1	Rap1 GTPase-GDP dissociation stimulator 1	GO:0032471 negative regulation of endoplasmic reticulum calcium ion concentration;GO:0051561 positive regulation of mitochondrial calcium ion concentration;GO:0014829 vascular smooth muscle contraction			Cytosol(Supported)		(M241)PID RAC1 REG PATHWAY	(M5935)HALLMARK FATTY ACID METABOLISM	0.0	1.0	0.0	0.0	0.0	1.0	0.0	1.0	0.0	0.0	0.0	0.0	0.0	0.0	0.0	0.0	0.0	0.0	0.0	0.0
LOC102724788/PRODH	3.055	0.57103	0.415						None	None	None	None	None	None	None	None	None	nan	nan	nan	nan	nan	nan	nan	nan	nan	nan	nan	nan	nan	nan	nan	nan	nan	nan	nan	nan
RABL3	3.047		0.245	285282	symbol	H. sapiens	285282	H. sapiens	RABL3	RAB, member of RAS oncogene family like 3				Nucleoplasm(Approved)				0.0	0.0	0.0	0.0	0.0	0.0	0.0	0.0	0.0	0.0	0.0	0.0	0.0	0.0	0.0	0.0	0.0	0.0	0.0	0.0
CEP95	3.046	0	0.552	90799	symbol	H. sapiens	90799	H. sapiens	CEP95	centrosomal protein 95				Centrosome;Mitotic spindle(Supported)Nucleoplasm;Vesicles(Approved)				0.0	0.0	0.0	0.0	0.0	0.0	0.0	0.0	0.0	0.0	0.0	0.0	0.0	0.0	0.0	0.0	0.0	0.0	0.0	0.0
BCCIP	3.043	0	0.565	56647	symbol	H. sapiens	56647	H. sapiens	BCCIP	BRCA2 and CDKN1A interacting protein	GO:0061101 neuroendocrine cell differentiation;GO:0000079 regulation of cyclin-dependent protein serine/threonine kinase activity;GO:0034453 microtubule anchoring			Nucleoplasm(Supported)Cytosol(Approved)				1.0	0.0	0.0	0.0	0.0	0.0	0.0	0.0	0.0	0.0	0.0	0.0	0.0	0.0	0.0	0.0	0.0	0.0	0.0	0.0
MMS22L	3.041	0	0.193333	253714	symbol	H. sapiens	253714	H. sapiens	MMS22L	MMS22 like, DNA repair protein	GO:0031297 replication fork processing;GO:0045005 DNA-dependent DNA replication maintenance of fidelity;GO:0000724 double-strand break repair via homologous recombination			Nucleoplasm(Supported)			(M5925)HALLMARK E2F TARGETS	0.0	0.0	0.0	0.0	0.0	0.0	0.0	0.0	0.0	0.0	0.0	0.0	0.0	0.0	0.0	0.0	0.0	0.0	0.0	0.0
NES	3.04		0.253	10763	symbol	H. sapiens	10763	H. sapiens	NES	nestin	GO:0030844 positive regulation of intermediate filament depolymerization;GO:0030842 regulation of intermediate filament depolymerization;GO:0045106 intermediate filament depolymerization			Intermediate filaments(Enhanced)				0.0	0.0	0.0	0.0	0.0	0.0	0.0	1.0	1.0	0.0	0.0	0.0	0.0	0.0	0.0	0.0	0.0	0.0	0.0	0.0
ADGRB2	3.03914	0.357554	0.476143	576	symbol	H. sapiens	576	H. sapiens	ADGRB2	adhesion G protein-coupled receptor B2	GO:0016525 negative regulation of angiogenesis;GO:0033173 calcineurin-NFAT signaling cascade;GO:0097720 calcineurin-mediated signaling		G-protein coupled receptors/{Family 2 (B) receptors,GPCRs excl olfactory receptors};Transporters	Centrosome(Supported)				0.0	0.0	0.0	1.0	0.0	0.0	0.0	0.0	0.0	0.0	0.0	0.0	0.0	0.0	0.0	0.0	0.0	0.0	0.0	0.0
MRS2	3.039	0	0.5715	57380	symbol	H. sapiens	57380	H. sapiens	MRS2	MRS2, magnesium transporter	GO:0045016 mitochondrial magnesium ion transmembrane transport;GO:1903830 magnesium ion transmembrane transport;GO:0015693 magnesium ion transport							0.0	0.0	0.0	0.0	0.0	0.0	0.0	0.0	0.0	0.0	0.0	0.0	0.0	0.0	0.0	0.0	0.0	0.0	0.0	1.0
TOPBP1	3.03825	1.2055	0.35275	11073	symbol	H. sapiens	11073	H. sapiens	TOPBP1	DNA topoisomerase II binding protein 1	GO:0033314 mitotic DNA replication checkpoint;GO:0007095 mitotic G2 DNA damage checkpoint;GO:0044818 mitotic G2/M transition checkpoint			Nucleus(Enhanced)		(M258)PID BARD1 PATHWAY; (M46)PID ATR PATHWAY; (M1)PID FANCONI PATHWAY	(M5951)HALLMARK SPERMATOGENESIS	0.0	0.0	0.0	0.0	0.0	0.0	0.0	0.0	0.0	0.0	0.0	0.0	0.0	0.0	0.0	0.0	0.0	0.0	0.0	0.0
CORO7/CORO7-PAM16	3.038	0	0.26						None	None	None	None	None	None	None	None	None	nan	nan	nan	nan	nan	nan	nan	nan	nan	nan	nan	nan	nan	nan	nan	nan	nan	nan	nan	nan
UQCRH	3.026		0.541	7388	symbol	H. sapiens	7388	H. sapiens	UQCRH	ubiquinol-cytochrome c reductase hinge protein	GO:0006122 mitochondrial electron transport, ubiquinol to cytochrome c;GO:0042775 mitochondrial ATP synthesis coupled electron transport;GO:0042773 ATP synthesis coupled electron transport				2-Hexyloxy-6-Hydroxymethyl-Tetrahydro-Pyran-3,4,5-Triol (Ubiquinol-cytochrome-c reductase activity);5-n-undecyl-6-hydroxy-4,7-dioxobenzothiazole (Ubiquinol-cytochrome-c reductase activity);METHYL (2Z)-2-(2-{[6-(2-CYANOPHENOXY)PYRIMIDIN-4-YL]OXY}PHENYL)-3-METHOXYACRYLATE (Ubiquinol-cytochrome-c reductase activity);(5S)-3-ANILINO-5-(2,4-DIFLUOROPHENYL)-5-METHYL-1,3-OXAZOLIDINE-2,4-DIONE (Ubiquinol-…		(M5936)HALLMARK OXIDATIVE PHOSPHORYLATION	0.0	0.0	0.0	0.0	0.0	0.0	0.0	0.0	0.0	0.0	0.0	0.0	0.0	0.0	0.0	0.0	0.0	0.0	0.0	0.0
NPIPA7 (includes others)	3.025		0.552						None	None	None	None	None	None	None	None	None	nan	nan	nan	nan	nan	nan	nan	nan	nan	nan	nan	nan	nan	nan	nan	nan	nan	nan	nan	nan
PSME4	3.02433	1.11227	0.132967	23198	symbol	H. sapiens	23198	H. sapiens	PSME4	proteasome activator subunit 4	GO:0035093 spermatogenesis, exchange of chromosomal proteins;GO:0035092 sperm chromatin condensation;GO:0002223 stimulatory C-type lectin receptor signaling pathway			Nucleoplasm(Supported)				0.0	0.0	0.0	1.0	0.0	1.0	0.0	0.0	0.0	0.0	0.0	0.0	0.0	0.0	0.0	0.0	0.0	1.0	0.0	1.0
FBXO38	3.02133	0.936462	0.427667	81545	symbol	H. sapiens	81545	H. sapiens	FBXO38	F-box protein 38	GO:0010976 positive regulation of neuron projection development;GO:0045666 positive regulation of neuron differentiation;GO:0010975 regulation of neuron projection development			Nucleoplasm;Plasma membrane(Supported)Cytokinetic bridge;Cytosol(Approved)				0.0	0.0	0.0	1.0	0.0	0.0	0.0	0.0	0.0	0.0	0.0	0.0	0.0	0.0	0.0	0.0	0.0	0.0	0.0	0.0
KCNMA1	3.018	0	0.142	3778	symbol	H. sapiens	3778	H. sapiens	KCNMA1	potassium calcium-activated channel subfamily M alpha 1	GO:0060083 smooth muscle contraction involved in micturition;GO:0014832 urinary bladder smooth muscle contraction;GO:0045794 negative regulation of cell volume		Voltage-gated ion channels/Calcium-Activated Potassium Channels		Chlorzoxazone (Voltage-gated potassium channel activity);Bendroflumethiazide (Voltage-gated potassium channel activity);Procaine (Voltage-gated potassium channel activity);Hydroflumethiazide (Voltage-gated potassium channel activity);Hydrochlorothiazide (Voltage-gated potassium channel activity);Cromoglicic acid (Voltage-gated potassium channel activity);Miconazole (Voltage-gated potassium channe…		(M5942)HALLMARK UV RESPONSE DN	0.0	0.0	0.0	0.0	0.0	0.0	0.0	1.0	0.0	0.0	0.0	0.0	0.0	0.0	0.0	0.0	0.0	0.0	0.0	0.0
ARRDC1	3.017		0.606	92714	symbol	H. sapiens	92714	H. sapiens	ARRDC1	arrestin domain containing 1	GO:0006858 extracellular transport;GO:0045746 negative regulation of Notch signaling pathway;GO:0140112 extracellular vesicle biogenesis			Nucleoli;Nucleus(Approved)				0.0	0.0	0.0	0.0	0.0	0.0	0.0	0.0	0.0	0.0	0.0	0.0	0.0	0.0	0.0	0.0	0.0	0.0	0.0	0.0
TMEM2	3.017		0.5	23670	gene_synonym	H. sapiens	23670	H. sapiens	CEMIP2	cell migration inducing hyaluronidase 2	GO:0030214 hyaluronan catabolic process;GO:1903670 regulation of sprouting angiogenesis;GO:0030212 hyaluronan metabolic process			Cytosol;Vesicles(Approved)				0.0	0.0	0.0	0.0	0.0	0.0	0.0	0.0	0.0	0.0	0.0	0.0	0.0	0.0	0.0	0.0	0.0	0.0	0.0	0.0
TMPRSS12	3.01467	0.0046188	0.241	283471	symbol	H. sapiens	283471	H. sapiens	TMPRSS12	transmembrane serine protease 12	GO:0006508 proteolysis;GO:0019538 protein metabolic process;GO:1901564 organonitrogen compound metabolic process		Enzymes/Peptidases/Serine-type peptidases					0.0	0.0	0.0	0.0	0.0	0.0	0.0	0.0	0.0	0.0	0.0	0.0	0.0	0.0	0.0	0.0	0.0	0.0	0.0	0.0
CYP4B1	3.004	0	0.609667	1580	symbol	H. sapiens	1580	H. sapiens	CYP4B1	cytochrome P450 family 4 subfamily B member 1	GO:0018917 fluorene metabolic process;GO:0018879 biphenyl metabolic process;GO:0042738 exogenous drug catabolic process		Enzymes/ENZYME proteins/Oxidoreductases	Vesicles(Supported)			(M5905)HALLMARK ADIPOGENESIS	0.0	0.0	0.0	0.0	0.0	0.0	0.0	0.0	0.0	0.0	0.0	0.0	0.0	0.0	0.0	0.0	0.0	0.0	0.0	0.0
DLAT	3.004	0	0.606	1737	symbol	H. sapiens	1737	H. sapiens	DLAT	dihydrolipoamide S-acetyltransferase	GO:0010510 regulation of acetyl-CoA biosynthetic process from pyruvate;GO:0050812 regulation of acyl-CoA biosynthetic process;GO:0006086 acetyl-CoA biosynthetic process from pyruvate		Citric acid cycle related proteins;Enzymes/ENZYME proteins/Transferases	Mitochondria(Enhanced)	NADH (Dihydrolipoyllysine-residue acetyltransferase activity);Radicicol (Dihydrolipoyllysine-residue acetyltransferase activity);Dihydrolipoic Acid (Dihydrolipoyllysine-residue acetyltransferase activity)		(M5936)HALLMARK OXIDATIVE PHOSPHORYLATION; (M5905)HALLMARK ADIPOGENESIS	0.0	0.0	0.0	0.0	0.0	0.0	0.0	0.0	0.0	0.0	0.0	0.0	0.0	0.0	0.0	0.0	0.0	0.0	0.0	0.0
INPP4A	3	0	0.540667	3631	symbol	H. sapiens	3631	H. sapiens	INPP4A	inositol polyphosphate-4-phosphatase type I A	GO:0036092 phosphatidylinositol-3-phosphate biosynthetic process;GO:0043647 inositol phosphate metabolic process;GO:0006661 phosphatidylinositol biosynthetic process		Enzymes/ENZYME proteins/Hydrolases	Nuclear membrane;Nucleus(Approved)				0.0	0.0	0.0	0.0	0.0	0.0	0.0	0.0	0.0	0.0	0.0	0.0	0.0	0.0	0.0	0.0	0.0	0.0	0.0	0.0
KIAA1551	2.998		0.565	55196	symbol	H. sapiens	55196	H. sapiens	KIAA1551	KIAA1551				Cytosol;Intermediate filaments;Nucleoli(Supported)				0.0	0.0	0.0	0.0	0.0	0.0	0.0	0.0	0.0	0.0	0.0	0.0	0.0	0.0	0.0	0.0	0.0	0.0	0.0	0.0
SLC3A1	2.998		0.578	6519	symbol	H. sapiens	6519	H. sapiens	SLC3A1	solute carrier family 3 member 1	GO:0015811 L-cystine transport;GO:0000101 sulfur amino acid transport;GO:1990822 basic amino acid transmembrane transport		Transporters/Accessory Factors Involved in Transport	Mitochondria(Approved)Nuclear bodies(Uncertain)	L-Cystine (L-cystine transmembrane transporter activity)			0.0	0.0	0.0	0.0	0.0	0.0	0.0	0.0	0.0	0.0	0.0	0.0	1.0	0.0	0.0	0.0	0.0	0.0	0.0	1.0
FAM129C	2.9955	1.23726	0.133	199786	symbol	H. sapiens	199786	H. sapiens	FAM129C	family with sequence similarity 129 member C								0.0	0.0	0.0	0.0	0.0	0.0	0.0	0.0	0.0	0.0	0.0	0.0	0.0	0.0	0.0	0.0	0.0	0.0	0.0	0.0
PTPRS	2.9915	1.15238	0.277417	5802	symbol	H. sapiens	5802	H. sapiens	PTPRS	protein tyrosine phosphatase, receptor type S	GO:0034164 negative regulation of toll-like receptor 9 signaling pathway;GO:0034163 regulation of toll-like receptor 9 signaling pathway;GO:0048671 negative regulation of collateral sprouting		Enzymes/ENZYME proteins/Hydrolases	Cytosol;Plasma membrane(Approved)	Alendronic acid (Transmembrane receptor protein tyrosine phosphatase activity);Etidronic acid (Transmembrane receptor protein tyrosine phosphatase activity)			0.0	0.0	0.0	1.0	0.0	0.0	1.0	1.0	1.0	0.0	0.0	0.0	0.0	0.0	0.0	0.0	0.0	0.0	0.0	0.0
CCDC88B	2.977		0.292	283234	symbol	H. sapiens	283234	H. sapiens	CCDC88B	coiled-coil domain containing 88B	GO:0042102 positive regulation of T cell proliferation;GO:0042832 defense response to protozoan;GO:0050671 positive regulation of lymphocyte proliferation			Centrosome;Cytosol;Nucleoplasm(Approved)				1.0	0.0	1.0	0.0	1.0	0.0	0.0	1.0	0.0	0.0	0.0	1.0	0.0	0.0	0.0	0.0	0.0	0.0	0.0	0.0
SLC14A2	2.976		0.578	8170	symbol	H. sapiens	8170	H. sapiens	SLC14A2	solute carrier family 14 member 2	GO:0071918 urea transmembrane transport;GO:0015840 urea transport;GO:0019755 one-carbon compound transport		Transporters/Transporter channels and pores					0.0	0.0	0.0	0.0	0.0	0.0	0.0	0.0	0.0	0.0	0.0	0.0	0.0	0.0	0.0	0.0	0.0	0.0	0.0	1.0
TMEM8B	2.975		0.268	51754	symbol	H. sapiens	51754	H. sapiens	TMEM8B	transmembrane protein 8B	GO:0007160 cell-matrix adhesion;GO:0031589 cell-substrate adhesion;GO:0007346 regulation of mitotic cell cycle		Transporters/Transporter channels and pores	Vesicles(Approved)			(M5916)HALLMARK APICAL SURFACE; (M5915)HALLMARK APICAL JUNCTION	0.0	0.0	0.0	0.0	1.0	0.0	0.0	0.0	0.0	0.0	0.0	0.0	0.0	0.0	0.0	0.0	0.0	0.0	0.0	0.0
CNTNAP3	2.971	0	0.606	79937	symbol	H. sapiens	79937	H. sapiens	CNTNAP3	contactin associated protein like 3	GO:0008037 cell recognition;GO:0007155 cell adhesion;GO:0022610 biological adhesion							0.0	0.0	0.0	0.0	0.0	0.0	0.0	0.0	0.0	0.0	0.0	0.0	0.0	0.0	0.0	0.0	0.0	0.0	0.0	0.0
HUWE1	2.96833	0.754597	0.0713667	10075	symbol	H. sapiens	10075	H. sapiens	HUWE1	HECT, UBA and WWE domain containing 1, E3 ubiquitin protein ligase	GO:1903955 positive regulation of protein targeting to mitochondrion;GO:1903214 regulation of protein targeting to mitochondrion;GO:1903749 positive regulation of establishment of protein localization to mitochondrion		Enzymes/ENZYME proteins/Transferases	Cytosol;Nucleoplasm(Enhanced)		(M261)PID P53 REGULATION PATHWAY; (M66)PID MYC ACTIV PATHWAY	(M5947)HALLMARK IL2 STAT5 SIGNALING	0.0	0.0	0.0	0.0	0.0	0.0	0.0	0.0	0.0	0.0	0.0	0.0	0.0	0.0	0.0	0.0	0.0	1.0	0.0	0.0
FLNA	2.96783	0.971101	0.2665	2316	symbol	H. sapiens	2316	H. sapiens	FLNA	filamin A	GO:1905000 regulation of membrane repolarization during atrial cardiac muscle cell action potential;GO:0098914 membrane repolarization during atrial cardiac muscle cell action potential;GO:0098910 regulation of atrial cardiac muscle cell action potential		Transporters/Accessory Factors Involved in Transport	Actin filaments;Cytosol;Plasma membrane(Enhanced)		(M23)PID WNT NONCANONICAL PATHWAY; (M16801)SIG REGULATION OF THE ACTIN CYTOSKELETON BY RHO GTPASES; (M34)PID TCR PATHWAY	(M5950)HALLMARK ALLOGRAFT REJECTION; (M5930)HALLMARK EPITHELIAL MESENCHYMAL TRANSITION; (M5893)HALLMARK MITOTIC SPINDLE	1.0	1.0	0.0	1.0	1.0	0.0	1.0	1.0	1.0	0.0	0.0	1.0	0.0	0.0	0.0	0.0	0.0	0.0	1.0	0.0
DNAJC13	2.96767	1.21215	0.380667	23317	symbol	H. sapiens	23317	H. sapiens	DNAJC13	DnaJ heat shock protein family (Hsp40) member C13	GO:1902954 regulation of early endosome to recycling endosome transport;GO:0061502 early endosome to recycling endosome transport;GO:2000641 regulation of early endosome to late endosome transport			Cytosol;Vesicles(Supported)				0.0	0.0	0.0	0.0	0.0	0.0	0.0	0.0	0.0	0.0	0.0	0.0	0.0	0.0	0.0	1.0	0.0	0.0	0.0	0.0
MRPL28	2.96	0	0.541	10573	symbol	H. sapiens	10573	H. sapiens	MRPL28	mitochondrial ribosomal protein L28	GO:0070126 mitochondrial translational termination;GO:0070125 mitochondrial translational elongation;GO:0006415 translational termination		Ribosomal proteins	Mitochondria(Supported)				0.0	0.0	0.0	0.0	0.0	0.0	0.0	0.0	0.0	0.0	0.0	0.0	0.0	0.0	0.0	0.0	0.0	0.0	0.0	0.0
RERGL	2.96		0.5	79785	symbol	H. sapiens	79785	H. sapiens	RERGL	RERG like	GO:0007165 signal transduction;GO:0023052 signaling;GO:0007154 cell communication			Nucleoplasm(Approved)				0.0	0.0	0.0	0.0	0.0	0.0	0.0	0.0	0.0	0.0	0.0	0.0	0.0	0.0	0.0	0.0	0.0	0.0	0.0	0.0
MUL1	2.957		0.552	79594	symbol	H. sapiens	79594	H. sapiens	MUL1	mitochondrial E3 ubiquitin protein ligase 1	GO:0050689 negative regulation of defense response to virus by host;GO:1903861 positive regulation of dendrite extension;GO:1901028 regulation of mitochondrial outer membrane permeabilization involved in apoptotic signaling pathway		Enzymes/ENZYME proteins/Transferases	Mitochondria(Supported)Cytosol;Nucleoplasm(Approved)				0.0	0.0	0.0	1.0	0.0	1.0	0.0	1.0	0.0	1.0	0.0	0.0	0.0	0.0	0.0	0.0	0.0	1.0	0.0	0.0
KCNE1	2.956		0.552	3753	symbol	H. sapiens	3753	H. sapiens	KCNE1	potassium voltage-gated channel subfamily E regulatory subunit 1	GO:1902260 negative regulation of delayed rectifier potassium channel activity;GO:1903817 negative regulation of voltage-gated potassium channel activity;GO:0098915 membrane repolarization during ventricular cardiac muscle cell action potential				Indapamide (Telethonin binding);Azimilide (Telethonin binding)			0.0	0.0	0.0	0.0	0.0	0.0	0.0	1.0	0.0	1.0	0.0	0.0	0.0	0.0	0.0	0.0	0.0	0.0	0.0	0.0
BPTF	2.9405	0.009	0.4495	2186	symbol	H. sapiens	2186	H. sapiens	BPTF	bromodomain PHD finger transcription factor	GO:1990090 cellular response to nerve growth factor stimulus;GO:0001892 embryonic placenta development;GO:1990089 response to nerve growth factor			Nucleoplasm(Enhanced)				0.0	0.0	0.0	0.0	0.0	0.0	0.0	0.0	1.0	0.0	0.0	0.0	0.0	0.0	0.0	0.0	0.0	1.0	0.0	0.0
PKD1L3	2.939	0	0.296	342372	symbol	H. sapiens	342372	H. sapiens	PKD1L3	polycystin 1 like 3, transient receptor potential channel interacting	GO:0001581 detection of chemical stimulus involved in sensory perception of sour taste;GO:0050915 sensory perception of sour taste;GO:0071468 cellular response to acidic pH		Transporters/Transporter channels and pores					0.0	0.0	0.0	0.0	0.0	0.0	0.0	0.0	0.0	0.0	0.0	0.0	0.0	0.0	0.0	0.0	0.0	0.0	0.0	0.0
CCM2L	2.937		0.685	140706	symbol	H. sapiens	140706	H. sapiens	CCM2L	CCM2 like scaffolding protein	GO:0090271 positive regulation of fibroblast growth factor production;GO:0003222 ventricular trabecula myocardium morphogenesis;GO:0034111 negative regulation of homotypic cell-cell adhesion			Nucleoplasm(Approved)				0.0	0.0	0.0	1.0	1.0	0.0	0.0	0.0	0.0	0.0	0.0	1.0	0.0	0.0	0.0	0.0	0.0	0.0	0.0	0.0
VASP	2.937	0	0.649	7408	symbol	H. sapiens	7408	H. sapiens	VASP	vasodilator stimulated phosphoprotein	GO:0001843 neural tube closure;GO:0014020 primary neural tube formation;GO:0030838 positive regulation of actin filament polymerization			Cell Junctions;Focal adhesion sites;Plasma membrane(Supported)		(M184)PID ECADHERIN KERATINOCYTE PATHWAY; (M210)PID IL8 CXCR2 PATHWAY; (M16801)SIG REGULATION OF THE ACTIN CYTOSKELETON BY RHO GTPASES	(M5915)HALLMARK APICAL JUNCTION	0.0	0.0	0.0	1.0	1.0	0.0	1.0	1.0	0.0	0.0	0.0	1.0	0.0	0.0	0.0	0.0	0.0	0.0	0.0	0.0
MAMDC2	2.932		0.265	256691	symbol	H. sapiens	256691	H. sapiens	MAMDC2	MAM domain containing 2				Nuclear speckles;Plasma membrane(Approved)				0.0	0.0	0.0	0.0	0.0	0.0	0.0	0.0	0.0	0.0	0.0	0.0	0.0	0.0	0.0	0.0	0.0	0.0	0.0	0.0
CTBS	2.929	0	0.51	1486	symbol	H. sapiens	1486	H. sapiens	CTBS	chitobiase	GO:0006032 chitin catabolic process;GO:1901072 glucosamine-containing compound catabolic process;GO:0009313 oligosaccharide catabolic process			Cytosol(Uncertain)				0.0	0.0	0.0	0.0	0.0	0.0	0.0	0.0	0.0	0.0	0.0	0.0	0.0	0.0	0.0	0.0	0.0	0.0	0.0	0.0
SETDB2	2.92525	1.42634	0.10075	83852	symbol	H. sapiens	83852	H. sapiens	SETDB2	SET domain bifurcated 2	GO:0051567 histone H3-K9 methylation;GO:0070986 left/right axis specification;GO:0001947 heart looping		Enzymes/ENZYME proteins/Transferases	Nucleoplasm(Approved)				0.0	0.0	0.0	0.0	0.0	0.0	0.0	0.0	0.0	0.0	0.0	0.0	0.0	0.0	0.0	0.0	0.0	1.0	0.0	0.0
PTPN13	2.923	0	0.565	5783	symbol	H. sapiens	5783	H. sapiens	PTPN13	protein tyrosine phosphatase, non-receptor type 13	GO:0014066 regulation of phosphatidylinositol 3-kinase signaling;GO:0006661 phosphatidylinositol biosynthetic process;GO:0014065 phosphatidylinositol 3-kinase signaling		Enzymes/ENZYME proteins/Hydrolases	Cytosol;Plasma membrane(Approved)		(M257)PID EPHRINB REV PATHWAY; (M7)PID FCER1 PATHWAY; (M8873)ST FAS SIGNALING PATHWAY		0.0	0.0	0.0	0.0	0.0	0.0	0.0	0.0	0.0	0.0	0.0	0.0	0.0	0.0	0.0	0.0	0.0	0.0	0.0	0.0
CCDC88A	2.91314	1.14472	0.149286	55704	symbol	H. sapiens	55704	H. sapiens	CCDC88A	coiled-coil domain containing 88A	GO:1903566 positive regulation of protein localization to cilium;GO:1903564 regulation of protein localization to cilium;GO:0032148 activation of protein kinase B activity						(M5893)HALLMARK MITOTIC SPINDLE	1.0	0.0	1.0	1.0	0.0	0.0	0.0	1.0	0.0	0.0	0.0	0.0	0.0	0.0	0.0	0.0	0.0	0.0	1.0	0.0
COL14A1	2.908		0.617	7373	symbol	H. sapiens	7373	H. sapiens	COL14A1	collagen type XIV alpha 1 chain	GO:0030199 collagen fibril organization;GO:0030198 extracellular matrix organization;GO:0043062 extracellular structure organization			Vesicles(Approved)		(M3005)NABA COLLAGENS; (M198)PID SYNDECAN 1 PATHWAY; (M160)PID AVB3 INTEGRIN PATHWAY		0.0	0.0	0.0	0.0	0.0	0.0	1.0	1.0	0.0	0.0	0.0	1.0	0.0	0.0	0.0	0.0	0.0	0.0	0.0	0.0
PPP2R5E	2.906	0	0.2725	5529	symbol	H. sapiens	5529	H. sapiens	PPP2R5E	protein phosphatase 2 regulatory subunit B'epsilon	GO:0043666 regulation of phosphoprotein phosphatase activity;GO:0035304 regulation of protein dephosphorylation;GO:0010921 regulation of phosphatase activity			Cytosol(Supported)				0.0	1.0	0.0	0.0	0.0	0.0	1.0	0.0	0.0	0.0	0.0	0.0	0.0	0.0	0.0	0.0	0.0	0.0	0.0	0.0
LSS	2.9055	1.68221	0.15785	4047	symbol	H. sapiens	4047	H. sapiens	LSS	lanosterol synthase	GO:0045540 regulation of cholesterol biosynthetic process;GO:0090181 regulation of cholesterol metabolic process;GO:0006695 cholesterol biosynthetic process		Enzymes/ENZYME proteins/Isomerase	Cytosol(Approved)	R048-8071 (Lanosterol synthase activity);Lanosterol (Lanosterol synthase activity)		(M5892)HALLMARK CHOLESTEROL HOMEOSTASIS	0.0	0.0	0.0	0.0	0.0	0.0	0.0	0.0	0.0	0.0	0.0	0.0	0.0	0.0	0.0	0.0	0.0	0.0	0.0	0.0
COL6A3	2.9022	0.661716	0.2503	1293	symbol	H. sapiens	1293	H. sapiens	COL6A3	collagen type VI alpha 3 chain	GO:0030574 collagen catabolic process;GO:0010951 negative regulation of endopeptidase activity;GO:0010466 negative regulation of peptidase activity					(M5887)NABA BASEMENT MEMBRANES; (M3005)NABA COLLAGENS; (M198)PID SYNDECAN 1 PATHWAY	(M5930)HALLMARK EPITHELIAL MESENCHYMAL TRANSITION; (M5909)HALLMARK MYOGENESIS	0.0	0.0	0.0	1.0	0.0	0.0	1.0	0.0	0.0	0.0	0.0	0.0	0.0	1.0	1.0	0.0	0.0	0.0	0.0	0.0
DUSP2	2.897	1.71968	0.1022	1844	symbol	H. sapiens	1844	H. sapiens	DUSP2	dual specificity phosphatase 2	GO:0000188 inactivation of MAPK activity;GO:0043407 negative regulation of MAP kinase activity;GO:0071901 negative regulation of protein serine/threonine kinase activity		Enzymes/ENZYME proteins/Hydrolases	Nuclear membrane;Nucleus(Supported)			(M5928)HALLMARK MYC TARGETS V2; (M5907)HALLMARK ESTROGEN RESPONSE LATE; (M5890)HALLMARK TNFA SIGNALING VIA NFKB	0.0	0.0	0.0	0.0	0.0	0.0	0.0	0.0	0.0	0.0	0.0	0.0	0.0	0.0	0.0	0.0	0.0	0.0	0.0	0.0
INSC	2.891	0	0.578	387755	symbol	H. sapiens	387755	H. sapiens	INSC	INSC, spindle orientation adaptor protein	GO:0031647 regulation of protein stability;GO:0007399 nervous system development;GO:0030154 cell differentiation							0.0	0.0	0.0	0.0	0.0	0.0	0.0	0.0	0.0	0.0	0.0	0.0	0.0	0.0	0.0	0.0	0.0	0.0	0.0	0.0
ZNF445	2.891		0.578	353274	symbol	H. sapiens	353274	H. sapiens	ZNF445	zinc finger protein 445	GO:0006355 regulation of transcription, DNA-templated;GO:1903506 regulation of nucleic acid-templated transcription;GO:0006351 transcription, DNA-templated		Transcription factors/Zinc-coordinating DNA-binding domains	Cytosol;Mitochondria;Nucleus(Approved)				0.0	0.0	0.0	0.0	0.0	0.0	0.0	0.0	0.0	0.0	0.0	0.0	0.0	0.0	0.0	0.0	0.0	0.0	0.0	0.0
IFT172	2.886	0	0.1358	26160	symbol	H. sapiens	26160	H. sapiens	IFT172	intraflagellar transport 172	GO:0035735 intraciliary transport involved in cilium assembly;GO:0001843 neural tube closure;GO:0014020 primary neural tube formation			Vesicles(Approved)		(M219)PID HEDGEHOG GLI PATHWAY		1.0	0.0	1.0	0.0	0.0	0.0	0.0	1.0	1.0	0.0	0.0	0.0	0.0	0.0	0.0	0.0	0.0	0.0	1.0	0.0
OXSR1	2.879	0	0.529	9943	symbol	H. sapiens	9943	H. sapiens	OXSR1	oxidative stress responsive 1	GO:1901017 negative regulation of potassium ion transmembrane transporter activity;GO:1901380 negative regulation of potassium ion transmembrane transport;GO:1901016 regulation of potassium ion transmembrane transporter activity	STE Ser/Thr protein kinase family	Enzymes/{ENZYME proteins/Transferases,Kinases/STE Ser/Thr protein kinases}	Cytosol(Enhanced)			(M5938)HALLMARK REACTIVE OXIGEN SPECIES PATHWAY	0.0	0.0	0.0	0.0	0.0	0.0	0.0	0.0	0.0	0.0	0.0	0.0	0.0	0.0	0.0	0.0	0.0	0.0	0.0	0.0
CBL	2.877	0	0.529	867	symbol	H. sapiens	867	H. sapiens	CBL	Cbl proto-oncogene	GO:0035635 entry of bacterium into host cell;GO:0007175 negative regulation of epidermal growth factor-activated receptor activity;GO:0090650 cellular response to oxygen-glucose deprivation		Enzymes/ENZYME proteins/Transferases	Cytosol(Supported)		(M273)PID EPHA2 FWD PATHWAY; (M226)PID VEGFR1 PATHWAY; (M252)PID IL8 CXCR1 PATHWAY	(M5897)HALLMARK IL6 JAK STAT3 SIGNALING; (M5953)HALLMARK KRAS SIGNALING UP	0.0	0.0	0.0	0.0	0.0	0.0	0.0	0.0	0.0	0.0	0.0	0.0	0.0	1.0	1.0	0.0	0.0	0.0	0.0	0.0
CBLB	2.877	0	0.533	868	symbol	H. sapiens	868	H. sapiens	CBLB	Cbl proto-oncogene B	GO:0007175 negative regulation of epidermal growth factor-activated receptor activity;GO:0061099 negative regulation of protein tyrosine kinase activity;GO:0007176 regulation of epidermal growth factor-activated receptor activity		Enzymes/ENZYME proteins/Transferases	Cytosol(Supported)Nucleoplasm(Approved)		(M45)PID CD40 PATHWAY; (M214)PID ERBB1 INTERNALIZATION PATHWAY; (M60)PID NFAT TFPATHWAY	(M5921)HALLMARK COMPLEMENT	0.0	0.0	0.0	0.0	0.0	0.0	0.0	0.0	0.0	0.0	0.0	0.0	0.0	1.0	0.0	0.0	0.0	0.0	0.0	0.0
FAM160B2	2.877		0.529	64760	symbol	H. sapiens	64760	H. sapiens	FAM160B2	family with sequence similarity 160 member B2				Cytosol;Nucleoplasm(Approved)				0.0	0.0	0.0	0.0	0.0	0.0	0.0	0.0	0.0	0.0	0.0	0.0	0.0	0.0	0.0	0.0	0.0	0.0	0.0	0.0
KRT83	2.871	2.48477	0.6165	3889	symbol	H. sapiens	3889	H. sapiens	KRT83	keratin 83	GO:0070268 cornification;GO:0031424 keratinization;GO:0030216 keratinocyte differentiation							0.0	0.0	0.0	0.0	0.0	0.0	0.0	0.0	0.0	0.0	0.0	0.0	0.0	0.0	0.0	0.0	0.0	0.0	0.0	0.0
SYNE1	2.87073	0.804344	0.282364	23345	symbol	H. sapiens	23345	H. sapiens	SYNE1	spectrin repeat containing nuclear envelope protein 1	GO:0090292 nuclear matrix anchoring at nuclear membrane;GO:0043578 nuclear matrix organization;GO:0090286 cytoskeletal anchoring at nuclear membrane			Nuclear membrane;Nucleoplasm(Supported)			(M5942)HALLMARK UV RESPONSE DN	0.0	0.0	0.0	0.0	0.0	0.0	0.0	0.0	0.0	0.0	0.0	0.0	0.0	0.0	0.0	1.0	0.0	0.0	0.0	0.0
MTSS1L	2.8645	1.167	0.32575	92154	symbol	H. sapiens	92154	H. sapiens	MTSS1L	MTSS1L, I-BAR domain containing	GO:0036120 cellular response to platelet-derived growth factor stimulus;GO:0097178 ruffle assembly;GO:0036119 response to platelet-derived growth factor			Focal adhesion sites(Supported)				0.0	0.0	0.0	0.0	0.0	1.0	0.0	0.0	0.0	0.0	0.0	0.0	0.0	0.0	0.0	1.0	0.0	0.0	1.0	0.0
ARHGEF3	2.852		0.552	50650	symbol	H. sapiens	50650	H. sapiens	ARHGEF3	Rho guanine nucleotide exchange factor 3	GO:0035023 regulation of Rho protein signal transduction;GO:0007266 Rho protein signal transduction;GO:0046578 regulation of Ras protein signal transduction			Cytosol(Approved)		(M68)PID RHOA REG PATHWAY	(M5893)HALLMARK MITOTIC SPINDLE	0.0	1.0	0.0	0.0	0.0	0.0	0.0	0.0	0.0	0.0	0.0	0.0	0.0	1.0	0.0	0.0	0.0	0.0	0.0	0.0
RTRAF	2.852	0	0.529	51637	symbol	H. sapiens	51637	H. sapiens	RTRAF	RNA transcription, translation and transport factor	GO:0006388 tRNA splicing, via endonucleolytic cleavage and ligation;GO:0000394 RNA splicing, via endonucleolytic cleavage and ligation;GO:0006469 negative regulation of protein kinase activity			Nucleoplasm(Supported)				0.0	0.0	0.0	0.0	0.0	0.0	0.0	0.0	0.0	0.0	0.0	0.0	0.0	0.0	0.0	0.0	0.0	0.0	0.0	0.0
OSBPL7	2.851	0	0.2655	114881	symbol	H. sapiens	114881	H. sapiens	OSBPL7	oxysterol binding protein like 7	GO:0071397 cellular response to cholesterol;GO:0006699 bile acid biosynthetic process;GO:1901800 positive regulation of proteasomal protein catabolic process			Cytosol;Nucleoplasm(Approved)				0.0	0.0	0.0	0.0	0.0	0.0	0.0	0.0	0.0	0.0	0.0	0.0	1.0	0.0	0.0	0.0	0.0	0.0	0.0	0.0
DNMBP	2.849	0	0.289	23268	symbol	H. sapiens	23268	H. sapiens	DNMBP	dynamin binding protein	GO:0035023 regulation of Rho protein signal transduction;GO:0007266 Rho protein signal transduction;GO:0046578 regulation of Ras protein signal transduction			Cytosol;Golgi apparatus;Nuclear bodies;Nucleoli(Approved)		(M83)PID CDC42 REG PATHWAY	(M5953)HALLMARK KRAS SIGNALING UP	0.0	1.0	0.0	0.0	0.0	1.0	0.0	0.0	0.0	0.0	0.0	0.0	0.0	0.0	0.0	0.0	0.0	0.0	0.0	0.0
PPP2R1A	2.849	0	0.529	5518	symbol	H. sapiens	5518	H. sapiens	PPP2R1A	protein phosphatase 2 scaffold subunit Aalpha	GO:1903538 regulation of meiotic cell cycle process involved in oocyte maturation;GO:1903537 meiotic cell cycle process involved in oocyte maturation;GO:1900193 regulation of oocyte maturation			Cytosol(Approved)	2,6,8-Trimethyl-3-Amino-9-Benzyl-9-Methoxynonanoic Acid (Protein serine/threonine phosphatase activity);(2S,3S,4E,6E,8S,9S)-3-amino-9-methoxy-2,6,8-trimethyl-10-phenyldeca-4,6-dienoic acid (Protein serine/threonine phosphatase activity)	(M210)PID IL8 CXCR2 PATHWAY; (M46)PID ATR PATHWAY; (M129)PID PLK1 PATHWAY		1.0	1.0	0.0	1.0	1.0	0.0	1.0	0.0	0.0	0.0	0.0	0.0	0.0	1.0	0.0	1.0	0.0	0.0	1.0	0.0
PPP2R1B	2.849	0	0.529	5519	symbol	H. sapiens	5519	H. sapiens	PPP2R1B	protein phosphatase 2 scaffold subunit Abeta	GO:2001241 positive regulation of extrinsic apoptotic signaling pathway in absence of ligand;GO:2001239 regulation of extrinsic apoptotic signaling pathway in absence of ligand;GO:2001238 positive regulation of extrinsic apoptotic signaling pathway			Centrosome;Cytosol;Nucleus;Plasma membrane(Approved)			(M5923)HALLMARK PI3K AKT MTOR SIGNALING	0.0	1.0	0.0	0.0	0.0	0.0	1.0	0.0	0.0	0.0	0.0	0.0	0.0	1.0	0.0	0.0	0.0	0.0	0.0	0.0
TCF3	2.844	0	0.529	6929	symbol	H. sapiens	6929	H. sapiens	TCF3	transcription factor 3	GO:0002326 B cell lineage commitment;GO:0033152 immunoglobulin V(D)J recombination;GO:0033151 V(D)J recombination		Transcription factors/Basic domains	Nucleoplasm(Enhanced)		(M199)PID P38 MK2 PATHWAY; (M288)PID HES HEY PATHWAY; (M2)PID SMAD2 3NUCLEAR PATHWAY		0.0	0.0	0.0	1.0	0.0	0.0	0.0	0.0	0.0	0.0	0.0	0.0	0.0	0.0	0.0	0.0	0.0	0.0	0.0	0.0
NACC2	2.843		0.258	138151	symbol	H. sapiens	138151	H. sapiens	NACC2	NACC family member 2	GO:1900477 negative regulation of G1/S transition of mitotic cell cycle by negative regulation of transcription from RNA polymerase II promoter;GO:1902231 positive regulation of intrinsic apoptotic signaling pathway in response to DNA damage;GO:1902229 regulation of intrinsic apoptotic signaling pathway in response to DNA damage			Mitochondria;Nucleoli(Approved)				0.0	0.0	0.0	0.0	0.0	0.0	0.0	0.0	0.0	0.0	0.0	0.0	0.0	0.0	0.0	0.0	0.0	1.0	0.0	0.0
SHANK1	2.841	0	0.199	50944	symbol	H. sapiens	50944	H. sapiens	SHANK1	SH3 and multiple ankyrin repeat domains 1	GO:0050894 determination of affect;GO:2000463 positive regulation of excitatory postsynaptic potential;GO:0046959 habituation			Plasma membrane(Supported)				0.0	0.0	0.0	1.0	0.0	0.0	0.0	1.0	0.0	0.0	0.0	0.0	0.0	0.0	0.0	0.0	0.0	0.0	0.0	0.0
FYN	2.84	0	0.2705	2534	symbol	H. sapiens	2534	H. sapiens	FYN	FYN proto-oncogene, Src family tyrosine kinase	GO:1905664 regulation of calcium ion import across plasma membrane;GO:0098703 calcium ion import across plasma membrane;GO:1905430 cellular response to glycine	Tyr protein kinase family	Enzymes/{ENZYME proteins/Transferases,Kinases/Tyr protein kinases}	Cytosol;Plasma membrane(Enhanced)	Dasatinib (Protein tyrosine kinase activity);1-Methoxy-2-[2-(2-Methoxy-Ethoxy]-Ethane (Protein tyrosine kinase activity)	(M251)PID SYNDECAN 3 PATHWAY; (M184)PID ECADHERIN KERATINOCYTE PATHWAY; (M33)PID GLYPICAN 1PATHWAY	(M5946)HALLMARK COAGULATION; (M5942)HALLMARK UV RESPONSE DN; (M5921)HALLMARK COMPLEMENT	0.0	0.0	0.0	1.0	1.0	1.0	1.0	1.0	1.0	1.0	0.0	1.0	0.0	1.0	0.0	0.0	0.0	0.0	0.0	0.0
ANAPC5	2.836		0.578	51433	symbol	H. sapiens	51433	H. sapiens	ANAPC5	anaphase promoting complex subunit 5	GO:0031145 anaphase-promoting complex-dependent catabolic process;GO:0070979 protein K11-linked ubiquitination;GO:0043161 proteasome-mediated ubiquitin-dependent protein catabolic process			Nucleoplasm(Approved)				0.0	0.0	0.0	0.0	0.0	0.0	0.0	0.0	0.0	0.0	0.0	0.0	0.0	0.0	0.0	0.0	0.0	0.0	0.0	0.0
NACC1	2.836		0.481	112939	symbol	H. sapiens	112939	H. sapiens	NACC1	nucleus accumbens associated 1	GO:0051260 protein homooligomerization;GO:0045892 negative regulation of transcription, DNA-templated;GO:0051259 protein complex oligomerization			Nucleoplasm(Enhanced)				0.0	0.0	0.0	0.0	0.0	0.0	0.0	0.0	0.0	0.0	0.0	0.0	0.0	0.0	0.0	0.0	0.0	0.0	0.0	0.0
PXN	2.829		0.578	5829	symbol	H. sapiens	5829	H. sapiens	PXN	paxillin	GO:0051496 positive regulation of stress fiber assembly;GO:0060396 growth hormone receptor signaling pathway;GO:0051492 regulation of stress fiber assembly			Focal adhesion sites(Enhanced)Cytosol(Supported)Centrosome(Approved)		(M118)PID INTEGRIN A9B1 PATHWAY; (M125)PID IGF1 PATHWAY; (M277)PID INTEGRIN A4B1 PATHWAY	(M5893)HALLMARK MITOTIC SPINDLE	0.0	0.0	0.0	0.0	1.0	0.0	1.0	1.0	0.0	1.0	0.0	1.0	0.0	1.0	0.0	0.0	0.0	0.0	0.0	0.0
PPARGC1B	2.825	0	0.615167	133522	symbol	H. sapiens	133522	H. sapiens	PPARGC1B	PPARG coactivator 1 beta	GO:0010694 positive regulation of alkaline phosphatase activity;GO:0045672 positive regulation of osteoclast differentiation;GO:0045780 positive regulation of bone resorption			Nucleus(Supported)				0.0	0.0	0.0	0.0	0.0	1.0	0.0	1.0	0.0	1.0	0.0	0.0	0.0	0.0	0.0	0.0	0.0	0.0	0.0	0.0
CSK	2.82		0.51	1445	symbol	H. sapiens	1445	H. sapiens	CSK	C-terminal Src kinase	GO:0042997 negative regulation of Golgi to plasma membrane protein transport;GO:0060368 regulation of Fc receptor mediated stimulatory signaling pathway;GO:0010989 negative regulation of low-density lipoprotein particle clearance	Tyr protein kinase family	Enzymes/{ENZYME proteins/Transferases,Kinases/Tyr protein kinases}	Cytosol;Vesicles(Approved)	Staurosporine (Receptor binding);TG100801 (Receptor binding)	(M3501)ST B CELL ANTIGEN RECEPTOR; (M9526)ST T CELL SIGNAL TRANSDUCTION; (M8626)SIG BCR SIGNALING PATHWAY	(M5950)HALLMARK ALLOGRAFT REJECTION	0.0	0.0	0.0	0.0	1.0	0.0	0.0	1.0	1.0	1.0	0.0	1.0	0.0	1.0	0.0	0.0	0.0	0.0	0.0	0.0
SEMA3B	2.82	0	0.56175	7869	symbol	H. sapiens	7869	H. sapiens	SEMA3B	semaphorin 3B	GO:0007411 axon guidance;GO:0050919 negative chemotaxis;GO:0097485 neuron projection guidance					(M5880)NABA ECM AFFILIATED; (M5885)NABA MATRISOME ASSOCIATED; (M5889)NABA MATRISOME	(M5892)HALLMARK CHOLESTEROL HOMEOSTASIS; (M5953)HALLMARK KRAS SIGNALING UP; (M5907)HALLMARK ESTROGEN RESPONSE LATE	0.0	0.0	0.0	1.0	0.0	0.0	0.0	0.0	0.0	0.0	0.0	0.0	0.0	0.0	0.0	0.0	0.0	0.0	0.0	0.0
WDR81	2.817		0.578	124997	symbol	H. sapiens	124997	H. sapiens	WDR81	WD repeat domain 81	GO:0035973 aggrephagy;GO:0043551 regulation of phosphatidylinositol 3-kinase activity;GO:0045022 early endosome to late endosome transport			Nucleoplasm(Approved)				0.0	0.0	0.0	0.0	0.0	0.0	0.0	0.0	0.0	0.0	0.0	0.0	0.0	0.0	0.0	0.0	0.0	0.0	0.0	0.0
ANK2	2.816	0	0.565	287	symbol	H. sapiens	287	H. sapiens	ANK2	ankyrin 2	GO:0010881 regulation of cardiac muscle contraction by regulation of the release of sequestered calcium ion;GO:0098907 regulation of SA node cell action potential;GO:0010880 regulation of release of sequestered calcium ion into cytosol by sarcoplasmic reticulum		Transporters/Accessory Factors Involved in Transport	Plasma membrane(Supported)				0.0	0.0	0.0	1.0	1.0	0.0	0.0	1.0	0.0	0.0	0.0	0.0	0.0	0.0	0.0	1.0	0.0	0.0	0.0	0.0
ABLIM1	2.81	0	0.552	3983	symbol	H. sapiens	3983	H. sapiens	ABLIM1	actin binding LIM protein 1	GO:0030032 lamellipodium assembly;GO:0097581 lamellipodium organization;GO:0007601 visual perception			Cytosol(Supported)			(M5909)HALLMARK MYOGENESIS; (M5906)HALLMARK ESTROGEN RESPONSE EARLY	0.0	0.0	0.0	1.0	0.0	0.0	0.0	0.0	0.0	0.0	0.0	0.0	0.0	0.0	0.0	0.0	0.0	0.0	1.0	0.0
ZNF697	2.81		0.552	90874	symbol	H. sapiens	90874	H. sapiens	ZNF697	zinc finger protein 697	GO:0006355 regulation of transcription, DNA-templated;GO:1903506 regulation of nucleic acid-templated transcription;GO:0006351 transcription, DNA-templated		Transcription factors/Zinc-coordinating DNA-binding domains	Nucleoplasm(Approved)				0.0	0.0	0.0	0.0	0.0	0.0	0.0	0.0	0.0	0.0	0.0	0.0	0.0	0.0	0.0	0.0	0.0	0.0	0.0	0.0
FRMD8P1	2.807		0.592	83957	symbol	H. sapiens	83957	H. sapiens	FRMD8P1	FERM domain containing 8 pseudogene 1								0.0	0.0	0.0	0.0	0.0	0.0	0.0	0.0	0.0	0.0	0.0	0.0	0.0	0.0	0.0	0.0	0.0	0.0	0.0	0.0
KCNT1	2.80517	0.864262	0.328667	57582	symbol	H. sapiens	57582	H. sapiens	KCNT1	potassium sodium-activated channel subfamily T member 1	GO:0071805 potassium ion transmembrane transport;GO:0071804 cellular potassium ion transport;GO:0006813 potassium ion transport		Transporters/Transporter channels and pores;Voltage-gated ion channels/Calcium-Activated Potassium Channels					0.0	0.0	0.0	0.0	0.0	0.0	0.0	0.0	0.0	0.0	0.0	0.0	0.0	0.0	0.0	0.0	0.0	0.0	0.0	0.0
ABCB7	2.799	0	0.552	22	symbol	H. sapiens	22	H. sapiens	ABCB7	ATP binding cassette subfamily B member 7	GO:0006879 cellular iron ion homeostasis;GO:0015886 heme transport;GO:0055072 iron ion homeostasis		Transporters/Primary Active Transporters	Mitochondria(Supported)			(M5936)HALLMARK OXIDATIVE PHOSPHORYLATION	0.0	0.0	0.0	0.0	0.0	0.0	0.0	0.0	0.0	0.0	1.0	0.0	0.0	0.0	0.0	0.0	0.0	0.0	0.0	1.0
CTR9	2.794		0.552	9646	symbol	H. sapiens	9646	H. sapiens	CTR9	CTR9 homolog, Paf1/RNA polymerase II complex component	GO:2001162 positive regulation of histone H3-K79 methylation;GO:2001168 positive regulation of histone H2B ubiquitination;GO:2001160 regulation of histone H3-K79 methylation			Nucleoplasm(Enhanced)				0.0	0.0	0.0	1.0	0.0	0.0	0.0	0.0	0.0	0.0	0.0	0.0	0.0	0.0	0.0	0.0	0.0	1.0	0.0	0.0
UBXN11	2.794	0	0.5522	91544	symbol	H. sapiens	91544	H. sapiens	UBXN11	UBX domain protein 11	GO:0043161 proteasome-mediated ubiquitin-dependent protein catabolic process;GO:0006511 ubiquitin-dependent protein catabolic process;GO:0010498 proteasomal protein catabolic process			Cytosol;Nucleoli(Approved)				0.0	0.0	0.0	0.0	0.0	0.0	0.0	0.0	0.0	0.0	0.0	0.0	0.0	0.0	0.0	0.0	0.0	0.0	0.0	0.0
MESP2	2.79367	0.00750555	0.368333	145873	symbol	H. sapiens	145873	H. sapiens	MESP2	mesoderm posterior bHLH transcription factor 2	GO:0001707 mesoderm formation;GO:0001756 somitogenesis;GO:0001704 formation of primary germ layer		Transcription factors/Basic domains					0.0	0.0	0.0	0.0	0.0	0.0	0.0	0.0	0.0	0.0	0.0	0.0	0.0	0.0	0.0	0.0	0.0	0.0	0.0	0.0
CEBPA	2.792		0.592	1050	symbol	H. sapiens	1050	H. sapiens	CEBPA	CCAAT enhancer binding protein alpha	GO:0045736 negative regulation of cyclin-dependent protein serine/threonine kinase activity;GO:0045945 positive regulation of transcription by RNA polymerase III;GO:1904030 negative regulation of cyclin-dependent protein kinase activity		Transcription factors/Basic domains	Nucleoplasm(Supported)Vesicles(Approved)		(M106)PID HNF3B PATHWAY; (M151)PID AR TF PATHWAY; (M254)PID MYC REPRESS PATHWAY	(M5939)HALLMARK P53 PATHWAY	0.0	0.0	0.0	0.0	0.0	0.0	0.0	0.0	0.0	0.0	0.0	0.0	0.0	0.0	0.0	0.0	0.0	0.0	0.0	0.0
DNAAF3	2.792	0	0.5155	352909	symbol	H. sapiens	352909	H. sapiens	DNAAF3	dynein axonemal assembly factor 3	GO:0070286 axonemal dynein complex assembly;GO:0044458 motile cilium assembly;GO:0035082 axoneme assembly			Mitochondria;Nuclear bodies(Approved)				1.0	0.0	0.0	0.0	0.0	0.0	0.0	0.0	0.0	0.0	0.0	0.0	0.0	0.0	0.0	0.0	0.0	0.0	1.0	0.0
TRPT1	2.792	0	0.565	83707	symbol	H. sapiens	83707	H. sapiens	TRPT1	tRNA phosphotransferase 1	GO:0006388 tRNA splicing, via endonucleolytic cleavage and ligation;GO:0000394 RNA splicing, via endonucleolytic cleavage and ligation;GO:0008033 tRNA processing		Enzymes/ENZYME proteins/Transferases	Mitochondria(Approved)				0.0	0.0	0.0	0.0	0.0	0.0	0.0	0.0	0.0	0.0	0.0	0.0	0.0	0.0	0.0	0.0	0.0	0.0	0.0	0.0
KLHL15	2.7895	2.20547	0.3098	80311	symbol	H. sapiens	80311	H. sapiens	KLHL15	kelch like family member 15	GO:2000042 negative regulation of double-strand break repair via homologous recombination;GO:0071630 nuclear protein quality control by the ubiquitin-proteasome system;GO:2000780 negative regulation of double-strand break repair			Aggresome;Cytosol(Approved)				0.0	0.0	0.0	0.0	0.0	0.0	0.0	0.0	0.0	0.0	0.0	0.0	0.0	0.0	0.0	0.0	0.0	0.0	0.0	0.0
ECHDC1	2.78567	0.50114	0.583	55862	symbol	H. sapiens	55862	H. sapiens	ECHDC1	ethylmalonyl-CoA decarboxylase 1	GO:0006635 fatty acid beta-oxidation;GO:0009062 fatty acid catabolic process;GO:0019395 fatty acid oxidation		Enzymes/ENZYME proteins/Lyases	Vesicles(Approved)				0.0	0.0	0.0	0.0	0.0	0.0	0.0	0.0	0.0	0.0	0.0	0.0	0.0	0.0	0.0	0.0	0.0	0.0	0.0	0.0
COL28A1	2.777		0.606	340267	symbol	H. sapiens	340267	H. sapiens	COL28A1	collagen type XXVIII alpha 1 chain	GO:0010951 negative regulation of endopeptidase activity;GO:0010466 negative regulation of peptidase activity;GO:0045861 negative regulation of proteolysis			Cytosol;Nucleoplasm(Approved)		(M3005)NABA COLLAGENS; (M5884)NABA CORE MATRISOME; (M5889)NABA MATRISOME		0.0	0.0	0.0	0.0	0.0	0.0	1.0	0.0	0.0	0.0	0.0	0.0	0.0	0.0	0.0	0.0	0.0	0.0	0.0	0.0
LPIN1	2.77	0	0.289	23175	symbol	H. sapiens	23175	H. sapiens	LPIN1	lipin 1	GO:0006642 triglyceride mobilization;GO:0007077 mitotic nuclear envelope disassembly;GO:0006646 phosphatidylethanolamine biosynthetic process		Enzymes/ENZYME proteins/Hydrolases	Nucleoli fibrillar center;Nucleus(Approved)			(M5951)HALLMARK SPERMATOGENESIS; (M5909)HALLMARK MYOGENESIS	0.0	0.0	0.0	0.0	0.0	0.0	0.0	0.0	0.0	1.0	0.0	0.0	0.0	0.0	0.0	1.0	0.0	0.0	0.0	0.0
TDGF1P2	2.767		0.529	22816	symbol	H. sapiens	22816	H. sapiens	TDGF1P2	teratocarcinoma-derived growth factor 1 pseudogene 2								0.0	0.0	0.0	0.0	0.0	0.0	0.0	0.0	0.0	0.0	0.0	0.0	0.0	0.0	0.0	0.0	0.0	0.0	0.0	0.0
JMJD7	2.753		0.529	100137047	symbol	H. sapiens	100137047	H. sapiens	JMJD7	jumonji domain containing 7				Cytosol(Approved)				0.0	0.0	0.0	0.0	0.0	0.0	0.0	0.0	0.0	0.0	0.0	0.0	0.0	0.0	0.0	0.0	0.0	0.0	0.0	0.0
JMJD7-PLA2G4B	2.753	0	0.521	8681	symbol	H. sapiens	8681	H. sapiens	JMJD7-PLA2G4B	JMJD7-PLA2G4B readthrough			RAS pathway related proteins	Cytosol(Approved)				0.0	0.0	0.0	0.0	0.0	0.0	0.0	0.0	0.0	0.0	0.0	0.0	0.0	0.0	0.0	0.0	0.0	0.0	0.0	0.0
AASDH	2.752	0	0.552	132949	symbol	H. sapiens	132949	H. sapiens	AASDH	aminoadipate-semialdehyde dehydrogenase	GO:0043041 amino acid activation for nonribosomal peptide biosynthetic process;GO:0019482 beta-alanine metabolic process;GO:0019184 nonribosomal peptide biosynthetic process							0.0	0.0	0.0	0.0	0.0	0.0	0.0	0.0	0.0	0.0	0.0	0.0	0.0	0.0	0.0	0.0	0.0	0.0	0.0	0.0
C9orf3	2.7445	1.33714	0.1215	84909	symbol	H. sapiens	84909	H. sapiens	C9orf3	chromosome 9 open reading frame 3	GO:0002003 angiotensin maturation;GO:0002002 regulation of angiotensin levels in blood;GO:0001991 regulation of systemic arterial blood pressure by circulatory renin-angiotensin		Enzymes/Peptidases/Metallopeptidases	Cell Junctions(Approved)				0.0	0.0	0.0	0.0	0.0	0.0	0.0	0.0	0.0	0.0	0.0	0.0	0.0	0.0	0.0	0.0	0.0	0.0	0.0	0.0
FRMPD4	2.736	0	0.286	9758	symbol	H. sapiens	9758	H. sapiens	FRMPD4	FERM and PDZ domain containing 4	GO:0051835 positive regulation of synapse structural plasticity;GO:0051823 regulation of synapse structural plasticity;GO:0050807 regulation of synapse organization							0.0	0.0	0.0	0.0	0.0	0.0	0.0	0.0	0.0	0.0	0.0	0.0	0.0	0.0	0.0	0.0	0.0	0.0	0.0	0.0
JAK3	2.727	0	0.585	3718	symbol	H. sapiens	3718	H. sapiens	JAK3	Janus kinase 3	GO:0045626 negative regulation of T-helper 1 cell differentiation;GO:0045625 regulation of T-helper 1 cell differentiation;GO:0045623 negative regulation of T-helper cell differentiation	Tyr protein kinase family	Enzymes/{ENZYME proteins/Transferases,Kinases/Tyr protein kinases}		2-(1,1-DIMETHYLETHYL)9-FLUORO-3,6-DIHYDRO-7H-BENZ[H]-IMIDAZ[4,5-F]ISOQUINOLIN-7-ONE (Protein tyrosine kinase activity);3-{(3R,4R)-4-methyl-3-[methyl(7H-pyrrolo[2,3-d]pyrimidin-4-yl)amino]piperidin-1-yl}-3-oxopropanenitrile (Protein tyrosine kinase activity);Tofacitinib (Protein tyrosine kinase activity)	(M5248)ST JAK STAT PATHWAY; (M9174)ST STAT3 PATHWAY; (M9378)ST INTERLEUKIN 4 PATHWAY		0.0	0.0	0.0	0.0	1.0	0.0	1.0	0.0	0.0	1.0	0.0	1.0	0.0	1.0	0.0	0.0	0.0	0.0	0.0	0.0
RPGRIP1L	2.72533	0.991888	0.198667	23322	symbol	H. sapiens	23322	H. sapiens	RPGRIP1L	RPGRIP1 like	GO:0021670 lateral ventricle development;GO:0022038 corpus callosum development;GO:0021772 olfactory bulb development			Cytosol(Supported)Plasma membrane(Approved)				0.0	0.0	0.0	0.0	0.0	0.0	0.0	0.0	1.0	0.0	0.0	0.0	0.0	0.0	0.0	0.0	0.0	0.0	1.0	0.0
VWF	2.722	0	0.0745	7450	symbol	H. sapiens	7450	H. sapiens	VWF	von Willebrand factor	GO:0007597 blood coagulation, intrinsic pathway;GO:0072378 blood coagulation, fibrin clot formation;GO:0002576 platelet degranulation				Antihemophilic Factor (Recombinant) (Protein n-terminus binding);ARC1779 (Protein n-terminus binding)	(M3008)NABA ECM GLYCOPROTEINS; (M5884)NABA CORE MATRISOME; (M5889)NABA MATRISOME	(M5946)HALLMARK COAGULATION; (M5915)HALLMARK APICAL JUNCTION	0.0	0.0	0.0	0.0	1.0	0.0	1.0	0.0	0.0	0.0	0.0	0.0	0.0	0.0	0.0	0.0	0.0	0.0	0.0	0.0
XPNPEP3	2.7205	0.00636396	0.393	63929	symbol	H. sapiens	63929	H. sapiens	XPNPEP3	X-prolyl aminopeptidase 3	GO:0003094 glomerular filtration;GO:0097205 renal filtration;GO:0003014 renal system process		Enzymes/{ENZYME proteins/Hydrolases,Peptidases/Metallopeptidases}					0.0	0.0	0.0	0.0	0.0	0.0	0.0	0.0	0.0	0.0	0.0	0.0	0.0	0.0	0.0	0.0	0.0	0.0	0.0	0.0
EPHB1	2.72	0	0.529	2047	symbol	H. sapiens	2047	H. sapiens	EPHB1	EPH receptor B1	GO:1902725 negative regulation of satellite cell differentiation;GO:1902723 negative regulation of skeletal muscle satellite cell proliferation;GO:0014859 negative regulation of skeletal muscle cell proliferation	Tyr protein kinase family	Enzymes/{ENZYME proteins/Transferases,Kinases/Tyr protein kinases}	Plasma membrane(Supported)Cytosol;Endoplasmic reticulum(Approved)		(M257)PID EPHRINB REV PATHWAY; (M62)PID EPHB FWD PATHWAY		0.0	0.0	0.0	1.0	1.0	0.0	0.0	0.0	0.0	0.0	0.0	0.0	0.0	1.0	0.0	0.0	0.0	0.0	0.0	0.0
NEURL1	2.7145	1.43613	0.339	9148	symbol	H. sapiens	9148	H. sapiens	NEURL1	neuralized E3 ubiquitin protein ligase 1	GO:0048170 positive regulation of long-term neuronal synaptic plasticity;GO:0045741 positive regulation of epidermal growth factor-activated receptor activity;GO:0007288 sperm axoneme assembly		Enzymes/ENZYME proteins/Transferases			(M17)PID NOTCH PATHWAY		1.0	0.0	0.0	1.0	0.0	0.0	0.0	0.0	1.0	1.0	0.0	0.0	0.0	1.0	0.0	0.0	0.0	0.0	1.0	0.0
MYCBPAP	2.71333	1.08369	0.341333	84073	symbol	H. sapiens	84073	H. sapiens	MYCBPAP	MYCBP associated protein	GO:0007283 spermatogenesis;GO:0048232 male gamete generation;GO:0007268 chemical synaptic transmission			Vesicles(Supported)				0.0	0.0	0.0	0.0	0.0	0.0	0.0	0.0	0.0	0.0	0.0	0.0	0.0	0.0	0.0	0.0	0.0	0.0	0.0	0.0
FAT2	2.713	0	0.265	2196	symbol	H. sapiens	2196	H. sapiens	FAT2	FAT atypical cadherin 2	GO:0007156 homophilic cell adhesion via plasma membrane adhesion molecules;GO:0010631 epithelial cell migration;GO:0098742 cell-cell adhesion via plasma-membrane adhesion molecules							0.0	0.0	0.0	0.0	0.0	0.0	0.0	0.0	0.0	0.0	0.0	1.0	0.0	0.0	0.0	0.0	0.0	0.0	0.0	0.0
DENND4C	2.70775	0.6505	0.3595	55667	symbol	H. sapiens	55667	H. sapiens	DENND4C	DENN domain containing 4C	GO:0032869 cellular response to insulin stimulus;GO:0032868 response to insulin;GO:0071375 cellular response to peptide hormone stimulus			Cytosol;Golgi apparatus;Vesicles(Supported)				0.0	0.0	0.0	0.0	0.0	0.0	0.0	0.0	0.0	1.0	0.0	0.0	0.0	0.0	0.0	0.0	0.0	0.0	0.0	0.0
NR5A1	2.701		0.565	2516	symbol	H. sapiens	2516	H. sapiens	NR5A1	nuclear receptor subfamily 5 group A member 1	GO:2000195 negative regulation of female gonad development;GO:2000020 positive regulation of male gonad development;GO:1905940 negative regulation of gonad development		Nuclear receptors;Transcription factors/Zinc-coordinating DNA-binding domains		(2R)-3-{[{[(2S)-2,3-DIHYDROXYPROPYL]OXY}(HYDROXY)PHOSPHORYL]OXY}-2-[(9E)-HEXADEC-9-ENOYLOXY]PROPYL (9E)-OCTADEC-9-ENOATE (Zinc ion binding);Phosphatidyl ethanol (Zinc ion binding)			0.0	0.0	0.0	0.0	0.0	0.0	0.0	0.0	0.0	1.0	0.0	0.0	0.0	0.0	0.0	0.0	0.0	0.0	0.0	0.0
NR5A2	2.701		0.578	2494	symbol	H. sapiens	2494	H. sapiens	NR5A2	nuclear receptor subfamily 5 group A member 2	GO:0045070 positive regulation of viral genome replication;GO:0061113 pancreas morphogenesis;GO:1903902 positive regulation of viral life cycle		Nuclear receptors;Transcription factors/Zinc-coordinating DNA-binding domains	Nuclear speckles(Uncertain)				0.0	0.0	0.0	0.0	0.0	0.0	0.0	0.0	0.0	1.0	0.0	0.0	0.0	0.0	0.0	0.0	0.0	0.0	0.0	0.0
RPN2	2.701	0	0.578	6185	symbol	H. sapiens	6185	H. sapiens	RPN2	ribophorin II	GO:0018279 protein N-linked glycosylation via asparagine;GO:0018196 peptidyl-asparagine modification;GO:0006487 protein N-linked glycosylation			Endoplasmic reticulum(Supported)				0.0	0.0	0.0	0.0	0.0	0.0	0.0	0.0	0.0	0.0	0.0	0.0	0.0	0.0	0.0	0.0	0.0	0.0	0.0	0.0
GREB1	2.6965	0.961	0.527	9687	symbol	H. sapiens	9687	H. sapiens	GREB1	growth regulation by estrogen in breast cancer 1				Cytosol;Mitochondria(Approved)		(M200)PID ERA GENOMIC PATHWAY	(M5906)HALLMARK ESTROGEN RESPONSE EARLY	0.0	0.0	0.0	0.0	0.0	0.0	0.0	0.0	0.0	0.0	0.0	0.0	0.0	0.0	0.0	0.0	0.0	0.0	0.0	0.0
CHRM4	2.695	0	0.565	1132	symbol	H. sapiens	1132	H. sapiens	CHRM4	cholinergic receptor muscarinic 4	GO:0007207 phospholipase C-activating G-protein coupled acetylcholine receptor signaling pathway;GO:0007197 adenylate cyclase-inhibiting G-protein coupled acetylcholine receptor signaling pathway;GO:0007213 G-protein coupled acetylcholine receptor signaling pathway		G-protein coupled receptors/GPCRs excl olfactory receptors	Golgi apparatus;Nucleus(Uncertain)	Ziprasidone (Guanyl-nucleotide exchange factor activity);Amitriptyline (Guanyl-nucleotide exchange factor activity);Olanzapine (Guanyl-nucleotide exchange factor activity);Metixene (Guanyl-nucleotide exchange factor activity);Terfenadine (Guanyl-nucleotide exchange factor activity);Clozapine (Guanyl-nucleotide exchange factor activity);Trihexyphenidyl (Guanyl-nucleotide exchange factor activity);…		(M5951)HALLMARK SPERMATOGENESIS	0.0	0.0	0.0	0.0	0.0	0.0	0.0	0.0	0.0	1.0	0.0	0.0	0.0	0.0	0.0	0.0	0.0	0.0	0.0	0.0
SOX5	2.695	0	0.565	6660	symbol	H. sapiens	6660	H. sapiens	SOX5	SRY-box 5	GO:2000741 positive regulation of mesenchymal stem cell differentiation;GO:0055059 asymmetric neuroblast division;GO:0032332 positive regulation of chondrocyte differentiation		Transcription factors/Other all-alpha-helical DNA-binding domains	Nucleoplasm(Supported)				0.0	0.0	0.0	0.0	0.0	0.0	0.0	0.0	0.0	0.0	0.0	0.0	0.0	0.0	0.0	0.0	0.0	0.0	0.0	0.0
SIN3A	2.69		0.578	25942	symbol	H. sapiens	25942	H. sapiens	SIN3A	SIN3 transcription regulator family member A	GO:1901675 negative regulation of histone H3-K27 acetylation;GO:1901674 regulation of histone H3-K27 acetylation;GO:0043974 histone H3-K27 acetylation			Nucleoplasm(Enhanced)		(M219)PID HEDGEHOG GLI PATHWAY; (M101)PID HDAC CLASSI PATHWAY; (M105)PID TELOMERASE PATHWAY		0.0	0.0	0.0	0.0	0.0	0.0	0.0	1.0	0.0	1.0	0.0	0.0	0.0	0.0	0.0	0.0	0.0	1.0	0.0	0.0
RNF220	2.68467	1.41278	0.4027	55182	symbol	H. sapiens	55182	H. sapiens	RNF220	ring finger protein 220	GO:0090263 positive regulation of canonical Wnt signaling pathway;GO:0051865 protein autoubiquitination;GO:0030177 positive regulation of Wnt signaling pathway		Enzymes/ENZYME proteins/Transferases	Nucleus(Approved)				0.0	0.0	0.0	0.0	0.0	0.0	0.0	0.0	0.0	0.0	0.0	0.0	0.0	0.0	0.0	0.0	0.0	0.0	0.0	0.0
DDX17	2.68		0.578	10521	symbol	H. sapiens	10521	H. sapiens	DDX17	DEAD-box helicase 17	GO:2001014 regulation of skeletal muscle cell differentiation;GO:0030520 intracellular estrogen receptor signaling pathway;GO:0030521 androgen receptor signaling pathway		Enzymes/ENZYME proteins/Hydrolases	Nuclear speckles(Enhanced)		(M200)PID ERA GENOMIC PATHWAY		0.0	0.0	0.0	0.0	0.0	0.0	0.0	0.0	0.0	1.0	0.0	0.0	0.0	0.0	0.0	0.0	0.0	0.0	0.0	0.0
LNX2	2.673	0	0.535	222484	symbol	H. sapiens	222484	H. sapiens	LNX2	ligand of numb-protein X 2	GO:0051260 protein homooligomerization;GO:0051259 protein complex oligomerization;GO:0065003 protein-containing complex assembly			Cytosol;Plasma membrane;Vesicles(Approved)				0.0	0.0	0.0	0.0	0.0	0.0	0.0	0.0	0.0	0.0	0.0	0.0	0.0	0.0	0.0	0.0	0.0	0.0	0.0	0.0
CHD4	2.6685	1.015	0.35575	1108	symbol	H. sapiens	1108	H. sapiens	CHD4	chromodomain helicase DNA binding protein 4	GO:0072553 terminal button organization;GO:0016575 histone deacetylation;GO:0032508 DNA duplex unwinding		Enzymes/ENZYME proteins/Hydrolases	Nucleus(Enhanced)		(M101)PID HDAC CLASSI PATHWAY		0.0	0.0	0.0	0.0	0.0	0.0	0.0	0.0	0.0	0.0	0.0	0.0	0.0	0.0	0.0	0.0	0.0	1.0	0.0	0.0
ARHGAP12	2.664	0	0.5138	94134	symbol	H. sapiens	94134	H. sapiens	ARHGAP12	Rho GTPase activating protein 12	GO:0051058 negative regulation of small GTPase mediated signal transduction;GO:0006911 phagocytosis, engulfment;GO:0002011 morphogenesis of an epithelial sheet							0.0	1.0	0.0	0.0	0.0	1.0	0.0	1.0	0.0	0.0	0.0	0.0	0.0	0.0	0.0	0.0	0.0	0.0	0.0	0.0
CASP10	2.661		0.649	843	symbol	H. sapiens	843	H. sapiens	CASP10	caspase 10	GO:0043123 positive regulation of I-kappaB kinase/NF-kappaB signaling;GO:0097194 execution phase of apoptosis;GO:0043122 regulation of I-kappaB kinase/NF-kappaB signaling		Enzymes/{ENZYME proteins/Hydrolases,Peptidases/Cysteine-type peptidases}	Golgi apparatus;Vesicles(Approved)		(M7997)SA CASPASE CASCADE; (M79)PID TRAIL PATHWAY; (M94)PID FAS PATHWAY	(M5921)HALLMARK COMPLEMENT	0.0	0.0	0.0	0.0	0.0	0.0	0.0	0.0	0.0	0.0	0.0	0.0	0.0	0.0	0.0	0.0	0.0	0.0	0.0	0.0
KCND2	2.661		0.633	3751	symbol	H. sapiens	3751	H. sapiens	KCND2	potassium voltage-gated channel subfamily D member 2	GO:0045475 locomotor rhythm;GO:0061337 cardiac conduction;GO:0019228 neuronal action potential		Transporters/Transporter channels and pores;Voltage-gated ion channels/Voltage-Gated Potassium Channels		Disopyramide (Voltage-gated potassium channel activity);Amitriptyline (Voltage-gated potassium channel activity);Imipramine (Voltage-gated potassium channel activity);Dalfampridine (Voltage-gated potassium channel activity)			0.0	0.0	0.0	0.0	0.0	0.0	0.0	0.0	0.0	0.0	0.0	0.0	0.0	0.0	0.0	0.0	0.0	0.0	0.0	0.0
ABCC12	2.6565	0.0046291	0.461875	94160	symbol	H. sapiens	94160	H. sapiens	ABCC12	ATP binding cassette subfamily C member 12	GO:0055085 transmembrane transport;GO:0006810 transport;GO:0051234 establishment of localization		Transporters/Primary Active Transporters					0.0	0.0	0.0	0.0	0.0	0.0	0.0	0.0	0.0	0.0	1.0	0.0	0.0	0.0	0.0	0.0	0.0	0.0	0.0	0.0
CACNA1H	2.654	0.0113137	0.4285	8912	symbol	H. sapiens	8912	H. sapiens	CACNA1H	calcium voltage-gated channel subunit alpha1 H	GO:2000344 positive regulation of acrosome reaction;GO:0032342 aldosterone biosynthetic process;GO:0034651 cortisol biosynthetic process		Transporters/Transporter channels and pores;Voltage-gated ion channels/Voltage-Gated Calcium Channels	Nucleoplasm;Vesicles(Approved)	Isradipine (Scaffold protein binding);Cinnarizine (Scaffold protein binding);Zonisamide (Scaffold protein binding);Felodipine (Scaffold protein binding);Nitrendipine (Scaffold protein binding);Nifedipine (Scaffold protein binding);Amiodarone (Scaffold protein binding);Bepridil (Scaffold protein binding);Mibefradil (Scaffold protein binding);Flunarizine (Scaffold protein binding)		(M5909)HALLMARK MYOGENESIS; (M5937)HALLMARK GLYCOLYSIS	0.0	0.0	0.0	1.0	0.0	0.0	0.0	0.0	0.0	1.0	0.0	0.0	0.0	0.0	0.0	0.0	0.0	0.0	0.0	0.0
DHRS2	2.654		0.565	10202	symbol	H. sapiens	10202	H. sapiens	DHRS2	dehydrogenase/reductase 2	GO:0043011 myeloid dendritic cell differentiation;GO:0097028 dendritic cell differentiation;GO:0008207 C21-steroid hormone metabolic process			Mitochondria;Nucleus(Enhanced)			(M5907)HALLMARK ESTROGEN RESPONSE LATE; (M5906)HALLMARK ESTROGEN RESPONSE EARLY	0.0	0.0	0.0	0.0	0.0	0.0	0.0	0.0	0.0	0.0	0.0	0.0	0.0	0.0	0.0	0.0	0.0	0.0	0.0	0.0
UNC93B1	2.654		0.426	81622	symbol	H. sapiens	81622	H. sapiens	UNC93B1	unc-93 homolog B1, TLR signaling regulator	GO:0034154 toll-like receptor 7 signaling pathway;GO:0034162 toll-like receptor 9 signaling pathway;GO:0034138 toll-like receptor 3 signaling pathway		Transporters/Electrochemical Potential-driven transporters	Nucleoplasm(Approved)				0.0	0.0	0.0	0.0	0.0	0.0	0.0	0.0	0.0	0.0	0.0	0.0	0.0	0.0	0.0	0.0	0.0	0.0	0.0	0.0
WIPI2	2.654	0	0.552	26100	symbol	H. sapiens	26100	H. sapiens	WIPI2	WD repeat domain, phosphoinositide interacting 2	GO:0061739 protein lipidation involved in autophagosome assembly;GO:0098792 xenophagy;GO:0034497 protein localization to phagophore assembly site			Cytosol;Nucleoplasm(Supported)				0.0	0.0	0.0	0.0	0.0	0.0	0.0	0.0	0.0	0.0	0.0	0.0	0.0	0.0	0.0	0.0	0.0	0.0	0.0	0.0
MLXIP	2.643		0.565	22877	symbol	H. sapiens	22877	H. sapiens	MLXIP	MLX interacting protein	GO:1900402 regulation of carbohydrate metabolic process by regulation of transcription from RNA polymerase II promoter;GO:0006109 regulation of carbohydrate metabolic process;GO:0045944 positive regulation of transcription by RNA polymerase II		Transcription factors/Basic domains					0.0	0.0	0.0	0.0	0.0	0.0	0.0	0.0	0.0	0.0	0.0	0.0	0.0	0.0	0.0	0.0	0.0	0.0	0.0	0.0
SORCS1	2.636	0	0.552	114815	symbol	H. sapiens	114815	H. sapiens	SORCS1	sortilin related VPS10 domain containing receptor 1	GO:0007218 neuropeptide signaling pathway;GO:0007186 G-protein coupled receptor signaling pathway;GO:0007165 signal transduction			Cytosol;Plasma membrane(Approved)				0.0	0.0	0.0	0.0	0.0	0.0	0.0	0.0	0.0	0.0	0.0	0.0	0.0	0.0	0.0	0.0	0.0	0.0	0.0	0.0
CTCF	2.616		0.529	10664	symbol	H. sapiens	10664	H. sapiens	CTCF	CCCTC-binding factor	GO:0070602 regulation of centromeric sister chromatid cohesion;GO:0040030 regulation of molecular function, epigenetic;GO:0016584 nucleosome positioning		Transcription factors/Zinc-coordinating DNA-binding domains	Nucleoplasm(Supported)			(M5925)HALLMARK E2F TARGETS; (M5901)HALLMARK G2M CHECKPOINT	0.0	0.0	0.0	0.0	0.0	0.0	0.0	0.0	0.0	0.0	0.0	0.0	0.0	0.0	0.0	0.0	0.0	1.0	0.0	0.0
CHD8	2.615	0	0.622333	57680	symbol	H. sapiens	57680	H. sapiens	CHD8	chromodomain helicase DNA binding protein 8	GO:2000270 negative regulation of fibroblast apoptotic process;GO:0045945 positive regulation of transcription by RNA polymerase III;GO:2000269 regulation of fibroblast apoptotic process		Enzymes/ENZYME proteins/Hydrolases	Nucleoplasm(Supported)		(M223)PID BETA CATENIN NUC PATHWAY		0.0	0.0	0.0	0.0	0.0	0.0	0.0	0.0	1.0	0.0	0.0	0.0	0.0	0.0	0.0	0.0	0.0	1.0	0.0	0.0
BAZ2A	2.61	0	0.116	11176	symbol	H. sapiens	11176	H. sapiens	BAZ2A	bromodomain adjacent to zinc finger domain 2A	GO:0000183 chromatin silencing at rDNA;GO:0006306 DNA methylation;GO:0016575 histone deacetylation			Nuclear speckles(Enhanced)			(M5905)HALLMARK ADIPOGENESIS	0.0	0.0	0.0	0.0	0.0	0.0	0.0	0.0	0.0	0.0	0.0	0.0	0.0	0.0	0.0	0.0	0.0	1.0	0.0	0.0
SSRP1	2.605		0.286	6749	symbol	H. sapiens	6749	H. sapiens	SSRP1	structure specific recognition protein 1	GO:0006368 transcription elongation from RNA polymerase II promoter;GO:1901796 regulation of signal transduction by p53 class mediator;GO:0006354 DNA-templated transcription, elongation		Transcription factors/Other all-alpha-helical DNA-binding domains	Cytosol;Nucleus(Approved)		(M256)PID TAP63 PATHWAY	(M5898)HALLMARK DNA REPAIR; (M5925)HALLMARK E2F TARGETS	0.0	0.0	0.0	0.0	0.0	0.0	0.0	0.0	0.0	0.0	0.0	0.0	0.0	0.0	0.0	0.0	0.0	0.0	0.0	0.0
RAD54B	2.6045	0.253851	0.414	25788	symbol	H. sapiens	25788	H. sapiens	RAD54B	RAD54 homolog B	GO:0007131 reciprocal meiotic recombination;GO:0032508 DNA duplex unwinding;GO:0006312 mitotic recombination			Nucleus(Supported)				0.0	0.0	0.0	0.0	0.0	0.0	0.0	0.0	0.0	0.0	0.0	0.0	0.0	0.0	0.0	0.0	0.0	0.0	0.0	0.0
HEXB	2.603		0.565	3074	symbol	H. sapiens	3074	H. sapiens	HEXB	hexosaminidase subunit beta	GO:0042340 keratan sulfate catabolic process;GO:0030207 chondroitin sulfate catabolic process;GO:0030214 hyaluronan catabolic process		Enzymes/ENZYME proteins/Hydrolases		2-Acetamido-2-Deoxy-D-Glucono-1,5-Lactone (Protein homodimerization activity);3ar,5r,6s,7r,7ar-5-Hydroxymethyl-2-Methyl-5,6,7,7a-Tetrahydro-3ah-Pyrano[3,2-D]Thiazole-6,7-Diol (Protein homodimerization activity);(2r,3r,4s,5r)-2-Acetamido-3,4-Dihydroxy-5-Hydroxymethyl-Piperidinium (Protein homodimerization activity)			0.0	0.0	0.0	1.0	0.0	0.0	0.0	0.0	0.0	0.0	0.0	0.0	1.0	0.0	0.0	0.0	0.0	0.0	0.0	0.0
HMGXB3	2.594		0.271	22993	symbol	H. sapiens	22993	H. sapiens	HMGXB3	HMG-box containing 3	GO:0016310 phosphorylation;GO:0006796 phosphate-containing compound metabolic process;GO:0006793 phosphorus metabolic process		Transcription factors/Other all-alpha-helical DNA-binding domains	Nucleoli(Approved)				0.0	0.0	0.0	0.0	0.0	0.0	0.0	0.0	0.0	0.0	0.0	0.0	0.0	0.0	0.0	0.0	0.0	0.0	0.0	0.0
ROBO2	2.594	1.1243	0.2355	6092	symbol	H. sapiens	6092	H. sapiens	ROBO2	roundabout guidance receptor 2	GO:0061364 apoptotic process involved in luteolysis;GO:0021891 olfactory bulb interneuron development;GO:0016199 axon midline choice point recognition			Microtubule organizing center;Nucleus(Approved)				0.0	0.0	0.0	1.0	0.0	0.0	0.0	1.0	1.0	1.0	0.0	1.0	0.0	0.0	0.0	0.0	0.0	0.0	0.0	0.0
TWNK	2.591	1.34234	0.487	56652	symbol	H. sapiens	56652	H. sapiens	TWNK	twinkle mtDNA helicase	GO:0006268 DNA unwinding involved in DNA replication;GO:0006264 mitochondrial DNA replication;GO:0034214 protein hexamerization		Enzymes/ENZYME proteins/Hydrolases					0.0	0.0	0.0	0.0	0.0	0.0	0.0	0.0	0.0	0.0	0.0	0.0	0.0	0.0	0.0	0.0	0.0	0.0	0.0	0.0
KLHL5	2.583	0	0.5465	51088	symbol	H. sapiens	51088	H. sapiens	KLHL5	kelch like family member 5	GO:0043687 post-translational protein modification;GO:0016567 protein ubiquitination;GO:0032446 protein modification by small protein conjugation							0.0	0.0	0.0	0.0	0.0	0.0	0.0	0.0	0.0	0.0	0.0	0.0	0.0	0.0	0.0	0.0	0.0	0.0	0.0	0.0
PPP1R26	2.583	0	0.18	9858	symbol	H. sapiens	9858	H. sapiens	PPP1R26	protein phosphatase 1 regulatory subunit 26	GO:0032515 negative regulation of phosphoprotein phosphatase activity;GO:0035308 negative regulation of protein dephosphorylation;GO:0010923 negative regulation of phosphatase activity			Nucleoplasm(Enhanced)				0.0	0.0	0.0	0.0	0.0	0.0	0.0	0.0	0.0	0.0	0.0	0.0	0.0	0.0	0.0	0.0	0.0	0.0	0.0	0.0
MKI67	2.582	0	0.2754	4288	symbol	H. sapiens	4288	H. sapiens	MKI67	marker of proliferation Ki-67	GO:0007088 regulation of mitotic nuclear division;GO:1902275 regulation of chromatin organization;GO:0051983 regulation of chromosome segregation			Nuclear bodies;Nucleoli;Nucleus(Enhanced)			(M5925)HALLMARK E2F TARGETS; (M5901)HALLMARK G2M CHECKPOINT	0.0	0.0	0.0	0.0	0.0	0.0	0.0	0.0	0.0	0.0	0.0	0.0	0.0	0.0	0.0	0.0	0.0	1.0	0.0	0.0
DYSF	2.581	0	0.633	8291	symbol	H. sapiens	8291	H. sapiens	DYSF	dysferlin	GO:0001778 plasma membrane repair;GO:0007009 plasma membrane organization;GO:0006906 vesicle fusion		Transporters/Transporter channels and pores	Plasma membrane(Supported)Microtubule organizing center(Approved)				0.0	0.0	0.0	0.0	0.0	0.0	0.0	0.0	0.0	0.0	0.0	0.0	0.0	0.0	0.0	1.0	0.0	0.0	0.0	0.0
SERBP1	2.581	0	0.633	26135	symbol	H. sapiens	26135	H. sapiens	SERBP1	SERPINE1 mRNA binding protein 1	GO:0043488 regulation of mRNA stability;GO:0061013 regulation of mRNA catabolic process;GO:0043487 regulation of RNA stability			Cytosol(Enhanced)			(M5926)HALLMARK MYC TARGETS V1	0.0	0.0	0.0	0.0	0.0	0.0	0.0	0.0	0.0	0.0	0.0	0.0	0.0	0.0	0.0	0.0	0.0	0.0	0.0	0.0
KIF1B	2.57846	1.42676	0.235277	23095	symbol	H. sapiens	23095	H. sapiens	KIF1B	kinesin family member 1B	GO:1904647 response to rotenone;GO:0008089 anterograde axonal transport;GO:0047497 mitochondrion transport along microtubule			Cytosol;Nucleoli fibrillar center(Uncertain)			(M5910)HALLMARK PROTEIN SECRETION; (M5932)HALLMARK INFLAMMATORY RESPONSE; (M5893)HALLMARK MITOTIC SPINDLE	1.0	0.0	1.0	0.0	0.0	0.0	0.0	0.0	0.0	0.0	0.0	0.0	0.0	0.0	0.0	0.0	0.0	0.0	0.0	0.0
PDE9A	2.577		0.521	5152	symbol	H. sapiens	5152	H. sapiens	PDE9A	phosphodiesterase 9A	GO:0046069 cGMP catabolic process;GO:0010613 positive regulation of cardiac muscle hypertrophy;GO:0009154 purine ribonucleotide catabolic process		Enzymes/ENZYME proteins/Hydrolases	Nucleoplasm;Vesicles(Approved)	Gamma-Glutamyl[S-(2-Iodobenzyl)Cysteinyl]Glycine (Metal ion binding);3-isobutyl-1-methyl-7H-xanthine (Metal ion binding)	(M151)PID AR TF PATHWAY		0.0	0.0	0.0	0.0	0.0	0.0	0.0	0.0	0.0	0.0	0.0	0.0	0.0	0.0	0.0	0.0	0.0	0.0	0.0	0.0
CASD1	2.5714	0.432424	0.2988	64921	symbol	H. sapiens	64921	H. sapiens	CASD1	CAS1 domain containing 1	GO:0005975 carbohydrate metabolic process;GO:0044238 primary metabolic process;GO:0071704 organic substance metabolic process			Nucleoplasm(Approved)				0.0	0.0	0.0	0.0	0.0	0.0	0.0	0.0	0.0	0.0	0.0	0.0	0.0	0.0	0.0	0.0	0.0	0.0	0.0	0.0
EME2	2.571		0.552	197342	symbol	H. sapiens	197342	H. sapiens	EME2	essential meiotic structure-specific endonuclease subunit 2	GO:0031573 intra-S DNA damage checkpoint;GO:0000712 resolution of meiotic recombination intermediates;GO:0051307 meiotic chromosome separation							0.0	0.0	0.0	0.0	0.0	0.0	0.0	0.0	0.0	0.0	0.0	0.0	0.0	0.0	0.0	0.0	0.0	0.0	0.0	0.0
RUFY1	2.571	0	0.578	80230	symbol	H. sapiens	80230	H. sapiens	RUFY1	RUN and FYVE domain containing 1	GO:0006661 phosphatidylinositol biosynthetic process;GO:0046474 glycerophospholipid biosynthetic process;GO:0046488 phosphatidylinositol metabolic process			Cytosol;Vesicles(Supported)Nucleus(Approved)				0.0	0.0	0.0	0.0	0.0	0.0	0.0	0.0	0.0	0.0	0.0	0.0	0.0	0.0	0.0	0.0	0.0	0.0	0.0	0.0
ATG2B	2.5605	1.18299	0.3565	55102	symbol	H. sapiens	55102	H. sapiens	ATG2B	autophagy related 2B	GO:0044804 autophagy of nucleus;GO:0000045 autophagosome assembly;GO:0000422 autophagy of mitochondrion			Nucleoplasm(Supported)				0.0	0.0	0.0	0.0	0.0	0.0	0.0	0.0	0.0	0.0	0.0	0.0	0.0	0.0	0.0	0.0	0.0	0.0	0.0	0.0
ZNF462	2.5595	1.66912	0.35525	58499	symbol	H. sapiens	58499	H. sapiens	ZNF462	zinc finger protein 462	GO:0043392 negative regulation of DNA binding;GO:0051101 regulation of DNA binding;GO:0051100 negative regulation of binding		Transcription factors/Zinc-coordinating DNA-binding domains	Nucleoplasm(Approved)				0.0	0.0	0.0	0.0	0.0	0.0	0.0	0.0	0.0	0.0	0.0	0.0	0.0	0.0	0.0	0.0	0.0	1.0	0.0	0.0
VPS53	2.553		0.592	55275	symbol	H. sapiens	55275	H. sapiens	VPS53	VPS53, GARP complex subunit	GO:0032456 endocytic recycling;GO:0042147 retrograde transport, endosome to Golgi;GO:0007041 lysosomal transport			Golgi apparatus(Supported)Cytosol(Approved)				0.0	0.0	0.0	0.0	0.0	0.0	0.0	0.0	0.0	0.0	0.0	0.0	0.0	0.0	0.0	0.0	0.0	0.0	0.0	0.0
DNAH10	2.55	0.0339411	0.396	196385	symbol	H. sapiens	196385	H. sapiens	DNAH10	dynein axonemal heavy chain 10	GO:0007018 microtubule-based movement;GO:0007017 microtubule-based process;GO:0006928 movement of cell or subcellular component							1.0	0.0	1.0	0.0	0.0	0.0	0.0	0.0	0.0	0.0	0.0	0.0	0.0	0.0	0.0	0.0	0.0	0.0	0.0	0.0
ZNF92	2.549	0	0.585	168374	symbol	H. sapiens	168374	H. sapiens	ZNF92	zinc finger protein 92	GO:0006355 regulation of transcription, DNA-templated;GO:1903506 regulation of nucleic acid-templated transcription;GO:0006351 transcription, DNA-templated		Transcription factors/Zinc-coordinating DNA-binding domains	Nucleus(Approved)				0.0	0.0	0.0	0.0	0.0	0.0	0.0	0.0	0.0	0.0	0.0	0.0	0.0	0.0	0.0	0.0	0.0	0.0	0.0	0.0
SMC2	2.54		0.541	10592	symbol	H. sapiens	10592	H. sapiens	SMC2	structural maintenance of chromosomes 2	GO:0010032 meiotic chromosome condensation;GO:0007076 mitotic chromosome condensation;GO:0030261 chromosome condensation			Nucleoli;Nucleus(Supported)		(M14)PID AURORA B PATHWAY	(M5901)HALLMARK G2M CHECKPOINT	0.0	0.0	0.0	0.0	0.0	0.0	0.0	0.0	0.0	0.0	0.0	0.0	0.0	0.0	0.0	0.0	0.0	0.0	0.0	0.0
IL17RD	2.5392	0.00626099	0.0241	54756	symbol	H. sapiens	54756	H. sapiens	IL17RD	interleukin 17 receptor D	GO:0019221 cytokine-mediated signaling pathway;GO:0000165 MAPK cascade;GO:0023014 signal transduction by protein phosphorylation			Golgi apparatus;Nucleoplasm(Supported)		(M276)PID FGF PATHWAY		0.0	0.0	0.0	0.0	0.0	0.0	0.0	0.0	0.0	0.0	0.0	0.0	0.0	0.0	0.0	0.0	0.0	0.0	0.0	0.0
PLXNB2	2.539	0.787717	0.1945	23654	symbol	H. sapiens	23654	H. sapiens	PLXNB2	plexin B2	GO:0001843 neural tube closure;GO:0050772 positive regulation of axonogenesis;GO:0014020 primary neural tube formation					(M5880)NABA ECM AFFILIATED; (M5885)NABA MATRISOME ASSOCIATED; (M5889)NABA MATRISOME	(M5909)HALLMARK MYOGENESIS; (M5939)HALLMARK P53 PATHWAY	0.0	0.0	0.0	1.0	1.0	1.0	0.0	0.0	1.0	0.0	0.0	1.0	0.0	0.0	0.0	0.0	0.0	0.0	0.0	0.0
AKAP13	2.5374	0.0639515	0.3236	11214	symbol	H. sapiens	11214	H. sapiens	AKAP13	A-kinase anchoring protein 13	GO:1900169 regulation of glucocorticoid mediated signaling pathway;GO:0086023 adenylate cyclase-activating adrenergic receptor signaling pathway involved in heart process;GO:0043402 glucocorticoid mediated signaling pathway			Cytosol(Supported)		(M238)PID THROMBIN PAR1 PATHWAY; (M68)PID RHOA REG PATHWAY	(M5893)HALLMARK MITOTIC SPINDLE	0.0	1.0	0.0	0.0	0.0	0.0	0.0	1.0	0.0	1.0	0.0	0.0	0.0	1.0	0.0	0.0	0.0	0.0	0.0	0.0
RANBP2	2.534		0.541	5903	symbol	H. sapiens	5903	H. sapiens	RANBP2	RAN binding protein 2	GO:0046604 positive regulation of mitotic centrosome separation;GO:0090526 regulation of gluconeogenesis involved in cellular glucose homeostasis;GO:0033133 positive regulation of glucokinase activity		Transporters/Transporter channels and pores			(M140)PID RANBP2 PATHWAY; (M30)PID HDAC CLASSII PATHWAY; (M101)PID HDAC CLASSI PATHWAY		1.0	1.0	0.0	0.0	0.0	1.0	0.0	1.0	0.0	0.0	0.0	0.0	0.0	0.0	0.0	1.0	0.0	1.0	0.0	0.0
FANCA	2.533	0	0.279	2175	symbol	H. sapiens	2175	H. sapiens	FANCA	Fanconi anemia complementation group A	GO:0045589 regulation of regulatory T cell differentiation;GO:0045066 regulatory T cell differentiation;GO:2000348 regulation of CD40 signaling pathway			Nucleus(Supported)		(M258)PID BARD1 PATHWAY; (M1)PID FANCONI PATHWAY		0.0	0.0	0.0	0.0	0.0	0.0	0.0	0.0	0.0	0.0	0.0	0.0	0.0	0.0	0.0	0.0	0.0	0.0	0.0	0.0
TTBK1	2.53075	0.9445	0.34725	84630	symbol	H. sapiens	84630	H. sapiens	TTBK1	tau tubulin kinase 1	GO:0061890 positive regulation of astrocyte activation;GO:0061888 regulation of astrocyte activation;GO:1903980 positive regulation of microglial cell activation	CK1 Ser/Thr protein kinase family	Enzymes/{ENZYME proteins/Transferases,Kinases/CK1 Ser/Thr protein kinases}	Cytosol(Supported)Nucleoplasm(Uncertain)				0.0	0.0	0.0	1.0	0.0	1.0	0.0	1.0	1.0	0.0	0.0	0.0	0.0	0.0	0.0	0.0	0.0	0.0	0.0	0.0
RBL1	2.526		0.565	5933	symbol	H. sapiens	5933	H. sapiens	RBL1	RB transcriptional corepressor like 1	GO:2000773 negative regulation of cellular senescence;GO:0090344 negative regulation of cell aging;GO:2000772 regulation of cellular senescence			Nucleoplasm(Enhanced)		(M254)PID MYC REPRESS PATHWAY; (M40)PID E2F PATHWAY; (M2)PID SMAD2 3NUCLEAR PATHWAY	(M5901)HALLMARK G2M CHECKPOINT	0.0	0.0	0.0	0.0	0.0	0.0	0.0	0.0	0.0	0.0	0.0	0.0	0.0	0.0	0.0	0.0	0.0	1.0	0.0	0.0
RNF123	2.526	0	0.565	63891	symbol	H. sapiens	63891	H. sapiens	RNF123	ring finger protein 123	GO:0016579 protein deubiquitination;GO:0070646 protein modification by small protein removal;GO:0016567 protein ubiquitination		Enzymes/ENZYME proteins/Transferases	Cytosol(Approved)			(M5945)HALLMARK HEME METABOLISM	0.0	0.0	0.0	0.0	0.0	0.0	0.0	0.0	0.0	0.0	0.0	0.0	0.0	0.0	0.0	0.0	0.0	0.0	0.0	0.0
FGG	2.51875	1.42344	0.30475	2266	symbol	H. sapiens	2266	H. sapiens	FGG	fibrinogen gamma chain	GO:0090331 negative regulation of platelet aggregation;GO:0045907 positive regulation of vasoconstriction;GO:0036345 platelet maturation				Sucralfate (Structural molecule activity)	(M169)PID INTEGRIN2 PATHWAY; (M257)PID EPHRINB REV PATHWAY; (M174)PID UPA UPAR PATHWAY	(M5946)HALLMARK COAGULATION	0.0	0.0	0.0	1.0	1.0	0.0	1.0	1.0	0.0	0.0	0.0	1.0	0.0	0.0	0.0	0.0	0.0	0.0	0.0	0.0
TRMT1	2.517		0.565	55621	symbol	H. sapiens	55621	H. sapiens	TRMT1	tRNA methyltransferase 1	GO:0002940 tRNA N2-guanine methylation;GO:0030488 tRNA methylation;GO:0006400 tRNA modification		Enzymes/ENZYME proteins/Transferases	Cytosol;Nucleus;Plasma membrane(Approved)				0.0	0.0	0.0	0.0	0.0	0.0	0.0	0.0	0.0	0.0	0.0	0.0	0.0	0.0	0.0	0.0	0.0	1.0	0.0	0.0
C4orf17	2.515		0.529	84103	symbol	H. sapiens	84103	H. sapiens	C4orf17	chromosome 4 open reading frame 17								0.0	0.0	0.0	0.0	0.0	0.0	0.0	0.0	0.0	0.0	0.0	0.0	0.0	0.0	0.0	0.0	0.0	0.0	0.0	0.0
ENAH	2.513		0.565	55740	symbol	H. sapiens	55740	H. sapiens	ENAH	ENAH, actin regulator	GO:0007411 axon guidance;GO:0097485 neuron projection guidance;GO:0007409 axonogenesis			Cytosol;Focal adhesion sites;Plasma membrane(Enhanced)		(M156)PID ECADHERIN NASCENT AJ PATHWAY; (M232)PID ECADHERIN STABILIZATION PATHWAY; (M81)PID CDC42 PATHWAY		0.0	0.0	0.0	1.0	0.0	0.0	0.0	0.0	0.0	0.0	0.0	0.0	0.0	0.0	0.0	0.0	0.0	0.0	0.0	0.0
C1QTNF1	2.511		0.552	114897	symbol	H. sapiens	114897	H. sapiens	C1QTNF1	C1q and TNF related 1	GO:2000860 positive regulation of aldosterone secretion;GO:2000857 positive regulation of mineralocorticoid secretion;GO:2000858 regulation of aldosterone secretion					(M5880)NABA ECM AFFILIATED; (M5885)NABA MATRISOME ASSOCIATED; (M5889)NABA MATRISOME		0.0	0.0	0.0	0.0	1.0	0.0	0.0	0.0	0.0	0.0	0.0	1.0	1.0	0.0	0.0	0.0	0.0	0.0	0.0	0.0
SHC4	2.508		0.606	399694	symbol	H. sapiens	399694	H. sapiens	SHC4	SHC adaptor protein 4	GO:0048863 stem cell differentiation;GO:0007169 transmembrane receptor protein tyrosine kinase signaling pathway;GO:0008284 positive regulation of cell proliferation		RAS pathway related proteins	Cytosol(Approved)				0.0	0.0	0.0	0.0	0.0	0.0	1.0	0.0	0.0	0.0	0.0	0.0	0.0	1.0	0.0	0.0	0.0	0.0	0.0	0.0
AOAH	2.48		0.529	313	symbol	H. sapiens	313	H. sapiens	AOAH	acyloxyacyl hydrolase	GO:0006954 inflammatory response;GO:0006952 defense response;GO:0006629 lipid metabolic process		Enzymes/ENZYME proteins/Hydrolases					0.0	0.0	0.0	0.0	0.0	0.0	0.0	0.0	0.0	0.0	0.0	0.0	0.0	0.0	0.0	0.0	0.0	0.0	0.0	0.0
SLC45A3	2.48		0.521	85414	symbol	H. sapiens	85414	H. sapiens	SLC45A3	solute carrier family 45 member 3	GO:0015770 sucrose transport;GO:0045723 positive regulation of fatty acid biosynthetic process;GO:0015766 disaccharide transport		Transporters/Electrochemical Potential-driven transporters	Nucleoplasm;Vesicles(Approved)				0.0	0.0	0.0	1.0	0.0	0.0	0.0	0.0	0.0	0.0	0.0	0.0	0.0	0.0	0.0	0.0	0.0	0.0	0.0	1.0
PKD1P1	2.4795	0.771453	0.417	339044	symbol	H. sapiens	339044	H. sapiens	PKD1P1	polycystin 1, transient receptor potential channel interacting pseudogene 1								0.0	0.0	0.0	0.0	0.0	0.0	0.0	0.0	0.0	0.0	0.0	0.0	0.0	0.0	0.0	0.0	0.0	0.0	0.0	0.0
RFPL1/RFPL3	2.46467	1.16971	0.372333						None	None	None	None	None	None	None	None	None	nan	nan	nan	nan	nan	nan	nan	nan	nan	nan	nan	nan	nan	nan	nan	nan	nan	nan	nan	nan
HNRNPU	2.462	0	0.578	3192	symbol	H. sapiens	3192	H. sapiens	HNRNPU	heterogeneous nuclear ribonucleoprotein U	GO:1902425 positive regulation of attachment of mitotic spindle microtubules to kinetochore;GO:1902889 protein localization to spindle microtubule;GO:1902423 regulation of attachment of mitotic spindle microtubules to kinetochore			Nucleoplasm(Supported)			(M5941)HALLMARK UV RESPONSE UP; (M5926)HALLMARK MYC TARGETS V1; (M5901)HALLMARK G2M CHECKPOINT	1.0	0.0	0.0	0.0	0.0	1.0	0.0	1.0	0.0	1.0	0.0	0.0	0.0	0.0	0.0	0.0	0.0	1.0	0.0	0.0
CFAP57	2.4615	1.90565	0.4335	149465	symbol	H. sapiens	149465	H. sapiens	CFAP57	cilia and flagella associated protein 57				Cytosol(Approved)				0.0	0.0	0.0	0.0	0.0	0.0	0.0	0.0	0.0	0.0	0.0	0.0	0.0	0.0	0.0	0.0	0.0	0.0	0.0	0.0
LY75	2.461		0.565	4065	symbol	H. sapiens	4065	H. sapiens	LY75	lymphocyte antigen 75	GO:0006954 inflammatory response;GO:0006897 endocytosis;GO:0098657 import into cell		CD markers	Golgi apparatus(Approved)			(M5950)HALLMARK ALLOGRAFT REJECTION	0.0	0.0	0.0	0.0	0.0	0.0	0.0	0.0	0.0	0.0	0.0	0.0	0.0	0.0	0.0	0.0	0.0	0.0	0.0	0.0
LY75-CD302	2.461	0	0.565	100526664	symbol	H. sapiens	100526664	H. sapiens	LY75-CD302	LY75-CD302 readthrough								0.0	0.0	0.0	0.0	0.0	0.0	0.0	0.0	0.0	0.0	0.0	0.0	0.0	0.0	0.0	0.0	0.0	0.0	0.0	0.0
CCDC93	2.452	0	0.617	54520	symbol	H. sapiens	54520	H. sapiens	CCDC93	coiled-coil domain containing 93	GO:0006893 Golgi to plasma membrane transport;GO:0006892 post-Golgi vesicle-mediated transport;GO:0098876 vesicle-mediated transport to the plasma membrane			Vesicles(Supported)Plasma membrane(Approved)				0.0	0.0	0.0	0.0	0.0	0.0	0.0	0.0	0.0	0.0	0.0	0.0	0.0	0.0	0.0	0.0	0.0	0.0	0.0	0.0
CLDND1	2.452	0	0.5465	56650	symbol	H. sapiens	56650	H. sapiens	CLDND1	claudin domain containing 1			Transporters/Accessory Factors Involved in Transport	Cytosol;Nucleoli;Nucleus(Approved)				0.0	0.0	0.0	0.0	0.0	0.0	0.0	0.0	0.0	0.0	0.0	0.0	0.0	0.0	0.0	0.0	0.0	0.0	0.0	0.0
ASPSCR1	2.45		0.286	79058	symbol	H. sapiens	79058	H. sapiens	ASPSCR1	ASPSCR1, UBX domain containing tether for SLC2A4	GO:0046324 regulation of glucose import;GO:0010827 regulation of glucose transmembrane transport;GO:0046323 glucose import			Nucleoplasm;Plasma membrane;Vesicles(Supported)				0.0	0.0	0.0	0.0	0.0	0.0	0.0	0.0	0.0	0.0	0.0	0.0	0.0	0.0	0.0	0.0	0.0	0.0	0.0	0.0
ARFGEF3	2.438		0.529	57221	symbol	H. sapiens	57221	H. sapiens	ARFGEF3	ARFGEF family member 3	GO:0032012 regulation of ARF protein signal transduction;GO:0010923 negative regulation of phosphatase activity;GO:0032011 ARF protein signal transduction							0.0	1.0	0.0	0.0	0.0	0.0	0.0	0.0	0.0	0.0	0.0	0.0	0.0	0.0	0.0	0.0	0.0	0.0	0.0	0.0
KIF17	2.43629	0.939792	0.230143	57576	symbol	H. sapiens	57576	H. sapiens	KIF17	kinesin family member 17	GO:0098971 anterograde dendritic transport of neurotransmitter receptor complex;GO:0098937 anterograde dendritic transport;GO:0098935 dendritic transport			Nucleoplasm;Plasma membrane(Approved)				1.0	0.0	1.0	0.0	0.0	0.0	0.0	0.0	0.0	0.0	0.0	0.0	0.0	0.0	0.0	0.0	0.0	0.0	1.0	0.0
TK1	2.4355	1.97212	0.4575	7083	symbol	H. sapiens	7083	H. sapiens	TK1	thymidine kinase 1	GO:0046104 thymidine metabolic process;GO:0046125 pyrimidine deoxyribonucleoside metabolic process;GO:0043097 pyrimidine nucleoside salvage		Enzymes/ENZYME proteins/Transferases		Dithioerythritol (Zinc ion binding);Thymidine-5'-Triphosphate (Zinc ion binding)	(M40)PID E2F PATHWAY; (M66)PID MYC ACTIV PATHWAY	(M5925)HALLMARK E2F TARGETS	0.0	0.0	0.0	0.0	0.0	0.0	0.0	0.0	0.0	0.0	0.0	0.0	0.0	0.0	0.0	0.0	0.0	0.0	0.0	0.0
LARP1	2.4335	1.96929	0.366	23367	symbol	H. sapiens	23367	H. sapiens	LARP1	La ribonucleoprotein domain family member 1	GO:0072752 cellular response to rapamycin;GO:0045070 positive regulation of viral genome replication;GO:1990928 response to amino acid starvation			Cytosol(Supported)Endoplasmic reticulum;Nucleus(Approved)				0.0	0.0	0.0	0.0	0.0	0.0	0.0	0.0	0.0	1.0	0.0	0.0	0.0	0.0	0.0	0.0	0.0	0.0	0.0	0.0
HOXA10	2.431		0.22	3206	symbol	H. sapiens	3206	H. sapiens	HOXA10	homeobox A10	GO:0060065 uterus development;GO:0008584 male gonad development;GO:0009954 proximal/distal pattern formation		Transcription factors/Helix-turn-helix domains	Nuclear bodies;Nucleoplasm(Supported)		(M32)PID HDAC CLASSIII PATHWAY		0.0	0.0	0.0	0.0	0.0	0.0	0.0	0.0	0.0	0.0	0.0	0.0	0.0	0.0	0.0	0.0	0.0	0.0	0.0	0.0
RASA1	2.42833	1.2338	0.447667	5921	symbol	H. sapiens	5921	H. sapiens	RASA1	RAS p21 protein activator 1	GO:0001953 negative regulation of cell-matrix adhesion;GO:0001570 vasculogenesis;GO:0010812 negative regulation of cell-substrate adhesion		RAS pathway related proteins			(M226)PID VEGFR1 PATHWAY; (M269)PID RAS PATHWAY; (M242)PID AURORA A PATHWAY	(M5919)HALLMARK HEDGEHOG SIGNALING; (M5893)HALLMARK MITOTIC SPINDLE; (M5915)HALLMARK APICAL JUNCTION	0.0	1.0	0.0	1.0	1.0	1.0	0.0	1.0	0.0	0.0	0.0	0.0	0.0	1.0	0.0	0.0	0.0	0.0	0.0	0.0
MKRN1	2.4265	1.5917	0.372	23608	symbol	H. sapiens	23608	H. sapiens	MKRN1	makorin ring finger protein 1	GO:0000209 protein polyubiquitination;GO:0043491 protein kinase B signaling;GO:0016567 protein ubiquitination		Enzymes/ENZYME proteins/Transferases	Cytosol;Nuclear membrane;Nucleus(Approved)			(M5945)HALLMARK HEME METABOLISM	0.0	0.0	0.0	0.0	0.0	0.0	0.0	0.0	0.0	0.0	0.0	0.0	0.0	0.0	0.0	0.0	0.0	0.0	0.0	0.0
ATP6V1B1	2.425	0	0.578	525	symbol	H. sapiens	525	H. sapiens	ATP6V1B1	ATPase H+ transporting V1 subunit B1	GO:0090383 phagosome acidification;GO:0033572 transferrin transport;GO:0051452 intracellular pH reduction			Nuclear membrane;Nucleus(Approved)			(M5910)HALLMARK PROTEIN SECRETION; (M5956)HALLMARK KRAS SIGNALING DN	0.0	0.0	0.0	0.0	0.0	0.0	0.0	0.0	0.0	1.0	0.0	0.0	0.0	1.0	0.0	0.0	0.0	0.0	0.0	1.0
PLCH2	2.425	0	0.56825	9651	symbol	H. sapiens	9651	H. sapiens	PLCH2	phospholipase C eta 2	GO:0043647 inositol phosphate metabolic process;GO:0019751 polyol metabolic process;GO:0046488 phosphatidylinositol metabolic process		Enzymes/ENZYME proteins/Hydrolases					0.0	0.0	0.0	0.0	0.0	0.0	0.0	0.0	0.0	0.0	0.0	0.0	0.0	0.0	0.0	0.0	0.0	0.0	0.0	0.0
DMPK	2.423	0	0.278	1760	symbol	H. sapiens	1760	H. sapiens	DMPK	DM1 protein kinase	GO:0014853 regulation of excitatory postsynaptic membrane potential involved in skeletal muscle contraction;GO:0014852 regulation of skeletal muscle contraction by neural stimulation via neuromuscular junction;GO:0014722 regulation of skeletal muscle contraction by calcium ion signaling	AGC Ser/Thr protein kinase family	Enzymes/{ENZYME proteins/Transferases,Kinases/AGC Ser/Thr protein kinases}	Vesicles(Supported)Cytosol(Approved)	3-[1-(3-Aminopropyl)-1h-Indol-3-Yl]-4-(1-Methyl-1h-Indol-3-Yl)-1h-Pyrrole-2,5-Dione (Protein serine/threonine kinase activity)		(M5909)HALLMARK MYOGENESIS	0.0	0.0	0.0	0.0	0.0	0.0	0.0	0.0	0.0	0.0	0.0	0.0	0.0	0.0	0.0	1.0	0.0	0.0	0.0	0.0
HIVEP3	2.422	0	0.565	59269	symbol	H. sapiens	59269	H. sapiens	HIVEP3	human immunodeficiency virus type I enhancer binding protein 3	GO:0035914 skeletal muscle cell differentiation;GO:0007519 skeletal muscle tissue development;GO:0060538 skeletal muscle organ development		Transcription factors/Zinc-coordinating DNA-binding domains	Nucleoplasm(Supported)				0.0	0.0	0.0	0.0	0.0	0.0	0.0	0.0	0.0	0.0	0.0	0.0	0.0	0.0	0.0	0.0	0.0	0.0	0.0	0.0
TET1	2.42	0	0.541	80312	symbol	H. sapiens	80312	H. sapiens	TET1	tet methylcytosine dioxygenase 1	GO:0090310 negative regulation of methylation-dependent chromatin silencing;GO:0001826 inner cell mass cell differentiation;GO:0090308 regulation of methylation-dependent chromatin silencing		Enzymes/ENZYME proteins/Oxidoreductases;Transcription factors/Zinc-coordinating DNA-binding domains	Nuclear membrane;Nucleus(Supported)				0.0	0.0	0.0	0.0	0.0	0.0	0.0	1.0	0.0	0.0	0.0	0.0	0.0	0.0	0.0	0.0	0.0	1.0	0.0	0.0
BRWD1	2.417	0	0.578	54014	symbol	H. sapiens	54014	H. sapiens	BRWD1	bromodomain and WD repeat domain containing 1	GO:0038111 interleukin-7-mediated signaling pathway;GO:0098761 cellular response to interleukin-7;GO:0098760 response to interleukin-7			Cytosol;Nucleoli;Nucleus(Supported)				0.0	0.0	0.0	1.0	0.0	0.0	0.0	0.0	0.0	0.0	0.0	0.0	0.0	0.0	0.0	0.0	0.0	1.0	0.0	0.0
RBM14	2.417		0.592	10432	symbol	H. sapiens	10432	H. sapiens	RBM14	RNA binding motif protein 14	GO:0046600 negative regulation of centriole replication;GO:0010826 negative regulation of centrosome duplication;GO:0042921 glucocorticoid receptor signaling pathway			Nuclear speckles(Supported)			(M5901)HALLMARK G2M CHECKPOINT	1.0	0.0	0.0	0.0	0.0	0.0	0.0	1.0	0.0	1.0	0.0	0.0	0.0	0.0	0.0	0.0	0.0	1.0	0.0	0.0
ZFAT	2.417		0.18	57623	symbol	H. sapiens	57623	H. sapiens	ZFAT	zinc finger and AT-hook domain containing	GO:0060712 spongiotrophoblast layer development;GO:0001892 embryonic placenta development;GO:0002244 hematopoietic progenitor cell differentiation		Transcription factors/Zinc-coordinating DNA-binding domains	Nuclear bodies;Nucleoplasm(Approved)				0.0	0.0	0.0	0.0	0.0	0.0	0.0	0.0	0.0	0.0	0.0	0.0	0.0	0.0	0.0	0.0	0.0	0.0	0.0	0.0
PARVG	2.4125	1.88585	0.3605	64098	symbol	H. sapiens	64098	H. sapiens	PARVG	parvin gamma	GO:0031532 actin cytoskeleton reorganization;GO:0007160 cell-matrix adhesion;GO:0031589 cell-substrate adhesion					(M71)PID ILK PATHWAY		0.0	0.0	0.0	0.0	1.0	0.0	1.0	1.0	0.0	0.0	0.0	0.0	0.0	0.0	0.0	0.0	0.0	0.0	0.0	0.0
PDE8A	2.41	0	0.578	5151	symbol	H. sapiens	5151	H. sapiens	PDE8A	phosphodiesterase 8A	GO:0006198 cAMP catabolic process;GO:1903206 negative regulation of hydrogen peroxide-induced cell death;GO:1903205 regulation of hydrogen peroxide-induced cell death		Enzymes/ENZYME proteins/Hydrolases	Golgi apparatus(Approved)	Ketotifen (Metal ion binding);3-isobutyl-1-methyl-7H-xanthine (Metal ion binding)			0.0	0.0	0.0	0.0	0.0	0.0	0.0	0.0	0.0	0.0	0.0	0.0	0.0	0.0	0.0	0.0	0.0	0.0	0.0	0.0
EBF1	2.407	0	0.578	1879	symbol	H. sapiens	1879	H. sapiens	EBF1	early B cell factor 1	GO:0006355 regulation of transcription, DNA-templated;GO:1903506 regulation of nucleic acid-templated transcription;GO:0006351 transcription, DNA-templated		Transcription factors/Immunoglobulin fold	Nucleoplasm;Vesicles(Approved)				0.0	0.0	0.0	0.0	0.0	0.0	0.0	0.0	0.0	0.0	0.0	0.0	0.0	0.0	0.0	0.0	0.0	0.0	0.0	0.0
ZNF254	2.407		0.592	9534	symbol	H. sapiens	9534	H. sapiens	ZNF254	zinc finger protein 254	GO:0000122 negative regulation of transcription by RNA polymerase II;GO:0045892 negative regulation of transcription, DNA-templated;GO:1903507 negative regulation of nucleic acid-templated transcription		Transcription factors/Zinc-coordinating DNA-binding domains					0.0	0.0	0.0	0.0	0.0	0.0	0.0	0.0	0.0	0.0	0.0	0.0	0.0	0.0	0.0	0.0	0.0	0.0	0.0	0.0
ZNF708	2.407	0	0.592	7562	symbol	H. sapiens	7562	H. sapiens	ZNF708	zinc finger protein 708	GO:0006355 regulation of transcription, DNA-templated;GO:1903506 regulation of nucleic acid-templated transcription;GO:0006351 transcription, DNA-templated		Transcription factors/Zinc-coordinating DNA-binding domains					0.0	0.0	0.0	0.0	0.0	0.0	0.0	0.0	0.0	0.0	0.0	0.0	0.0	0.0	0.0	0.0	0.0	0.0	0.0	0.0
ZNF90	2.407		0.592	7643	symbol	H. sapiens	7643	H. sapiens	ZNF90	zinc finger protein 90	GO:0006355 regulation of transcription, DNA-templated;GO:1903506 regulation of nucleic acid-templated transcription;GO:0006351 transcription, DNA-templated		Transcription factors/Zinc-coordinating DNA-binding domains	Golgi apparatus;Nucleus(Approved)				0.0	0.0	0.0	0.0	0.0	0.0	0.0	0.0	0.0	0.0	0.0	0.0	0.0	0.0	0.0	0.0	0.0	0.0	0.0	0.0
CEP170	2.405	0	0.592	9859	symbol	H. sapiens	9859	H. sapiens	CEP170	centrosomal protein 170				Centrosome(Enhanced)Cytosol(Approved)Plasma membrane(Uncertain)				0.0	0.0	0.0	0.0	0.0	0.0	0.0	0.0	0.0	0.0	0.0	0.0	0.0	0.0	0.0	0.0	0.0	0.0	0.0	0.0
UEVLD	2.405	0	0.5728	55293	symbol	H. sapiens	55293	H. sapiens	UEVLD	UEV and lactate/malate dehyrogenase domains	GO:0019752 carboxylic acid metabolic process;GO:0015031 protein transport;GO:0005975 carbohydrate metabolic process			Cytosol;Nucleus(Approved)				0.0	0.0	0.0	0.0	0.0	0.0	0.0	0.0	0.0	0.0	0.0	0.0	0.0	0.0	0.0	0.0	0.0	0.0	0.0	0.0
KDM7A	2.4045	1.11935	0.17045	80853	symbol	H. sapiens	80853	H. sapiens	KDM7A	lysine demethylase 7A	GO:0035574 histone H4-K20 demethylation;GO:0071557 histone H3-K27 demethylation;GO:0070544 histone H3-K36 demethylation			Nucleoli;Nucleoplasm(Approved)			(M5945)HALLMARK HEME METABOLISM	0.0	0.0	0.0	0.0	0.0	0.0	0.0	0.0	1.0	0.0	0.0	0.0	0.0	0.0	0.0	0.0	0.0	1.0	0.0	0.0
HLA-DQB2	2.401	0	0.2518	3120	symbol	H. sapiens	3120	H. sapiens	HLA-DQB2	major histocompatibility complex, class II, DQ beta 2	GO:0031295 T cell costimulation;GO:0050852 T cell receptor signaling pathway;GO:0031294 lymphocyte costimulation							0.0	0.0	0.0	0.0	1.0	0.0	0.0	0.0	0.0	0.0	0.0	1.0	0.0	0.0	0.0	0.0	0.0	0.0	0.0	0.0
ICOSLG/LOC102723996	2.394		0.578						None	None	None	None	None	None	None	None	None	nan	nan	nan	nan	nan	nan	nan	nan	nan	nan	nan	nan	nan	nan	nan	nan	nan	nan	nan	nan
RBBP6	2.393	1.13796	0.560667	5930	symbol	H. sapiens	5930	H. sapiens	RBBP6	RB binding protein 6, ubiquitin ligase	GO:0061053 somite development;GO:0006275 regulation of DNA replication;GO:0000209 protein polyubiquitination		Enzymes/ENZYME proteins/Transferases	Nuclear speckles(Enhanced)				0.0	0.0	0.0	1.0	0.0	0.0	0.0	0.0	0.0	0.0	0.0	0.0	0.0	0.0	0.0	0.0	0.0	0.0	0.0	0.0
SENP7	2.393	0	0.276	57337	symbol	H. sapiens	57337	H. sapiens	SENP7	SUMO specific peptidase 7	GO:0007188 adenylate cyclase-modulating G-protein coupled receptor signaling pathway;GO:0007187 G-protein coupled receptor signaling pathway, coupled to cyclic nucleotide second messenger;GO:0007186 G-protein coupled receptor signaling pathway		Enzymes/{ENZYME proteins/Hydrolases,Peptidases/Cysteine-type peptidases}	Cytosol;Nucleoplasm(Approved)				0.0	0.0	0.0	0.0	0.0	0.0	0.0	0.0	0.0	0.0	0.0	0.0	0.0	0.0	0.0	0.0	0.0	0.0	0.0	0.0
ZBTB17	2.393		0.565	7709	symbol	H. sapiens	7709	H. sapiens	ZBTB17	zinc finger and BTB domain containing 17	GO:1903955 positive regulation of protein targeting to mitochondrion;GO:0036498 IRE1-mediated unfolded protein response;GO:1903214 regulation of protein targeting to mitochondrion		Transcription factors/Zinc-coordinating DNA-binding domains			(M139)PID MYC PATHWAY; (M254)PID MYC REPRESS PATHWAY; (M2)PID SMAD2 3NUCLEAR PATHWAY	(M5922)HALLMARK UNFOLDED PROTEIN RESPONSE	0.0	0.0	0.0	0.0	0.0	0.0	0.0	0.0	0.0	0.0	0.0	0.0	0.0	0.0	0.0	0.0	0.0	0.0	0.0	0.0
IGHA2	2.388	1.90495	0.3675	3494	symbol	H. sapiens	3494	H. sapiens	IGHA2	immunoglobulin heavy constant alpha 2 (A2m marker)	GO:0060267 positive regulation of respiratory burst;GO:0050853 B cell receptor signaling pathway;GO:0006958 complement activation, classical pathway							0.0	0.0	0.0	0.0	0.0	0.0	0.0	0.0	0.0	0.0	0.0	0.0	0.0	0.0	0.0	0.0	0.0	0.0	0.0	0.0
HSF2	2.387	0	0.578	3298	symbol	H. sapiens	3298	H. sapiens	HSF2	heat shock transcription factor 2	GO:0007283 spermatogenesis;GO:0048232 male gamete generation;GO:0045944 positive regulation of transcription by RNA polymerase II		Transcription factors/Helix-turn-helix domains	Nucleoplasm(Supported)		(M200)PID ERA GENOMIC PATHWAY		0.0	0.0	0.0	0.0	0.0	0.0	0.0	0.0	0.0	0.0	0.0	0.0	0.0	0.0	0.0	0.0	0.0	0.0	0.0	0.0
LAMB1	2.3855	1.90141	0.41	3912	symbol	H. sapiens	3912	H. sapiens	LAMB1	laminin subunit beta 1	GO:0021812 neuronal-glial interaction involved in cerebral cortex radial glia guided migration;GO:0021801 cerebral cortex radial glia guided migration;GO:0021799 cerebral cortex radially oriented cell migration					(M158)PID INTEGRIN4 PATHWAY; (M5887)NABA BASEMENT MEMBRANES; (M53)PID INTEGRIN3 PATHWAY		0.0	0.0	0.0	1.0	1.0	0.0	1.0	0.0	1.0	0.0	0.0	1.0	0.0	1.0	1.0	0.0	0.0	0.0	0.0	0.0
XPO6	2.38517	1.06932	0.249167	23214	symbol	H. sapiens	23214	H. sapiens	XPO6	exportin 6	GO:0006611 protein export from nucleus;GO:0051168 nuclear export;GO:0006913 nucleocytoplasmic transport			Cytosol;Nucleoli;Nucleus;Plasma membrane(Approved)				0.0	0.0	0.0	0.0	0.0	0.0	0.0	0.0	0.0	0.0	0.0	0.0	0.0	0.0	0.0	0.0	0.0	0.0	0.0	0.0
SHANK2	2.3788	0.997943	0.401	22941	symbol	H. sapiens	22941	H. sapiens	SHANK2	SH3 and multiple ankyrin repeat domains 2	GO:0060292 long term synaptic depression;GO:0060291 long-term synaptic potentiation;GO:0050805 negative regulation of synaptic transmission							0.0	0.0	0.0	0.0	0.0	0.0	0.0	0.0	0.0	0.0	0.0	0.0	0.0	0.0	0.0	0.0	0.0	0.0	0.0	0.0
SEC24C	2.378	0	0.565	9632	symbol	H. sapiens	9632	H. sapiens	SEC24C	SEC24 homolog C, COPII coat complex component	GO:0048208 COPII vesicle coating;GO:0090110 cargo loading into COPII-coated vesicle;GO:0048207 vesicle targeting, rough ER to cis-Golgi			Vesicles(Supported)				0.0	0.0	0.0	0.0	0.0	0.0	0.0	0.0	0.0	0.0	0.0	0.0	0.0	0.0	0.0	0.0	0.0	0.0	0.0	0.0
PCSK1	2.37433	0.830807	0.272	5122	symbol	H. sapiens	5122	H. sapiens	PCSK1	proprotein convertase subtilisin/kexin type 1	GO:0016486 peptide hormone processing;GO:0042445 hormone metabolic process;GO:0016485 protein processing		Enzymes/{ENZYME proteins/Hydrolases,Peptidases/Serine-type peptidases}		Insulin Human (Serine-type endopeptidase activity);Insulin Pork (Serine-type endopeptidase activity)		(M5957)HALLMARK PANCREAS BETA CELLS	0.0	0.0	0.0	0.0	0.0	0.0	0.0	0.0	0.0	0.0	0.0	0.0	0.0	0.0	0.0	0.0	0.0	0.0	0.0	0.0
C9orf50	2.371	0	0.552	375759	symbol	H. sapiens	375759	H. sapiens	C9orf50	chromosome 9 open reading frame 50								0.0	0.0	0.0	0.0	0.0	0.0	0.0	0.0	0.0	0.0	0.0	0.0	0.0	0.0	0.0	0.0	0.0	0.0	0.0	0.0
LOC100130449	2.369		0.481	100130449	Gene_ID	H. sapiens	100130449	H. sapiens	LOC100130449	uncharacterized LOC100130449								0.0	0.0	0.0	0.0	0.0	0.0	0.0	0.0	0.0	0.0	0.0	0.0	0.0	0.0	0.0	0.0	0.0	0.0	0.0	0.0
RRP1	2.364	0	0.578	8568	symbol	H. sapiens	8568	H. sapiens	RRP1	ribosomal RNA processing 1	GO:0006364 rRNA processing;GO:0016072 rRNA metabolic process;GO:0034470 ncRNA processing			Nucleoli(Enhanced)				0.0	0.0	0.0	0.0	0.0	0.0	0.0	0.0	0.0	0.0	0.0	0.0	0.0	0.0	0.0	0.0	0.0	0.0	0.0	0.0
ARRDC4	2.362	0	0.6115	91947	symbol	H. sapiens	91947	H. sapiens	ARRDC4	arrestin domain containing 4	GO:0051443 positive regulation of ubiquitin-protein transferase activity;GO:0051438 regulation of ubiquitin-protein transferase activity;GO:0031398 positive regulation of protein ubiquitination							0.0	0.0	0.0	0.0	0.0	0.0	0.0	0.0	0.0	0.0	0.0	0.0	0.0	0.0	0.0	0.0	0.0	0.0	0.0	0.0
BSPRY	2.359	1.92192	0.3345	54836	symbol	H. sapiens	54836	H. sapiens	BSPRY	B-box and SPRY domain containing	GO:1990830 cellular response to leukemia inhibitory factor;GO:1990823 response to leukemia inhibitory factor;GO:0006816 calcium ion transport			Cytosol(Supported)Nucleoplasm(Approved)				0.0	0.0	0.0	0.0	0.0	0.0	0.0	0.0	0.0	0.0	0.0	0.0	0.0	0.0	0.0	0.0	0.0	0.0	0.0	0.0
EHMT2	2.356		0.592	10919	symbol	H. sapiens	10919	H. sapiens	EHMT2	euchromatic histone lysine methyltransferase 2	GO:0070734 histone H3-K27 methylation;GO:0070317 negative regulation of G0 to G1 transition;GO:0051567 histone H3-K9 methylation		Enzymes/ENZYME proteins/Transferases	Nuclear speckles;Nucleoplasm(Supported)		(M151)PID AR TF PATHWAY		0.0	0.0	0.0	0.0	0.0	0.0	0.0	0.0	0.0	0.0	0.0	0.0	0.0	0.0	0.0	0.0	0.0	1.0	0.0	0.0
DNMT3B	2.355	1.62776	0.5785	1789	symbol	H. sapiens	1789	H. sapiens	DNMT3B	DNA methyltransferase 3 beta	GO:0051573 negative regulation of histone H3-K9 methylation;GO:0090116 C-5 methylation of cytosine;GO:0051571 positive regulation of histone H3-K4 methylation		Enzymes/ENZYME proteins/Transferases;Transcription factors/Zinc-coordinating DNA-binding domains	Nucleoplasm;Vesicles(Approved)				0.0	0.0	0.0	1.0	0.0	0.0	0.0	1.0	0.0	1.0	0.0	0.0	0.0	0.0	0.0	0.0	0.0	1.0	0.0	0.0
DLGAP1	2.348	0	0.535	9229	symbol	H. sapiens	9229	H. sapiens	DLGAP1	DLG associated protein 1	GO:0007268 chemical synaptic transmission;GO:0098916 anterograde trans-synaptic signaling;GO:0099537 trans-synaptic signaling							0.0	0.0	0.0	0.0	0.0	0.0	0.0	0.0	0.0	0.0	0.0	0.0	0.0	0.0	0.0	0.0	0.0	0.0	0.0	0.0
BPHL	2.346		0.565	670	symbol	H. sapiens	670	H. sapiens	BPHL	biphenyl hydrolase like	GO:0006805 xenobiotic metabolic process;GO:0071466 cellular response to xenobiotic stimulus;GO:0009410 response to xenobiotic stimulus			Mitochondria(Supported)	L-Tyrosinamide (Hydrolase activity)		(M5935)HALLMARK FATTY ACID METABOLISM; (M5934)HALLMARK XENOBIOTIC METABOLISM	0.0	0.0	0.0	0.0	0.0	0.0	0.0	0.0	0.0	0.0	0.0	0.0	0.0	0.0	0.0	0.0	0.0	0.0	0.0	0.0
CNEP1R1	2.346		0.552	255919	symbol	H. sapiens	255919	H. sapiens	CNEP1R1	CTD nuclear envelope phosphatase 1 regulatory subunit 1	GO:0010867 positive regulation of triglyceride biosynthetic process;GO:0010866 regulation of triglyceride biosynthetic process;GO:0090208 positive regulation of triglyceride metabolic process			Cytosol(Supported)				0.0	0.0	0.0	0.0	0.0	0.0	0.0	0.0	0.0	0.0	0.0	0.0	0.0	0.0	0.0	1.0	0.0	0.0	0.0	0.0
RAET1L	2.346		0.565	154064	symbol	H. sapiens	154064	H. sapiens	RAET1L	retinoic acid early transcript 1L	GO:0042267 natural killer cell mediated cytotoxicity;GO:0006501 C-terminal protein lipidation;GO:0002228 natural killer cell mediated immunity							0.0	0.0	0.0	0.0	0.0	0.0	0.0	0.0	0.0	0.0	0.0	0.0	0.0	0.0	0.0	0.0	0.0	0.0	0.0	0.0
SIRT5	2.346		0.565	23408	symbol	H. sapiens	23408	H. sapiens	SIRT5	sirtuin 5	GO:0061699 peptidyl-lysine deglutarylation;GO:0036047 peptidyl-lysine demalonylation;GO:0036049 peptidyl-lysine desuccinylation			Mitochondria(Enhanced)	Adenosine-5-Diphosphoribose (Zinc ion binding);Nicotinamide (Zinc ion binding);2'-O-Acetyl Adenosine-5-Diphosphoribose (Zinc ion binding);Suramin (Zinc ion binding)	(M101)PID HDAC CLASSI PATHWAY		0.0	0.0	0.0	0.0	0.0	0.0	0.0	0.0	0.0	0.0	0.0	0.0	0.0	0.0	0.0	0.0	0.0	1.0	0.0	0.0
JPT2	2.344		0.186	90861	symbol	H. sapiens	90861	H. sapiens	JPT2	Jupiter microtubule associated homolog 2				Cytosol;Plasma membrane(Enhanced)				0.0	0.0	0.0	0.0	0.0	0.0	0.0	0.0	0.0	0.0	0.0	0.0	0.0	0.0	0.0	0.0	0.0	0.0	0.0	0.0
HDAC7	2.33971	0.0777983	0.286	51564	symbol	H. sapiens	51564	H. sapiens	HDAC7	histone deacetylase 7	GO:0090050 positive regulation of cell migration involved in sprouting angiogenesis;GO:1903672 positive regulation of sprouting angiogenesis;GO:0090049 regulation of cell migration involved in sprouting angiogenesis		Enzymes/ENZYME proteins/Hydrolases	Cytosol(Supported)	7-[4-(Dimethylamino)Phenyl]-N-Hydroxy-4,6-Dimethyl-7-Oxo-2,4-Heptadienamide (Transcription corepressor activity)	(M30)PID HDAC CLASSII PATHWAY; (M151)PID AR TF PATHWAY; (M255)PID HIF1 TFPATHWAY		0.0	0.0	0.0	0.0	1.0	0.0	0.0	0.0	0.0	0.0	0.0	0.0	0.0	0.0	0.0	0.0	0.0	1.0	0.0	0.0
DENND1B	2.338	0	0.565	163486	symbol	H. sapiens	163486	H. sapiens	DENND1B	DENN domain containing 1B	GO:0035745 T-helper 2 cell cytokine production;GO:0035743 CD4-positive, alpha-beta T cell cytokine production;GO:0050852 T cell receptor signaling pathway			Cytosol(Supported)Nuclear speckles(Approved)				0.0	0.0	0.0	0.0	0.0	1.0	0.0	0.0	0.0	0.0	0.0	0.0	0.0	0.0	0.0	0.0	0.0	0.0	0.0	0.0
ANKS3	2.336	0	0.51	124401	symbol	H. sapiens	124401	H. sapiens	ANKS3	ankyrin repeat and sterile alpha motif domain containing 3				Cytosol;Nucleoplasm(Supported)				0.0	0.0	0.0	0.0	0.0	0.0	0.0	0.0	0.0	0.0	0.0	0.0	0.0	0.0	0.0	0.0	0.0	0.0	0.0	0.0
RIMBP2	2.336	0.0282843	0.372	23504	symbol	H. sapiens	23504	H. sapiens	RIMBP2	RIMS binding protein 2	GO:0010923 negative regulation of phosphatase activity;GO:0035305 negative regulation of dephosphorylation;GO:0010921 regulation of phosphatase activity							0.0	0.0	0.0	0.0	0.0	0.0	0.0	0.0	0.0	0.0	0.0	0.0	0.0	0.0	0.0	0.0	0.0	0.0	0.0	0.0
TAS2R39	2.336		0.463	259285	symbol	H. sapiens	259285	H. sapiens	TAS2R39	taste 2 receptor member 39	GO:0001580 detection of chemical stimulus involved in sensory perception of bitter taste;GO:0050912 detection of chemical stimulus involved in sensory perception of taste;GO:0050913 sensory perception of bitter taste		G-protein coupled receptors/{Family T2R receptors (taste receptor GPCRs),GPCRs excl olfactory receptors}					0.0	0.0	0.0	0.0	0.0	0.0	0.0	0.0	0.0	0.0	0.0	0.0	0.0	0.0	0.0	0.0	0.0	0.0	0.0	0.0
ADAMTS12	2.33233	0.935885	0.126667	81792	symbol	H. sapiens	81792	H. sapiens	ADAMTS12	ADAM metallopeptidase with thrombospondin type 1 motif 12	GO:2001113 negative regulation of cellular response to hepatocyte growth factor stimulus;GO:1902203 negative regulation of hepatocyte growth factor receptor signaling pathway;GO:2001112 regulation of cellular response to hepatocyte growth factor stimulus			Mitochondria;Nucleoli(Approved)		(M3468)NABA ECM REGULATORS; (M5885)NABA MATRISOME ASSOCIATED; (M5889)NABA MATRISOME		0.0	0.0	0.0	0.0	1.0	0.0	0.0	0.0	0.0	0.0	0.0	0.0	0.0	1.0	0.0	0.0	0.0	0.0	0.0	0.0
C17orf78	2.33		0.565	284099	symbol	H. sapiens	284099	H. sapiens	C17orf78	chromosome 17 open reading frame 78								0.0	0.0	0.0	0.0	0.0	0.0	0.0	0.0	0.0	0.0	0.0	0.0	0.0	0.0	0.0	0.0	0.0	0.0	0.0	0.0
FARP1	2.326		0.578	10160	symbol	H. sapiens	10160	H. sapiens	FARP1	FERM, ARH/RhoGEF and pleckstrin domain protein 1	GO:0010923 negative regulation of phosphatase activity;GO:0048813 dendrite morphogenesis;GO:0035305 negative regulation of dephosphorylation			Cytosol(Supported)		(M68)PID RHOA REG PATHWAY	(M5906)HALLMARK ESTROGEN RESPONSE EARLY; (M5893)HALLMARK MITOTIC SPINDLE; (M5907)HALLMARK ESTROGEN RESPONSE LATE	0.0	1.0	0.0	1.0	0.0	0.0	0.0	0.0	0.0	0.0	0.0	0.0	0.0	0.0	0.0	0.0	0.0	0.0	0.0	0.0
TMTC3	2.326	1.62635	0.606	160418	symbol	H. sapiens	160418	H. sapiens	TMTC3	transmembrane and tetratricopeptide repeat containing 3	GO:1901800 positive regulation of proteasomal protein catabolic process;GO:1903052 positive regulation of proteolysis involved in cellular protein catabolic process;GO:0061136 regulation of proteasomal protein catabolic process							0.0	0.0	0.0	0.0	0.0	0.0	0.0	0.0	0.0	0.0	0.0	0.0	0.0	0.0	0.0	0.0	0.0	0.0	0.0	0.0
ACVR1B	2.322	0	0.25	91	symbol	H. sapiens	91	H. sapiens	ACVR1B	activin A receptor type 1B	GO:1901165 positive regulation of trophoblast cell migration;GO:1901163 regulation of trophoblast cell migration;GO:0032927 positive regulation of activin receptor signaling pathway	TKL Ser/Thr protein kinase family	Enzymes/{ENZYME proteins/Transferases,Kinases/TKL Ser/Thr protein kinases}	Cytosol(Enhanced)	Adenosine triphosphate (Ubiquitin protein ligase binding)		(M5897)HALLMARK IL6 JAK STAT3 SIGNALING; (M5932)HALLMARK INFLAMMATORY RESPONSE; (M5939)HALLMARK P53 PATHWAY	0.0	0.0	0.0	1.0	0.0	0.0	0.0	0.0	0.0	0.0	0.0	0.0	0.0	0.0	0.0	0.0	0.0	0.0	0.0	0.0
PLA2G4F	2.3184	0.559816	0.10176	255189	symbol	H. sapiens	255189	H. sapiens	PLA2G4F	phospholipase A2 group IVF	GO:0050482 arachidonic acid secretion;GO:0001516 prostaglandin biosynthetic process;GO:0036148 phosphatidylglycerol acyl-chain remodeling		Enzymes/ENZYME proteins/Hydrolases;RAS pathway related proteins	Nucleus;Vesicles(Approved)				0.0	0.0	0.0	0.0	0.0	0.0	0.0	0.0	0.0	0.0	0.0	0.0	1.0	0.0	0.0	0.0	0.0	0.0	0.0	0.0
GUCD1	2.316		0.565	83606	symbol	H. sapiens	83606	H. sapiens	GUCD1	guanylyl cyclase domain containing 1				Nucleoplasm(Approved)				0.0	0.0	0.0	0.0	0.0	0.0	0.0	0.0	0.0	0.0	0.0	0.0	0.0	0.0	0.0	0.0	0.0	0.0	0.0	0.0
AGAP5 (includes others)	2.312	0	0.592						None	None	None	None	None	None	None	None	None	nan	nan	nan	nan	nan	nan	nan	nan	nan	nan	nan	nan	nan	nan	nan	nan	nan	nan	nan	nan
SBNO2	2.31	0	0.565	22904	symbol	H. sapiens	22904	H. sapiens	SBNO2	strawberry notch homolog 2	GO:0072675 osteoclast fusion;GO:0071348 cellular response to interleukin-11;GO:0072674 multinuclear osteoclast differentiation						(M5938)HALLMARK REACTIVE OXIGEN SPECIES PATHWAY	0.0	0.0	0.0	0.0	0.0	0.0	0.0	0.0	0.0	0.0	0.0	0.0	0.0	0.0	0.0	0.0	0.0	0.0	0.0	0.0
ZNF107	2.31		0.565	51427	symbol	H. sapiens	51427	H. sapiens	ZNF107	zinc finger protein 107	GO:0006355 regulation of transcription, DNA-templated;GO:1903506 regulation of nucleic acid-templated transcription;GO:0006351 transcription, DNA-templated		Transcription factors/Zinc-coordinating DNA-binding domains					0.0	0.0	0.0	0.0	0.0	0.0	0.0	0.0	0.0	0.0	0.0	0.0	0.0	0.0	0.0	0.0	0.0	0.0	0.0	0.0
PRDM15	2.307		0.521	63977	symbol	H. sapiens	63977	H. sapiens	PRDM15	PR/SET domain 15	GO:0032259 methylation;GO:0006355 regulation of transcription, DNA-templated;GO:1903506 regulation of nucleic acid-templated transcription		Transcription factors/Zinc-coordinating DNA-binding domains	Nuclear bodies;Nucleoplasm(Supported)		(M285)PID HNF3A PATHWAY; (M200)PID ERA GENOMIC PATHWAY		0.0	0.0	0.0	0.0	0.0	0.0	0.0	0.0	0.0	0.0	0.0	0.0	0.0	0.0	0.0	0.0	0.0	1.0	0.0	0.0
SPG11	2.30425	0.964009	0.408	80208	symbol	H. sapiens	80208	H. sapiens	SPG11	SPG11, spatacsin vesicle trafficking associated	GO:0090389 phagosome-lysosome fusion involved in apoptotic cell clearance;GO:0090387 phagolysosome assembly involved in apoptotic cell clearance;GO:0090385 phagosome-lysosome fusion			Cytosol;Nucleoli;Plasma membrane(Supported)				1.0	0.0	1.0	1.0	0.0	0.0	0.0	0.0	0.0	0.0	0.0	0.0	0.0	0.0	0.0	0.0	0.0	0.0	0.0	0.0
SMOX	2.303	0	0.592	54498	symbol	H. sapiens	54498	H. sapiens	SMOX	spermine oxidase	GO:0046208 spermine catabolic process;GO:0006598 polyamine catabolic process;GO:0008215 spermine metabolic process		Enzymes/ENZYME proteins/Oxidoreductases	Nuclear membrane;Nucleoplasm(Supported)Vesicles(Approved)	Spermine (Spermine:oxygen oxidoreductase (spermidine-forming) activity)		(M5934)HALLMARK XENOBIOTIC METABOLISM; (M5945)HALLMARK HEME METABOLISM	0.0	0.0	0.0	0.0	0.0	0.0	0.0	0.0	0.0	0.0	0.0	0.0	0.0	0.0	0.0	0.0	0.0	0.0	0.0	0.0
TMEM40	2.303		0.578	55287	symbol	H. sapiens	55287	H. sapiens	TMEM40	transmembrane protein 40				Cytosol(Approved)				0.0	0.0	0.0	0.0	0.0	0.0	0.0	0.0	0.0	0.0	0.0	0.0	0.0	0.0	0.0	0.0	0.0	0.0	0.0	0.0
THBS1	2.301	0	0.606	7057	symbol	H. sapiens	7057	H. sapiens	THBS1	thrombospondin 1	GO:0010748 negative regulation of plasma membrane long-chain fatty acid transport;GO:1903588 negative regulation of blood vessel endothelial cell proliferation involved in sprouting angiogenesis;GO:0010746 regulation of plasma membrane long-chain fatty acid transport			Plasma membrane(Approved)		(M165)PID SYNDECAN 4 PATHWAY; (M277)PID INTEGRIN A4B1 PATHWAY; (M53)PID INTEGRIN3 PATHWAY	(M5896)HALLMARK TGF BETA SIGNALING; (M5946)HALLMARK COAGULATION; (M5930)HALLMARK EPITHELIAL MESENCHYMAL TRANSITION	0.0	0.0	0.0	0.0	1.0	0.0	1.0	1.0	0.0	0.0	0.0	0.0	1.0	1.0	1.0	0.0	0.0	0.0	0.0	0.0
ITGA11	2.295	0.0494975	0.207	22801	symbol	H. sapiens	22801	H. sapiens	ITGA11	integrin subunit alpha 11	GO:0038065 collagen-activated signaling pathway;GO:0006929 substrate-dependent cell migration;GO:0033627 cell adhesion mediated by integrin					(M47)PID INTEGRIN CS PATHWAY; (M67)PID ARF6 TRAFFICKING PATHWAY; (M18)PID INTEGRIN1 PATHWAY		0.0	0.0	0.0	0.0	1.0	0.0	1.0	0.0	0.0	0.0	0.0	0.0	0.0	0.0	0.0	0.0	0.0	0.0	0.0	0.0
CRAMP1	2.292	0	0.552	57585	symbol	H. sapiens	57585	H. sapiens	CRAMP1	cramped chromatin regulator homolog 1			Transcription factors/Helix-turn-helix domains	Cytosol;Nucleoli;Nucleus(Approved)				0.0	0.0	0.0	0.0	0.0	0.0	0.0	0.0	0.0	0.0	0.0	0.0	0.0	0.0	0.0	0.0	0.0	0.0	0.0	0.0
LRRC63	2.29	0	0.521	220416	symbol	H. sapiens	220416	H. sapiens	LRRC63	leucine rich repeat containing 63				Golgi apparatus(Approved)				0.0	0.0	0.0	0.0	0.0	0.0	0.0	0.0	0.0	0.0	0.0	0.0	0.0	0.0	0.0	0.0	0.0	0.0	0.0	0.0
DHX57	2.281		0.552	90957	symbol	H. sapiens	90957	H. sapiens	DHX57	DExH-box helicase 57	GO:0006396 RNA processing;GO:0016070 RNA metabolic process;GO:0090304 nucleic acid metabolic process		Enzymes/ENZYME proteins/Hydrolases	Cytosol;Intermediate filaments;Microtubules;Nucleoli(Approved)				0.0	0.0	0.0	0.0	0.0	0.0	0.0	0.0	0.0	0.0	0.0	0.0	0.0	0.0	0.0	0.0	0.0	0.0	0.0	0.0
GATM	2.281	0	0.592	2628	symbol	H. sapiens	2628	H. sapiens	GATM	glycine amidinotransferase	GO:0006601 creatine biosynthetic process;GO:0006600 creatine metabolic process;GO:0014889 muscle atrophy		Enzymes/ENZYME proteins/Transferases	Mitochondria(Supported)	L-Ornithine (Glycine amidinotransferase activity);Glycine (Glycine amidinotransferase activity);Delta-Amino Valeric Acid (Glycine amidinotransferase activity);Gamma(Amino)-Butyric Acid (Glycine amidinotransferase activity);Norvaline (Glycine amidinotransferase activity);Alpha-Aminobutyric Acid (Glycine amidinotransferase activity)			0.0	0.0	0.0	0.0	0.0	0.0	0.0	0.0	0.0	0.0	0.0	0.0	0.0	0.0	0.0	0.0	0.0	0.0	0.0	0.0
PSAPL1	2.279	0	0.560667	768239	symbol	H. sapiens	768239	H. sapiens	PSAPL1	prosaposin like 1 (gene/pseudogene)	GO:0060736 prostate gland growth;GO:0060742 epithelial cell differentiation involved in prostate gland development;GO:0030850 prostate gland development			Cytosol(Enhanced)				0.0	0.0	0.0	1.0	0.0	0.0	0.0	0.0	0.0	0.0	0.0	0.0	0.0	0.0	0.0	0.0	0.0	0.0	0.0	0.0
WDR91	2.279		0.565	29062	symbol	H. sapiens	29062	H. sapiens	WDR91	WD repeat domain 91	GO:0043551 regulation of phosphatidylinositol 3-kinase activity;GO:0045022 early endosome to late endosome transport;GO:0043550 regulation of lipid kinase activity							0.0	0.0	0.0	0.0	0.0	0.0	0.0	0.0	0.0	0.0	0.0	0.0	0.0	0.0	0.0	0.0	0.0	0.0	0.0	0.0
PLA2G12B	2.276		0.541	84647	symbol	H. sapiens	84647	H. sapiens	PLA2G12B	phospholipase A2 group XIIB	GO:0050482 arachidonic acid secretion;GO:1903963 arachidonate transport;GO:0015909 long-chain fatty acid transport		RAS pathway related proteins	Vesicles(Approved)				0.0	0.0	0.0	0.0	0.0	0.0	0.0	0.0	0.0	0.0	0.0	0.0	1.0	0.0	0.0	0.0	0.0	0.0	0.0	0.0
GCAT	2.274		0.481	23464	symbol	H. sapiens	23464	H. sapiens	GCAT	glycine C-acetyltransferase	GO:0019518 L-threonine catabolic process to glycine;GO:0006567 threonine catabolic process;GO:0006566 threonine metabolic process		Enzymes/ENZYME proteins/Transferases	Nucleoplasm(Supported)Mitochondria(Approved)	Pyridoxal Phosphate (Pyridoxal phosphate binding);Glycine (Pyridoxal phosphate binding)			0.0	0.0	0.0	0.0	0.0	0.0	0.0	0.0	0.0	0.0	0.0	0.0	0.0	0.0	0.0	0.0	0.0	0.0	0.0	0.0
MTOR	2.274	0	0.578	2475	symbol	H. sapiens	2475	H. sapiens	MTOR	mechanistic target of rapamycin kinase	GO:1903691 positive regulation of wound healing, spreading of epidermal cells;GO:1904206 positive regulation of skeletal muscle hypertrophy;GO:1904213 negative regulation of iodide transmembrane transport	Atypical: PI3/PI4-kinase family	Enzymes/{ENZYME proteins/Transferases,Kinases/Atypical kinases}	Cytosol;Vesicles(Approved)	Pimecrolimus (Tfiiic-class transcription factor binding);Sirolimus (Tfiiic-class transcription factor binding);Everolimus (Tfiiic-class transcription factor binding);AP1903 (Tfiiic-class transcription factor binding);SF1126 (Tfiiic-class transcription factor binding);XL765 (Tfiiic-class transcription factor binding);Temsirolimus (Tfiiic-class transcription factor binding)	(M143)PID IL2 PI3K PATHWAY; (M249)PID PI3KCI AKT PATHWAY; (M161)PID IFNG PATHWAY	(M5951)HALLMARK SPERMATOGENESIS	0.0	0.0	0.0	1.0	0.0	1.0	1.0	1.0	1.0	1.0	0.0	0.0	1.0	1.0	0.0	0.0	0.0	0.0	1.0	0.0
OTUD5	2.272	0	0.295	55593	symbol	H. sapiens	55593	H. sapiens	OTUD5	OTU deubiquitinase 5	GO:0032480 negative regulation of type I interferon production;GO:0071108 protein K48-linked deubiquitination;GO:0070536 protein K63-linked deubiquitination		Enzymes/{ENZYME proteins/Hydrolases,Peptidases/Cysteine-type peptidases}	Cytosol;Nucleoli fibrillar center;Nucleus(Approved)				0.0	0.0	0.0	0.0	0.0	0.0	0.0	0.0	0.0	0.0	0.0	0.0	0.0	0.0	0.0	0.0	0.0	0.0	0.0	0.0
ITGB4	2.2558	0.982705	0.3593	3691	symbol	H. sapiens	3691	H. sapiens	ITGB4	integrin subunit beta 4	GO:0031581 hemidesmosome assembly;GO:0035878 nail development;GO:0097186 amelogenesis		CD markers	Cell Junctions;Plasma membrane(Supported)	R1295 (Receptor activity)	(M158)PID INTEGRIN4 PATHWAY; (M47)PID INTEGRIN CS PATHWAY; (M65)PID FRA PATHWAY	(M5909)HALLMARK MYOGENESIS; (M5915)HALLMARK APICAL JUNCTION; (M5939)HALLMARK P53 PATHWAY	0.0	0.0	0.0	0.0	1.0	0.0	1.0	0.0	0.0	0.0	0.0	1.0	0.0	0.0	1.0	0.0	0.0	0.0	0.0	0.0
ZFHX2	2.2505	0.505585	0.45145	85446	symbol	H. sapiens	85446	H. sapiens	ZFHX2	zinc finger homeobox 2	GO:0030534 adult behavior;GO:0007610 behavior;GO:0006355 regulation of transcription, DNA-templated		Transcription factors/Helix-turn-helix domains	Nucleoli fibrillar center;Nucleus(Approved)				0.0	0.0	0.0	0.0	0.0	0.0	0.0	0.0	0.0	0.0	0.0	0.0	0.0	0.0	0.0	0.0	0.0	0.0	0.0	0.0
OPN4	2.25	0	0.578	94233	symbol	H. sapiens	94233	H. sapiens	OPN4	opsin 4	GO:0016056 rhodopsin mediated signaling pathway;GO:0007603 phototransduction, visible light;GO:0009584 detection of visible light		G-protein coupled receptors/{GPCRs excl olfactory receptors,Opsins};Transporters					0.0	0.0	0.0	0.0	0.0	0.0	0.0	0.0	0.0	0.0	0.0	0.0	0.0	0.0	0.0	0.0	0.0	0.0	0.0	0.0
SRCIN1	2.248		0.0465	80725	symbol	H. sapiens	80725	H. sapiens	SRCIN1	SRC kinase signaling inhibitor 1	GO:0061001 regulation of dendritic spine morphogenesis;GO:0061099 negative regulation of protein tyrosine kinase activity;GO:0060997 dendritic spine morphogenesis			Cell Junctions(Approved)				0.0	0.0	0.0	1.0	1.0	0.0	0.0	0.0	0.0	0.0	0.0	0.0	0.0	0.0	0.0	0.0	0.0	0.0	0.0	0.0
ATP11C	2.246		0.606	286410	symbol	H. sapiens	286410	H. sapiens	ATP11C	ATPase phospholipid transporting 11C	GO:0002329 pre-B cell differentiation;GO:0045579 positive regulation of B cell differentiation;GO:0002327 immature B cell differentiation		Enzymes/ENZYME proteins/Hydrolases;Transporters/Primary Active Transporters					0.0	0.0	0.0	0.0	0.0	0.0	0.0	0.0	0.0	0.0	0.0	0.0	1.0	0.0	0.0	0.0	0.0	0.0	0.0	1.0
MBD5	2.246	0	0.606	55777	symbol	H. sapiens	55777	H. sapiens	MBD5	methyl-CpG binding domain protein 5	GO:0060399 positive regulation of growth hormone receptor signaling pathway;GO:0060398 regulation of growth hormone receptor signaling pathway;GO:0060396 growth hormone receptor signaling pathway			Nucleus(Supported)Midbody(Approved)				0.0	0.0	0.0	1.0	0.0	0.0	0.0	0.0	0.0	1.0	0.0	0.0	0.0	1.0	0.0	0.0	0.0	0.0	0.0	0.0
NEFM	2.246		0.617	4741	symbol	H. sapiens	4741	H. sapiens	NEFM	neurofilament medium	GO:0033693 neurofilament bundle assembly;GO:0045110 intermediate filament bundle assembly;GO:0045109 intermediate filament organization			Intermediate filaments(Enhanced)				0.0	0.0	0.0	1.0	0.0	0.0	0.0	1.0	0.0	0.0	0.0	0.0	0.0	0.0	0.0	0.0	0.0	0.0	0.0	0.0
GPRIN2	2.243		0.0448	9721	symbol	H. sapiens	9721	H. sapiens	GPRIN2	G protein regulated inducer of neurite outgrowth 2				Nucleoplasm(Approved)				0.0	0.0	0.0	0.0	0.0	0.0	0.0	0.0	0.0	0.0	0.0	0.0	0.0	0.0	0.0	0.0	0.0	0.0	0.0	0.0
IFFO2	2.241		0.36	126917	symbol	H. sapiens	126917	H. sapiens	IFFO2	intermediate filament family orphan 2				Nucleoplasm;Plasma membrane(Approved)				0.0	0.0	0.0	0.0	0.0	0.0	0.0	0.0	0.0	0.0	0.0	0.0	0.0	0.0	0.0	0.0	0.0	0.0	0.0	0.0
UHRF1BP1L	2.2392	0.439686	0.3726	23074	symbol	H. sapiens	23074	H. sapiens	UHRF1BP1L	UHRF1 binding protein 1 like				Plasma membrane(Approved)				0.0	0.0	0.0	0.0	0.0	0.0	0.0	0.0	0.0	0.0	0.0	0.0	0.0	0.0	0.0	0.0	0.0	0.0	0.0	0.0
MRC1	2.238	0	0.552	4360	symbol	H. sapiens	4360	H. sapiens	MRC1	mannose receptor C-type 1	GO:0046718 viral entry into host cell;GO:0030260 entry into host cell;GO:0071353 cellular response to interleukin-4		CD markers					0.0	0.0	0.0	0.0	0.0	0.0	0.0	0.0	0.0	0.0	0.0	0.0	0.0	0.0	0.0	0.0	0.0	0.0	0.0	0.0
SENP3	2.236	0	0.04835	26168	symbol	H. sapiens	26168	H. sapiens	SENP3	SUMO specific peptidase 3	GO:0016926 protein desumoylation;GO:0070646 protein modification by small protein removal;GO:0006364 rRNA processing		Enzymes/{ENZYME proteins/Hydrolases,Peptidases/Cysteine-type peptidases}	Nucleoli;Nucleus(Supported)				0.0	0.0	0.0	0.0	0.0	0.0	0.0	0.0	0.0	0.0	0.0	0.0	0.0	0.0	0.0	0.0	0.0	1.0	0.0	0.0
TRAK1	2.236	0	0.505	22906	symbol	H. sapiens	22906	H. sapiens	TRAK1	trafficking kinesin protein 1	GO:0098957 anterograde axonal transport of mitochondrion;GO:0019896 axonal transport of mitochondrion;GO:0008089 anterograde axonal transport			Endoplasmic reticulum;Nucleoplasm(Approved)				1.0	0.0	1.0	1.0	0.0	0.0	0.0	0.0	0.0	0.0	0.0	0.0	0.0	0.0	0.0	0.0	0.0	0.0	0.0	0.0
ANAPC4	2.23567	1.03461	0.385333	29945	symbol	H. sapiens	29945	H. sapiens	ANAPC4	anaphase promoting complex subunit 4	GO:0030071 regulation of mitotic metaphase/anaphase transition;GO:0031145 anaphase-promoting complex-dependent catabolic process;GO:0007091 metaphase/anaphase transition of mitotic cell cycle			Intermediate filaments(Approved)				0.0	0.0	0.0	0.0	0.0	0.0	0.0	0.0	0.0	0.0	0.0	0.0	0.0	0.0	0.0	0.0	0.0	0.0	0.0	0.0
POLQ	2.2328	0.0116276	0.3258	10721	symbol	H. sapiens	10721	H. sapiens	POLQ	DNA polymerase theta	GO:0097681 double-strand break repair via alternative nonhomologous end joining;GO:2000042 negative regulation of double-strand break repair via homologous recombination;GO:2000780 negative regulation of double-strand break repair		Enzymes/ENZYME proteins/Transferases	Cytosol;Golgi apparatus;Nucleus(Uncertain)			(M5901)HALLMARK G2M CHECKPOINT	0.0	0.0	0.0	0.0	0.0	0.0	0.0	0.0	0.0	0.0	0.0	0.0	0.0	0.0	0.0	0.0	0.0	0.0	0.0	0.0
ATXN7L1	2.2305	0.025	0.096225	222255	symbol	H. sapiens	222255	H. sapiens	ATXN7L1	ataxin 7 like 1				Cytosol;Nucleus(Approved)				0.0	0.0	0.0	0.0	0.0	0.0	0.0	0.0	0.0	0.0	0.0	0.0	0.0	0.0	0.0	0.0	0.0	0.0	0.0	0.0
PKD1	2.23033	0.27729	0.244667	5310	symbol	H. sapiens	5310	H. sapiens	PKD1	polycystin 1, transient receptor potential channel interacting	GO:0072287 metanephric distal tubule morphogenesis;GO:0072218 metanephric ascending thin limb development;GO:0072237 metanephric proximal tubule development		Transporters/Transporter channels and pores				(M5915)HALLMARK APICAL JUNCTION	1.0	0.0	0.0	0.0	1.0	0.0	0.0	1.0	0.0	0.0	0.0	1.0	0.0	0.0	0.0	0.0	0.0	0.0	0.0	0.0
KDM6B	2.23		0.592	23135	symbol	H. sapiens	23135	H. sapiens	KDM6B	lysine demethylase 6B	GO:0071557 histone H3-K27 demethylation;GO:0070076 histone lysine demethylation;GO:0048333 mesodermal cell differentiation			Nuclear speckles(Approved)			(M5890)HALLMARK TNFA SIGNALING VIA NFKB	0.0	0.0	0.0	0.0	0.0	0.0	0.0	0.0	1.0	0.0	0.0	0.0	0.0	0.0	0.0	0.0	0.0	1.0	0.0	0.0
PTPRN2	2.228	0	0.1115	5799	symbol	H. sapiens	5799	H. sapiens	PTPRN2	protein tyrosine phosphatase, receptor type N2	GO:0035773 insulin secretion involved in cellular response to glucose stimulus;GO:0043312 neutrophil degranulation;GO:0034260 negative regulation of GTPase activity		Enzymes/ENZYME proteins/Hydrolases	Vesicles(Supported)				0.0	0.0	0.0	0.0	0.0	1.0	0.0	0.0	0.0	0.0	0.0	0.0	0.0	0.0	0.0	0.0	0.0	0.0	0.0	0.0
RNF31	2.226	1.30815	0.432	55072	symbol	H. sapiens	55072	H. sapiens	RNF31	ring finger protein 31	GO:0097039 protein linear polyubiquitination;GO:1903955 positive regulation of protein targeting to mitochondrion;GO:0010803 regulation of tumor necrosis factor-mediated signaling pathway		Enzymes/ENZYME proteins/Transferases	Cytosol(Approved)			(M5911)HALLMARK INTERFERON ALPHA RESPONSE; (M5913)HALLMARK INTERFERON GAMMA RESPONSE	0.0	0.0	0.0	0.0	0.0	0.0	0.0	0.0	0.0	0.0	0.0	0.0	0.0	0.0	0.0	0.0	0.0	0.0	0.0	0.0
HIVEP1	2.225	0.771407	0.4654	3096	symbol	H. sapiens	3096	H. sapiens	HIVEP1	human immunodeficiency virus type I enhancer binding protein 1	GO:0000122 negative regulation of transcription by RNA polymerase II;GO:0045892 negative regulation of transcription, DNA-templated;GO:1903507 negative regulation of nucleic acid-templated transcription		Transcription factors/Zinc-coordinating DNA-binding domains	Nuclear bodies;Nucleoplasm(Supported)Mitochondria(Approved)				0.0	0.0	0.0	0.0	0.0	0.0	0.0	0.0	0.0	0.0	0.0	0.0	0.0	0.0	0.0	0.0	0.0	0.0	0.0	0.0
ABHD12	2.22	0	0.523667	26090	symbol	H. sapiens	26090	H. sapiens	ABHD12	abhydrolase domain containing 12	GO:0006660 phosphatidylserine catabolic process;GO:0052651 monoacylglycerol catabolic process;GO:0046462 monoacylglycerol metabolic process		Enzymes/ENZYME proteins/Hydrolases					0.0	0.0	0.0	0.0	0.0	0.0	0.0	0.0	0.0	0.0	0.0	0.0	0.0	0.0	0.0	0.0	0.0	0.0	0.0	0.0
SPTA1	2.22	1.36139	0.426	6708	symbol	H. sapiens	6708	H. sapiens	SPTA1	spectrin alpha, erythrocytic 1	GO:0051693 actin filament capping;GO:0030835 negative regulation of actin filament depolymerization;GO:0030837 negative regulation of actin filament polymerization						(M5945)HALLMARK HEME METABOLISM	0.0	0.0	0.0	1.0	1.0	0.0	0.0	1.0	0.0	0.0	0.0	1.0	0.0	0.0	0.0	1.0	0.0	0.0	0.0	0.0
RTKN2	2.218	1.35908	0.3635	219790	symbol	H. sapiens	219790	H. sapiens	RTKN2	rhotekin 2	GO:0030097 hemopoiesis;GO:0048534 hematopoietic or lymphoid organ development;GO:0002520 immune system development			Mitochondria;Nucleoplasm(Approved)				0.0	0.0	0.0	0.0	0.0	0.0	0.0	0.0	0.0	0.0	0.0	0.0	0.0	0.0	0.0	0.0	0.0	0.0	0.0	0.0
DHX9	2.217	0	0.617	1660	symbol	H. sapiens	1660	H. sapiens	DHX9	DExH-box helicase 9	GO:1904973 positive regulation of viral translation;GO:0035549 positive regulation of interferon-beta secretion;GO:1902741 positive regulation of interferon-alpha secretion		Enzymes/ENZYME proteins/Hydrolases	Nucleus(Enhanced)				0.0	0.0	0.0	0.0	0.0	1.0	0.0	0.0	0.0	1.0	0.0	0.0	0.0	0.0	0.0	0.0	0.0	0.0	0.0	0.0
PPM1D	2.217	0	0.617	8493	symbol	H. sapiens	8493	H. sapiens	PPM1D	protein phosphatase, Mg2+/Mn2+ dependent 1D	GO:0035970 peptidyl-threonine dephosphorylation;GO:0006306 DNA methylation;GO:0006305 DNA alkylation		Enzymes/ENZYME proteins/Hydrolases	Endoplasmic reticulum(Approved)		(M261)PID P53 REGULATION PATHWAY	(M5939)HALLMARK P53 PATHWAY; (M5925)HALLMARK E2F TARGETS	0.0	0.0	0.0	0.0	0.0	0.0	0.0	0.0	0.0	0.0	0.0	0.0	0.0	0.0	0.0	0.0	0.0	1.0	0.0	0.0
RAB2A	2.217		0.649	5862	symbol	H. sapiens	5862	H. sapiens	RAB2A	RAB2A, member RAS oncogene family	GO:0007030 Golgi organization;GO:0006888 ER to Golgi vesicle-mediated transport;GO:0043687 post-translational protein modification						(M5910)HALLMARK PROTEIN SECRETION	0.0	0.0	0.0	0.0	0.0	0.0	0.0	0.0	0.0	0.0	0.0	0.0	0.0	0.0	0.0	1.0	0.0	0.0	0.0	0.0
RAB2B	2.217		0.667	84932	symbol	H. sapiens	84932	H. sapiens	RAB2B	RAB2B, member RAS oncogene family	GO:0045921 positive regulation of exocytosis;GO:0017157 regulation of exocytosis;GO:1903532 positive regulation of secretion by cell							0.0	0.0	0.0	0.0	0.0	0.0	0.0	0.0	0.0	0.0	0.0	0.0	0.0	0.0	0.0	0.0	0.0	0.0	0.0	0.0
TIE1	2.217		0.617	7075	symbol	H. sapiens	7075	H. sapiens	TIE1	tyrosine kinase with immunoglobulin like and EGF like domains 1	GO:0016525 negative regulation of angiogenesis;GO:2000181 negative regulation of blood vessel morphogenesis;GO:0001570 vasculogenesis	Tyr protein kinase family	Enzymes/{ENZYME proteins/Transferases,Kinases/Tyr protein kinases}					0.0	0.0	0.0	0.0	0.0	0.0	0.0	0.0	0.0	0.0	0.0	0.0	0.0	0.0	0.0	0.0	0.0	0.0	0.0	0.0
SVIL	2.2165	0.450427	0.1485	6840	symbol	H. sapiens	6840	H. sapiens	SVIL	supervillin	GO:0032467 positive regulation of cytokinesis;GO:0032465 regulation of cytokinesis;GO:0051781 positive regulation of cell division			Actin filaments;Cytosol;Plasma membrane(Supported)		(M58)PID AR PATHWAY	(M5909)HALLMARK MYOGENESIS; (M5906)HALLMARK ESTROGEN RESPONSE EARLY	0.0	0.0	0.0	0.0	0.0	0.0	0.0	0.0	0.0	0.0	0.0	0.0	0.0	0.0	0.0	0.0	0.0	0.0	0.0	0.0
SMAD6	2.212		0.541	4091	symbol	H. sapiens	4091	H. sapiens	SMAD6	SMAD family member 6	GO:0010991 negative regulation of SMAD protein complex assembly;GO:0003183 mitral valve morphogenesis;GO:0003184 pulmonary valve morphogenesis		Transcription factors	Nuclear bodies;Nucleus(Supported)Golgi apparatus(Uncertain)		(M181)PID BMP PATHWAY	(M5896)HALLMARK TGF BETA SIGNALING	0.0	0.0	0.0	0.0	1.0	0.0	0.0	1.0	0.0	0.0	0.0	0.0	0.0	0.0	0.0	0.0	0.0	0.0	0.0	0.0
PXDNL	2.21	0	0.186	137902	symbol	H. sapiens	137902	H. sapiens	PXDNL	peroxidasin like	GO:0042744 hydrogen peroxide catabolic process;GO:0098869 cellular oxidant detoxification;GO:1990748 cellular detoxification		Enzymes/ENZYME proteins/Oxidoreductases	Cytosol(Supported)Nucleoplasm(Uncertain)		(M3008)NABA ECM GLYCOPROTEINS; (M5884)NABA CORE MATRISOME; (M5889)NABA MATRISOME		0.0	0.0	0.0	0.0	0.0	0.0	1.0	0.0	0.0	0.0	0.0	0.0	0.0	0.0	0.0	0.0	0.0	0.0	0.0	0.0
PSD	2.207		0.289	5662	symbol	H. sapiens	5662	H. sapiens	PSD	pleckstrin and Sec7 domain containing	GO:0032012 regulation of ARF protein signal transduction;GO:0032011 ARF protein signal transduction;GO:0046578 regulation of Ras protein signal transduction			Cytosol;Nucleoplasm;Plasma membrane(Approved)				0.0	1.0	0.0	0.0	0.0	0.0	0.0	0.0	0.0	0.0	0.0	0.0	0.0	0.0	0.0	0.0	0.0	0.0	0.0	0.0
APC2	2.19767	0.663953	0.366	10297	symbol	H. sapiens	10297	H. sapiens	APC2	APC2, WNT signaling pathway regulator	GO:0035414 negative regulation of catenin import into nucleus;GO:0035412 regulation of catenin import into nucleus;GO:0035411 catenin import into nucleus			Cytokinetic bridge;Cytosol;Midbody(Supported)				1.0	0.0	0.0	0.0	0.0	1.0	0.0	0.0	0.0	0.0	0.0	0.0	0.0	0.0	0.0	0.0	0.0	0.0	0.0	0.0
ZFYVE16	2.196		0.0766	9765	symbol	H. sapiens	9765	H. sapiens	ZFYVE16	zinc finger FYVE-type containing 16	GO:0006622 protein targeting to lysosome;GO:0061462 protein localization to lysosome;GO:0006623 protein targeting to vacuole			Cytosol;Vesicles(Enhanced)		(M181)PID BMP PATHWAY; (M286)PID TGFBR PATHWAY		0.0	0.0	0.0	0.0	0.0	0.0	0.0	0.0	0.0	0.0	0.0	0.0	0.0	0.0	0.0	0.0	0.0	0.0	0.0	0.0
NELFA	2.193	0	0.565	7469	symbol	H. sapiens	7469	H. sapiens	NELFA	negative elongation factor complex member A	GO:0050434 positive regulation of viral transcription;GO:0046782 regulation of viral transcription;GO:0048524 positive regulation of viral process			Nuclear bodies;Nucleoplasm(Enhanced)Cytosol(Uncertain)				0.0	0.0	0.0	0.0	0.0	0.0	0.0	0.0	0.0	0.0	0.0	0.0	0.0	0.0	0.0	0.0	0.0	0.0	0.0	0.0
EPC2	2.185	0	0.268	26122	symbol	H. sapiens	26122	H. sapiens	EPC2	enhancer of polycomb homolog 2	GO:0016573 histone acetylation;GO:0018393 internal peptidyl-lysine acetylation;GO:0006475 internal protein amino acid acetylation			Nuclear speckles(Approved)				0.0	0.0	0.0	0.0	0.0	0.0	0.0	0.0	0.0	0.0	0.0	0.0	0.0	0.0	0.0	0.0	0.0	1.0	0.0	0.0
MYRIP	2.185		0.194	25924	symbol	H. sapiens	25924	H. sapiens	MYRIP	myosin VIIA and Rab interacting protein	GO:0030050 vesicle transport along actin filament;GO:0032024 positive regulation of insulin secretion;GO:0099515 actin filament-based transport			Golgi apparatus;Nucleoli;Nucleus(Approved)				0.0	0.0	1.0	0.0	0.0	0.0	0.0	1.0	0.0	0.0	0.0	0.0	0.0	0.0	0.0	0.0	0.0	0.0	0.0	0.0
PLXNA4	2.185	1.1639	0.393	91584	symbol	H. sapiens	91584	H. sapiens	PLXNA4	plexin A4	GO:0021793 chemorepulsion of branchiomotor axon;GO:0021960 anterior commissure morphogenesis;GO:0021644 vagus nerve morphogenesis			Plasma membrane(Approved)		(M5880)NABA ECM AFFILIATED; (M5885)NABA MATRISOME ASSOCIATED; (M5889)NABA MATRISOME		0.0	0.0	0.0	1.0	0.0	0.0	0.0	1.0	1.0	0.0	0.0	0.0	0.0	0.0	0.0	0.0	0.0	0.0	0.0	0.0
RNF180	2.182		0.521	285671	symbol	H. sapiens	285671	H. sapiens	RNF180	ring finger protein 180	GO:0042415 norepinephrine metabolic process;GO:0032436 positive regulation of proteasomal ubiquitin-dependent protein catabolic process;GO:2000060 positive regulation of ubiquitin-dependent protein catabolic process		Enzymes/ENZYME proteins/Transferases	Cytosol(Approved)				0.0	0.0	0.0	0.0	0.0	0.0	0.0	0.0	0.0	0.0	0.0	0.0	0.0	0.0	0.0	0.0	0.0	0.0	0.0	0.0
FAM228B	2.176	0	0.5155	375190	symbol	H. sapiens	375190	H. sapiens	FAM228B	family with sequence similarity 228 member B				Golgi apparatus(Approved)				0.0	0.0	0.0	0.0	0.0	0.0	0.0	0.0	0.0	0.0	0.0	0.0	0.0	0.0	0.0	0.0	0.0	0.0	0.0	0.0
FRMD7	2.17	0	0.2825	90167	symbol	H. sapiens	90167	H. sapiens	FRMD7	FERM domain containing 7	GO:0051497 negative regulation of stress fiber assembly;GO:0032232 negative regulation of actin filament bundle assembly;GO:0010592 positive regulation of lamellipodium assembly							0.0	1.0	0.0	1.0	0.0	0.0	0.0	1.0	0.0	0.0	0.0	0.0	0.0	0.0	0.0	0.0	0.0	0.0	1.0	0.0
IMMP2L	2.17		0.191	83943	symbol	H. sapiens	83943	H. sapiens	IMMP2L	inner mitochondrial membrane peptidase subunit 2	GO:0006627 protein processing involved in protein targeting to mitochondrion;GO:0061300 cerebellum vasculature development;GO:0001541 ovarian follicle development		Enzymes/Peptidases/Serine-type peptidases	Mitochondria(Approved)				0.0	0.0	0.0	0.0	0.0	0.0	0.0	0.0	1.0	0.0	0.0	0.0	0.0	0.0	0.0	0.0	0.0	0.0	0.0	0.0
CACNA2D2	2.168	0.309713	0.12585	9254	symbol	H. sapiens	9254	H. sapiens	CACNA2D2	calcium voltage-gated channel auxiliary subunit alpha2delta 2	GO:0060024 rhythmic synaptic transmission;GO:0050796 regulation of insulin secretion;GO:0061337 cardiac conduction		Transporters/Accessory Factors Involved in Transport	Vesicles(Approved)	Isradipine (Voltage-gated calcium channel activity);Gabapentin (Voltage-gated calcium channel activity);Felodipine (Voltage-gated calcium channel activity);Nitrendipine (Voltage-gated calcium channel activity);Amiodarone (Voltage-gated calcium channel activity);Bepridil (Voltage-gated calcium channel activity);XP13512 (Voltage-gated calcium channel activity)		(M5907)HALLMARK ESTROGEN RESPONSE LATE	0.0	0.0	0.0	1.0	0.0	0.0	0.0	0.0	0.0	0.0	0.0	0.0	0.0	0.0	0.0	0.0	0.0	0.0	0.0	0.0
ERMP1	2.164		0.565	79956	symbol	H. sapiens	79956	H. sapiens	ERMP1	endoplasmic reticulum metallopeptidase 1	GO:0006508 proteolysis;GO:0019538 protein metabolic process;GO:1901564 organonitrogen compound metabolic process		Enzymes/Peptidases/Metallopeptidases	Nucleoli;Nucleus(Approved)				0.0	0.0	0.0	0.0	0.0	0.0	0.0	0.0	0.0	0.0	0.0	0.0	0.0	0.0	0.0	0.0	0.0	0.0	0.0	0.0
SEMA4F	2.158		0.578	10505	symbol	H. sapiens	10505	H. sapiens	SEMA4F	ssemaphorin 4F	GO:0030517 negative regulation of axon extension;GO:0031290 retinal ganglion cell axon guidance;GO:0050771 negative regulation of axonogenesis			Centrosome;Nucleus;Plasma membrane(Approved)		(M5880)NABA ECM AFFILIATED; (M5885)NABA MATRISOME ASSOCIATED; (M5889)NABA MATRISOME		0.0	0.0	0.0	1.0	0.0	0.0	0.0	1.0	0.0	0.0	0.0	0.0	0.0	0.0	0.0	0.0	0.0	0.0	0.0	0.0
GALNT8	2.155		0.0574	26290	symbol	H. sapiens	26290	H. sapiens	GALNT8	polypeptide N-acetylgalactosaminyltransferase 8	GO:0016266 O-glycan processing;GO:0006493 protein O-linked glycosylation;GO:0006486 protein glycosylation		Enzymes/ENZYME proteins/Transferases	Vesicles(Approved)				0.0	0.0	0.0	0.0	0.0	0.0	0.0	0.0	0.0	0.0	0.0	0.0	0.0	0.0	0.0	0.0	0.0	0.0	0.0	0.0
SH2B1	2.155	0	0.544667	25970	symbol	H. sapiens	25970	H. sapiens	SH2B1	SH2B adaptor protein 1	GO:0045840 positive regulation of mitotic nuclear division;GO:0030032 lamellipodium assembly;GO:0051785 positive regulation of nuclear division			Vesicles(Approved)		(M187)PID TRKR PATHWAY	(M5909)HALLMARK MYOGENESIS	0.0	0.0	0.0	0.0	0.0	0.0	0.0	0.0	0.0	0.0	0.0	0.0	0.0	0.0	0.0	0.0	0.0	0.0	1.0	0.0
RALGDS	2.149	0	0.0772	5900	symbol	H. sapiens	5900	H. sapiens	RALGDS	ral guanine nucleotide dissociation stimulator	GO:0007265 Ras protein signal transduction;GO:0007264 small GTPase mediated signal transduction;GO:0050790 regulation of catalytic activity		RAS pathway related proteins	Nucleus(Approved)		(M164)PID ERBB1 DOWNSTREAM PATHWAY	(M5939)HALLMARK P53 PATHWAY	0.0	1.0	0.0	0.0	0.0	0.0	0.0	0.0	0.0	0.0	0.0	0.0	0.0	1.0	0.0	0.0	0.0	0.0	0.0	0.0
TMPRSS9	2.146		0.51	360200	symbol	H. sapiens	360200	H. sapiens	TMPRSS9	transmembrane serine protease 9	GO:0006508 proteolysis;GO:0019538 protein metabolic process;GO:1901564 organonitrogen compound metabolic process		Enzymes/Peptidases/Serine-type peptidases					0.0	0.0	0.0	0.0	0.0	0.0	0.0	0.0	0.0	0.0	0.0	0.0	0.0	0.0	0.0	0.0	0.0	0.0	0.0	0.0
AP3D1	2.143		0.541	8943	symbol	H. sapiens	8943	H. sapiens	AP3D1	adaptor related protein complex 3 delta 1 subunit	GO:0051138 positive regulation of NK T cell differentiation;GO:0016182 synaptic vesicle budding from endosome;GO:0051136 regulation of NK T cell differentiation			Cytosol(Approved)				1.0	0.0	1.0	0.0	1.0	0.0	0.0	0.0	0.0	0.0	0.0	1.0	0.0	0.0	0.0	1.0	0.0	0.0	0.0	0.0
SLC27A1	2.143		0.541	376497	symbol	H. sapiens	376497	H. sapiens	SLC27A1	solute carrier family 27 member 1	GO:0001579 medium-chain fatty acid transport;GO:0031652 positive regulation of heat generation;GO:0032049 cardiolipin biosynthetic process		Transporters	Plasma membrane(Supported)Cytosol;Mitochondria(Uncertain)			(M5905)HALLMARK ADIPOGENESIS	0.0	0.0	0.0	0.0	0.0	0.0	0.0	0.0	0.0	1.0	0.0	0.0	1.0	0.0	0.0	0.0	0.0	0.0	0.0	1.0
TNN	2.143		0.271	63923	symbol	H. sapiens	63923	H. sapiens	TNN	tenascin N	GO:1905240 negative regulation of canonical Wnt signaling pathway involved in osteoblast differentiation;GO:1905239 regulation of canonical Wnt signaling pathway involved in osteoblast differentiation;GO:0070593 dendrite self-avoidance					(M3008)NABA ECM GLYCOPROTEINS; (M5884)NABA CORE MATRISOME; (M5889)NABA MATRISOME		0.0	0.0	0.0	1.0	1.0	0.0	1.0	0.0	0.0	0.0	0.0	0.0	0.0	0.0	0.0	0.0	0.0	0.0	0.0	0.0
ATG9B	2.14		0.262	285973	symbol	H. sapiens	285973	H. sapiens	ATG9B	autophagy related 9B	GO:0034497 protein localization to phagophore assembly site;GO:0044805 late nucleophagy;GO:0044804 autophagy of nucleus							0.0	0.0	0.0	0.0	0.0	0.0	0.0	0.0	0.0	0.0	0.0	0.0	0.0	0.0	0.0	0.0	0.0	0.0	0.0	0.0
ESRRB	2.14		0.541	2103	symbol	H. sapiens	2103	H. sapiens	ESRRB	estrogen related receptor beta	GO:0045821 positive regulation of glycolytic process;GO:0090282 positive regulation of transcription involved in G2/M transition of mitotic cell cycle;GO:0045725 positive regulation of glycogen biosynthetic process		Nuclear receptors;Transcription factors/Zinc-coordinating DNA-binding domains					0.0	0.0	0.0	0.0	0.0	0.0	0.0	0.0	0.0	1.0	0.0	0.0	0.0	0.0	0.0	0.0	0.0	0.0	0.0	0.0
LAMA4	2.13983	0.882918	0.412167	3910	symbol	H. sapiens	3910	H. sapiens	LAMA4	laminin subunit alpha 4	GO:0045995 regulation of embryonic development;GO:0030198 extracellular matrix organization;GO:0043062 extracellular structure organization			Cytosol;Plasma membrane(Approved)		(M176)PID FOXM1 PATHWAY; (M5887)NABA BASEMENT MEMBRANES; (M53)PID INTEGRIN3 PATHWAY	(M5905)HALLMARK ADIPOGENESIS	0.0	0.0	0.0	0.0	1.0	0.0	1.0	0.0	0.0	0.0	0.0	0.0	0.0	1.0	1.0	0.0	0.0	0.0	0.0	0.0
FAT4	2.134		0.187	79633	symbol	H. sapiens	79633	H. sapiens	FAT4	FAT atypical cadherin 4	GO:0072307 regulation of metanephric nephron tubule epithelial cell differentiation;GO:0072257 metanephric nephron tubule epithelial cell differentiation;GO:0001658 branching involved in ureteric bud morphogenesis			Cytosol(Approved)				0.0	0.0	0.0	0.0	0.0	0.0	0.0	0.0	1.0	0.0	0.0	1.0	0.0	1.0	0.0	1.0	0.0	0.0	0.0	0.0
LCOR	2.134	0	0.5465	84458	symbol	H. sapiens	84458	H. sapiens	LCOR	ligand dependent nuclear receptor corepressor	GO:0006355 regulation of transcription, DNA-templated;GO:1903506 regulation of nucleic acid-templated transcription;GO:0006351 transcription, DNA-templated			Nucleoplasm(Enhanced)		(M200)PID ERA GENOMIC PATHWAY		0.0	0.0	0.0	0.0	0.0	0.0	0.0	0.0	0.0	0.0	0.0	0.0	0.0	0.0	0.0	0.0	0.0	0.0	0.0	0.0
PCNT	2.134	0	0.25575	5116	symbol	H. sapiens	5116	H. sapiens	PCNT	pericentrin	GO:0097711 ciliary basal body-plasma membrane docking;GO:0010389 regulation of G2/M transition of mitotic cell cycle;GO:0090316 positive regulation of intracellular protein transport			Centrosome(Enhanced)			(M5893)HALLMARK MITOTIC SPINDLE	1.0	0.0	0.0	0.0	0.0	0.0	0.0	0.0	0.0	0.0	0.0	0.0	0.0	0.0	0.0	0.0	0.0	0.0	1.0	0.0
ERCC3	2.13	0	0.592	2071	symbol	H. sapiens	2071	H. sapiens	ERCC3	ERCC excision repair 3, TFIIH core complex helicase subunit	GO:0006295 nucleotide-excision repair, DNA incision, 3'-to lesion;GO:0000717 nucleotide-excision repair, DNA duplex unwinding;GO:0006293 nucleotide-excision repair, preincision complex stabilization		Enzymes/ENZYME proteins/Hydrolases	Nucleoplasm(Enhanced)			(M5949)HALLMARK PEROXISOME; (M5898)HALLMARK DNA REPAIR	0.0	0.0	0.0	0.0	0.0	0.0	0.0	1.0	0.0	0.0	0.0	0.0	0.0	0.0	0.0	0.0	0.0	0.0	0.0	0.0
ROCK2	2.13	0	0.552	9475	symbol	H. sapiens	9475	H. sapiens	ROCK2	Rho associated coiled-coil containing protein kinase 2	GO:1903347 negative regulation of bicellular tight junction assembly;GO:1902966 positive regulation of protein localization to early endosome;GO:0035509 negative regulation of myosin-light-chain-phosphatase activity	AGC Ser/Thr protein kinase family	Enzymes/{ENZYME proteins/Transferases,Kinases/AGC Ser/Thr protein kinases}	Cytosol(Supported)	5-(1,4-DIAZEPAN-1-SULFONYL)ISOQUINOLINE (Structural molecule activity);(R)-TRANS-4-(1-AMINOETHYL)-N-(4-PYRIDYL) CYCLOHEXANECARBOXAMIDE (Structural molecule activity)	(M138)PID THROMBIN PAR4 PATHWAY; (M63)PID AVB3 OPN PATHWAY; (M16801)SIG REGULATION OF THE ACTIN CYTOSKELETON BY RHO GTPASES		1.0	1.0	0.0	1.0	1.0	1.0	1.0	1.0	0.0	1.0	0.0	0.0	0.0	1.0	0.0	0.0	0.0	0.0	0.0	0.0
SH2D3C	2.13	0.567961	0.5624	10044	symbol	H. sapiens	10044	H. sapiens	SH2D3C	SH2 domain containing 3C	GO:0007254 JNK cascade;GO:0051403 stress-activated MAPK cascade;GO:0031098 stress-activated protein kinase signaling cascade							0.0	1.0	0.0	0.0	0.0	0.0	0.0	0.0	0.0	0.0	0.0	0.0	0.0	0.0	0.0	0.0	0.0	0.0	0.0	0.0
CLUH	2.127	1.4326	0.4175	23277	symbol	H. sapiens	23277	H. sapiens	CLUH	clustered mitochondria homolog	GO:0048312 intracellular distribution of mitochondria;GO:0048311 mitochondrion distribution;GO:0051646 mitochondrion localization			Vesicles(Supported)Nuclear bodies(Approved)				0.0	0.0	0.0	0.0	0.0	0.0	0.0	0.0	0.0	0.0	0.0	0.0	0.0	0.0	0.0	0.0	0.0	0.0	0.0	0.0
DVL3	2.127	0	0.496667	1857	symbol	H. sapiens	1857	H. sapiens	DVL3	dishevelled segment polarity protein 3	GO:0090179 planar cell polarity pathway involved in neural tube closure;GO:0150012 positive regulation of neuron projection arborization;GO:0090178 regulation of establishment of planar polarity involved in neural tube closure			Centrosome;Intermediate filaments;Midbody ring(Approved)		(M31)PID BETA CATENIN DEG PATHWAY; (M90)PID WNT CANONICAL PATHWAY; (M23)PID WNT NONCANONICAL PATHWAY		0.0	1.0	0.0	1.0	0.0	1.0	0.0	0.0	0.0	0.0	0.0	0.0	0.0	0.0	0.0	0.0	0.0	0.0	0.0	0.0
PREX1	2.127	0	0.541	57580	symbol	H. sapiens	57580	H. sapiens	PREX1	phosphatidylinositol-3,4,5-trisphosphate dependent Rac exchange factor 1	GO:1900026 positive regulation of substrate adhesion-dependent cell spreading;GO:0030593 neutrophil chemotaxis;GO:1900024 regulation of substrate adhesion-dependent cell spreading			Cytosol(Supported)Vesicles(Approved)		(M1315)SIG PIP3 SIGNALING IN B LYMPHOCYTES; (M241)PID RAC1 REG PATHWAY; (M295)SIG PIP3 SIGNALING IN CARDIAC MYOCTES	(M5893)HALLMARK MITOTIC SPINDLE	0.0	1.0	0.0	1.0	1.0	1.0	0.0	1.0	0.0	0.0	0.0	0.0	0.0	1.0	0.0	0.0	0.0	0.0	0.0	0.0
RBL2	2.12633	0.733812	0.358333	5934	symbol	H. sapiens	5934	H. sapiens	RBL2	RB transcriptional corepressor like 2	GO:0006977 DNA damage response, signal transduction by p53 class mediator resulting in cell cycle arrest;GO:0072431 signal transduction involved in mitotic G1 DNA damage checkpoint;GO:0031571 mitotic G1 DNA damage checkpoint			Cytosol;Nucleoli;Nucleus(Approved)		(M12771)SA PTEN PATHWAY; (M136)PID FOXO PATHWAY; (M40)PID E2F PATHWAY		0.0	0.0	0.0	0.0	0.0	0.0	1.0	0.0	0.0	0.0	0.0	0.0	0.0	0.0	0.0	0.0	0.0	1.0	0.0	0.0
SSPO	2.121		0.178	23145	symbol	H. sapiens	23145	H. sapiens	SSPO	SCO-spondin	GO:0010466 negative regulation of peptidase activity;GO:0045861 negative regulation of proteolysis;GO:0051346 negative regulation of hydrolase activity					(M26)PID NFKAPPAB ATYPICAL PATHWAY; (M31)PID BETA CATENIN DEG PATHWAY; (M37)PID NFKAPPAB CANONICAL PATHWAY		0.0	0.0	0.0	0.0	0.0	0.0	1.0	0.0	0.0	0.0	0.0	0.0	0.0	0.0	0.0	0.0	0.0	0.0	0.0	0.0
MED25	2.12033	0.208979	0.444333	81857	symbol	H. sapiens	81857	H. sapiens	MED25	mediator complex subunit 25	GO:2001178 positive regulation of mediator complex assembly;GO:2001176 regulation of mediator complex assembly;GO:0036034 mediator complex assembly			Nucleoplasm(Supported)				0.0	0.0	0.0	0.0	0.0	0.0	0.0	1.0	0.0	0.0	0.0	0.0	0.0	0.0	0.0	0.0	0.0	0.0	0.0	0.0
CHTF18	2.117	0	0.276	63922	symbol	H. sapiens	63922	H. sapiens	CHTF18	chromosome transmission fidelity factor 18	GO:1900264 positive regulation of DNA-directed DNA polymerase activity;GO:1900262 regulation of DNA-directed DNA polymerase activity;GO:2000573 positive regulation of DNA biosynthetic process			Nucleoplasm(Enhanced)Cytosol(Approved)				0.0	0.0	0.0	0.0	0.0	0.0	0.0	0.0	0.0	0.0	0.0	0.0	0.0	0.0	0.0	0.0	0.0	0.0	0.0	0.0
ABCC3	2.1126	0.684988	0.3164	8714	symbol	H. sapiens	8714	H. sapiens	ABCC3	ATP binding cassette subfamily C member 3	GO:0015722 canalicular bile acid transport;GO:0099133 ATP hydrolysis coupled anion transmembrane transport;GO:0015721 bile acid and bile salt transport		Transporters/Primary Active Transporters	Plasma membrane(Approved)			(M5934)HALLMARK XENOBIOTIC METABOLISM	0.0	0.0	0.0	0.0	0.0	0.0	0.0	0.0	0.0	0.0	1.0	0.0	1.0	0.0	0.0	0.0	0.0	0.0	0.0	1.0
EPHA5	2.111	0	0.565	2044	symbol	H. sapiens	2044	H. sapiens	EPHA5	EPH receptor A5	GO:0061178 regulation of insulin secretion involved in cellular response to glucose stimulus;GO:0032793 positive regulation of CREB transcription factor activity;GO:0035773 insulin secretion involved in cellular response to glucose stimulus	Tyr protein kinase family	Enzymes/{ENZYME proteins/Transferases,Kinases/Tyr protein kinases}			(M177)PID EPHA FWDPATHWAY	(M5956)HALLMARK KRAS SIGNALING DN	0.0	0.0	0.0	1.0	0.0	1.0	0.0	1.0	1.0	0.0	0.0	0.0	0.0	1.0	0.0	0.0	0.0	0.0	0.0	0.0
NPC1	2.111		0.268	4864	symbol	H. sapiens	4864	H. sapiens	NPC1	NPC intracellular cholesterol transporter 1	GO:2000189 positive regulation of cholesterol homeostasis;GO:2000188 regulation of cholesterol homeostasis;GO:0046718 viral entry into host cell		Transporters/Electrochemical Potential-driven transporters	Vesicles(Supported)Nucleus(Approved)			(M5948)HALLMARK BILE ACID METABOLISM; (M5934)HALLMARK XENOBIOTIC METABOLISM	0.0	0.0	0.0	0.0	0.0	0.0	0.0	0.0	0.0	1.0	0.0	0.0	1.0	0.0	0.0	0.0	0.0	0.0	0.0	1.0
SH2D2A	2.111	0	0.565	9047	symbol	H. sapiens	9047	H. sapiens	SH2D2A	SH2 domain containing 2A	GO:0048010 vascular endothelial growth factor receptor signaling pathway;GO:0001525 angiogenesis;GO:0048514 blood vessel morphogenesis					(M237)PID VEGFR1 2 PATHWAY; (M164)PID ERBB1 DOWNSTREAM PATHWAY		0.0	0.0	0.0	0.0	0.0	0.0	0.0	0.0	0.0	0.0	0.0	0.0	0.0	1.0	0.0	0.0	0.0	0.0	0.0	0.0
UBL7	2.111	0	0.552	84993	symbol	H. sapiens	84993	H. sapiens	UBL7	ubiquitin like 7				Cytosol;Nucleoplasm(Approved)				0.0	0.0	0.0	0.0	0.0	0.0	0.0	0.0	0.0	0.0	0.0	0.0	0.0	0.0	0.0	0.0	0.0	0.0	0.0	0.0
KATNAL2	2.107	0	0.521	83473	symbol	H. sapiens	83473	H. sapiens	KATNAL2	katanin catalytic subunit A1 like 2	GO:0051013 microtubule severing;GO:0000226 microtubule cytoskeleton organization;GO:0007017 microtubule-based process		Enzymes/ENZYME proteins/Hydrolases	Intermediate filaments;Nucleoplasm(Approved)				1.0	0.0	0.0	0.0	0.0	0.0	0.0	0.0	0.0	0.0	0.0	0.0	0.0	0.0	0.0	0.0	0.0	0.0	0.0	0.0
USP39	2.0945	0.251486	0.201733	10713	symbol	H. sapiens	10713	H. sapiens	USP39	ubiquitin specific peptidase 39	GO:0000245 spliceosomal complex assembly;GO:0016579 protein deubiquitination;GO:0000398 mRNA splicing, via spliceosome		Enzymes/Peptidases/Cysteine-type peptidases	Nucleoplasm(Supported)				0.0	0.0	0.0	0.0	0.0	0.0	0.0	0.0	0.0	0.0	0.0	0.0	0.0	0.0	0.0	0.0	0.0	0.0	0.0	0.0
HFE	2.093	0	0.529	3077	symbol	H. sapiens	3077	H. sapiens	HFE	hemochromatosis	GO:1904440 positive regulation of ferrous iron import across plasma membrane;GO:1904438 regulation of ferrous iron import across plasma membrane;GO:1904283 negative regulation of antigen processing and presentation of endogenous peptide antigen via MHC class I			Mitochondria;Nuclear membrane(Approved)				0.0	0.0	0.0	0.0	1.0	0.0	0.0	0.0	0.0	0.0	0.0	1.0	0.0	0.0	0.0	0.0	0.0	0.0	0.0	1.0
LIMS2	2.093		0.51	55679	symbol	H. sapiens	55679	H. sapiens	LIMS2	LIM zinc finger domain containing 2	GO:2000346 negative regulation of hepatocyte proliferation;GO:2000345 regulation of hepatocyte proliferation;GO:0072574 hepatocyte proliferation			Focal adhesion sites(Supported)		(M71)PID ILK PATHWAY		0.0	0.0	0.0	0.0	1.0	0.0	0.0	0.0	0.0	0.0	0.0	1.0	0.0	0.0	0.0	0.0	0.0	0.0	0.0	0.0
BIRC6	2.0892	0.0777766	0.2238	57448	symbol	H. sapiens	57448	H. sapiens	BIRC6	baculoviral IAP repeat containing 6	GO:0060712 spongiotrophoblast layer development;GO:0060711 labyrinthine layer development;GO:2001237 negative regulation of extrinsic apoptotic signaling pathway		Enzymes/ENZYME proteins/Transferases	Golgi apparatus;Vesicles(Supported)Mitotic spindle(Approved)				0.0	0.0	0.0	0.0	0.0	0.0	0.0	0.0	0.0	0.0	0.0	0.0	0.0	0.0	0.0	0.0	0.0	0.0	0.0	0.0
LRIG1	2.086		0.592	26018	symbol	H. sapiens	26018	H. sapiens	LRIG1	leucine rich repeats and immunoglobulin like domains 1	GO:0032474 otolith morphogenesis;GO:0048840 otolith development;GO:0060384 innervation			Cytosol(Approved)		(M13)PID ERBB4 PATHWAY; (M214)PID ERBB1 INTERNALIZATION PATHWAY	(M5906)HALLMARK ESTROGEN RESPONSE EARLY; (M5947)HALLMARK IL2 STAT5 SIGNALING	0.0	0.0	0.0	0.0	0.0	0.0	0.0	0.0	0.0	0.0	0.0	0.0	0.0	1.0	1.0	0.0	0.0	0.0	0.0	0.0
FGD2	2.079		0.137	221472	symbol	H. sapiens	221472	H. sapiens	FGD2	FYVE, RhoGEF and PH domain containing 2	GO:0043507 positive regulation of JUN kinase activity;GO:0043506 regulation of JUN kinase activity;GO:0046330 positive regulation of JNK cascade							0.0	1.0	0.0	1.0	0.0	1.0	0.0	1.0	0.0	0.0	0.0	0.0	0.0	1.0	0.0	0.0	0.0	0.0	1.0	0.0
KIF21B	2.0765	0.0388909	0.0761	23046	symbol	H. sapiens	23046	H. sapiens	KIF21B	kinesin family member 21B	GO:0007018 microtubule-based movement;GO:0007017 microtubule-based process;GO:0006928 movement of cell or subcellular component							1.0	0.0	1.0	0.0	0.0	0.0	0.0	0.0	0.0	0.0	0.0	0.0	0.0	0.0	0.0	0.0	0.0	0.0	0.0	0.0
FAM208B	2.076	0	0.521	54906	symbol	H. sapiens	54906	H. sapiens	FAM208B	family with sequence similarity 208 member B				Cytosol;Nucleus(Supported)				0.0	0.0	0.0	0.0	0.0	0.0	0.0	0.0	0.0	0.0	0.0	0.0	0.0	0.0	0.0	0.0	0.0	0.0	0.0	0.0
PAPPA2	2.076		0.106	60676	symbol	H. sapiens	60676	H. sapiens	PAPPA2	pappalysin 2	GO:0060349 bone morphogenesis;GO:0060348 bone development;GO:0009651 response to salt stress		Enzymes/Peptidases/Metallopeptidases	Endoplasmic reticulum;Vesicles(Approved)		(M3468)NABA ECM REGULATORS; (M5885)NABA MATRISOME ASSOCIATED; (M5889)NABA MATRISOME		0.0	0.0	0.0	1.0	0.0	0.0	0.0	0.0	0.0	0.0	0.0	0.0	0.0	0.0	0.0	0.0	0.0	0.0	0.0	0.0
CARMIL1	2.072		0.116	55604	symbol	H. sapiens	55604	H. sapiens	CARMIL1	capping protein regulator and myosin 1 linker 1	GO:2000813 negative regulation of barbed-end actin filament capping;GO:0051638 barbed-end actin filament uncapping;GO:2000812 regulation of barbed-end actin filament capping			Cytosol(Supported)				0.0	0.0	0.0	1.0	1.0	0.0	0.0	1.0	0.0	0.0	0.0	0.0	0.0	0.0	0.0	0.0	0.0	0.0	1.0	0.0
PER1	2.072	0	0.131	5187	symbol	H. sapiens	5187	H. sapiens	PER1	period circadian regulator 1	GO:2000323 negative regulation of glucocorticoid receptor signaling pathway;GO:2000322 regulation of glucocorticoid receptor signaling pathway;GO:0042921 glucocorticoid receptor signaling pathway			Cytosol;Nucleoplasm(Supported)		(M95)PID CIRCADIAN PATHWAY	(M5890)HALLMARK TNFA SIGNALING VIA NFKB	0.0	0.0	0.0	0.0	0.0	0.0	0.0	0.0	0.0	1.0	0.0	0.0	0.0	0.0	0.0	0.0	0.0	1.0	0.0	0.0
ZFYVE9	2.072	0	0.132	9372	symbol	H. sapiens	9372	H. sapiens	ZFYVE9	zinc finger FYVE-type containing 9	GO:0007184 SMAD protein import into nucleus;GO:0007183 SMAD protein complex assembly;GO:0007179 transforming growth factor beta receptor signaling pathway			Cytosol;Vesicles(Enhanced)		(M286)PID TGFBR PATHWAY		0.0	0.0	0.0	0.0	0.0	0.0	0.0	0.0	0.0	0.0	0.0	0.0	0.0	0.0	0.0	0.0	0.0	0.0	0.0	0.0
RANBP17	2.07067	1.45608	0.557	64901	symbol	H. sapiens	64901	H. sapiens	RANBP17	RAN binding protein 17	GO:0051028 mRNA transport;GO:0006611 protein export from nucleus;GO:0006606 protein import into nucleus		Transporters/Transporter channels and pores	Cytosol;Nuclear bodies;Nuclear membrane(Approved)				0.0	0.0	0.0	0.0	0.0	0.0	0.0	0.0	0.0	0.0	0.0	0.0	0.0	0.0	0.0	0.0	0.0	0.0	0.0	0.0
KIF1C	2.068		0.0699	10749	symbol	H. sapiens	10749	H. sapiens	KIF1C	kinesin family member 1C	GO:0006890 retrograde vesicle-mediated transport, Golgi to ER;GO:0030705 cytoskeleton-dependent intracellular transport;GO:0007018 microtubule-based movement							1.0	0.0	1.0	0.0	0.0	0.0	0.0	0.0	0.0	0.0	0.0	0.0	0.0	0.0	0.0	0.0	0.0	0.0	0.0	0.0
DCLRE1A	2.064		0.286	9937	symbol	H. sapiens	9937	H. sapiens	DCLRE1A	DNA cross-link repair 1A	GO:0031848 protection from non-homologous end joining at telomere;GO:0043247 telomere maintenance in response to DNA damage;GO:0016233 telomere capping			Nucleoli fibrillar center;Nucleoplasm(Supported)				0.0	0.0	0.0	0.0	0.0	0.0	0.0	0.0	0.0	0.0	0.0	0.0	0.0	0.0	0.0	0.0	0.0	0.0	0.0	0.0
MEGF6	2.064		0.131	1953	symbol	H. sapiens	1953	H. sapiens	MEGF6	multiple EGF like domains 6	GO:0008150 biological_process			Cytokinetic bridge;Microtubules(Approved)		(M5883)NABA SECRETED FACTORS; (M5885)NABA MATRISOME ASSOCIATED; (M5889)NABA MATRISOME		0.0	0.0	0.0	0.0	0.0	0.0	0.0	0.0	0.0	0.0	0.0	0.0	0.0	0.0	0.0	0.0	0.0	0.0	0.0	0.0
NPC1L1	2.064	0	0.529	29881	symbol	H. sapiens	29881	H. sapiens	NPC1L1	NPC1 like intracellular cholesterol transporter 1	GO:0030299 intestinal cholesterol absorption;GO:0098856 intestinal lipid absorption;GO:0071501 cellular response to sterol depletion				Ezetimibe (Rab gtpase binding)			0.0	0.0	0.0	0.0	0.0	0.0	0.0	0.0	0.0	0.0	0.0	0.0	1.0	0.0	0.0	0.0	0.0	0.0	0.0	0.0
C2CD2L	2.062	0.79333	0.449667	9854	symbol	H. sapiens	9854	H. sapiens	C2CD2L	C2CD2 like	GO:0035774 positive regulation of insulin secretion involved in cellular response to glucose stimulus;GO:0061178 regulation of insulin secretion involved in cellular response to glucose stimulus;GO:0032024 positive regulation of insulin secretion		Transporters/Accessory Factors Involved in Transport	Cytosol;Nuclear membrane;Nucleoli;Nucleus(Approved)				0.0	0.0	0.0	0.0	0.0	0.0	0.0	0.0	0.0	0.0	0.0	0.0	1.0	0.0	0.0	0.0	0.0	0.0	0.0	0.0
EPHB4	2.061	0	0.521	2050	symbol	H. sapiens	2050	H. sapiens	EPHB4	EPH receptor B4	GO:0002042 cell migration involved in sprouting angiogenesis;GO:0002040 sprouting angiogenesis;GO:0043534 blood vessel endothelial cell migration	Tyr protein kinase family	Enzymes/{ENZYME proteins/Transferases,Kinases/Tyr protein kinases}		XL647 (Transmembrane receptor protein tyrosine kinase activity);N-(5-chloro-1,3-benzodioxol-4-yl)-6-methoxy-7-(3-piperidin-1-ylpropoxy)quinazolin-4-amine (Transmembrane receptor protein tyrosine kinase activity);N'-(5-CHLORO-1,3-BENZODIOXOL-4-YL)-N-(3,4,5- TRIMETHOXYPHENYL)PYRIMIDINE-2,4-DIAMINE (Transmembrane receptor protein tyrosine kinase activity);N'-(3-CHLORO-4-METHOXY-PHENYL)-N-(3,4,5-TRIM…	(M257)PID EPHRINB REV PATHWAY; (M62)PID EPHB FWD PATHWAY	(M5916)HALLMARK APICAL SURFACE	0.0	0.0	0.0	1.0	0.0	0.0	0.0	0.0	0.0	0.0	0.0	0.0	0.0	1.0	0.0	0.0	0.0	0.0	0.0	0.0
RGPD4 (includes others)	2.057		0.286						None	None	None	None	None	None	None	None	None	nan	nan	nan	nan	nan	nan	nan	nan	nan	nan	nan	nan	nan	nan	nan	nan	nan	nan	nan	nan
SPTBN2	2.0535	0.350018	0.2745	6712	symbol	H. sapiens	6712	H. sapiens	SPTBN2	spectrin beta, non-erythrocytic 2	GO:0021692 cerebellar Purkinje cell layer morphogenesis;GO:0021680 cerebellar Purkinje cell layer development;GO:0051693 actin filament capping			Cell Junctions;Cytosol(Supported)			(M5956)HALLMARK KRAS SIGNALING DN	0.0	0.0	0.0	1.0	0.0	0.0	0.0	1.0	1.0	0.0	0.0	0.0	0.0	0.0	0.0	0.0	0.0	0.0	0.0	0.0
ATP10A	2.05233	0.074272	0.238667	57194	symbol	H. sapiens	57194	H. sapiens	ATP10A	ATPase phospholipid transporting 10A (putative)	GO:0045332 phospholipid translocation;GO:0034204 lipid translocation;GO:0015914 phospholipid transport		Enzymes/ENZYME proteins/Hydrolases					0.0	0.0	0.0	1.0	0.0	0.0	0.0	0.0	0.0	0.0	0.0	0.0	1.0	0.0	0.0	0.0	0.0	0.0	0.0	1.0
ASB14	2.049		0.565	142686	symbol	H. sapiens	142686	H. sapiens	ASB14	ankyrin repeat and SOCS box containing 14	GO:0043687 post-translational protein modification;GO:0016567 protein ubiquitination;GO:0032446 protein modification by small protein conjugation							0.0	0.0	0.0	0.0	0.0	0.0	0.0	0.0	0.0	0.0	0.0	0.0	0.0	0.0	0.0	0.0	0.0	0.0	0.0	0.0
MYO15A	2.04657	0.573247	0.385857	51168	symbol	H. sapiens	51168	H. sapiens	MYO15A	myosin XVA	GO:0042472 inner ear morphogenesis;GO:0042471 ear morphogenesis;GO:0007605 sensory perception of sound						(M5956)HALLMARK KRAS SIGNALING DN	1.0	0.0	1.0	0.0	0.0	0.0	0.0	0.0	0.0	0.0	0.0	0.0	0.0	0.0	0.0	0.0	0.0	0.0	0.0	0.0
RPH3AL	2.045	0	0.102	9501	symbol	H. sapiens	9501	H. sapiens	RPH3AL	rabphilin 3A like (without C2 domains)	GO:0017158 regulation of calcium ion-dependent exocytosis;GO:0045744 negative regulation of G-protein coupled receptor protein signaling pathway;GO:1903305 regulation of regulated secretory pathway							0.0	0.0	0.0	0.0	0.0	0.0	0.0	0.0	0.0	0.0	0.0	0.0	0.0	0.0	0.0	0.0	0.0	0.0	0.0	0.0
CSMD2	2.04333	0.855671	0.259	114784	symbol	H. sapiens	114784	H. sapiens	CSMD2	CUB and Sushi multiple domains 2								0.0	0.0	0.0	0.0	0.0	0.0	0.0	0.0	0.0	0.0	0.0	0.0	0.0	0.0	0.0	0.0	0.0	0.0	0.0	0.0
ATP11A	2.042	0.653367	0.3525	23250	symbol	H. sapiens	23250	H. sapiens	ATP11A	ATPase phospholipid transporting 11A	GO:0045332 phospholipid translocation;GO:0043312 neutrophil degranulation;GO:0034204 lipid translocation		Enzymes/ENZYME proteins/Hydrolases;Transporters/Primary Active Transporters	Vesicles(Enhanced)				0.0	0.0	0.0	0.0	0.0	0.0	0.0	0.0	0.0	0.0	0.0	0.0	1.0	0.0	0.0	0.0	0.0	0.0	0.0	1.0
DCHS2	2.039	0.470455	0.130183	54798	symbol	H. sapiens	54798	H. sapiens	DCHS2	dachsous cadherin-related 2	GO:0072137 condensed mesenchymal cell proliferation;GO:0072006 nephron development;GO:0010463 mesenchymal cell proliferation			Plasma membrane;Vesicles(Approved)				0.0	0.0	0.0	0.0	0.0	0.0	0.0	0.0	0.0	0.0	0.0	1.0	0.0	0.0	0.0	0.0	0.0	0.0	0.0	0.0
LAMA3	2.037	0	0.578	3909	symbol	H. sapiens	3909	H. sapiens	LAMA3	laminin subunit alpha 3	GO:0031581 hemidesmosome assembly;GO:0035987 endodermal cell differentiation;GO:0001706 endoderm formation			Endoplasmic reticulum(Enhanced)		(M158)PID INTEGRIN4 PATHWAY; (M165)PID SYNDECAN 4 PATHWAY; (M240)PID SYNDECAN 2 PATHWAY	(M5915)HALLMARK APICAL JUNCTION; (M5930)HALLMARK EPITHELIAL MESENCHYMAL TRANSITION	0.0	0.0	0.0	0.0	1.0	0.0	1.0	0.0	0.0	0.0	0.0	1.0	0.0	1.0	1.0	0.0	0.0	0.0	0.0	0.0
NLRP13	2.033	0	0.51	126204	symbol	H. sapiens	126204	H. sapiens	NLRP13	NLR family pyrin domain containing 13								0.0	0.0	0.0	0.0	0.0	0.0	0.0	0.0	0.0	0.0	0.0	0.0	0.0	0.0	0.0	0.0	0.0	0.0	0.0	0.0
SMC3	2.032	0.0961665	0.2315	9126	symbol	H. sapiens	9126	H. sapiens	SMC3	structural maintenance of chromosomes 3	GO:0044791 positive regulation by host of viral release from host cell;GO:0044789 modulation by host of viral release from host cell;GO:1902188 positive regulation of viral release from host cell			Nucleoplasm(Supported)		(M84)PID ATM PATHWAY	(M5925)HALLMARK E2F TARGETS; (M5893)HALLMARK MITOTIC SPINDLE	1.0	0.0	0.0	0.0	0.0	0.0	0.0	1.0	0.0	0.0	0.0	0.0	0.0	0.0	0.0	0.0	0.0	0.0	0.0	0.0
KIF1A	2.02933	1.71184	0.3727	547	symbol	H. sapiens	547	H. sapiens	KIF1A	kinesin family member 1A	GO:0022027 interkinetic nuclear migration;GO:0098840 protein transport along microtubule;GO:0008089 anterograde axonal transport			Cytosol;Microtubule organizing center(Approved)	Adenosine-5'-[Beta, Gamma-Methylene]Triphosphate (Motor activity);Phosphoaminophosphonic Acid-Adenylate Ester (Motor activity)			1.0	0.0	1.0	0.0	0.0	0.0	0.0	0.0	1.0	0.0	0.0	0.0	0.0	0.0	0.0	0.0	0.0	0.0	0.0	0.0
FGD4	2.029	0	0.182	121512	symbol	H. sapiens	121512	H. sapiens	FGD4	FYVE, RhoGEF and PH domain containing 4	GO:0046847 filopodium assembly;GO:0035023 regulation of Rho protein signal transduction;GO:0008360 regulation of cell shape			Actin filaments(Supported)			(M5893)HALLMARK MITOTIC SPINDLE	0.0	1.0	0.0	1.0	0.0	1.0	0.0	1.0	0.0	0.0	0.0	0.0	0.0	1.0	0.0	0.0	0.0	0.0	1.0	0.0
PTPRD	2.029	0.104355	0.155556	5789	symbol	H. sapiens	5789	H. sapiens	PTPRD	protein tyrosine phosphatase, receptor type D	GO:0050775 positive regulation of dendrite morphogenesis;GO:0007185 transmembrane receptor protein tyrosine phosphatase signaling pathway;GO:0097105 presynaptic membrane assembly		Enzymes/ENZYME proteins/Hydrolases	Vesicles(Approved)			(M5941)HALLMARK UV RESPONSE UP	0.0	0.0	0.0	1.0	0.0	0.0	0.0	0.0	0.0	0.0	0.0	1.0	0.0	0.0	0.0	0.0	0.0	0.0	0.0	0.0
RFX7	2.029	0	0.552	64864	symbol	H. sapiens	64864	H. sapiens	RFX7	regulatory factor X7	GO:0006357 regulation of transcription by RNA polymerase II;GO:0006366 transcription by RNA polymerase II;GO:0006355 regulation of transcription, DNA-templated		Transcription factors/Helix-turn-helix domains	Nuclear membrane;Nucleus(Approved)				0.0	0.0	0.0	0.0	0.0	0.0	0.0	0.0	0.0	0.0	0.0	0.0	0.0	0.0	0.0	0.0	0.0	0.0	0.0	0.0
GABRG2	2.025	0	0.541	2566	symbol	H. sapiens	2566	H. sapiens	GABRG2	gamma-aminobutyric acid type A receptor gamma2 subunit	GO:0071420 cellular response to histamine;GO:0034776 response to histamine;GO:0051932 synaptic transmission, GABAergic		Transporters/Transporter channels and pores		Temazepam (Inhibitory extracellular ligand-gated ion channel activity);Adinazolam (Inhibitory extracellular ligand-gated ion channel activity);Midazolam (Inhibitory extracellular ligand-gated ion channel activity);Flurazepam (Inhibitory extracellular ligand-gated ion channel activity);Halazepam (Inhibitory extracellular ligand-gated ion channel activity);Diazepam (Inhibitory extracellular ligand-…			0.0	0.0	0.0	0.0	0.0	0.0	0.0	0.0	0.0	1.0	0.0	0.0	1.0	0.0	0.0	0.0	0.0	0.0	0.0	0.0
ADRA1B	2.021		0.312	147	symbol	H. sapiens	147	H. sapiens	ADRA1B	adrenoceptor alpha 1B	GO:0001994 norepinephrine-epinephrine vasoconstriction involved in regulation of systemic arterial blood pressure;GO:0003321 positive regulation of blood pressure by epinephrine-norepinephrine;GO:0045907 positive regulation of vasoconstriction		G-protein coupled receptors/GPCRs excl olfactory receptors	Plasma membrane(Supported)	Midodrine (Protein heterodimerization activity);Ziprasidone (Protein heterodimerization activity);Cabergoline (Protein heterodimerization activity);Dapiprazole (Protein heterodimerization activity);Amitriptyline (Protein heterodimerization activity);Olanzapine (Protein heterodimerization activity);Alfuzosin (Protein heterodimerization activity);Clozapine (Protein heterodimerization activity);Nore…	(M15)PID LYSOPHOSPHOLIPID PATHWAY	(M5915)HALLMARK APICAL JUNCTION	0.0	1.0	0.0	0.0	0.0	0.0	0.0	1.0	0.0	0.0	0.0	0.0	0.0	0.0	0.0	0.0	0.0	0.0	0.0	0.0
PTPRZ1	2.021	0	0.132	5803	symbol	H. sapiens	5803	H. sapiens	PTPRZ1	protein tyrosine phosphatase, receptor type Z1	GO:0070445 regulation of oligodendrocyte progenitor proliferation;GO:0070444 oligodendrocyte progenitor proliferation;GO:0048709 oligodendrocyte differentiation		Enzymes/ENZYME proteins/Hydrolases	Cytosol(Supported)				0.0	0.0	0.0	1.0	0.0	0.0	0.0	0.0	0.0	0.0	0.0	0.0	0.0	0.0	0.0	0.0	0.0	0.0	0.0	0.0
TNR	2.021	0	0.565	7143	symbol	H. sapiens	7143	H. sapiens	TNR	tenascin R	GO:0048692 negative regulation of axon extension involved in regeneration;GO:0048688 negative regulation of sprouting of injured axon;GO:0048690 regulation of axon extension involved in regeneration					(M3008)NABA ECM GLYCOPROTEINS; (M5884)NABA CORE MATRISOME; (M5889)NABA MATRISOME		0.0	0.0	0.0	1.0	1.0	0.0	1.0	1.0	1.0	0.0	0.0	1.0	0.0	0.0	0.0	0.0	0.0	0.0	0.0	0.0
UNC5C	2.017		0.541	8633	symbol	H. sapiens	8633	H. sapiens	UNC5C	unc-5 netrin receptor C	GO:0033564 anterior/posterior axon guidance;GO:0038007 netrin-activated signaling pathway;GO:0007411 axon guidance					(M108)PID NETRIN PATHWAY	(M5919)HALLMARK HEDGEHOG SIGNALING	0.0	0.0	0.0	1.0	0.0	0.0	0.0	0.0	1.0	0.0	0.0	0.0	0.0	0.0	0.0	0.0	0.0	0.0	0.0	0.0
EVI5	2.013		0.167	7813	symbol	H. sapiens	7813	H. sapiens	EVI5	ecotropic viral integration site 5	GO:1902017 regulation of cilium assembly;GO:0031338 regulation of vesicle fusion;GO:0090630 activation of GTPase activity			Golgi apparatus;Vesicles(Supported)		(M14)PID AURORA B PATHWAY	(M5953)HALLMARK KRAS SIGNALING UP	0.0	0.0	0.0	1.0	0.0	1.0	0.0	0.0	0.0	0.0	0.0	0.0	0.0	0.0	0.0	0.0	0.0	0.0	1.0	0.0
MICAL1	2.013		0.191	64780	symbol	H. sapiens	64780	H. sapiens	MICAL1	microtubule associated monooxygenase, calponin and LIM domain containing 1	GO:0019417 sulfur oxidation;GO:0043154 negative regulation of cysteine-type endopeptidase activity involved in apoptotic process;GO:2000117 negative regulation of cysteine-type endopeptidase activity		Enzymes/ENZYME proteins/Oxidoreductases					0.0	0.0	0.0	0.0	0.0	0.0	0.0	1.0	0.0	0.0	0.0	0.0	0.0	0.0	0.0	0.0	0.0	0.0	0.0	0.0
ZNFX1	2.013	0	0.277	57169	symbol	H. sapiens	57169	H. sapiens	ZNFX1	zinc finger NFX1-type containing 1	GO:0006355 regulation of transcription, DNA-templated;GO:1903506 regulation of nucleic acid-templated transcription;GO:0006351 transcription, DNA-templated		Transcription factors/Yet undefined DNA-binding domains	Mitochondria(Approved)		(M105)PID TELOMERASE PATHWAY	(M5913)HALLMARK INTERFERON GAMMA RESPONSE	0.0	0.0	0.0	0.0	0.0	0.0	0.0	0.0	0.0	0.0	0.0	0.0	0.0	0.0	0.0	0.0	0.0	0.0	0.0	0.0
ALPL	2.009		0.606	249	symbol	H. sapiens	249	H. sapiens	ALPL	alkaline phosphatase, liver/bone/kidney	GO:0071529 cementum mineralization;GO:0001958 endochondral ossification;GO:0060350 endochondral bone morphogenesis		Enzymes/ENZYME proteins/Hydrolases	Cytosol(Approved)				0.0	0.0	0.0	0.0	0.0	0.0	0.0	0.0	0.0	0.0	0.0	0.0	0.0	0.0	0.0	0.0	0.0	0.0	0.0	0.0
INSM2	2.009	0	0.552	84684	symbol	H. sapiens	84684	H. sapiens	INSM2	INSM transcriptional repressor 2	GO:0006355 regulation of transcription, DNA-templated;GO:1903506 regulation of nucleic acid-templated transcription;GO:0006351 transcription, DNA-templated		Transcription factors/Zinc-coordinating DNA-binding domains	Nucleoplasm(Approved)				0.0	0.0	0.0	0.0	0.0	0.0	0.0	0.0	0.0	0.0	0.0	0.0	0.0	0.0	0.0	0.0	0.0	0.0	0.0	0.0
KMT2C	2.009	0	0.273	58508	symbol	H. sapiens	58508	H. sapiens	KMT2C	lysine methyltransferase 2C	GO:0045652 regulation of megakaryocyte differentiation;GO:0051568 histone H3-K4 methylation;GO:0030219 megakaryocyte differentiation		Enzymes/ENZYME proteins/Transferases	Nucleoplasm(Supported)				0.0	0.0	0.0	0.0	0.0	0.0	0.0	0.0	0.0	0.0	0.0	0.0	0.0	0.0	0.0	0.0	0.0	1.0	0.0	0.0
LINC00671	2.009		0.565	388387	symbol	H. sapiens	388387	H. sapiens	LINC00671	long intergenic non-protein coding RNA 671								0.0	0.0	0.0	0.0	0.0	0.0	0.0	0.0	0.0	0.0	0.0	0.0	0.0	0.0	0.0	0.0	0.0	0.0	0.0	0.0
MADD	2.009	0	0.109	8567	symbol	H. sapiens	8567	H. sapiens	MADD	MAP kinase activating death domain	GO:0032483 regulation of Rab protein signal transduction;GO:0000187 activation of MAPK activity;GO:0010803 regulation of tumor necrosis factor-mediated signaling pathway			Cytosol(Supported)Plasma membrane(Approved)		(M128)PID TNF PATHWAY; (M144)PID CERAMIDE PATHWAY; (M220)PID CASPASE PATHWAY	(M5902)HALLMARK APOPTOSIS	0.0	1.0	0.0	0.0	0.0	0.0	0.0	0.0	0.0	0.0	0.0	0.0	0.0	0.0	0.0	0.0	0.0	0.0	0.0	0.0
POLN	2.0075	0.059	0.3445	353497	symbol	H. sapiens	353497	H. sapiens	POLN	DNA polymerase nu	GO:0019985 translesion synthesis;GO:0036297 interstrand cross-link repair;GO:0000731 DNA synthesis involved in DNA repair		Enzymes/ENZYME proteins/Transferases	Nucleoplasm(Enhanced)				0.0	0.0	0.0	0.0	0.0	0.0	0.0	0.0	0.0	0.0	0.0	0.0	0.0	0.0	0.0	0.0	0.0	0.0	0.0	0.0
DAGLB	2.00467	1.48725	0.415667	221955	symbol	H. sapiens	221955	H. sapiens	DAGLB	diacylglycerol lipase beta	GO:0019369 arachidonic acid metabolic process;GO:0001676 long-chain fatty acid metabolic process;GO:0033559 unsaturated fatty acid metabolic process			Plasma membrane(Supported)		(M266)PID NCADHERIN PATHWAY		0.0	0.0	0.0	0.0	0.0	0.0	0.0	0.0	0.0	0.0	0.0	0.0	0.0	0.0	0.0	0.0	0.0	0.0	0.0	0.0
OLFML1	2.004	0	0.549	283298	symbol	H. sapiens	283298	H. sapiens	OLFML1	olfactomedin like 1								0.0	0.0	0.0	0.0	0.0	0.0	0.0	0.0	0.0	0.0	0.0	0.0	0.0	0.0	0.0	0.0	0.0	0.0	0.0	0.0
SCMH1	2	0	0.541	22955	symbol	H. sapiens	22955	H. sapiens	SCMH1	Scm polycomb group protein homolog 1	GO:0007283 spermatogenesis;GO:0009952 anterior/posterior pattern specification;GO:0006338 chromatin remodeling			Nucleoplasm(Supported)Nuclear bodies(Approved)	Beta-Mercaptoethanol (Transcription factor activity, sequence-specific dna binding)			0.0	0.0	0.0	0.0	0.0	0.0	0.0	0.0	0.0	0.0	0.0	0.0	0.0	0.0	0.0	0.0	0.0	1.0	0.0	0.0
SLC8A2	2	0	0.5	6543	symbol	H. sapiens	6543	H. sapiens	SLC8A2	solute carrier family 8 member A2	GO:0048172 regulation of short-term neuronal synaptic plasticity;GO:1903779 regulation of cardiac conduction;GO:0048168 regulation of neuronal synaptic plasticity		Transporters/Electrochemical Potential-driven transporters					0.0	0.0	0.0	0.0	0.0	0.0	0.0	0.0	0.0	0.0	0.0	0.0	0.0	0.0	0.0	0.0	0.0	0.0	0.0	1.0
TLE6	2		0.268	79816	symbol	H. sapiens	79816	H. sapiens	TLE6	transducin like enhancer of split 6	GO:0060136 embryonic process involved in female pregnancy;GO:0007565 female pregnancy;GO:0044706 multi-multicellular organism process							0.0	0.0	0.0	0.0	0.0	0.0	0.0	0.0	0.0	0.0	0.0	0.0	0.0	0.0	0.0	0.0	0.0	0.0	0.0	0.0
ZCCHC6	2	0	0.50275	79670	symbol	H. sapiens	79670	H. sapiens	ZCCHC6	zinc finger CCHC-type containing 6	GO:0071044 histone mRNA catabolic process;GO:0000289 nuclear-transcribed mRNA poly(A) tail shortening;GO:0000288 nuclear-transcribed mRNA catabolic process, deadenylation-dependent decay		Enzymes/ENZYME proteins/Transferases	Cytosol(Supported)Nucleoplasm(Approved)				0.0	0.0	0.0	0.0	0.0	0.0	0.0	0.0	0.0	0.0	0.0	0.0	0.0	0.0	0.0	0.0	0.0	0.0	0.0	0.0
ADGRE4P	1.996		0.0986	326342	symbol	H. sapiens	326342	H. sapiens	ADGRE4P	adhesion G protein-coupled receptor E4, pseudogene								0.0	0.0	0.0	0.0	0.0	0.0	0.0	0.0	0.0	0.0	0.0	0.0	0.0	0.0	0.0	0.0	0.0	0.0	0.0	0.0
LOC284009	1.996		0.187	284009	Gene_ID	H. sapiens	284009	H. sapiens	LOC284009	uncharacterized LOC284009								0.0	0.0	0.0	0.0	0.0	0.0	0.0	0.0	0.0	0.0	0.0	0.0	0.0	0.0	0.0	0.0	0.0	0.0	0.0	0.0
SUSD1	1.99475	1.08563	0.35	64420	symbol	H. sapiens	64420	H. sapiens	SUSD1	sushi domain containing 1				Nucleoplasm(Approved)				0.0	0.0	0.0	0.0	0.0	0.0	0.0	0.0	0.0	0.0	0.0	0.0	0.0	0.0	0.0	0.0	0.0	0.0	0.0	0.0
MMP20	1.991	0	0.09155	9313	symbol	H. sapiens	9313	H. sapiens	MMP20	matrix metallopeptidase 20	GO:0070173 regulation of enamel mineralization;GO:0070166 enamel mineralization;GO:0070170 regulation of tooth mineralization		Enzymes/Peptidases/Metallopeptidases		Marimastat (Zinc ion binding);N-ISOBUTYL-N-[4-METHOXYPHENYLSULFONYL]GLYCYL HYDROXAMIC ACID (Zinc ion binding)	(M3468)NABA ECM REGULATORS; (M5885)NABA MATRISOME ASSOCIATED; (M5889)NABA MATRISOME		0.0	0.0	0.0	0.0	0.0	0.0	1.0	0.0	0.0	0.0	0.0	0.0	0.0	0.0	0.0	0.0	0.0	0.0	0.0	0.0
IGSF1	1.988	0.339411	0.371	3547	symbol	H. sapiens	3547	H. sapiens	IGSF1	immunoglobulin superfamily member 1	GO:0006355 regulation of transcription, DNA-templated;GO:1903506 regulation of nucleic acid-templated transcription;GO:0006351 transcription, DNA-templated			Cytosol(Approved)			(M5907)HALLMARK ESTROGEN RESPONSE LATE	0.0	0.0	0.0	0.0	0.0	0.0	0.0	0.0	0.0	0.0	0.0	0.0	0.0	0.0	0.0	0.0	0.0	0.0	0.0	0.0
KIAA1109	1.983	0.655618	0.47075	84162	symbol	H. sapiens	84162	H. sapiens	KIAA1109	KIAA1109	GO:0030856 regulation of epithelial cell differentiation;GO:0001558 regulation of cell growth;GO:0030855 epithelial cell differentiation			Centrosome;Nucleoplasm(Approved)				0.0	0.0	0.0	1.0	0.0	0.0	0.0	0.0	0.0	0.0	0.0	0.0	0.0	0.0	0.0	0.0	0.0	0.0	0.0	0.0
SLIT2	1.982		0.0882	9353	symbol	H. sapiens	9353	H. sapiens	SLIT2	slit guidance ligand 2	GO:0021836 chemorepulsion involved in postnatal olfactory bulb interneuron migration;GO:0021972 corticospinal neuron axon guidance through spinal cord;GO:0021827 postnatal olfactory bulb interneuron migration					(M33)PID GLYPICAN 1PATHWAY; (M3008)NABA ECM GLYCOPROTEINS; (M5884)NABA CORE MATRISOME	(M5915)HALLMARK APICAL JUNCTION; (M5930)HALLMARK EPITHELIAL MESENCHYMAL TRANSITION	0.0	1.0	0.0	1.0	0.0	1.0	1.0	1.0	1.0	1.0	0.0	0.0	0.0	0.0	0.0	0.0	0.0	0.0	1.0	0.0
TMEM213	1.982		0.592	155006	symbol	H. sapiens	155006	H. sapiens	TMEM213	transmembrane protein 213								0.0	0.0	0.0	0.0	0.0	0.0	0.0	0.0	0.0	0.0	0.0	0.0	0.0	0.0	0.0	0.0	0.0	0.0	0.0	0.0
C2orf81	1.978	0	0.5465	388963	symbol	H. sapiens	388963	H. sapiens	C2orf81	chromosome 2 open reading frame 81				Nucleoli fibrillar center;Nucleus(Approved)				0.0	0.0	0.0	0.0	0.0	0.0	0.0	0.0	0.0	0.0	0.0	0.0	0.0	0.0	0.0	0.0	0.0	0.0	0.0	0.0
FNDC3A	1.978	0	0.5585	22862	symbol	H. sapiens	22862	H. sapiens	FNDC3A	fibronectin type III domain containing 3A	GO:0060009 Sertoli cell development;GO:0060008 Sertoli cell differentiation;GO:0007286 spermatid development			Endoplasmic reticulum(Approved)				0.0	0.0	0.0	0.0	0.0	0.0	0.0	0.0	0.0	0.0	0.0	1.0	0.0	0.0	0.0	0.0	0.0	0.0	0.0	0.0
TERF1	1.978	0.148956	0.200667	7013	symbol	H. sapiens	7013	H. sapiens	TERF1	telomeric repeat binding factor 1	GO:0032214 negative regulation of telomere maintenance via semi-conservative replication;GO:1904850 negative regulation of establishment of protein localization to telomere;GO:0032213 regulation of telomere maintenance via semi-conservative replication			Nuclear bodies(Supported)Nucleoli fibrillar center(Approved)		(M105)PID TELOMERASE PATHWAY		0.0	0.0	0.0	0.0	0.0	0.0	0.0	1.0	0.0	0.0	0.0	0.0	0.0	0.0	0.0	0.0	0.0	0.0	0.0	0.0
GPR37L1	1.973		0.115	9283	symbol	H. sapiens	9283	H. sapiens	GPR37L1	G protein-coupled receptor 37 like 1	GO:0021940 positive regulation of cerebellar granule cell precursor proliferation;GO:0021936 regulation of cerebellar granule cell precursor proliferation;GO:0021930 cerebellar granule cell precursor proliferation		G-protein coupled receptors/GPCRs excl olfactory receptors					0.0	0.0	0.0	1.0	0.0	0.0	0.0	0.0	1.0	0.0	0.0	0.0	0.0	0.0	0.0	0.0	0.0	0.0	0.0	0.0
BRPF3	1.97067	1.22775	0.553	27154	symbol	H. sapiens	27154	H. sapiens	BRPF3	bromodomain and PHD finger containing 3	GO:0043966 histone H3 acetylation;GO:0002576 platelet degranulation;GO:0016573 histone acetylation			Mitochondria;Nucleoplasm(Approved)			(M5921)HALLMARK COMPLEMENT	0.0	0.0	0.0	0.0	0.0	0.0	0.0	0.0	0.0	0.0	0.0	0.0	0.0	0.0	0.0	0.0	0.0	1.0	0.0	0.0
ETV1	1.964	0	0.102333	2115	symbol	H. sapiens	2115	H. sapiens	ETV1	ETS variant 1	GO:0048935 peripheral nervous system neuron development;GO:0048934 peripheral nervous system neuron differentiation;GO:0007638 mechanosensory behavior		Transcription factors/Helix-turn-helix domains	Nucleoplasm(Approved)		(M199)PID P38 MK2 PATHWAY	(M5953)HALLMARK KRAS SIGNALING UP	0.0	0.0	0.0	1.0	0.0	0.0	0.0	0.0	0.0	0.0	0.0	0.0	0.0	0.0	0.0	0.0	0.0	0.0	0.0	0.0
TRNAU1AP	1.964	0	0.276	54952	symbol	H. sapiens	54952	H. sapiens	TRNAU1AP	tRNA selenocysteine 1 associated protein 1	GO:0001514 selenocysteine incorporation;GO:0006451 translational readthrough;GO:0006414 translational elongation			Cytosol;Nucleoplasm(Approved)				0.0	0.0	0.0	0.0	0.0	0.0	0.0	0.0	0.0	0.0	0.0	0.0	0.0	0.0	0.0	0.0	0.0	0.0	0.0	0.0
VWA5B1	1.964		0.51	127731	symbol	H. sapiens	127731	H. sapiens	VWA5B1	von Willebrand factor A domain containing 5B1				Cytosol;Mitochondria;Plasma membrane(Approved)		(M3008)NABA ECM GLYCOPROTEINS; (M5884)NABA CORE MATRISOME; (M5889)NABA MATRISOME		0.0	0.0	0.0	0.0	0.0	0.0	1.0	0.0	0.0	0.0	0.0	0.0	0.0	0.0	0.0	0.0	0.0	0.0	0.0	0.0
TAS2R8	1.959		0.552	50836	symbol	H. sapiens	50836	H. sapiens	TAS2R8	taste 2 receptor member 8	GO:0001580 detection of chemical stimulus involved in sensory perception of bitter taste;GO:0050912 detection of chemical stimulus involved in sensory perception of taste;GO:0050913 sensory perception of bitter taste		G-protein coupled receptors/{Family T2R receptors (taste receptor GPCRs),GPCRs excl olfactory receptors}					0.0	0.0	0.0	0.0	0.0	0.0	0.0	0.0	0.0	0.0	0.0	0.0	0.0	0.0	0.0	0.0	0.0	0.0	0.0	0.0
KRT7	1.9555	0.581949	0.4155	3855	symbol	H. sapiens	3855	H. sapiens	KRT7	keratin 7	GO:0070268 cornification;GO:0031424 keratinization;GO:0030216 keratinocyte differentiation				Primaquine (Structural molecule activity);HspE7 (Structural molecule activity)			0.0	0.0	0.0	0.0	0.0	0.0	0.0	0.0	0.0	0.0	0.0	0.0	0.0	0.0	0.0	0.0	0.0	0.0	0.0	0.0
DEF6	1.954	0	0.26	50619	symbol	H. sapiens	50619	H. sapiens	DEF6	DEF6, guanine nucleotide exchange factor				Nucleoplasm(Enhanced)		(M241)PID RAC1 REG PATHWAY; (M68)PID RHOA REG PATHWAY	(M5939)HALLMARK P53 PATHWAY	0.0	1.0	0.0	0.0	0.0	0.0	0.0	0.0	0.0	0.0	0.0	0.0	0.0	0.0	0.0	0.0	0.0	0.0	0.0	0.0
UBXN8	1.949		0.606	7993	symbol	H. sapiens	7993	H. sapiens	UBXN8	UBX domain protein 8	GO:0030433 ubiquitin-dependent ERAD pathway;GO:0036503 ERAD pathway;GO:0007338 single fertilization			Endoplasmic reticulum(Supported)Nucleoli;Nucleoplasm(Approved)				0.0	0.0	0.0	0.0	0.0	0.0	0.0	0.0	0.0	0.0	0.0	0.0	0.0	0.0	0.0	0.0	0.0	0.0	0.0	0.0
TNS1	1.944	0	0.573667	7145	symbol	H. sapiens	7145	H. sapiens	TNS1	tensin 1	GO:0010761 fibroblast migration;GO:0007044 cell-substrate junction assembly;GO:0034329 cell junction assembly			Focal adhesion sites(Enhanced)		(M71)PID ILK PATHWAY	(M5945)HALLMARK HEME METABOLISM	0.0	0.0	0.0	0.0	1.0	0.0	0.0	0.0	0.0	0.0	0.0	0.0	0.0	0.0	0.0	0.0	0.0	0.0	0.0	0.0
PAOX	1.941	0.272943	0.228	196743	symbol	H. sapiens	196743	H. sapiens	PAOX	polyamine oxidase	GO:1901307 positive regulation of spermidine biosynthetic process;GO:1901304 regulation of spermidine biosynthetic process;GO:0010967 regulation of polyamine biosynthetic process		Enzymes/ENZYME proteins/Oxidoreductases	Centrosome;Nucleoplasm(Uncertain)		(M118)PID INTEGRIN A9B1 PATHWAY	(M5948)HALLMARK BILE ACID METABOLISM	0.0	0.0	0.0	0.0	0.0	0.0	0.0	0.0	0.0	0.0	0.0	0.0	0.0	0.0	0.0	0.0	0.0	0.0	0.0	0.0
MLH1	1.934	0	0.565	4292	symbol	H. sapiens	4292	H. sapiens	MLH1	mutL homolog 1	GO:0048298 positive regulation of isotype switching to IgA isotypes;GO:0048304 positive regulation of isotype switching to IgG isotypes;GO:0048296 regulation of isotype switching to IgA isotypes			Nucleoplasm(Enhanced)		(M145)PID P53 DOWNSTREAM PATHWAY	(M5925)HALLMARK E2F TARGETS	1.0	0.0	0.0	0.0	0.0	0.0	0.0	0.0	0.0	0.0	0.0	0.0	0.0	0.0	0.0	0.0	0.0	0.0	0.0	0.0
NPL	1.934		0.592	80896	symbol	H. sapiens	80896	H. sapiens	NPL	N-acetylneuraminate pyruvate lyase	GO:0019262 N-acetylneuraminate catabolic process;GO:0006054 N-acetylneuraminate metabolic process;GO:0046348 amino sugar catabolic process		Enzymes/ENZYME proteins/Lyases	Plasma membrane;Vesicles(Approved)				0.0	0.0	0.0	0.0	0.0	0.0	0.0	0.0	0.0	0.0	0.0	0.0	0.0	0.0	0.0	0.0	0.0	0.0	0.0	0.0
RNPEP	1.934	0	0.5	6051	symbol	H. sapiens	6051	H. sapiens	RNPEP	arginyl aminopeptidase	GO:0045776 negative regulation of blood pressure;GO:0043171 peptide catabolic process;GO:0008217 regulation of blood pressure		Enzymes/{ENZYME proteins/Hydrolases,Peptidases/Metallopeptidases}	Golgi apparatus;Nucleoplasm(Supported)				0.0	0.0	0.0	0.0	0.0	0.0	0.0	0.0	0.0	0.0	0.0	0.0	0.0	0.0	0.0	0.0	0.0	0.0	0.0	0.0
FOXRED1	1.929	0	0.145	55572	symbol	H. sapiens	55572	H. sapiens	FOXRED1	FAD dependent oxidoreductase domain containing 1	GO:0032981 mitochondrial respiratory chain complex I assembly;GO:0010257 NADH dehydrogenase complex assembly;GO:0033108 mitochondrial respiratory chain complex assembly			Mitochondria(Supported)				0.0	0.0	0.0	0.0	0.0	0.0	0.0	0.0	0.0	0.0	0.0	0.0	0.0	0.0	0.0	0.0	0.0	0.0	0.0	0.0
PCNX4	1.929		0.18	64430	symbol	H. sapiens	64430	H. sapiens	PCNX4	pecanex homolog 4				Cytosol(Approved)				0.0	0.0	0.0	0.0	0.0	0.0	0.0	0.0	0.0	0.0	0.0	0.0	0.0	0.0	0.0	0.0	0.0	0.0	0.0	0.0
PTGIR	1.929		0.541	5739	symbol	H. sapiens	5739	H. sapiens	PTGIR	prostaglandin I2 receptor	GO:0010642 negative regulation of platelet-derived growth factor receptor signaling pathway;GO:0010640 regulation of platelet-derived growth factor receptor signaling pathway;GO:0048662 negative regulation of smooth muscle cell proliferation		G-protein coupled receptors/GPCRs excl olfactory receptors		Treprostinil (Guanyl-nucleotide exchange factor activity);Iloprost (Guanyl-nucleotide exchange factor activity);Dinoprost Tromethamine (Guanyl-nucleotide exchange factor activity);Epoprostenol (Guanyl-nucleotide exchange factor activity);Beraprost (Guanyl-nucleotide exchange factor activity);Selexipag (Guanyl-nucleotide exchange factor activity)	(M99)PID TXA2PATHWAY	(M5932)HALLMARK INFLAMMATORY RESPONSE	0.0	0.0	0.0	0.0	0.0	0.0	0.0	0.0	0.0	0.0	0.0	0.0	0.0	1.0	0.0	0.0	0.0	0.0	0.0	0.0
RPL35	1.929	0	0.2955	11224	symbol	H. sapiens	11224	H. sapiens	RPL35	ribosomal protein L35	GO:0006614 SRP-dependent cotranslational protein targeting to membrane;GO:0000463 maturation of LSU-rRNA from tricistronic rRNA transcript (SSU-rRNA, 5.8S rRNA, LSU-rRNA);GO:0006613 cotranslational protein targeting to membrane		Ribosomal proteins	Cytosol;Endoplasmic reticulum(Approved)				0.0	0.0	0.0	1.0	0.0	0.0	0.0	0.0	0.0	0.0	0.0	0.0	0.0	0.0	0.0	0.0	0.0	0.0	0.0	0.0
CUL4A	1.924	0	0.0931	8451	symbol	H. sapiens	8451	H. sapiens	CUL4A	cullin 4A	GO:0030853 negative regulation of granulocyte differentiation;GO:2000819 regulation of nucleotide-excision repair;GO:0030852 regulation of granulocyte differentiation			Nucleoplasm(Approved)			(M5901)HALLMARK G2M CHECKPOINT	0.0	0.0	0.0	0.0	0.0	0.0	0.0	1.0	0.0	0.0	0.0	0.0	0.0	0.0	0.0	0.0	0.0	0.0	0.0	0.0
TTC6	1.924	0	0.5498	319089	symbol	H. sapiens	319089	H. sapiens	TTC6	tetratricopeptide repeat domain 6				Centrosome(Approved)				0.0	0.0	0.0	0.0	0.0	0.0	0.0	0.0	0.0	0.0	0.0	0.0	0.0	0.0	0.0	0.0	0.0	0.0	0.0	0.0
PTPA	1.919	0	0.565	5524	symbol	H. sapiens	5524	H. sapiens	PTPA	protein phosphatase 2 phosphatase activator	GO:0030472 mitotic spindle organization in nucleus;GO:0032516 positive regulation of phosphoprotein phosphatase activity;GO:0032515 negative regulation of phosphoprotein phosphatase activity		Enzymes/ENZYME proteins/Isomerase	Cytosol;Nucleoplasm(Enhanced)		(M261)PID P53 REGULATION PATHWAY; (M254)PID MYC REPRESS PATHWAY	(M5938)HALLMARK REACTIVE OXIGEN SPECIES PATHWAY	1.0	0.0	0.0	0.0	0.0	1.0	0.0	0.0	0.0	0.0	0.0	0.0	0.0	0.0	0.0	0.0	0.0	0.0	0.0	0.0
PTPN2	1.919	0	0.18	5771	symbol	H. sapiens	5771	H. sapiens	PTPN2	protein tyrosine phosphatase, non-receptor type 2	GO:1902233 negative regulation of positive thymic T cell selection;GO:1902232 regulation of positive thymic T cell selection;GO:1902206 negative regulation of interleukin-2-mediated signaling pathway		Enzymes/ENZYME proteins/Hydrolases	Nucleoplasm(Enhanced)		(M161)PID IFNG PATHWAY; (M91)PID TCPTP PATHWAY; (M237)PID VEGFR1 2 PATHWAY	(M5897)HALLMARK IL6 JAK STAT3 SIGNALING; (M5913)HALLMARK INTERFERON GAMMA RESPONSE	0.0	0.0	0.0	0.0	1.0	0.0	0.0	0.0	0.0	1.0	0.0	1.0	1.0	1.0	1.0	0.0	0.0	0.0	0.0	0.0
PTPRA	1.919	0	0.18	5786	symbol	H. sapiens	5786	H. sapiens	PTPRA	protein tyrosine phosphatase, receptor type A	GO:0008286 insulin receptor signaling pathway;GO:0007411 axon guidance;GO:0032869 cellular response to insulin stimulus		Enzymes/ENZYME proteins/Hydrolases	Nucleus;Vesicles(Approved)		(M277)PID INTEGRIN A4B1 PATHWAY; (M17761)ST WNT BETA CATENIN PATHWAY; (M16)PID INSULIN PATHWAY		0.0	0.0	0.0	1.0	0.0	0.0	0.0	0.0	0.0	1.0	0.0	0.0	0.0	1.0	0.0	0.0	0.0	0.0	0.0	0.0
PTPRF	1.919	0	0.1806	5792	symbol	H. sapiens	5792	H. sapiens	PTPRF	protein tyrosine phosphatase, receptor type F	GO:0048679 regulation of axon regeneration;GO:1900121 negative regulation of receptor binding;GO:0007185 transmembrane receptor protein tyrosine phosphatase signaling pathway		Enzymes/ENZYME proteins/Hydrolases	Golgi apparatus(Approved)				0.0	0.0	0.0	1.0	0.0	0.0	0.0	0.0	0.0	0.0	0.0	0.0	0.0	0.0	0.0	0.0	0.0	0.0	0.0	0.0
PTPRG	1.919	0	0.18	5793	symbol	H. sapiens	5793	H. sapiens	PTPRG	protein tyrosine phosphatase, receptor type G	GO:1903385 regulation of homophilic cell adhesion;GO:0010633 negative regulation of epithelial cell migration;GO:0010977 negative regulation of neuron projection development		Enzymes/ENZYME proteins/Hydrolases				(M5935)HALLMARK FATTY ACID METABOLISM	0.0	0.0	0.0	1.0	1.0	0.0	0.0	1.0	1.0	0.0	0.0	1.0	0.0	1.0	0.0	0.0	0.0	0.0	0.0	0.0
PTPRK	1.919	0	0.1818	5796	symbol	H. sapiens	5796	H. sapiens	PTPRK	protein tyrosine phosphatase, receptor type K	GO:0010839 negative regulation of keratinocyte proliferation;GO:0048041 focal adhesion assembly;GO:0007045 cell-substrate adherens junction assembly		Enzymes/ENZYME proteins/Hydrolases	Cell Junctions;Plasma membrane(Supported)Vesicles(Uncertain)		(M60)PID NFAT TFPATHWAY		0.0	0.0	0.0	0.0	1.0	0.0	0.0	0.0	0.0	0.0	0.0	0.0	0.0	1.0	0.0	0.0	0.0	0.0	0.0	0.0
PTPRM	1.919	0	0.183	5797	symbol	H. sapiens	5797	H. sapiens	PTPRM	protein tyrosine phosphatase, receptor type M	GO:0031290 retinal ganglion cell axon guidance;GO:0010842 retina layer formation;GO:0010596 negative regulation of endothelial cell migration		Enzymes/ENZYME proteins/Hydrolases	Plasma membrane(Approved)		(M72)PID NECTIN PATHWAY	(M5942)HALLMARK UV RESPONSE DN	0.0	0.0	0.0	1.0	0.0	0.0	0.0	0.0	0.0	0.0	0.0	1.0	0.0	0.0	0.0	0.0	0.0	0.0	0.0	0.0
ZNF10	1.919	0	0.541	7556	symbol	H. sapiens	7556	H. sapiens	ZNF10	zinc finger protein 10	GO:0006355 regulation of transcription, DNA-templated;GO:1903506 regulation of nucleic acid-templated transcription;GO:0006351 transcription, DNA-templated		Transcription factors/Zinc-coordinating DNA-binding domains	Nucleus;Plasma membrane;Vesicles(Approved)				0.0	0.0	0.0	0.0	0.0	0.0	0.0	0.0	0.0	0.0	0.0	0.0	0.0	0.0	0.0	0.0	0.0	0.0	0.0	0.0
PPP3CA	1.914		0.552	5530	symbol	H. sapiens	5530	H. sapiens	PPP3CA	protein phosphatase 3 catalytic subunit alpha	GO:0051533 positive regulation of NFAT protein import into nucleus;GO:1903244 positive regulation of cardiac muscle hypertrophy in response to stress;GO:1903799 negative regulation of production of miRNAs involved in gene silencing by miRNA		Enzymes/ENZYME proteins/Hydrolases	Nucleoplasm(Enhanced)Cytosol(Supported)	MYRISTIC ACID (Protein serine/threonine phosphatase activity)	(M235)PID TCR CALCIUM PATHWAY; (M290)PID IL12 STAT4 PATHWAY; (M8626)SIG BCR SIGNALING PATHWAY		0.0	0.0	0.0	1.0	0.0	0.0	0.0	1.0	0.0	1.0	0.0	0.0	0.0	0.0	0.0	0.0	0.0	0.0	0.0	0.0
SNX27	1.914	0	0.5585	81609	symbol	H. sapiens	81609	H. sapiens	SNX27	sorting nexin family member 27	GO:0001770 establishment of natural killer cell polarity;GO:0001767 establishment of lymphocyte polarity;GO:1990126 retrograde transport, endosome to plasma membrane		Transporters	Cytosol;Nucleoplasm(Approved)				0.0	0.0	0.0	0.0	0.0	0.0	0.0	0.0	0.0	0.0	0.0	0.0	0.0	0.0	0.0	0.0	0.0	0.0	0.0	0.0
ADGRL1	1.9106	0.0303776	0.2158	22859	symbol	H. sapiens	22859	H. sapiens	ADGRL1	adhesion G protein-coupled receptor L1	GO:0090129 positive regulation of synapse maturation;GO:0090128 regulation of synapse maturation;GO:0035584 calcium-mediated signaling using intracellular calcium source		G-protein coupled receptors/{Family 2 (B) receptors,GPCRs excl olfactory receptors}					0.0	0.0	0.0	1.0	0.0	0.0	0.0	0.0	0.0	0.0	0.0	1.0	0.0	0.0	0.0	0.0	0.0	0.0	0.0	0.0
CILP2	1.908		0.578	148113	symbol	H. sapiens	148113	H. sapiens	CILP2	cartilage intermediate layer protein 2						(M3008)NABA ECM GLYCOPROTEINS; (M5884)NABA CORE MATRISOME; (M5889)NABA MATRISOME		0.0	0.0	0.0	0.0	0.0	0.0	1.0	0.0	0.0	0.0	0.0	0.0	0.0	0.0	0.0	0.0	0.0	0.0	0.0	0.0
MAP3K20	1.908	0	0.5585	51776	symbol	H. sapiens	51776	H. sapiens	MAP3K20	mitogen-activated protein kinase kinase kinase 20	GO:0007257 activation of JUN kinase activity;GO:0043507 positive regulation of JUN kinase activity;GO:0000186 activation of MAPKK activity	STE Ser/Thr protein kinase family	Enzymes/{ENZYME proteins/Transferases,Kinases/STE Ser/Thr protein kinases}	Cytosol(Supported)		(M209)PID P38 GAMMA DELTA PATHWAY; (M3721)ST JNK MAPK PATHWAY	(M5915)HALLMARK APICAL JUNCTION; (M5901)HALLMARK G2M CHECKPOINT	0.0	0.0	0.0	0.0	0.0	0.0	0.0	0.0	0.0	0.0	0.0	0.0	0.0	0.0	0.0	0.0	0.0	0.0	0.0	0.0
ABCA7	1.90373	0.478012	0.168782	10347	symbol	H. sapiens	10347	H. sapiens	ABCA7	ATP binding cassette subfamily A member 7	GO:1902995 positive regulation of phospholipid efflux;GO:1901076 positive regulation of engulfment of apoptotic cell;GO:1902994 regulation of phospholipid efflux		Transporters/Primary Active Transporters	Cell Junctions;Golgi apparatus;Plasma membrane(Supported)				0.0	0.0	0.0	0.0	0.0	0.0	1.0	0.0	0.0	0.0	1.0	0.0	1.0	0.0	0.0	0.0	0.0	0.0	0.0	1.0
COPB2	1.903		0.552	9276	symbol	H. sapiens	9276	H. sapiens	COPB2	coatomer protein complex subunit beta 2	GO:1901998 toxin transport;GO:0006891 intra-Golgi vesicle-mediated transport;GO:0006890 retrograde vesicle-mediated transport, Golgi to ER			Cytosol(Approved)			(M5910)HALLMARK PROTEIN SECRETION; (M5937)HALLMARK GLYCOLYSIS	0.0	0.0	0.0	0.0	0.0	0.0	0.0	0.0	0.0	0.0	0.0	0.0	0.0	0.0	0.0	0.0	0.0	0.0	0.0	0.0
USP36	1.9024	0.2081	0.3824	57602	symbol	H. sapiens	57602	H. sapiens	USP36	ubiquitin specific peptidase 36	GO:1903955 positive regulation of protein targeting to mitochondrion;GO:1903214 regulation of protein targeting to mitochondrion;GO:1903146 regulation of autophagy of mitochondrion		Enzymes/{ENZYME proteins/Hydrolases,Peptidases/Cysteine-type peptidases}	Nuclear speckles;Nucleoli(Enhanced)				0.0	0.0	0.0	0.0	0.0	0.0	0.0	0.0	0.0	0.0	0.0	0.0	0.0	0.0	0.0	0.0	0.0	0.0	0.0	0.0
CACNA2D1	1.901	0.687308	0.1651	781	symbol	H. sapiens	781	H. sapiens	CACNA2D1	calcium voltage-gated channel auxiliary subunit alpha2delta 1	GO:0086048 membrane depolarization during bundle of His cell action potential;GO:1901843 positive regulation of high voltage-gated calcium channel activity;GO:0086043 bundle of His cell action potential		Transporters/Accessory Factors Involved in Transport		Isradipine (Voltage-gated calcium channel activity);Ibutilide (Voltage-gated calcium channel activity);Amlodipine (Voltage-gated calcium channel activity);Nisoldipine (Voltage-gated calcium channel activity);Nicardipine (Voltage-gated calcium channel activity);Magnesium Sulfate (Voltage-gated calcium channel activity);Gabapentin (Voltage-gated calcium channel activity);Felodipine (Voltage-gated c…			0.0	0.0	0.0	0.0	0.0	0.0	0.0	1.0	0.0	1.0	0.0	0.0	0.0	0.0	0.0	0.0	0.0	0.0	0.0	0.0
ABCA8	1.898	0	0.276	10351	symbol	H. sapiens	10351	H. sapiens	ABCA8	ATP binding cassette subfamily A member 8	GO:0042908 xenobiotic transport;GO:0006855 drug transmembrane transport;GO:0015893 drug transport		Transporters/Primary Active Transporters	Cytosol;Nucleoplasm(Approved)			(M5948)HALLMARK BILE ACID METABOLISM	0.0	0.0	0.0	0.0	0.0	0.0	0.0	0.0	0.0	0.0	1.0	0.0	1.0	0.0	0.0	0.0	0.0	0.0	0.0	1.0
C17orf102	1.898		0.541	400591	symbol	H. sapiens	400591	H. sapiens	C17orf102	chromosome 17 open reading frame 102								0.0	0.0	0.0	0.0	0.0	0.0	0.0	0.0	0.0	0.0	0.0	0.0	0.0	0.0	0.0	0.0	0.0	0.0	0.0	0.0
PTPRT	1.89633	0.0392598	0.213	11122	symbol	H. sapiens	11122	H. sapiens	PTPRT	protein tyrosine phosphatase, receptor type T	GO:0035335 peptidyl-tyrosine dephosphorylation;GO:0007156 homophilic cell adhesion via plasma membrane adhesion molecules;GO:0098742 cell-cell adhesion via plasma-membrane adhesion molecules		Enzymes/ENZYME proteins/Hydrolases					0.0	0.0	0.0	0.0	0.0	0.0	0.0	0.0	0.0	0.0	0.0	1.0	0.0	1.0	0.0	0.0	0.0	0.0	0.0	0.0
RIN3	1.895	0.629682	0.206667	79890	symbol	H. sapiens	79890	H. sapiens	RIN3	Ras and Rab interactor 3	GO:0043547 positive regulation of GTPase activity;GO:0043087 regulation of GTPase activity;GO:0051345 positive regulation of hydrolase activity							0.0	0.0	0.0	0.0	0.0	1.0	0.0	0.0	0.0	0.0	0.0	0.0	0.0	0.0	0.0	0.0	0.0	0.0	0.0	0.0
DDHD1	1.892	0	0.552	80821	symbol	H. sapiens	80821	H. sapiens	DDHD1	DDHD domain containing 1	GO:0090141 positive regulation of mitochondrial fission;GO:0006654 phosphatidic acid biosynthetic process;GO:0046473 phosphatidic acid metabolic process							0.0	0.0	0.0	0.0	0.0	0.0	0.0	0.0	0.0	0.0	0.0	0.0	0.0	0.0	0.0	0.0	0.0	0.0	0.0	0.0
PSAP	1.892	0	0.5715	5660	symbol	H. sapiens	5660	H. sapiens	PSAP	prosaposin	GO:1905572 ganglioside GM1 transport to membrane;GO:1903206 negative regulation of hydrogen peroxide-induced cell death;GO:1903205 regulation of hydrogen peroxide-induced cell death		Transporters/Transporter channels and pores	Vesicles(Supported)	Di-Stearoyl-3-Sn-Phosphatidylethanolamine (Lipid binding)			0.0	0.0	0.0	1.0	0.0	0.0	0.0	0.0	0.0	0.0	0.0	0.0	1.0	0.0	0.0	0.0	1.0	0.0	0.0	0.0
SLC4A1	1.892		0.276	6521	symbol	H. sapiens	6521	H. sapiens	SLC4A1	solute carrier family 4 member 1 (Diego blood group)	GO:0051453 regulation of intracellular pH;GO:0015701 bicarbonate transport;GO:0030641 regulation of cellular pH		Blood group antigen proteins;CD markers;Transporters/Electrochemical Potential-driven transporters				(M5945)HALLMARK HEME METABOLISM	0.0	0.0	0.0	0.0	0.0	0.0	0.0	0.0	0.0	0.0	0.0	0.0	1.0	0.0	0.0	0.0	0.0	0.0	0.0	1.0
SLC26A6	1.889	0.0474342	0.408889	65010	symbol	H. sapiens	65010	H. sapiens	SLC26A6	solute carrier family 26 member 6	GO:2001150 positive regulation of dipeptide transmembrane transport;GO:2000880 positive regulation of dipeptide transport;GO:2001148 regulation of dipeptide transmembrane transport		Transporters/Electrochemical Potential-driven transporters	Cytosol(Uncertain)				0.0	0.0	0.0	0.0	0.0	0.0	0.0	0.0	0.0	1.0	0.0	0.0	1.0	0.0	0.0	0.0	0.0	0.0	0.0	1.0
CEP104	1.886		0.552	9731	symbol	H. sapiens	9731	H. sapiens	CEP104	centrosomal protein 104								0.0	0.0	0.0	0.0	0.0	0.0	0.0	0.0	0.0	0.0	0.0	0.0	0.0	0.0	0.0	0.0	0.0	0.0	0.0	0.0
FBXL18	1.886	0	0.535	80028	symbol	H. sapiens	80028	H. sapiens	FBXL18	F-box and leucine rich repeat protein 18	GO:0031146 SCF-dependent proteasomal ubiquitin-dependent protein catabolic process;GO:0043161 proteasome-mediated ubiquitin-dependent protein catabolic process;GO:0000209 protein polyubiquitination			Cytosol;Nucleoplasm(Approved)				0.0	0.0	0.0	0.0	0.0	0.0	0.0	0.0	0.0	0.0	0.0	0.0	0.0	0.0	0.0	0.0	0.0	0.0	0.0	0.0
HNRNPUL2	1.886		0.578	221092	symbol	H. sapiens	221092	H. sapiens	HNRNPUL2	heterogeneous nuclear ribonucleoprotein U like 2	GO:0008150 biological_process			Nucleoplasm(Enhanced)				0.0	0.0	0.0	0.0	0.0	0.0	0.0	0.0	0.0	0.0	0.0	0.0	0.0	0.0	0.0	0.0	0.0	0.0	0.0	0.0
LAMC3	1.886	0	0.109	10319	symbol	H. sapiens	10319	H. sapiens	LAMC3	laminin subunit gamma 3	GO:0014002 astrocyte development;GO:0048708 astrocyte differentiation;GO:0021782 glial cell development					(M5887)NABA BASEMENT MEMBRANES; (M239)PID A6B1 A6B4 INTEGRIN PATHWAY; (M3008)NABA ECM GLYCOPROTEINS		0.0	0.0	0.0	1.0	0.0	0.0	1.0	0.0	0.0	0.0	0.0	0.0	0.0	1.0	1.0	0.0	0.0	0.0	0.0	0.0
RIPK4	1.886	0	0.547	54101	symbol	H. sapiens	54101	H. sapiens	RIPK4	receptor interacting serine/threonine kinase 4	GO:0051092 positive regulation of NF-kappaB transcription factor activity;GO:0051091 positive regulation of DNA binding transcription factor activity;GO:0051090 regulation of DNA binding transcription factor activity		Enzymes/{ENZYME proteins/Transferases,Kinases/TKL Ser/Thr protein kinases}					0.0	0.0	0.0	0.0	0.0	0.0	0.0	0.0	0.0	0.0	0.0	0.0	0.0	0.0	0.0	0.0	0.0	0.0	0.0	0.0
SPAG1	1.886	0	0.5	6674	symbol	H. sapiens	6674	H. sapiens	SPAG1	sperm associated antigen 1	GO:0070286 axonemal dynein complex assembly;GO:0035082 axoneme assembly;GO:0007338 single fertilization			Cytosol(Supported)				1.0	0.0	0.0	0.0	0.0	0.0	0.0	0.0	0.0	0.0	0.0	0.0	0.0	0.0	0.0	0.0	0.0	0.0	1.0	0.0
CLSTN1	1.8814	1.09873	0.4048	22883	symbol	H. sapiens	22883	H. sapiens	CLSTN1	calsyntenin 1	GO:0051965 positive regulation of synapse assembly;GO:0050806 positive regulation of synaptic transmission;GO:0051963 regulation of synapse assembly							0.0	0.0	0.0	1.0	0.0	0.0	0.0	0.0	0.0	0.0	0.0	1.0	0.0	0.0	0.0	0.0	0.0	0.0	0.0	0.0
CLIP2	1.881		0.296	7461	symbol	H. sapiens	7461	H. sapiens	CLIP2	CAP-Gly domain containing linker protein 2							(M5893)HALLMARK MITOTIC SPINDLE	0.0	0.0	0.0	0.0	0.0	0.0	0.0	0.0	0.0	0.0	0.0	0.0	0.0	0.0	0.0	0.0	0.0	0.0	0.0	0.0
CYP3A5	1.881	0	0.521	1577	symbol	H. sapiens	1577	H. sapiens	CYP3A5	cytochrome P450 family 3 subfamily A member 5	GO:0009822 alkaloid catabolic process;GO:0002933 lipid hydroxylation;GO:0070989 oxidative demethylation		Enzymes/ENZYME proteins/Oxidoreductases	Cytosol(Uncertain)	Paliperidone (Oxygen binding)			0.0	0.0	0.0	0.0	0.0	0.0	0.0	0.0	0.0	0.0	0.0	0.0	0.0	0.0	0.0	0.0	0.0	0.0	0.0	0.0
CTSA	1.87867	0.101614	0.234667	5476	symbol	H. sapiens	5476	H. sapiens	CTSA	cathepsin A	GO:1904715 negative regulation of chaperone-mediated autophagy;GO:1904714 regulation of chaperone-mediated autophagy;GO:0061684 chaperone-mediated autophagy		Enzymes/{ENZYME proteins/Hydrolases,Peptidases/Serine-type peptidases}	Vesicles(Enhanced)		(M3468)NABA ECM REGULATORS; (M5885)NABA MATRISOME ASSOCIATED; (M5889)NABA MATRISOME		0.0	0.0	0.0	0.0	0.0	0.0	0.0	0.0	0.0	0.0	0.0	0.0	0.0	0.0	0.0	0.0	0.0	0.0	0.0	0.0
ARHGAP27	1.875		0.529	201176	symbol	H. sapiens	201176	H. sapiens	ARHGAP27	Rho GTPase activating protein 27	GO:0006898 receptor-mediated endocytosis;GO:0043547 positive regulation of GTPase activity;GO:0043087 regulation of GTPase activity			Cytosol;Nucleus(Supported)			(M5893)HALLMARK MITOTIC SPINDLE	0.0	1.0	0.0	0.0	0.0	1.0	0.0	0.0	0.0	0.0	0.0	0.0	0.0	0.0	0.0	0.0	0.0	0.0	0.0	0.0
CDYL	1.875	0	0.541	9425	symbol	H. sapiens	9425	H. sapiens	CDYL	chromodomain Y like	GO:0120094 negative regulation of peptidyl-lysine crotonylation;GO:0120093 regulation of peptidyl-lysine crotonylation;GO:0060816 random inactivation of X chromosome		Enzymes/ENZYME proteins/Transferases	Nuclear speckles(Supported)				0.0	0.0	0.0	0.0	0.0	0.0	0.0	0.0	0.0	0.0	0.0	0.0	0.0	0.0	0.0	0.0	0.0	0.0	0.0	0.0
WDR47	1.875		0.5	22911	symbol	H. sapiens	22911	H. sapiens	WDR47	WD repeat domain 47	GO:0007275 multicellular organism development;GO:0048856 anatomical structure development;GO:0032502 developmental process			Actin filaments(Approved)				0.0	0.0	0.0	0.0	0.0	0.0	0.0	0.0	0.0	0.0	0.0	0.0	0.0	0.0	0.0	0.0	0.0	0.0	0.0	0.0
SMG8	1.87133	1.37236	0.44	55181	symbol	H. sapiens	55181	H. sapiens	SMG8	SMG8, nonsense mediated mRNA decay factor	GO:0000184 nuclear-transcribed mRNA catabolic process, nonsense-mediated decay;GO:0000956 nuclear-transcribed mRNA catabolic process;GO:0006402 mRNA catabolic process			Nucleoplasm(Approved)				0.0	0.0	0.0	0.0	0.0	0.0	0.0	0.0	0.0	0.0	0.0	0.0	0.0	0.0	0.0	0.0	0.0	0.0	0.0	0.0
FBN3	1.871	0.367195	0.461	84467	symbol	H. sapiens	84467	H. sapiens	FBN3	fibrillin 3	GO:0090287 regulation of cellular response to growth factor stimulus;GO:0071363 cellular response to growth factor stimulus;GO:0070848 response to growth factor					(M3008)NABA ECM GLYCOPROTEINS; (M5884)NABA CORE MATRISOME; (M5889)NABA MATRISOME		0.0	0.0	0.0	0.0	0.0	0.0	1.0	0.0	0.0	0.0	0.0	0.0	0.0	0.0	0.0	0.0	0.0	0.0	0.0	0.0
KIF24	1.869		0.578	347240	symbol	H. sapiens	347240	H. sapiens	KIF24	kinesin family member 24	GO:0097711 ciliary basal body-plasma membrane docking;GO:0007019 microtubule depolymerization;GO:0051261 protein depolymerization							1.0	0.0	1.0	0.0	0.0	0.0	0.0	1.0	0.0	0.0	0.0	0.0	0.0	0.0	0.0	0.0	0.0	0.0	1.0	0.0
C4A/C4B	1.8658	1.08628	0.5202						None	None	None	None	None	None	None	None	None	nan	nan	nan	nan	nan	nan	nan	nan	nan	nan	nan	nan	nan	nan	nan	nan	nan	nan	nan	nan
MTSS1	1.8645	1.06859	0.32725	9788	symbol	H. sapiens	9788	H. sapiens	MTSS1	MTSS1, I-BAR domain containing	GO:0072160 nephron tubule epithelial cell differentiation;GO:2001013 epithelial cell proliferation involved in renal tubule morphogenesis;GO:0072102 glomerulus morphogenesis					(M219)PID HEDGEHOG GLI PATHWAY		0.0	0.0	0.0	0.0	0.0	0.0	0.0	1.0	0.0	0.0	0.0	0.0	0.0	1.0	0.0	1.0	0.0	0.0	1.0	0.0
EXT2	1.863	0	0.131	2132	symbol	H. sapiens	2132	H. sapiens	EXT2	exostosin glycosyltransferase 2	GO:0015014 heparan sulfate proteoglycan biosynthetic process, polysaccharide chain biosynthetic process;GO:0015012 heparan sulfate proteoglycan biosynthetic process;GO:0030201 heparan sulfate proteoglycan metabolic process		Enzymes/ENZYME proteins/Transferases	Golgi apparatus(Supported)			(M5937)HALLMARK GLYCOLYSIS	0.0	0.0	0.0	0.0	0.0	0.0	0.0	0.0	0.0	0.0	0.0	0.0	0.0	0.0	0.0	0.0	0.0	0.0	0.0	0.0
PADI2	1.863		0.552	11240	symbol	H. sapiens	11240	H. sapiens	PADI2	peptidyl arginine deiminase 2	GO:1901624 negative regulation of lymphocyte chemotaxis;GO:0036413 histone H3-R26 citrullination;GO:0010848 regulation of chromatin disassembly		Enzymes/ENZYME proteins/Hydrolases		L-Citrulline (Protein-arginine deiminase activity)			0.0	0.0	0.0	0.0	0.0	0.0	0.0	0.0	1.0	1.0	0.0	0.0	0.0	0.0	0.0	0.0	0.0	1.0	0.0	0.0
SLTM	1.863		0.617	79811	symbol	H. sapiens	79811	H. sapiens	SLTM	SAFB like transcription modulator	GO:0050684 regulation of mRNA processing;GO:1903311 regulation of mRNA metabolic process;GO:0006397 mRNA processing			Nuclear bodies;Nucleoplasm(Enhanced)				0.0	0.0	0.0	0.0	0.0	0.0	0.0	0.0	0.0	0.0	0.0	0.0	0.0	0.0	0.0	0.0	0.0	0.0	0.0	0.0
APOB	1.8615	0.0586899	0.422	338	symbol	H. sapiens	338	H. sapiens	APOB	apolipoprotein B	GO:0034371 chylomicron remodeling;GO:0034378 chylomicron assembly;GO:0010886 positive regulation of cholesterol storage			Cytosol(Supported)Vesicles(Approved)		(M159)PID AMB2 NEUTROPHILS PATHWAY; (M285)PID HNF3A PATHWAY		0.0	0.0	0.0	0.0	0.0	0.0	1.0	0.0	0.0	1.0	0.0	0.0	1.0	0.0	0.0	0.0	0.0	0.0	0.0	1.0
ARAP2	1.857		0.268	116984	symbol	H. sapiens	116984	H. sapiens	ARAP2	ArfGAP with RhoGAP domain, ankyrin repeat and PH domain 2	GO:0043547 positive regulation of GTPase activity;GO:0051056 regulation of small GTPase mediated signal transduction;GO:0043087 regulation of GTPase activity			Actin filaments;Focal adhesion sites(Approved)		(M86)PID ARF6 PATHWAY		0.0	1.0	0.0	0.0	0.0	1.0	0.0	0.0	0.0	0.0	0.0	0.0	0.0	0.0	0.0	0.0	0.0	0.0	0.0	0.0
STYXL1	1.857		0.5	51657	symbol	H. sapiens	51657	H. sapiens	STYXL1	serine/threonine/tyrosine interacting like 1	GO:0006470 protein dephosphorylation;GO:0016311 dephosphorylation;GO:0035556 intracellular signal transduction			Nuclear speckles(Approved)				0.0	0.0	0.0	0.0	0.0	0.0	0.0	0.0	0.0	0.0	0.0	0.0	0.0	0.0	0.0	0.0	0.0	0.0	0.0	0.0
TMEM69	1.857	0	0.131	51249	symbol	H. sapiens	51249	H. sapiens	TMEM69	transmembrane protein 69				Nucleoplasm(Approved)				0.0	0.0	0.0	0.0	0.0	0.0	0.0	0.0	0.0	0.0	0.0	0.0	0.0	0.0	0.0	0.0	0.0	0.0	0.0	0.0
FSCN2	1.851		0.565	25794	symbol	H. sapiens	25794	H. sapiens	FSCN2	fascin actin-bundling protein 2, retinal	GO:0042462 eye photoreceptor cell development;GO:0042461 photoreceptor cell development;GO:0001754 eye photoreceptor cell differentiation					(M16801)SIG REGULATION OF THE ACTIN CYTOSKELETON BY RHO GTPASES		0.0	0.0	0.0	0.0	0.0	0.0	0.0	1.0	0.0	0.0	0.0	0.0	0.0	0.0	0.0	0.0	0.0	0.0	0.0	0.0
OTOP3	1.851	0	0.289	347741	symbol	H. sapiens	347741	H. sapiens	OTOP3	otopetrin 3								0.0	0.0	0.0	0.0	0.0	0.0	0.0	0.0	0.0	0.0	0.0	0.0	0.0	0.0	0.0	0.0	0.0	0.0	0.0	0.0
PNPLA5	1.851	0.280014	0.397	150379	symbol	H. sapiens	150379	H. sapiens	PNPLA5	patatin like phospholipase domain containing 5	GO:0019433 triglyceride catabolic process;GO:0046464 acylglycerol catabolic process;GO:0046461 neutral lipid catabolic process							0.0	0.0	0.0	0.0	0.0	0.0	0.0	0.0	0.0	0.0	0.0	0.0	0.0	0.0	0.0	0.0	0.0	0.0	0.0	0.0
RNFT2	1.851		0.552	84900	symbol	H. sapiens	84900	H. sapiens	RNFT2	ring finger protein, transmembrane 2				Cytosol;Nucleoplasm(Approved)				0.0	0.0	0.0	0.0	0.0	0.0	0.0	0.0	0.0	0.0	0.0	0.0	0.0	0.0	0.0	0.0	0.0	0.0	0.0	0.0
SDHA	1.8495	0.224561	0.230875	6389	symbol	H. sapiens	6389	H. sapiens	SDHA	succinate dehydrogenase complex flavoprotein subunit A	GO:0006121 mitochondrial electron transport, succinate to ubiquinone;GO:0042775 mitochondrial ATP synthesis coupled electron transport;GO:0009061 anaerobic respiration		Citric acid cycle related proteins;Enzymes/ENZYME proteins/Oxidoreductases	Mitochondria(Enhanced)	Succinic acid (Succinate dehydrogenase activity);2-Hexyloxy-6-Hydroxymethyl-Tetrahydro-Pyran-3,4,5-Triol (Succinate dehydrogenase activity);Carboxin (Succinate dehydrogenase activity);Thenoyltrifluoroacetone (Succinate dehydrogenase activity);UBIQUINONE-1 (Succinate dehydrogenase activity)		(M5935)HALLMARK FATTY ACID METABOLISM; (M5936)HALLMARK OXIDATIVE PHOSPHORYLATION	0.0	0.0	0.0	0.0	0.0	0.0	0.0	0.0	0.0	0.0	0.0	0.0	0.0	0.0	0.0	0.0	0.0	0.0	0.0	0.0
AGTPBP1	1.845		0.578	23287	symbol	H. sapiens	23287	H. sapiens	AGTPBP1	ATP/GTP binding protein 1	GO:0021702 cerebellar Purkinje cell differentiation;GO:0021694 cerebellar Purkinje cell layer formation;GO:0021692 cerebellar Purkinje cell layer morphogenesis		Enzymes/Peptidases/Metallopeptidases	Nucleoli;Vesicles(Approved)				0.0	0.0	0.0	0.0	0.0	0.0	0.0	0.0	1.0	0.0	0.0	0.0	0.0	0.0	0.0	0.0	0.0	0.0	0.0	0.0
CDCP2	1.845		0.578	200008	symbol	H. sapiens	200008	H. sapiens	CDCP2	CUB domain containing protein 2						(M3008)NABA ECM GLYCOPROTEINS; (M5884)NABA CORE MATRISOME; (M5889)NABA MATRISOME		0.0	0.0	0.0	0.0	0.0	0.0	1.0	0.0	0.0	0.0	0.0	0.0	0.0	0.0	0.0	0.0	0.0	0.0	0.0	0.0
GPR4	1.845		0.176	2828	symbol	H. sapiens	2828	H. sapiens	GPR4	G protein-coupled receptor 4	GO:0072144 glomerular mesangial cell development;GO:0072008 glomerular mesangial cell differentiation;GO:0072143 mesangial cell development		G-protein coupled receptors/GPCRs excl olfactory receptors					0.0	1.0	0.0	0.0	0.0	0.0	0.0	0.0	0.0	0.0	0.0	0.0	0.0	0.0	0.0	0.0	0.0	0.0	0.0	0.0
ARHGAP4	1.8448	0.0263856	0.4886	393	symbol	H. sapiens	393	H. sapiens	ARHGAP4	Rho GTPase activating protein 4	GO:0030517 negative regulation of axon extension;GO:0010764 negative regulation of fibroblast migration;GO:0050771 negative regulation of axonogenesis			Focal adhesion sites(Approved)Nucleoplasm(Uncertain)		(M5193)SIG CHEMOTAXIS; (M68)PID RHOA REG PATHWAY	(M5893)HALLMARK MITOTIC SPINDLE	0.0	1.0	0.0	1.0	0.0	1.0	0.0	1.0	0.0	0.0	0.0	0.0	0.0	0.0	0.0	0.0	0.0	0.0	0.0	0.0
TTN	1.84375	0.470462	0.261925	7273	symbol	H. sapiens	7273	H. sapiens	TTN	titin	GO:0030241 skeletal muscle myosin thick filament assembly;GO:0030240 skeletal muscle thin filament assembly;GO:0048769 sarcomerogenesis	CAMK Ser/Thr protein kinase family	Enzymes/{ENZYME proteins/Transferases,Kinases/CAMK Ser/Thr protein kinases}					0.0	0.0	0.0	0.0	0.0	0.0	0.0	1.0	0.0	0.0	0.0	0.0	0.0	0.0	0.0	0.0	0.0	0.0	0.0	0.0
WDFY3	1.84133	0.399526	0.270667	23001	symbol	H. sapiens	23001	H. sapiens	WDFY3	WD repeat and FYVE domain containing 3	GO:0035973 aggrephagy;GO:0061912 selective autophagy;GO:0016236 macroautophagy			Cytosol(Supported)Nucleoli;Plasma membrane(Uncertain)				0.0	0.0	0.0	0.0	0.0	0.0	0.0	0.0	0.0	0.0	0.0	0.0	0.0	0.0	0.0	0.0	0.0	0.0	0.0	0.0
ABCA6	1.839	0	0.541	23460	symbol	H. sapiens	23460	H. sapiens	ABCA6	ATP binding cassette subfamily A member 6	GO:0006869 lipid transport;GO:0010876 lipid localization;GO:0055085 transmembrane transport		Transporters/Primary Active Transporters	Nucleoplasm(Approved)			(M5948)HALLMARK BILE ACID METABOLISM	0.0	0.0	0.0	0.0	0.0	0.0	0.0	0.0	0.0	0.0	1.0	0.0	1.0	0.0	0.0	0.0	0.0	0.0	0.0	1.0
ABCA9	1.839	0	0.541	10350	symbol	H. sapiens	10350	H. sapiens	ABCA9	ATP binding cassette subfamily A member 9	GO:0006869 lipid transport;GO:0010876 lipid localization;GO:0055085 transmembrane transport		Transporters/Primary Active Transporters	Endoplasmic reticulum(Approved)			(M5948)HALLMARK BILE ACID METABOLISM	0.0	0.0	0.0	0.0	0.0	0.0	0.0	0.0	0.0	0.0	1.0	0.0	1.0	0.0	0.0	0.0	0.0	0.0	0.0	1.0
DNAH14	1.839	0	0.268	127602	symbol	H. sapiens	127602	H. sapiens	DNAH14	dynein axonemal heavy chain 14	GO:0060271 cilium assembly;GO:0044782 cilium organization;GO:0007018 microtubule-based movement			Centrosome(Approved)				1.0	0.0	1.0	0.0	0.0	0.0	0.0	0.0	0.0	0.0	0.0	0.0	0.0	0.0	0.0	0.0	0.0	0.0	1.0	0.0
KIAA0141	1.839		0.565	9812	gene_synonym	H. sapiens	9812	H. sapiens	DELE1	DAP3 binding cell death enhancer 1	GO:0008625 extrinsic apoptotic signaling pathway via death domain receptors;GO:0043281 regulation of cysteine-type endopeptidase activity involved in apoptotic process;GO:2000116 regulation of cysteine-type endopeptidase activity			Golgi apparatus;Nucleoplasm(Uncertain)				0.0	0.0	0.0	0.0	0.0	0.0	0.0	0.0	0.0	0.0	0.0	0.0	0.0	0.0	0.0	0.0	0.0	0.0	0.0	0.0
MAP4K1	1.839	0	0.592	11184	symbol	H. sapiens	11184	H. sapiens	MAP4K1	mitogen-activated protein kinase kinase kinase kinase 1	GO:0007257 activation of JUN kinase activity;GO:0000185 activation of MAPKKK activity;GO:0043507 positive regulation of JUN kinase activity	STE Ser/Thr protein kinase family	Enzymes/{ENZYME proteins/Transferases,Kinases/STE Ser/Thr protein kinases}	Nucleoplasm;Plasma membrane(Uncertain)		(M190)PID TCR JNK PATHWAY; (M1718)SIG IL4RECEPTOR IN B LYPHOCYTES; (M8626)SIG BCR SIGNALING PATHWAY	(M5953)HALLMARK KRAS SIGNALING UP; (M5950)HALLMARK ALLOGRAFT REJECTION	0.0	0.0	0.0	0.0	0.0	0.0	0.0	0.0	0.0	0.0	0.0	0.0	0.0	0.0	0.0	0.0	0.0	0.0	0.0	0.0
PDE7B	1.839	0	0.556	27115	symbol	H. sapiens	27115	H. sapiens	PDE7B	phosphodiesterase 7B	GO:0006198 cAMP catabolic process;GO:0009154 purine ribonucleotide catabolic process;GO:0009214 cyclic nucleotide catabolic process		Enzymes/ENZYME proteins/Hydrolases	Nucleoplasm(Approved)	Dyphylline (Metal ion binding);Ketotifen (Metal ion binding)			0.0	0.0	0.0	0.0	0.0	0.0	0.0	0.0	0.0	0.0	0.0	0.0	0.0	0.0	0.0	0.0	0.0	0.0	0.0	0.0
PTPRU	1.839	0	0.578	10076	symbol	H. sapiens	10076	H. sapiens	PTPRU	protein tyrosine phosphatase, receptor type U	GO:0007185 transmembrane receptor protein tyrosine phosphatase signaling pathway;GO:0034109 homotypic cell-cell adhesion;GO:0034394 protein localization to cell surface		Enzymes/ENZYME proteins/Hydrolases			(M5248)ST JAK STAT PATHWAY; (M19336)ST TYPE I INTERFERON PATHWAY; (M4170)ST INTERFERON GAMMA PATHWAY		0.0	0.0	0.0	0.0	0.0	0.0	0.0	0.0	0.0	0.0	0.0	1.0	0.0	1.0	0.0	0.0	0.0	0.0	0.0	0.0
RAB29	1.839		0.521	8934	symbol	H. sapiens	8934	H. sapiens	RAB29	RAB29, member RAS oncogene family	GO:0050862 positive regulation of T cell receptor signaling pathway;GO:0050857 positive regulation of antigen receptor-mediated signaling pathway;GO:1990967 multi-organism toxin transport			Nuclear membrane;Nucleoli(Approved)				0.0	0.0	0.0	1.0	0.0	0.0	0.0	1.0	0.0	0.0	0.0	0.0	0.0	0.0	0.0	1.0	0.0	0.0	0.0	0.0
ARHGEF10L	1.835	0.721939	0.485	55160	symbol	H. sapiens	55160	H. sapiens	ARHGEF10L	Rho guanine nucleotide exchange factor 10 like	GO:0035023 regulation of Rho protein signal transduction;GO:0007266 Rho protein signal transduction;GO:0046578 regulation of Ras protein signal transduction			Cytosol;Golgi apparatus;Vesicles(Approved)		(M68)PID RHOA REG PATHWAY		0.0	1.0	0.0	0.0	0.0	0.0	0.0	0.0	0.0	0.0	0.0	0.0	0.0	1.0	0.0	0.0	0.0	0.0	0.0	0.0
C10orf71	1.835	0.506288	0.578	118461	symbol	H. sapiens	118461	H. sapiens	C10orf71	chromosome 10 open reading frame 71								0.0	0.0	0.0	0.0	0.0	0.0	0.0	0.0	0.0	0.0	0.0	0.0	0.0	0.0	0.0	0.0	0.0	0.0	0.0	0.0
ATP6V1D	1.833		0.633	51382	symbol	H. sapiens	51382	H. sapiens	ATP6V1D	ATPase H+ transporting V1 subunit D	GO:0090383 phagosome acidification;GO:0033572 transferrin transport;GO:0051452 intracellular pH reduction			Nucleoplasm(Approved)			(M5924)HALLMARK MTORC1 SIGNALING; (M5936)HALLMARK OXIDATIVE PHOSPHORYLATION	0.0	0.0	0.0	0.0	0.0	0.0	0.0	0.0	0.0	1.0	0.0	0.0	0.0	1.0	0.0	0.0	0.0	0.0	1.0	1.0
GOLIM4	1.833		0.606	27333	symbol	H. sapiens	27333	H. sapiens	GOLIM4	golgi integral membrane protein 4				Golgi apparatus(Enhanced)				0.0	0.0	0.0	0.0	0.0	0.0	0.0	0.0	0.0	0.0	0.0	0.0	0.0	0.0	0.0	0.0	0.0	0.0	0.0	0.0
SLC17A9	1.833	0	0.592	63910	symbol	H. sapiens	63910	H. sapiens	SLC17A9	solute carrier family 17 member 9	GO:1903955 positive regulation of protein targeting to mitochondrion;GO:1903214 regulation of protein targeting to mitochondrion;GO:1903146 regulation of autophagy of mitochondrion		Transporters/Electrochemical Potential-driven transporters	Nucleoplasm(Approved)				0.0	0.0	0.0	0.0	0.0	0.0	0.0	0.0	0.0	0.0	0.0	0.0	1.0	0.0	0.0	0.0	0.0	0.0	0.0	0.0
TCF7L2	1.833		0.578	6934	symbol	H. sapiens	6934	H. sapiens	TCF7L2	transcription factor 7 like 2	GO:0044334 canonical Wnt signaling pathway involved in positive regulation of epithelial to mesenchymal transition;GO:0010909 positive regulation of heparan sulfate proteoglycan biosynthetic process;GO:1902730 positive regulation of proteoglycan biosynthetic process		Transcription factors/Other all-alpha-helical DNA-binding domains	Nuclear bodies(Supported)Nucleoplasm(Approved)		(M167)PID AP1 PATHWAY; (M223)PID BETA CATENIN NUC PATHWAY	(M5903)HALLMARK NOTCH SIGNALING	0.0	0.0	0.0	0.0	0.0	0.0	0.0	0.0	0.0	0.0	0.0	0.0	0.0	0.0	0.0	0.0	0.0	0.0	0.0	0.0
AKAP3	1.826	0	0.135	10566	symbol	H. sapiens	10566	H. sapiens	AKAP3	A-kinase anchoring protein 3	GO:0007340 acrosome reaction;GO:0010738 regulation of protein kinase A signaling;GO:0010737 protein kinase A signaling							0.0	0.0	0.0	0.0	0.0	0.0	0.0	0.0	0.0	0.0	0.0	0.0	0.0	0.0	0.0	0.0	0.0	0.0	0.0	0.0
PIK3CD-AS1	1.826		0.51	644997	symbol	H. sapiens	644997	H. sapiens	PIK3CD-AS1	PIK3CD antisense RNA 1								0.0	0.0	0.0	0.0	0.0	0.0	0.0	0.0	0.0	0.0	0.0	0.0	0.0	0.0	0.0	0.0	0.0	0.0	0.0	0.0
PRMT7	1.826		0.25	54496	symbol	H. sapiens	54496	H. sapiens	PRMT7	protein arginine methyltransferase 7	GO:0019918 peptidyl-arginine methylation, to symmetrical-dimethyl arginine;GO:0019919 peptidyl-arginine methylation, to asymmetrical-dimethyl arginine;GO:0043985 histone H4-R3 methylation		Enzymes/ENZYME proteins/Transferases	Nucleoplasm(Supported)Nucleoli fibrillar center(Approved)				0.0	0.0	0.0	0.0	0.0	0.0	0.0	0.0	0.0	0.0	0.0	0.0	0.0	0.0	0.0	0.0	0.0	1.0	0.0	0.0
ABCD4	1.82033	0.0427239	0.128	5826	symbol	H. sapiens	5826	H. sapiens	ABCD4	ATP binding cassette subfamily D member 4	GO:0009235 cobalamin metabolic process;GO:1990830 cellular response to leukemia inhibitory factor;GO:0006767 water-soluble vitamin metabolic process		Transporters/Primary Active Transporters					0.0	0.0	0.0	0.0	0.0	0.0	0.0	0.0	0.0	0.0	1.0	0.0	0.0	0.0	0.0	0.0	0.0	0.0	0.0	0.0
ADGRA3	1.82		0.292	166647	symbol	H. sapiens	166647	H. sapiens	ADGRA3	adhesion G protein-coupled receptor A3	GO:0007186 G-protein coupled receptor signaling pathway;GO:0007166 cell surface receptor signaling pathway;GO:0007165 signal transduction		G-protein coupled receptors/{Family 2 (B) receptors,GPCRs excl olfactory receptors}					0.0	0.0	0.0	0.0	0.0	0.0	0.0	0.0	0.0	0.0	0.0	0.0	0.0	0.0	0.0	0.0	0.0	0.0	0.0	0.0
INPP5J	1.82	0	0.552	27124	symbol	H. sapiens	27124	H. sapiens	INPP5J	inositol polyphosphate-5-phosphatase J	GO:0031115 negative regulation of microtubule polymerization;GO:0033137 negative regulation of peptidyl-serine phosphorylation;GO:0031111 negative regulation of microtubule polymerization or depolymerization		Enzymes/ENZYME proteins/Hydrolases	Cytosol;Nucleoli(Approved)				1.0	0.0	0.0	1.0	0.0	0.0	0.0	1.0	0.0	0.0	0.0	0.0	0.0	0.0	0.0	0.0	0.0	0.0	0.0	0.0
PADI6	1.82	0	0.552	353238	symbol	H. sapiens	353238	H. sapiens	PADI6	peptidyl arginine deiminase 6	GO:0043143 regulation of translation by machinery localization;GO:0036414 histone citrullination;GO:0018101 protein citrullination		Enzymes/ENZYME proteins/Hydrolases		L-Citrulline (Protein-arginine deiminase activity)			0.0	0.0	0.0	0.0	0.0	0.0	0.0	0.0	0.0	0.0	0.0	0.0	0.0	0.0	0.0	0.0	0.0	1.0	0.0	0.0
RB1	1.82		0.541	5925	symbol	H. sapiens	5925	H. sapiens	RB1	RB transcriptional corepressor 1	GO:0045651 positive regulation of macrophage differentiation;GO:0045842 positive regulation of mitotic metaphase/anaphase transition;GO:0071922 regulation of cohesin loading			Nucleoplasm(Enhanced)	Insulin Human (Ubiquitin protein ligase binding);Insulin Pork (Ubiquitin protein ligase binding)	(M176)PID FOXM1 PATHWAY; (M288)PID HES HEY PATHWAY; (M144)PID CERAMIDE PATHWAY	(M5939)HALLMARK P53 PATHWAY; (M5909)HALLMARK MYOGENESIS	0.0	1.0	0.0	1.0	0.0	0.0	0.0	1.0	0.0	1.0	0.0	0.0	0.0	0.0	1.0	0.0	0.0	1.0	0.0	0.0
KALRN	1.813		0.26	8997	symbol	H. sapiens	8997	H. sapiens	KALRN	kalirin RhoGEF kinase	GO:0060125 negative regulation of growth hormone secretion;GO:0061368 behavioral response to formalin induced pain;GO:0061003 positive regulation of dendritic spine morphogenesis	CAMK Ser/Thr protein kinase family	Enzymes/{ENZYME proteins/Transferases,Kinases/CAMK Ser/Thr protein kinases}	Cytosol(Supported)Nucleoplasm(Approved)		(M120)PID ARF6 DOWNSTREAM PATHWAY; (M241)PID RAC1 REG PATHWAY; (M62)PID EPHB FWD PATHWAY	(M5942)HALLMARK UV RESPONSE DN	0.0	1.0	0.0	1.0	0.0	1.0	0.0	0.0	0.0	0.0	0.0	0.0	0.0	1.0	0.0	0.0	0.0	0.0	0.0	0.0
TRPS1	1.813	0	0.4855	7227	symbol	H. sapiens	7227	H. sapiens	TRPS1	transcriptional repressor GATA binding 1	GO:0006607 NLS-bearing protein import into nucleus;GO:0032330 regulation of chondrocyte differentiation;GO:0061035 regulation of cartilage development		Transcription factors/Zinc-coordinating DNA-binding domains	Nucleoplasm(Supported)				0.0	0.0	0.0	0.0	0.0	0.0	0.0	0.0	0.0	0.0	0.0	0.0	0.0	0.0	0.0	0.0	0.0	0.0	0.0	0.0
ZNF644	1.813	0	0.521	84146	symbol	H. sapiens	84146	H. sapiens	ZNF644	zinc finger protein 644	GO:0006355 regulation of transcription, DNA-templated;GO:1903506 regulation of nucleic acid-templated transcription;GO:0006351 transcription, DNA-templated		Transcription factors/Zinc-coordinating DNA-binding domains	Vesicles(Uncertain)				0.0	0.0	0.0	0.0	0.0	0.0	0.0	0.0	0.0	0.0	0.0	0.0	0.0	0.0	0.0	0.0	0.0	0.0	0.0	0.0
CA4	1.806		0.578	762	symbol	H. sapiens	762	H. sapiens	CA4	carbonic anhydrase 4	GO:0015701 bicarbonate transport;GO:0006730 one-carbon metabolic process;GO:0015711 organic anion transport		Enzymes/ENZYME proteins/Lyases	Vesicles(Supported)	Methyclothiazide (Zinc ion binding);Topiramate (Zinc ion binding);Ethoxzolamide (Zinc ion binding);Bendroflumethiazide (Zinc ion binding);Benzthiazide (Zinc ion binding);Cyclothiazide (Zinc ion binding);Methazolamide (Zinc ion binding);Hydroflumethiazide (Zinc ion binding);Acetazolamide (Zinc ion binding);Dorzolamide (Zinc ion binding);Chlorothiazide (Zinc ion binding);Zonisamide (Zinc ion bindin…		(M5935)HALLMARK FATTY ACID METABOLISM	0.0	0.0	0.0	0.0	0.0	0.0	0.0	0.0	0.0	0.0	0.0	0.0	1.0	0.0	0.0	0.0	0.0	0.0	0.0	1.0
MFSD5	1.806		0.565	84975	symbol	H. sapiens	84975	H. sapiens	MFSD5	major facilitator superfamily domain containing 5	GO:0015689 molybdate ion transport;GO:0015698 inorganic anion transport;GO:0006820 anion transport							0.0	0.0	0.0	0.0	0.0	0.0	0.0	0.0	0.0	0.0	0.0	0.0	1.0	0.0	0.0	0.0	0.0	0.0	0.0	0.0
SNX10	1.806		0.578	29887	symbol	H. sapiens	29887	H. sapiens	SNX10	sorting nexin 10	GO:0071539 protein localization to centrosome;GO:1905508 protein localization to microtubule organizing center;GO:0030316 osteoclast differentiation			Microtubules;Nucleoli;Nucleus(Approved)			(M5907)HALLMARK ESTROGEN RESPONSE LATE	0.0	0.0	0.0	0.0	0.0	0.0	0.0	0.0	0.0	0.0	0.0	0.0	0.0	0.0	0.0	1.0	0.0	0.0	1.0	0.0
ZNF880	1.806		0.565	400713	symbol	H. sapiens	400713	H. sapiens	ZNF880	zinc finger protein 880	GO:0006355 regulation of transcription, DNA-templated;GO:1903506 regulation of nucleic acid-templated transcription;GO:0006351 transcription, DNA-templated		Transcription factors/Zinc-coordinating DNA-binding domains					0.0	0.0	0.0	0.0	0.0	0.0	0.0	0.0	0.0	0.0	0.0	0.0	0.0	0.0	0.0	0.0	0.0	0.0	0.0	0.0
GON4L	1.80555	0.106046	0.227818	54856	symbol	H. sapiens	54856	H. sapiens	GON4L	gon-4 like	GO:0030183 B cell differentiation;GO:0030098 lymphocyte differentiation;GO:0042113 B cell activation			Nuclear bodies;Nucleoplasm(Enhanced)				0.0	0.0	0.0	0.0	0.0	0.0	0.0	0.0	0.0	0.0	0.0	0.0	0.0	0.0	0.0	0.0	0.0	0.0	0.0	0.0
ZNF486	1.8035	0.887419	0.4595	90649	symbol	H. sapiens	90649	H. sapiens	ZNF486	zinc finger protein 486	GO:0006355 regulation of transcription, DNA-templated;GO:1903506 regulation of nucleic acid-templated transcription;GO:0006351 transcription, DNA-templated							0.0	0.0	0.0	0.0	0.0	0.0	0.0	0.0	0.0	0.0	0.0	0.0	0.0	0.0	0.0	0.0	0.0	0.0	0.0	0.0
ATF6	1.799		0.592	22926	symbol	H. sapiens	22926	H. sapiens	ATF6	activating transcription factor 6	GO:0006990 positive regulation of transcription from RNA polymerase II promoter involved in unfolded protein response;GO:0036500 ATF6-mediated unfolded protein response;GO:1990440 positive regulation of transcription from RNA polymerase II promoter in response to endoplasmic reticulum stress		Transcription factors/Basic domains	Cytosol(Approved)		(M229)PID P38 ALPHA BETA DOWNSTREAM PATHWAY	(M5922)HALLMARK UNFOLDED PROTEIN RESPONSE	0.0	0.0	0.0	0.0	0.0	0.0	0.0	0.0	0.0	0.0	0.0	0.0	0.0	0.0	0.0	0.0	0.0	0.0	0.0	0.0
CNPPD1	1.799		0.183	27013	symbol	H. sapiens	27013	H. sapiens	CNPPD1	cyclin Pas1/PHO80 domain containing 1	GO:0000079 regulation of cyclin-dependent protein serine/threonine kinase activity;GO:1904029 regulation of cyclin-dependent protein kinase activity;GO:0071900 regulation of protein serine/threonine kinase activity							0.0	0.0	0.0	0.0	0.0	0.0	0.0	0.0	0.0	0.0	0.0	0.0	0.0	0.0	0.0	0.0	0.0	0.0	0.0	0.0
DCLK1	1.799	0	0.5465	9201	symbol	H. sapiens	9201	H. sapiens	DCLK1	doublecortin like kinase 1	GO:0021952 central nervous system projection neuron axonogenesis;GO:0021955 central nervous system neuron axonogenesis;GO:0048675 axon extension	CAMK Ser/Thr protein kinase family	Enzymes/{ENZYME proteins/Transferases,Kinases/CAMK Ser/Thr protein kinases}	Cytosol;Nucleoplasm(Approved)				0.0	0.0	0.0	1.0	0.0	0.0	0.0	0.0	1.0	0.0	0.0	0.0	0.0	0.0	0.0	0.0	0.0	0.0	0.0	0.0
DCLK2	1.799	0	0.529	166614	symbol	H. sapiens	166614	H. sapiens	DCLK2	doublecortin like kinase 2	GO:0021860 pyramidal neuron development;GO:0021859 pyramidal neuron differentiation;GO:0021884 forebrain neuron development	CAMK Ser/Thr protein kinase family	Enzymes/{ENZYME proteins/Transferases,Kinases/CAMK Ser/Thr protein kinases}					1.0	0.0	0.0	0.0	0.0	0.0	0.0	0.0	1.0	0.0	0.0	0.0	0.0	0.0	0.0	0.0	0.0	0.0	0.0	0.0
DCLK3	1.799	0	0.5585	85443	symbol	H. sapiens	85443	H. sapiens	DCLK3	doublecortin like kinase 3	GO:1900181 negative regulation of protein localization to nucleus;GO:0018107 peptidyl-threonine phosphorylation;GO:1903828 negative regulation of cellular protein localization	CAMK Ser/Thr protein kinase family	Enzymes/{ENZYME proteins/Transferases,Kinases/CAMK Ser/Thr protein kinases}					0.0	0.0	0.0	0.0	0.0	0.0	0.0	0.0	0.0	0.0	0.0	0.0	0.0	0.0	0.0	0.0	0.0	0.0	0.0	0.0
HS1BP3	1.799	0	0.525	64342	symbol	H. sapiens	64342	H. sapiens	HS1BP3	HCLS1 binding protein 3	GO:0042981 regulation of apoptotic process;GO:0043067 regulation of programmed cell death;GO:0006915 apoptotic process			Cytosol;Nucleoli(Approved)				0.0	0.0	0.0	0.0	0.0	0.0	0.0	0.0	0.0	0.0	0.0	0.0	0.0	0.0	0.0	0.0	0.0	0.0	0.0	0.0
KIF2A	1.799	0	0.560667	3796	symbol	H. sapiens	3796	H. sapiens	KIF2A	kinesin family member 2A	GO:0019886 antigen processing and presentation of exogenous peptide antigen via MHC class II;GO:0007019 microtubule depolymerization;GO:0002495 antigen processing and presentation of peptide antigen via MHC class II			Centrosome;Nucleoli;Nucleus(Enhanced)		(M129)PID PLK1 PATHWAY	(M5921)HALLMARK COMPLEMENT; (M5937)HALLMARK GLYCOLYSIS	1.0	1.0	1.0	0.0	0.0	0.0	0.0	1.0	0.0	0.0	0.0	0.0	0.0	0.0	0.0	0.0	0.0	0.0	0.0	0.0
MPND	1.799	0	0.552	84954	symbol	H. sapiens	84954	H. sapiens	MPND	MPN domain containing	GO:0006508 proteolysis;GO:0019538 protein metabolic process;GO:1901564 organonitrogen compound metabolic process		Enzymes/Peptidases/Metallopeptidases	Nucleoli;Nucleus(Approved)				0.0	0.0	0.0	0.0	0.0	0.0	0.0	0.0	0.0	0.0	0.0	0.0	0.0	0.0	0.0	0.0	0.0	0.0	0.0	0.0
ZFYVE26	1.799	0	0.552	23503	symbol	H. sapiens	23503	H. sapiens	ZFYVE26	zinc finger FYVE-type containing 26	GO:0032465 regulation of cytokinesis;GO:0000724 double-strand break repair via homologous recombination;GO:0000725 recombinational repair							0.0	0.0	0.0	0.0	0.0	0.0	0.0	0.0	0.0	0.0	0.0	0.0	0.0	0.0	0.0	0.0	0.0	0.0	0.0	0.0
ZNF628	1.799		0.529	89887	symbol	H. sapiens	89887	H. sapiens	ZNF628	zinc finger protein 628	GO:0006355 regulation of transcription, DNA-templated;GO:1903506 regulation of nucleic acid-templated transcription;GO:0006351 transcription, DNA-templated		Transcription factors/Zinc-coordinating DNA-binding domains	Nucleoplasm(Approved)				0.0	0.0	0.0	0.0	0.0	0.0	0.0	0.0	0.0	0.0	0.0	0.0	0.0	0.0	0.0	0.0	0.0	0.0	0.0	0.0
MYCBP2	1.79633	1.07445	0.487667	23077	symbol	H. sapiens	23077	H. sapiens	MYCBP2	MYC binding protein 2, E3 ubiquitin protein ligase	GO:0016567 protein ubiquitination;GO:0032446 protein modification by small protein conjugation;GO:0070647 protein modification by small protein conjugation or removal		Enzymes/ENZYME proteins/Transferases	Nucleus(Supported)Vesicles(Approved)				0.0	0.0	0.0	0.0	0.0	0.0	0.0	0.0	0.0	0.0	0.0	0.0	0.0	0.0	0.0	0.0	0.0	0.0	0.0	0.0
PKD1L2	1.7945	0.0998816	0.23675	114780	symbol	H. sapiens	114780	H. sapiens	PKD1L2	polycystin 1 like 2 (gene/pseudogene)	GO:0050982 detection of mechanical stimulus;GO:0070588 calcium ion transmembrane transport;GO:0006816 calcium ion transport							0.0	0.0	0.0	0.0	0.0	0.0	0.0	0.0	0.0	0.0	0.0	0.0	0.0	0.0	0.0	0.0	0.0	0.0	0.0	0.0
ARHGAP42	1.792	0	0.599	143872	symbol	H. sapiens	143872	H. sapiens	ARHGAP42	Rho GTPase activating protein 42	GO:1904694 negative regulation of vascular smooth muscle contraction;GO:0003056 regulation of vascular smooth muscle contraction;GO:0045906 negative regulation of vasoconstriction			Cytosol;Nuclear speckles(Approved)				0.0	1.0	0.0	0.0	0.0	1.0	0.0	1.0	0.0	0.0	0.0	0.0	0.0	0.0	0.0	0.0	0.0	0.0	0.0	0.0
CHD5	1.792		0.257	26038	symbol	H. sapiens	26038	H. sapiens	CHD5	chromodomain helicase DNA binding protein 5	GO:0035093 spermatogenesis, exchange of chromosomal proteins;GO:0035092 sperm chromatin condensation;GO:0098532 histone H3-K27 trimethylation		Enzymes/ENZYME proteins/Hydrolases	Nuclear speckles;Nucleoplasm(Supported)Cytosol(Approved)				0.0	0.0	0.0	0.0	0.0	0.0	0.0	0.0	1.0	0.0	0.0	0.0	0.0	0.0	0.0	0.0	0.0	1.0	0.0	0.0
DSC2	1.792	0	0.565	1824	symbol	H. sapiens	1824	H. sapiens	DSC2	desmocollin 2	GO:0086073 bundle of His cell-Purkinje myocyte adhesion involved in cell communication;GO:0098911 regulation of ventricular cardiac muscle cell action potential;GO:0086069 bundle of His cell to Purkinje myocyte communication						(M5937)HALLMARK GLYCOLYSIS	0.0	0.0	0.0	0.0	0.0	0.0	0.0	1.0	0.0	0.0	0.0	1.0	0.0	0.0	0.0	0.0	0.0	0.0	0.0	0.0
DSC3	1.792	0	0.578	1825	symbol	H. sapiens	1825	H. sapiens	DSC3	desmocollin 3	GO:0070268 cornification;GO:0031424 keratinization;GO:0030216 keratinocyte differentiation			Cell Junctions(Enhanced)Plasma membrane(Supported)			(M5915)HALLMARK APICAL JUNCTION	0.0	0.0	0.0	0.0	0.0	0.0	0.0	0.0	0.0	0.0	0.0	1.0	0.0	0.0	0.0	0.0	0.0	0.0	0.0	0.0
GRM2	1.792		0.565	2912	symbol	H. sapiens	2912	H. sapiens	GRM2	glutamate metabotropic receptor 2	GO:0007194 negative regulation of adenylate cyclase activity;GO:0030818 negative regulation of cAMP biosynthetic process;GO:0045761 regulation of adenylate cyclase activity		G-protein coupled receptors/GPCRs excl olfactory receptors		LY2140023 (Group ii metabotropic glutamate receptor activity)			0.0	0.0	0.0	0.0	0.0	0.0	0.0	0.0	0.0	0.0	0.0	0.0	1.0	0.0	0.0	0.0	0.0	0.0	0.0	0.0
MON1A	1.792		0.541	84315	symbol	H. sapiens	84315	H. sapiens	MON1A	MON1 homolog A, secretory trafficking associated	GO:0009306 protein secretion;GO:0002790 peptide secretion;GO:0032940 secretion by cell			Cytosol(Approved)				0.0	0.0	0.0	0.0	0.0	0.0	0.0	0.0	0.0	0.0	0.0	0.0	0.0	0.0	0.0	0.0	0.0	0.0	0.0	0.0
NEMF	1.792	0	0.5382	9147	symbol	H. sapiens	9147	H. sapiens	NEMF	nuclear export mediator factor	GO:0051168 nuclear export;GO:0006913 nucleocytoplasmic transport;GO:0051169 nuclear transport			Cytosol;Nuclear bodies;Nucleoplasm(Approved)				0.0	0.0	0.0	0.0	0.0	0.0	0.0	0.0	0.0	0.0	0.0	0.0	0.0	0.0	0.0	0.0	0.0	0.0	0.0	0.0
RASGRP2	1.792		0.282	10235	symbol	H. sapiens	10235	H. sapiens	RASGRP2	RAS guanyl releasing protein 2	GO:0071277 cellular response to calcium ion;GO:0051592 response to calcium ion;GO:0071248 cellular response to metal ion		RAS pathway related proteins			(M269)PID RAS PATHWAY; (M9526)ST T CELL SIGNAL TRANSDUCTION; (M88)PID CD8 TCR PATHWAY		0.0	1.0	0.0	1.0	0.0	1.0	0.0	0.0	0.0	0.0	0.0	0.0	0.0	0.0	0.0	0.0	0.0	0.0	0.0	0.0
ADAM33	1.7894	0.368736	0.26132	80332	symbol	H. sapiens	80332	H. sapiens	ADAM33	ADAM metallopeptidase domain 33	GO:0006508 proteolysis;GO:0019538 protein metabolic process;GO:1901564 organonitrogen compound metabolic process			Nuclear speckles;Plasma membrane(Uncertain)		(M3468)NABA ECM REGULATORS; (M5885)NABA MATRISOME ASSOCIATED; (M5889)NABA MATRISOME		0.0	0.0	0.0	0.0	0.0	0.0	0.0	0.0	0.0	0.0	0.0	0.0	0.0	0.0	0.0	0.0	0.0	0.0	0.0	0.0
CCR5	1.785		0.541	1234	symbol	H. sapiens	1234	H. sapiens	CCR5	C-C motif chemokine receptor 5 (gene/pseudogene)	GO:0014808 release of sequestered calcium ion into cytosol by sarcoplasmic reticulum;GO:0019064 fusion of virus membrane with host plasma membrane;GO:1903514 release of sequestered calcium ion into cytosol by endoplasmic reticulum		CD markers;G-protein coupled receptors/{Chemokines and chemotactic factors receptors,GPCRs excl olfactory receptors}		Maraviroc (Virus receptor activity);INCB9471 (Virus receptor activity);AMD-070 (Virus receptor activity)	(M54)PID IL12 2PATHWAY	(M5950)HALLMARK ALLOGRAFT REJECTION	0.0	0.0	0.0	0.0	0.0	0.0	0.0	0.0	0.0	0.0	0.0	0.0	0.0	0.0	0.0	0.0	0.0	0.0	0.0	0.0
FLT1	1.785		0.552	2321	symbol	H. sapiens	2321	H. sapiens	FLT1	fms related tyrosine kinase 1	GO:0036323 vascular endothelial growth factor receptor-1 signaling pathway;GO:1905563 negative regulation of vascular endothelial cell proliferation;GO:0030949 positive regulation of vascular endothelial growth factor receptor signaling pathway	Tyr protein kinase family	Enzymes/{ENZYME proteins/Transferases,Kinases/Tyr protein kinases};RAS pathway related proteins	Plasma membrane(Supported)Actin filaments(Approved)	Sorafenib (Vegf-b-activated receptor activity);Sunitinib (Vegf-b-activated receptor activity);Vatalanib (Vegf-b-activated receptor activity);TG100801 (Vegf-b-activated receptor activity);OSI-930 (Vegf-b-activated receptor activity);ABT-869 (Vegf-b-activated receptor activity);IMC-1C11 (Vegf-b-activated receptor activity);Pazopanib (Vegf-b-activated receptor activity);Axitinib (Vegf-b-activated re…	(M137)PID VEGF VEGFR PATHWAY; (M226)PID VEGFR1 PATHWAY; (M33)PID GLYPICAN 1PATHWAY		0.0	0.0	0.0	0.0	0.0	1.0	1.0	0.0	0.0	0.0	0.0	0.0	0.0	1.0	0.0	0.0	0.0	0.0	0.0	0.0
KMO	1.785	0	0.24975	8564	symbol	H. sapiens	8564	H. sapiens	KMO	kynurenine 3-monooxygenase	GO:0019441 tryptophan catabolic process to kynurenine;GO:0019805 quinolinate biosynthetic process;GO:0006569 tryptophan catabolic process		Enzymes/ENZYME proteins/Oxidoreductases					0.0	0.0	0.0	0.0	0.0	0.0	0.0	0.0	0.0	0.0	0.0	0.0	0.0	0.0	0.0	0.0	0.0	0.0	0.0	0.0
PITPNM1	1.785	0	0.256	9600	symbol	H. sapiens	9600	H. sapiens	PITPNM1	phosphatidylinositol transfer protein membrane associated 1	GO:0007602 phototransduction;GO:0006661 phosphatidylinositol biosynthetic process;GO:0015914 phospholipid transport			Cytosol(Enhanced)Cytoplasmic bodies;Microtubule organizing center(Supported)				0.0	0.0	0.0	0.0	0.0	0.0	0.0	0.0	1.0	0.0	0.0	0.0	1.0	0.0	0.0	0.0	0.0	0.0	0.0	0.0
RHOT2	1.785		0.565	89941	symbol	H. sapiens	89941	H. sapiens	RHOT2	ras homolog family member T2	GO:0097345 mitochondrial outer membrane permeabilization;GO:0047497 mitochondrion transport along microtubule;GO:1902110 positive regulation of mitochondrial membrane permeability involved in apoptotic process			Cytosol(Supported)			(M5902)HALLMARK APOPTOSIS; (M5893)HALLMARK MITOTIC SPINDLE; (M5936)HALLMARK OXIDATIVE PHOSPHORYLATION	1.0	1.0	1.0	0.0	0.0	0.0	0.0	0.0	0.0	0.0	0.0	0.0	0.0	0.0	0.0	0.0	0.0	0.0	0.0	0.0
SLC36A1	1.785	0	0.521	206358	symbol	H. sapiens	206358	H. sapiens	SLC36A1	solute carrier family 36 member 1	GO:0015808 L-alanine transport;GO:0035524 proline transmembrane transport;GO:0032328 alanine transport		Transporters/Electrochemical Potential-driven transporters		Glycine (L-proline transmembrane transporter activity);L-Alanine (L-proline transmembrane transporter activity)			0.0	0.0	0.0	0.0	0.0	0.0	0.0	0.0	0.0	0.0	0.0	0.0	1.0	0.0	0.0	0.0	0.0	0.0	0.0	1.0
SOS1	1.785		0.541	6654	symbol	H. sapiens	6654	H. sapiens	SOS1	SOS Ras/Rac guanine nucleotide exchange factor 1	GO:2000973 regulation of pro-B cell differentiation;GO:1904693 midbrain morphogenesis;GO:1905456 regulation of lymphoid progenitor cell differentiation		RAS pathway related proteins	Cytosol;Nucleoli;Nucleus(Uncertain)		(M18895)SA TRKA RECEPTOR; (M12771)SA PTEN PATHWAY; (M206)PID PDGFRA PATHWAY	(M5893)HALLMARK MITOTIC SPINDLE	0.0	1.0	0.0	1.0	0.0	1.0	1.0	0.0	1.0	1.0	0.0	0.0	0.0	1.0	1.0	0.0	0.0	0.0	0.0	0.0
TROVE2	1.785	0	0.552	6738	symbol	H. sapiens	6738	H. sapiens	TROVE2	TROVE domain family member 2	GO:0006383 transcription by RNA polymerase III;GO:0009411 response to UV;GO:0007224 smoothened signaling pathway			Cytosol;Nucleoplasm(Approved)				0.0	0.0	0.0	0.0	0.0	0.0	0.0	0.0	0.0	0.0	0.0	0.0	0.0	0.0	0.0	0.0	0.0	0.0	1.0	0.0
SYNE2	1.7795	0.0240416	0.51825	23224	symbol	H. sapiens	23224	H. sapiens	SYNE2	spectrin repeat containing nuclear envelope protein 2	GO:0021817 nucleokinesis involved in cell motility in cerebral cortex radial glia guided migration;GO:0021815 modulation of microtubule cytoskeleton involved in cerebral cortex radial glia guided migration;GO:0021814 cell motility involved in cerebral cortex radial glia guided migration			Nuclear membrane(Enhanced)				1.0	0.0	1.0	1.0	0.0	0.0	0.0	1.0	1.0	0.0	0.0	0.0	0.0	0.0	0.0	1.0	0.0	0.0	1.0	0.0
BAIAP3	1.778	0	0.105	8938	symbol	H. sapiens	8938	H. sapiens	BAIAP3	BAI1 associated protein 3	GO:0007269 neurotransmitter secretion;GO:0099531 presynaptic process involved in chemical synaptic transmission;GO:0099643 signal release from synapse							0.0	0.0	0.0	0.0	0.0	0.0	0.0	0.0	0.0	0.0	0.0	0.0	0.0	0.0	0.0	0.0	0.0	0.0	0.0	0.0
BRCA1	1.778	0	0.541	672	symbol	H. sapiens	672	H. sapiens	BRCA1	BRCA1, DNA repair associated	GO:2000620 positive regulation of histone H4-K16 acetylation;GO:0070512 positive regulation of histone H4-K20 methylation;GO:2000617 positive regulation of histone H3-K9 acetylation		Enzymes/ENZYME proteins/Transferases			(M258)PID BARD1 PATHWAY; (M242)PID AURORA A PATHWAY; (M84)PID ATM PATHWAY	(M5916)HALLMARK APICAL SURFACE; (M5902)HALLMARK APOPTOSIS; (M5950)HALLMARK ALLOGRAFT REJECTION	1.0	0.0	0.0	0.0	0.0	0.0	1.0	1.0	0.0	1.0	0.0	0.0	0.0	0.0	0.0	0.0	0.0	1.0	0.0	0.0
CCER1	1.778		0.552	196477	symbol	H. sapiens	196477	H. sapiens	CCER1	coiled-coil glutamate rich protein 1								0.0	0.0	0.0	0.0	0.0	0.0	0.0	0.0	0.0	0.0	0.0	0.0	0.0	0.0	0.0	0.0	0.0	0.0	0.0	0.0
FCRL4	1.778	0	0.552	83417	symbol	H. sapiens	83417	H. sapiens	FCRL4	Fc receptor like 4	GO:0002250 adaptive immune response;GO:0006955 immune response;GO:0002376 immune system process		CD markers					0.0	0.0	0.0	0.0	0.0	0.0	0.0	0.0	0.0	0.0	0.0	0.0	0.0	0.0	0.0	0.0	0.0	0.0	0.0	0.0
PHF19	1.778	0	0.548333	26147	symbol	H. sapiens	26147	H. sapiens	PHF19	PHD finger protein 19	GO:0061087 positive regulation of histone H3-K27 methylation;GO:0061085 regulation of histone H3-K27 methylation;GO:0070734 histone H3-K27 methylation							0.0	0.0	0.0	0.0	0.0	0.0	0.0	0.0	0.0	0.0	0.0	0.0	0.0	0.0	0.0	0.0	0.0	1.0	0.0	0.0
SDSL	1.778		0.552	113675	symbol	H. sapiens	113675	H. sapiens	SDSL	serine dehydratase like	GO:0006520 cellular amino acid metabolic process;GO:0019752 carboxylic acid metabolic process;GO:0043436 oxoacid metabolic process		Enzymes/ENZYME proteins/Lyases	Cytosol(Approved)	Pyridoxal Phosphate (Pyridoxal phosphate binding)			0.0	0.0	0.0	0.0	0.0	0.0	0.0	0.0	0.0	0.0	0.0	0.0	0.0	0.0	0.0	0.0	0.0	0.0	0.0	0.0
NRDE2	1.775	0.131636	0.312	55051	symbol	H. sapiens	55051	H. sapiens	NRDE2	NRDE-2, necessary for RNA interference, domain containing	GO:0031048 chromatin silencing by small RNA;GO:0016246 RNA interference;GO:0006342 chromatin silencing			Mitochondria;Nucleoplasm(Supported)				0.0	0.0	0.0	0.0	0.0	0.0	0.0	0.0	0.0	0.0	0.0	0.0	0.0	0.0	0.0	0.0	0.0	1.0	0.0	0.0
ERCC2	1.772	0.128693	0.2465	2068	symbol	H. sapiens	2068	H. sapiens	ERCC2	ERCC excision repair 2, TFIIH core complex helicase subunit	GO:0032289 central nervous system myelin formation;GO:0043249 erythrocyte maturation;GO:0022010 central nervous system myelination		Enzymes/ENZYME proteins/Hydrolases	Nucleoplasm(Supported)			(M5938)HALLMARK REACTIVE OXIGEN SPECIES PATHWAY; (M5898)HALLMARK DNA REPAIR	0.0	0.0	0.0	1.0	0.0	0.0	1.0	1.0	0.0	0.0	0.0	0.0	0.0	0.0	0.0	0.0	0.0	0.0	0.0	0.0
CELSR1	1.771	0	0.51	9620	symbol	H. sapiens	9620	H. sapiens	CELSR1	cadherin EGF LAG seven-pass G-type receptor 1	GO:0090179 planar cell polarity pathway involved in neural tube closure;GO:0090178 regulation of establishment of planar polarity involved in neural tube closure;GO:0060488 orthogonal dichotomous subdivision of terminal units involved in lung branching morphogenesis		G-protein coupled receptors/{Family 2 (B) receptors,GPCRs excl olfactory receptors};Transporters	Plasma membrane(Supported)			(M5919)HALLMARK HEDGEHOG SIGNALING; (M5906)HALLMARK ESTROGEN RESPONSE EARLY	0.0	1.0	0.0	1.0	0.0	0.0	0.0	1.0	0.0	0.0	0.0	1.0	0.0	0.0	0.0	0.0	0.0	0.0	0.0	0.0
LYPD1	1.771		0.279	116372	symbol	H. sapiens	116372	H. sapiens	LYPD1	LY6/PLAUR domain containing 1	GO:1903077 negative regulation of protein localization to plasma membrane;GO:0095500 acetylcholine receptor signaling pathway;GO:1904376 negative regulation of protein localization to cell periphery							0.0	0.0	0.0	0.0	0.0	0.0	0.0	0.0	0.0	1.0	0.0	0.0	0.0	0.0	0.0	0.0	0.0	0.0	0.0	0.0
PCNX1	1.77	0.417162	0.427	22990	symbol	H. sapiens	22990	H. sapiens	PCNX1	pecanex homolog 1				Nucleoplasm(Approved)				0.0	0.0	0.0	0.0	0.0	0.0	0.0	0.0	0.0	0.0	0.0	0.0	0.0	0.0	0.0	0.0	0.0	0.0	0.0	0.0
APMAP	1.763	0	0.599	57136	symbol	H. sapiens	57136	H. sapiens	APMAP	adipocyte plasma membrane associated protein	GO:0009058 biosynthetic process;GO:0008152 metabolic process;GO:0008150 biological_process			Plasma membrane(Approved)				0.0	0.0	0.0	0.0	0.0	0.0	0.0	0.0	0.0	0.0	0.0	0.0	0.0	0.0	0.0	0.0	0.0	0.0	0.0	0.0
FRYL	1.763		0.186	285527	symbol	H. sapiens	285527	H. sapiens	FRYL	FRY like transcription coactivator	GO:0090527 actin filament reorganization;GO:0031532 actin cytoskeleton reorganization;GO:0007015 actin filament organization			Cytokinetic bridge;Cytosol;Microtubules(Approved)				0.0	0.0	0.0	0.0	0.0	0.0	0.0	1.0	0.0	0.0	0.0	0.0	0.0	0.0	0.0	0.0	0.0	0.0	0.0	0.0
KDM5B	1.763	0	0.286333	10765	symbol	H. sapiens	10765	H. sapiens	KDM5B	lysine demethylase 5B	GO:0034721 histone H3-K4 demethylation, trimethyl-H3-K4-specific;GO:0033601 positive regulation of mammary gland epithelial cell proliferation;GO:2000864 regulation of estradiol secretion		Transcription factors/Helix-turn-helix domains	Nucleus(Supported)				0.0	0.0	0.0	1.0	0.0	0.0	0.0	0.0	0.0	0.0	0.0	0.0	1.0	0.0	0.0	0.0	0.0	1.0	0.0	0.0
NPAP1	1.763		0.617	23742	symbol	H. sapiens	23742	H. sapiens	NPAP1	nuclear pore associated protein 1	GO:0006405 RNA export from nucleus;GO:0006606 protein import into nucleus;GO:0051168 nuclear export		Transporters/Transporter channels and pores					0.0	0.0	0.0	0.0	0.0	0.0	0.0	0.0	0.0	0.0	0.0	0.0	0.0	0.0	0.0	0.0	0.0	0.0	0.0	0.0
NLRX1	1.759	0.35921	0.427	79671	symbol	H. sapiens	79671	H. sapiens	NLRX1	NLR family member X1	GO:0039536 negative regulation of RIG-I signaling pathway;GO:0039532 negative regulation of viral-induced cytoplasmic pattern recognition receptor signaling pathway;GO:0039535 regulation of RIG-I signaling pathway			Mitochondria(Supported)Cell Junctions;Plasma membrane(Approved)				0.0	0.0	0.0	0.0	0.0	0.0	0.0	0.0	0.0	0.0	0.0	0.0	0.0	0.0	0.0	0.0	0.0	0.0	0.0	0.0
PRSS12	1.756	0	0.529	8492	symbol	H. sapiens	8492	H. sapiens	PRSS12	serine protease 12	GO:0031638 zymogen activation;GO:0006898 receptor-mediated endocytosis;GO:0016485 protein processing		Enzymes/Peptidases/Serine-type peptidases	Actin filaments;Nucleus(Approved)		(M3468)NABA ECM REGULATORS; (M5885)NABA MATRISOME ASSOCIATED; (M5889)NABA MATRISOME		0.0	0.0	0.0	0.0	0.0	0.0	0.0	0.0	0.0	0.0	0.0	0.0	0.0	0.0	0.0	0.0	0.0	0.0	0.0	0.0
TLR3	1.756	0	0.552	7098	symbol	H. sapiens	7098	H. sapiens	TLR3	toll like receptor 3	GO:0034128 negative regulation of MyD88-independent toll-like receptor signaling pathway;GO:0034127 regulation of MyD88-independent toll-like receptor signaling pathway;GO:0035666 TRIF-dependent toll-like receptor signaling pathway		CD markers			(M264)PID TOLL ENDOGENOUS PATHWAY	(M5950)HALLMARK ALLOGRAFT REJECTION; (M5932)HALLMARK INFLAMMATORY RESPONSE	0.0	0.0	0.0	0.0	0.0	0.0	0.0	0.0	0.0	1.0	0.0	0.0	0.0	0.0	0.0	0.0	0.0	0.0	0.0	0.0
TSPAN11	1.756	0	0.541	441631	symbol	H. sapiens	441631	H. sapiens	TSPAN11	tetraspanin 11	GO:0007166 cell surface receptor signaling pathway;GO:0007165 signal transduction;GO:0023052 signaling			Vesicles(Approved)				0.0	0.0	0.0	0.0	0.0	0.0	0.0	0.0	0.0	0.0	0.0	0.0	0.0	0.0	0.0	0.0	0.0	0.0	0.0	0.0
DBF4	1.748	0	0.251	10926	symbol	H. sapiens	10926	H. sapiens	DBF4	DBF4 zinc finger	GO:0000082 G1/S transition of mitotic cell cycle;GO:0044843 cell cycle G1/S phase transition;GO:0044772 mitotic cell cycle phase transition			Nuclear bodies;Nucleus(Approved)			(M5951)HALLMARK SPERMATOGENESIS; (M5901)HALLMARK G2M CHECKPOINT	0.0	0.0	0.0	0.0	0.0	0.0	0.0	0.0	0.0	0.0	0.0	0.0	0.0	0.0	0.0	0.0	0.0	0.0	0.0	0.0
PXDN	1.748		0.521	7837	symbol	H. sapiens	7837	H. sapiens	PXDN	peroxidasin	GO:0001960 negative regulation of cytokine-mediated signaling pathway;GO:0060761 negative regulation of response to cytokine stimulus;GO:0042744 hydrogen peroxide catabolic process		Enzymes/ENZYME proteins/Oxidoreductases			(M3008)NABA ECM GLYCOPROTEINS; (M5884)NABA CORE MATRISOME; (M5889)NABA MATRISOME		0.0	0.0	0.0	0.0	0.0	0.0	1.0	0.0	0.0	0.0	0.0	0.0	0.0	0.0	0.0	0.0	0.0	0.0	0.0	0.0
SPRYD3	1.748		0.276	84926	symbol	H. sapiens	84926	H. sapiens	SPRYD3	SPRY domain containing 3				Actin filaments;Cytosol;Nucleoplasm(Approved)				0.0	0.0	0.0	0.0	0.0	0.0	0.0	0.0	0.0	0.0	0.0	0.0	0.0	0.0	0.0	0.0	0.0	0.0	0.0	0.0
TEDC1	1.748		0.541	283643	symbol	H. sapiens	283643	H. sapiens	TEDC1	tubulin epsilon and delta complex 1				Cytosol;Golgi apparatus;Nucleoplasm(Approved)				0.0	0.0	0.0	0.0	0.0	0.0	0.0	0.0	0.0	0.0	0.0	0.0	0.0	0.0	0.0	0.0	0.0	0.0	0.0	0.0
TMEM259	1.748	0	0.5	91304	symbol	H. sapiens	91304	H. sapiens	TMEM259	transmembrane protein 259	GO:1904294 positive regulation of ERAD pathway;GO:1904292 regulation of ERAD pathway;GO:1901800 positive regulation of proteasomal protein catabolic process			Endoplasmic reticulum;Nuclear speckles(Approved)				0.0	0.0	0.0	0.0	0.0	0.0	0.0	0.0	0.0	0.0	0.0	0.0	0.0	0.0	0.0	0.0	0.0	0.0	0.0	0.0
TRRAP	1.74725	0.210226	0.32525	8295	symbol	H. sapiens	8295	H. sapiens	TRRAP	transformation/transcription domain associated protein	GO:0043968 histone H2A acetylation;GO:0043967 histone H4 acetylation;GO:0016578 histone deubiquitination			Nucleoplasm(Supported)Golgi apparatus(Approved)		(M139)PID MYC PATHWAY; (M40)PID E2F PATHWAY; (M66)PID MYC ACTIV PATHWAY		0.0	0.0	0.0	0.0	0.0	0.0	0.0	0.0	0.0	0.0	0.0	0.0	0.0	0.0	0.0	0.0	0.0	1.0	0.0	0.0
NUP210	1.746	1.04981	0.4715	23225	symbol	H. sapiens	23225	H. sapiens	NUP210	nucleoporin 210	GO:0006409 tRNA export from nucleus;GO:0006110 regulation of glycolytic process;GO:0071431 tRNA-containing ribonucleoprotein complex export from nucleus		Transporters/Transporter channels and pores					0.0	0.0	0.0	0.0	0.0	0.0	0.0	0.0	0.0	0.0	0.0	0.0	0.0	0.0	0.0	1.0	0.0	1.0	0.0	0.0
OGDH	1.74575	1.35891	0.434	4967	symbol	H. sapiens	4967	H. sapiens	OGDH	oxoglutarate dehydrogenase	GO:0061034 olfactory bulb mitral cell layer development;GO:0021860 pyramidal neuron development;GO:0022028 tangential migration from the subventricular zone to the olfactory bulb		Citric acid cycle related proteins;Enzymes/ENZYME proteins/Oxidoreductases	Mitochondria(Enhanced)	NADH (Thiamine pyrophosphate binding);Valproic Acid (Thiamine pyrophosphate binding)		(M5936)HALLMARK OXIDATIVE PHOSPHORYLATION	0.0	0.0	0.0	0.0	0.0	0.0	0.0	0.0	1.0	0.0	0.0	0.0	0.0	0.0	0.0	0.0	0.0	0.0	0.0	0.0
FMN1	1.7405	1.04723	0.33405	342184	symbol	H. sapiens	342184	H. sapiens	FMN1	formin 1	GO:0072092 ureteric bud invasion;GO:0072093 metanephric renal vesicle formation;GO:0060677 ureteric bud elongation			Cytosol;Nucleoplasm(Supported)		(M184)PID ECADHERIN KERATINOCYTE PATHWAY		0.0	0.0	0.0	1.0	1.0	0.0	0.0	1.0	0.0	0.0	0.0	0.0	0.0	0.0	0.0	0.0	0.0	0.0	0.0	0.0
DAB2	1.74		0.276	1601	symbol	H. sapiens	1601	H. sapiens	DAB2	DAB2, clathrin adaptor protein	GO:2000096 positive regulation of Wnt signaling pathway, planar cell polarity pathway;GO:0060766 negative regulation of androgen receptor signaling pathway;GO:0060391 positive regulation of SMAD protein import into nucleus			Plasma membrane;Vesicles(Enhanced)Nucleoli fibrillar center(Approved)		(M286)PID TGFBR PATHWAY	(M5942)HALLMARK UV RESPONSE DN; (M5930)HALLMARK EPITHELIAL MESENCHYMAL TRANSITION	0.0	0.0	0.0	0.0	0.0	0.0	0.0	0.0	0.0	1.0	0.0	0.0	0.0	0.0	0.0	0.0	0.0	0.0	0.0	0.0
DAZAP1	1.74		0.183	26528	symbol	H. sapiens	26528	H. sapiens	DAZAP1	DAZ associated protein 1	GO:0048026 positive regulation of mRNA splicing, via spliceosome;GO:0001893 maternal placenta development;GO:0050685 positive regulation of mRNA processing			Cytosol;Nucleoplasm(Enhanced)				0.0	0.0	0.0	0.0	0.0	0.0	0.0	0.0	0.0	0.0	0.0	0.0	0.0	0.0	0.0	0.0	0.0	0.0	0.0	0.0
NOTCH2	1.74	0	0.569333	4853	symbol	H. sapiens	4853	H. sapiens	NOTCH2	notch 2	GO:0002315 marginal zone B cell differentiation;GO:0002313 mature B cell differentiation involved in immune response;GO:0003184 pulmonary valve morphogenesis			Nucleoplasm;Plasma membrane(Supported)		(M17)PID NOTCH PATHWAY	(M5903)HALLMARK NOTCH SIGNALING; (M5942)HALLMARK UV RESPONSE DN; (M5901)HALLMARK G2M CHECKPOINT	0.0	1.0	0.0	0.0	0.0	0.0	0.0	0.0	0.0	0.0	0.0	0.0	0.0	0.0	0.0	0.0	0.0	0.0	0.0	0.0
PANK1	1.74		0.541	53354	symbol	H. sapiens	53354	H. sapiens	PANK1	pantothenate kinase 1	GO:0015937 coenzyme A biosynthetic process;GO:0034030 ribonucleoside bisphosphate biosynthetic process;GO:0034033 purine nucleoside bisphosphate biosynthetic process		Enzymes/ENZYME proteins/Transferases					0.0	0.0	0.0	0.0	0.0	0.0	0.0	0.0	0.0	0.0	0.0	0.0	0.0	0.0	0.0	0.0	0.0	0.0	0.0	0.0
PARP3	1.74	0	0.2775	10039	symbol	H. sapiens	10039	H. sapiens	PARP3	poly(ADP-ribose) polymerase family member 3	GO:0051106 positive regulation of DNA ligation;GO:1990166 protein localization to site of double-strand break;GO:0051105 regulation of DNA ligation		Enzymes/ENZYME proteins/Transferases		2-methyl-3,5,7,8-tetrahydro-4H-thiopyrano[4,3-d]pyrimidin-4-one (Nad+ adp-ribosyltransferase activity);4-[3-(1,4-diazepan-1-ylcarbonyl)-4-fluorobenzyl]phthalazin-1(2H)-one (Nad+ adp-ribosyltransferase activity);N~2~,N~2~-DIMETHYL-N~1~-(6-OXO-5,6-DIHYDROPHENANTHRIDIN-2-YL)GLYCINAMIDE (Nad+ adp-ribosyltransferase activity);Olaparib (Nad+ adp-ribosyltransferase activity)			1.0	0.0	0.0	0.0	0.0	0.0	0.0	1.0	0.0	0.0	0.0	0.0	0.0	0.0	0.0	0.0	0.0	0.0	0.0	0.0
TNRC6A	1.74	0	0.55525	27327	symbol	H. sapiens	27327	H. sapiens	TNRC6A	trinucleotide repeat containing 6A	GO:0035278 miRNA mediated inhibition of translation;GO:0007223 Wnt signaling pathway, calcium modulating pathway;GO:0045652 regulation of megakaryocyte differentiation			Vesicles(Supported)Golgi apparatus(Approved)Nucleoplasm(Uncertain)				0.0	0.0	0.0	0.0	0.0	0.0	0.0	0.0	0.0	0.0	0.0	0.0	0.0	0.0	0.0	0.0	0.0	0.0	0.0	0.0
CARS	1.732	0	0.5	833	symbol	H. sapiens	833	H. sapiens	CARS	cysteinyl-tRNA synthetase	GO:0006423 cysteinyl-tRNA aminoacylation;GO:0006418 tRNA aminoacylation for protein translation;GO:0043039 tRNA aminoacylation		Enzymes/ENZYME proteins/Ligase	Cytosol(Enhanced)	L-Cysteine (Trna binding)			0.0	0.0	0.0	0.0	0.0	0.0	0.0	0.0	0.0	0.0	0.0	0.0	0.0	0.0	0.0	0.0	0.0	0.0	0.0	0.0
ESD	1.732	0	0.521	2098	symbol	H. sapiens	2098	H. sapiens	ESD	esterase D	GO:0046294 formaldehyde catabolic process;GO:0110095 cellular detoxification of aldehyde;GO:1901687 glutathione derivative biosynthetic process		Enzymes/ENZYME proteins/Hydrolases	Cytosol;Golgi apparatus(Supported)	Glutathione (S-formylglutathione hydrolase activity)			0.0	0.0	0.0	0.0	0.0	0.0	0.0	0.0	0.0	0.0	0.0	0.0	0.0	0.0	0.0	0.0	0.0	0.0	0.0	0.0
KIFC3	1.7274	0.14701	0.1812	3801	symbol	H. sapiens	3801	H. sapiens	KIFC3	kinesin family member C3	GO:0045218 zonula adherens maintenance;GO:0034334 adherens junction maintenance;GO:0045217 cell-cell junction maintenance					(M232)PID ECADHERIN STABILIZATION PATHWAY	(M5909)HALLMARK MYOGENESIS	1.0	0.0	1.0	0.0	1.0	0.0	0.0	0.0	0.0	0.0	0.0	1.0	0.0	0.0	0.0	1.0	0.0	0.0	0.0	0.0
PPP1R9A	1.7245	0.115258	0.414	55607	symbol	H. sapiens	55607	H. sapiens	PPP1R9A	protein phosphatase 1 regulatory subunit 9A	GO:1904049 negative regulation of spontaneous neurotransmitter secretion;GO:1900454 positive regulation of long term synaptic depression;GO:1904048 regulation of spontaneous neurotransmitter secretion			Plasma membrane(Approved)				0.0	0.0	0.0	1.0	0.0	0.0	0.0	1.0	0.0	0.0	0.0	0.0	0.0	0.0	0.0	0.0	0.0	0.0	1.0	0.0
SLC39A4	1.7245	0.221324	0.368	55630	symbol	H. sapiens	55630	H. sapiens	SLC39A4	solute carrier family 39 member 4	GO:0034224 cellular response to zinc ion starvation;GO:0071578 zinc II ion transmembrane import;GO:0006882 cellular zinc ion homeostasis							0.0	0.0	0.0	0.0	0.0	0.0	0.0	0.0	0.0	0.0	0.0	0.0	0.0	0.0	0.0	0.0	0.0	0.0	0.0	1.0
RBM26	1.72429	0.31938	0.377857	64062	symbol	H. sapiens	64062	H. sapiens	RBM26	RNA binding motif protein 26	GO:0010923 negative regulation of phosphatase activity;GO:0035305 negative regulation of dephosphorylation;GO:0010921 regulation of phosphatase activity			Nuclear speckles(Approved)				0.0	0.0	0.0	0.0	0.0	0.0	0.0	0.0	0.0	0.0	0.0	0.0	0.0	0.0	0.0	0.0	0.0	0.0	0.0	0.0
AURKB	1.724	0	0.565	9212	symbol	H. sapiens	9212	H. sapiens	AURKB	aurora kinase B	GO:0043988 histone H3-S28 phosphorylation;GO:0044878 mitotic cytokinesis checkpoint;GO:0002903 negative regulation of B cell apoptotic process	Other	Enzymes/{ENZYME proteins/Transferases,Kinases}	Midbody;Nucleoplasm(Enhanced)	HESPERIDIN (Protein serine/threonine/tyrosine kinase activity);AT9283 (Protein serine/threonine/tyrosine kinase activity);N~6~-cyclohexyl-N~2~-(4-morpholin-4-ylphenyl)-9H-purine-2,6-diamine (Protein serine/threonine/tyrosine kinase activity)	(M242)PID AURORA A PATHWAY; (M14)PID AURORA B PATHWAY; (M176)PID FOXM1 PATHWAY	(M5925)HALLMARK E2F TARGETS; (M5901)HALLMARK G2M CHECKPOINT	1.0	1.0	0.0	0.0	0.0	0.0	0.0	0.0	0.0	0.0	0.0	0.0	0.0	0.0	0.0	0.0	0.0	1.0	0.0	0.0
FCGBP	1.724		0.578	8857	symbol	H. sapiens	8857	H. sapiens	FCGBP	Fc fragment of IgG binding protein				Cytokinetic bridge;Golgi apparatus;Plasma membrane(Approved)				0.0	0.0	0.0	0.0	0.0	0.0	0.0	0.0	0.0	0.0	0.0	0.0	0.0	0.0	0.0	0.0	0.0	0.0	0.0	0.0
LIMK2	1.724		0.529	3985	symbol	H. sapiens	3985	H. sapiens	LIMK2	LIM domain kinase 2	GO:0007283 spermatogenesis;GO:0048232 male gamete generation;GO:0007276 gamete generation	TKL Ser/Thr protein kinase family	Enzymes/{ENZYME proteins/Transferases,Kinases/TKL Ser/Thr protein kinases}	Cytosol;Nucleoplasm(Supported)		(M12)PID RHOA PATHWAY; (M81)PID CDC42 PATHWAY		0.0	1.0	0.0	1.0	0.0	0.0	0.0	0.0	0.0	0.0	0.0	0.0	0.0	0.0	0.0	0.0	0.0	0.0	0.0	0.0
MSH4	1.724		0.541	4438	symbol	H. sapiens	4438	H. sapiens	MSH4	mutS homolog 4	GO:0051026 chiasma assembly;GO:0001541 ovarian follicle development;GO:0007129 synapsis							0.0	0.0	0.0	0.0	0.0	0.0	0.0	0.0	0.0	0.0	0.0	0.0	0.0	0.0	0.0	0.0	0.0	0.0	0.0	0.0
RYR2	1.723	0.127017	0.3565	6262	symbol	H. sapiens	6262	H. sapiens	RYR2	ryanodine receptor 2	GO:0010881 regulation of cardiac muscle contraction by regulation of the release of sequestered calcium ion;GO:0098907 regulation of SA node cell action potential;GO:0010880 regulation of release of sequestered calcium ion into cytosol by sarcoplasmic reticulum		Transporters/Transporter channels and pores	Cytosol;Nucleoplasm;Plasma membrane(Approved)	Tetracaine (Suramin binding)		(M5956)HALLMARK KRAS SIGNALING DN	0.0	0.0	0.0	0.0	0.0	1.0	0.0	1.0	0.0	1.0	0.0	0.0	0.0	0.0	0.0	0.0	0.0	0.0	0.0	1.0
ADGRA2	1.716	0	0.5465	25960	symbol	H. sapiens	25960	H. sapiens	ADGRA2	adhesion G protein-coupled receptor A2	GO:1900747 negative regulation of vascular endothelial growth factor signaling pathway;GO:1902548 negative regulation of cellular response to vascular endothelial growth factor stimulus;GO:0090210 regulation of establishment of blood-brain barrier		G-protein coupled receptors/{Family 2 (B) receptors,GPCRs excl olfactory receptors}			(M160)PID AVB3 INTEGRIN PATHWAY	(M5953)HALLMARK KRAS SIGNALING UP	0.0	0.0	0.0	0.0	0.0	0.0	0.0	0.0	0.0	0.0	0.0	0.0	0.0	1.0	0.0	0.0	0.0	0.0	0.0	0.0
BLM	1.716		0.578	641	symbol	H. sapiens	641	H. sapiens	BLM	Bloom syndrome RecQ like helicase	GO:0072757 cellular response to camptothecin;GO:0048478 replication fork protection;GO:0061820 telomeric D-loop disassembly		Enzymes/ENZYME proteins/Hydrolases	Nucleus(Supported)Cytosol(Approved)		(M84)PID ATM PATHWAY; (M1)PID FANCONI PATHWAY; (M105)PID TELOMERASE PATHWAY		0.0	0.0	0.0	0.0	0.0	0.0	0.0	0.0	0.0	1.0	0.0	0.0	0.0	0.0	0.0	0.0	0.0	0.0	0.0	0.0
IGLL1/IGLL5	1.716		0.565						None	None	None	None	None	None	None	None	None	nan	nan	nan	nan	nan	nan	nan	nan	nan	nan	nan	nan	nan	nan	nan	nan	nan	nan	nan	nan
[truncated: 1,930 more rows]

## Sheet: HC P20
Symbol	MeanIntens	StdDevofMeanIntens	MeanSig	Gene ID	Type	Tax ID	Homologene Gene ID	Homologene Gene Tax ID	Gene Symbol	Description	Biological Process (GO)	Kinase Class (UniProt)	Protein Function (Protein Atlas)	Subcellular Location (Protein Atlas)	Drug (DrugBank)	Canonical Pathways_x000D_	Hallmark Gene Sets_x000D_	GO:0007156 homophilic cell adhesion via p	GO:0043062 extracellular structure organi	GO:0000904 cell morphogenesis involved in	GO:0009792 embryo development ending in b	GO:0007507 heart development	GO:0051960 regulation of nervous system d	GO:0007264 small GTPase mediated signal t	GO:0046777 protein autophosphorylation	GO:0007018 microtubule-based movement	GO:0034330 cell junction organization	GO:0035725 sodium ion transmembrane trans	R-HSA-9006934 Signaling by Receptor Tyrosine	GO:0007423 sensory organ development	R-HSA-5576891 Cardiac conduction	R-HSA-5576892 Phase 0 - rapid depolarisation	GO:0007163 establishment or maintenance o	GO:0098662 inorganic cation transmembrane	GO:0007610 behavior	GO:0050808 synapse organization	GO:0071526 semaphorin-plexin signaling pa
[truncated: 1,450 more rows]

[truncated: 2 more sheets: DM P10, HC P10]
